# Supplementary material for: Transcriptomic Analysis of Mouse Cochlear Supporting Cell Maturation Reveals Large-Scale Changes in Notch Responsiveness Prior to the Onset of Hearing
Source: PLoS One. 2016 Dec 5;11(12):e0167286. doi: 10.1371/journal.pone.0167286 (PMC5137903; doi:10.1371/journal.pone.0167286)
Supplement: S1 Table — For each gene, forward and reverse PCR primers are given, together with the predicted size of the band generated from PCR with mouse genomic DNA. All reverse primers contain a T7 polymerase sequence at their 5’ end (GGATCCTAATACGACTCACTATAGGGAG). (XLSX) [file pone.0167286.s002.xlsx]

## Sheet: Sheet1
Gene	Forward Primer	Reverse Primer	Size (bp)
Anxa5	GCGACACATCTGGAGACTA	GGATCCTAATACGACTCACTATAGGGAG CAGGTCTGCTAGAGCAGTA	410
B4galnt3	CAGGTTTGGAGGATGGCC	GGATCCTAATACGACTCACTATAGGGAG GAAGACCCGTGTGACCTC	727
Crhr1	AAGCACTCCATCAGAGCCC	GGATCCTAATACGACTCACTATAGGGAG GTTCCCAGATTTCTACCGC	559
Daam2	CTGGTGCTGGACATCTTCA	GGATCCTAATACGACTCACTATAGGGAG AGGTTGGCAGATATCCTGG	776
Gm5887	GCATAGACCCAGACTTGCT	GGATCCTAATACGACTCACTATAGGGAG TGACCTTTGCCCCATGTGA	619
Gpc1	CTTGGCCTTTTGAGGTCCA	GGATCCTAATACGACTCACTATAGGGAG ACTGAGCTCCACAGTGGTA	538
Igfbp3	ATTTCAGACGTTCCGTGGCT	GGATCCTAATACGACTCACTATAGGGAG CATGTCCACCCCGTAGGATG	879
Rassf6	ACCGAAAGGGCCTTTATCC	GGATCCTAATACGACTCACTATAGGGAG ATCATCAGCCCTTGTAGATC	550
Raver2	GGAGTGAGCTACACAGAAAC	GGATCCTAATACGACTCACTATAGGGAG CTACATGTGGCCCTAGTGT	708
Sapcd2	GTGAGCGCATCACGCAGC	GGATCCTAATACGACTCACTATAGGGAG GAACCTCTAACCTCCTAGTT	588
Skp1a	GTACGCAAAGAGAACCAATG	GGATCCTAATACGACTCACTATAGGGAG TTGAGTTACAGTTCCCACTC	639
Slitrk6	ATCAGTGTGCCACCATCAC	GGATCCTAATACGACTCACTATAGGGAG CCAGCAAAGATCCTGATGG	680
Tmprss3	AACCAACTCATGCACACAAG	GGATCCTAATACGACTCACTATAGGGAG GGACTCCTCGATTCAGCTT	558
Tsga14	GCCGGAATTTTGAATCGGC	GGATCCTAATACGACTCACTATAGGGAG GCTATGTGTACGTTGGCTG	578
Ttyh1	TAACCTGACCTTGACTGGG	GGATCCTAATACGACTCACTATAGGGAG CTTGACTGTTCCTGTGGCT	577
Uchl1	GATGCTGCCAAGGTCTGC	GGATCCTAATACGACTCACTATAGGGAG TGATACTCTCACCAGCAAAG	392
