# Supplementary material for: Transcriptomic Analysis of Mouse Cochlear Supporting Cell Maturation Reveals Large-Scale Changes in Notch Responsiveness Prior to the Onset of Hearing
Source: PLoS One. 2016 Dec 5;11(12):e0167286. doi: 10.1371/journal.pone.0167286 (PMC5137903; doi:10.1371/journal.pone.0167286)
Supplement: S2 Table — Sheet 1 shows the analysis performed on the data with DESeq for both P1 and P6 cells. Sheet 2 shows the analysis performed with Cufflinks on P1 cells and Sheet 3 shows the same Cufflinks analysis on P6 cells. (XLSX) [file pone.0167286.s003.xlsx]

## Sheet: DESeqP1P6GFPposvneg
id	symbol	P1.Mean.Neg	P1.Mean.Pos	P1.foldChange	P1.log2FoldChange	P1.pval	P1.padj	P6.Mean.Neg	P6.Mean.Pos	P6.foldChange	P6.log2FoldChange	P6.pval	P6.padj	samedir
ENSMUSG00000000001	Gnai3	6948.95	6647.58	0.95663	-0.0639664	0.75347	1	6208.52	8814.93	1.41981	0.5057	0.0935757	0.320186	0
ENSMUSG00000000028	Cdc45l	403.837	306.203	0.758233	-0.399287	0.0375532	0.110441	160.151	225.555	1.40839	0.494044	0.187955	0.526314	0
ENSMUSG00000000031	H19	43948.5	2135.95	0.0486012	-4.36286	4.75426e-21	7.60766e-20	75775.9	8073.74	0.106548	-3.23043	1.66234e-24	2.18227e-22	1
ENSMUSG00000000037	Scml2	791.686	209.651	0.264816	-1.91694	1.59083e-18	2.29702e-17	421.997	105.433	0.249844	-2.0009	3.4413e-08	5.50732e-07	1
ENSMUSG00000000049	Apoh	0.516255	0.462647	0.89616	-0.158172	1	1	0.320427	2.35809	7.35922	2.87955	0.525783	0.960616	0
ENSMUSG00000000056	Narf	2083.67	2424.77	1.1637	0.218717	0.42075	0.729673	2416.57	3045.38	1.26021	0.333663	0.205311	0.559093	1
ENSMUSG00000000058	Cav2	531.45	121.891	0.229357	-2.12434	7.04928e-17	9.35031e-16	1324.91	778.99	0.587956	-0.766219	0.0202983	0.0958737	1
ENSMUSG00000000078	Klf6	3012.44	3983.9	1.32248	0.403246	0.280409	0.548909	6306.63	7800.99	1.23695	0.306789	0.530649	0.962732	1
ENSMUSG00000000085	Scmh1	2555.14	2607	1.02029	0.0289852	0.698873	0.986934	2520.22	2083.69	0.826786	-0.274414	0.382306	0.819628	0
ENSMUSG00000000088	Cox5a	1509.9	1396.61	0.924966	-0.112527	0.543061	0.859578	1606.33	2530.67	1.57543	0.655748	0.0929733	0.318618	0
ENSMUSG00000000093	Tbx2	1870.89	5576.27	2.98054	1.57557	7.94955e-23	1.36924e-21	2110	8650.47	4.09976	2.03554	5.81019e-13	1.83422e-11	1
ENSMUSG00000000094	Tbx4	34.6595	3.13588	0.0904766	-3.46631	0.00055043	0.00253172	33.7721	6.26725	0.185575	-2.42992	0.00478678	0.028015	1
ENSMUSG00000000120	Ngfr	1233.04	1481.6	1.20159	0.264939	0.879361	1	390.636	2659.19	6.80732	2.76709	3.68369e-20	2.83142e-18	1
ENSMUSG00000000125	Wnt3	87.7025	36.3987	0.415025	-1.26873	0.283346	0.552859	11.5888	9.08437	0.783895	-0.351267	0.696198	1	1
ENSMUSG00000000126	Wnt9a	572.028	165.233	0.288854	-1.79159	5.2003e-08	3.81651e-07	483.33	285.788	0.591291	-0.758059	0.0223386	0.103871	1
ENSMUSG00000000127	Fer	908.579	835.466	0.91953	-0.121031	0.494075	0.811836	864.39	714.737	0.826868	-0.274271	0.657045	1	1
ENSMUSG00000000131	Xpo6	5808.09	4654.88	0.801447	-0.319321	0.0417333	0.120712	4474.85	4471.63	0.999282	-0.00103673	0.945372	1	1
ENSMUSG00000000134	Tcfe3	2066.46	2058.83	0.99631	-0.00533272	0.834076	1	2367.48	1909.47	0.806542	-0.310178	0.272958	0.671457	1
ENSMUSG00000000142	Axin2	7046.76	1792.81	0.254417	-1.97473	1.20522e-05	6.98628e-05	3517.1	1394.9	0.396605	-1.33423	3.05453e-06	3.56829e-05	1
ENSMUSG00000000148	AA881470	5689.86	6121.4	1.07585	0.10547	0.635516	0.936381	4674.46	3244.69	0.694132	-0.526718	0.115826	0.374707	0
ENSMUSG00000000149	Gna12	6266.76	4600.71	0.734146	-0.445862	0.00189928	0.00787821	5986.95	3537.88	0.590933	-0.758935	0.0084298	0.0458299	1
ENSMUSG00000000154	Slc22a18	187.217	360.54	1.92579	0.945448	0.000238142	0.00115648	130.072	114.851	0.882974	-0.179557	0.686643	1	0
ENSMUSG00000000157	Itgb2l	6.42852	26.2711	4.08665	2.03092	0.0311222	0.0940302	2.93313	4.08316	1.39209	0.477248	0.898228	1	1
ENSMUSG00000000159	Igsf5	9.7595	39.0199	3.99814	1.99933	0.00645601	0.0238002	11.8681	21.2229	1.78823	0.838532	0.327011	0.751706	1
ENSMUSG00000000167	Pih1d2	100.598	226.259	2.24913	1.16937	0.000392049	0.00184239	57.7013	133.004	2.30505	1.2048	0.0773277	0.27718	1
ENSMUSG00000000168	Dlat	1775.97	1726.92	0.97238	-0.0404079	0.720822	1	1768.86	2096.1	1.185	0.24489	0.391885	0.829238	0
ENSMUSG00000000171	Sdhd	2644.14	2394.18	0.905466	-0.143268	0.277483	0.544601	2660.93	2800.71	1.05253	0.0738592	0.938374	1	0
ENSMUSG00000000182	Fgf23	8.38429	0.925294	0.11036	-3.17971	0.201921	0.429371	0.825709	1.09204	1.32255	0.403326	1	1	0
ENSMUSG00000000183	Fgf6	9.03974	0	0	#NAME?	0.0309839	0.0936962	2.56342	0	0	#NAME?	0.635045	1	#NAME?
ENSMUSG00000000184	Ccnd2	3383.73	125.545	0.0371025	-4.75234	2.01421e-126	5.67734e-124	3310.5	456.984	0.138041	-2.85683	9.90638e-14	3.4611e-12	1
ENSMUSG00000000194	Gpr107	2784.79	3540.06	1.27121	0.346203	0.0439281	0.126023	2969.71	3130.82	1.05425	0.0762197	0.679297	1	1
ENSMUSG00000000197	Nalcn	6106.95	4963.47	0.812757	-0.299104	0.314406	0.596307	4196.94	3446.66	0.821231	-0.28414	0.446504	0.890858	1
ENSMUSG00000000202	Btbd17	171.749	1498.3	8.7238	3.12496	8.06456e-54	4.00402e-52	50.1918	1982.39	39.4963	5.30365	5.54812e-14	2.00443e-12	1
ENSMUSG00000000204	Slfn4	4.45776	0	0	#NAME?	0.229405	0.473059	4.12445	4.71619	1.14347	0.193418	0.960153	1	#NAME?
ENSMUSG00000000214	Th	66.1872	4.98646	0.0753388	-3.73046	0.000829183	0.00368542	5.58693	1.72507	0.308769	-1.6954	0.501822	0.944184	1
ENSMUSG00000000216	Scnn1g	30.1674	9.15029	0.303317	-1.7211	0.338902	0.629658	12.9238	48.2539	3.73372	1.90061	0.00457901	0.0269656	0
ENSMUSG00000000223	Drp2	2247	206.564	0.0919292	-3.44333	1.88623e-62	1.21522e-60	2626.37	1761.31	0.670626	-0.57642	0.33993	0.768401	1
ENSMUSG00000000244	Tspan32	22.9936	19.2273	0.836202	-0.258076	0.909234	1	8.33929	41.0686	4.92472	2.30004	0.00127791	0.0087633	0
ENSMUSG00000000247	Lhx2	3.84724	0	0	#NAME?	0.271855	0.536394	3.20836	0.633025	0.197305	-2.3415	0.698119	1	#NAME?
ENSMUSG00000000248	Clec2g	0.829003	13.5729	16.3725	4.03321	0.0249791	0.0777888	4.3545	11.6165	2.66769	1.41559	0.320259	0.742104	1
ENSMUSG00000000253	Gmpr	221.534	109.812	0.495689	-1.01249	0.000791979	0.003534	255.942	93.9908	0.367234	-1.44523	0.000429101	0.00330686	1
ENSMUSG00000000263	Glra1	0.829003	6.5291	7.87585	2.97743	0.18741	0.405949	0.320427	2.99112	9.33479	3.22262	0.374611	0.810272	1
ENSMUSG00000000266	Mid2	1056.69	1517.73	1.43631	0.522363	0.00158549	0.00668149	1021.84	1798.4	1.75997	0.81555	0.00219678	0.0141325	1
ENSMUSG00000000275	Trim25	710.529	2439.88	3.43389	1.77984	1.88392e-25	3.62826e-24	686.549	2198.13	3.2017	1.67884	1.3661e-09	2.70144e-08	1
ENSMUSG00000000276	Dgke	1962.71	1719.1	0.87588	-0.191196	0.488644	0.805545	2690.75	1624.52	0.603743	-0.727993	0.0131159	0.066579	1
ENSMUSG00000000278	Scpep1	2287.5	1294.1	0.565726	-0.821825	5.14257e-07	3.44182e-06	2773.38	1447.84	0.52205	-0.93774	0.000568203	0.00424559	1
ENSMUSG00000000282	Mnt	2024.32	2405.95	1.18852	0.249171	0.096104	0.240007	1765.13	2165.83	1.22701	0.295149	0.321526	0.744092	1
ENSMUSG00000000290	Itgb2	104.122	9.56233	0.0918375	-3.44477	7.66647e-10	6.58562e-09	225.169	40.3246	0.179086	-2.48128	2.53609e-08	4.15393e-07	1
ENSMUSG00000000295	Hddc2	927.191	840.707	0.906725	-0.141263	0.676245	0.970486	599.422	798.482	1.33209	0.413688	0.253452	0.640454	0
ENSMUSG00000000296	Tpd52l1	438.625	533.994	1.21743	0.283834	0.140859	0.326009	673.696	917.905	1.36249	0.446248	0.155492	0.461016	1
ENSMUSG00000000301	Pemt	110.893	145.079	1.30827	0.387662	0.201936	0.429371	103.235	137.625	1.33312	0.41481	0.309133	0.725028	1
ENSMUSG00000000303	Cdh1	7644.81	74645.4	9.76419	3.2875	6.97272e-99	1.10985e-96	8240.45	18617.6	2.25929	1.17587	7.1053e-06	7.78911e-05	1
ENSMUSG00000000305	Cdh4	2659.73	3028.98	1.13883	0.187553	0.945784	1	436.309	308.829	0.707822	-0.498541	0.430924	0.873309	0
ENSMUSG00000000308	Ckmt1	406.586	527.625	1.29769	0.375951	0.730718	1	214.295	598.977	2.7951	1.4829	0.00183099	0.0120721	1
ENSMUSG00000000317	Bcl6b	122.499	18.97	0.154857	-2.69099	3.90671e-08	2.88987e-07	106.451	101.713	0.95549	-0.0656875	0.798628	1	1
ENSMUSG00000000318	Mgl1	20.2088	4.42117	0.218774	-2.19249	0.0669317	0.178932	69.7953	16.9657	0.243078	-2.04051	0.000927262	0.00657463	1
ENSMUSG00000000320	Alox12	35.315	12.9035	0.365383	-1.45252	0.0660831	0.176991	44.3873	206.642	4.65544	2.21892	3.40962e-08	5.45993e-07	0
ENSMUSG00000000325	Arvcf	3593	5799.15	1.61401	0.69065	2.14263e-05	0.000120686	1671.6	1787.98	1.06962	0.0970943	0.660116	1	1
ENSMUSG00000000326	Comt1	1897.87	1047.94	0.552169	-0.856819	2.37256e-07	1.63398e-06	1763.84	1032.17	0.585183	-0.773041	0.00576914	0.0329925	1
ENSMUSG00000000339	Rtcd1	1217.14	1410.54	1.1589	0.212751	0.230152	0.474309	981.193	1334.8	1.36039	0.444016	0.180667	0.512989	1
ENSMUSG00000000340	Dbt	1326.65	1026.86	0.774022	-0.369553	0.0417732	0.120801	1241.9	849.709	0.6842	-0.547509	0.0445727	0.181091	1
ENSMUSG00000000346	Dazap2	5089.1	6746.64	1.3257	0.40676	0.00282903	0.0113124	5089.16	6978.91	1.37133	0.455573	0.125249	0.397291	1
ENSMUSG00000000355	Mcts1	1363.75	1669.24	1.22401	0.291613	0.098261	0.244309	1145.57	1429.57	1.24791	0.319511	0.325887	0.749968	1
ENSMUSG00000000359	Rem1	113.117	84.5718	0.747648	-0.419568	0.21428	0.44902	177.409	74.019	0.417222	-1.26111	0.00210488	0.0136073	1
ENSMUSG00000000365	Rnf17	61.873	74.4919	1.20395	0.267773	0.461488	0.774689	28.2303	43.9968	1.55849	0.640152	0.309406	0.725193	1
ENSMUSG00000000374	Trappc10	4143.28	3230.15	0.779611	-0.359174	0.0227134	0.0716485	4300.07	3246.81	0.755059	-0.405338	0.193742	0.536849	1
ENSMUSG00000000378	Ccm2	977.458	792.748	0.81103	-0.302174	0.0930078	0.233503	841.759	884.94	1.0513	0.0721726	0.946771	1	0
ENSMUSG00000000381	Wap	0	2.67323	Inf	Inf	0.34591	0.637919	0.275236	0	0	#NAME?	1	1	#VALUE!
ENSMUSG00000000384	Tbrg4	1791.22	1890.66	1.05551	0.0779432	0.605512	0.912586	1383.67	1613.44	1.16606	0.22164	0.568593	0.986602	1
ENSMUSG00000000385	Tmprss2	280.724	1797.15	6.40183	2.67848	1.8428e-36	5.43778e-35	619.7	11562.4	18.6581	4.22173	4.35974e-15	1.81779e-13	1
ENSMUSG00000000386	Mx1	99.3473	9.45967	0.0952182	-3.39262	7.83414e-10	6.72111e-09	31.3031	3.45014	0.110217	-3.18158	0.00165072	0.0110041	1
ENSMUSG00000000392	Fap	3973.09	76.4972	0.0192538	-5.69871	6.0833e-25	1.14789e-23	3496.44	348.929	0.0997954	-3.32488	3.82466e-27	7.19307e-25	1
ENSMUSG00000000394	Gcg	200.931	3.23853	0.0161176	-5.95522	8.83193e-09	6.92905e-08	1190.48	48.3319	0.0405986	-4.62243	1.187e-13	4.09321e-12	1
ENSMUSG00000000399	Ndufa9	1992.83	1832.41	0.919501	-0.121077	0.423017	0.732242	1749.76	2293.2	1.31058	0.39021	0.187459	0.525258	0
ENSMUSG00000000402	Egfl6	481.268	8095.62	16.8214	4.07223	1.0861e-122	2.74662e-120	227.367	1543.34	6.78788	2.76296	4.30953e-20	3.27896e-18	1
ENSMUSG00000000409	Lck	170.185	335.915	1.97382	0.980989	0.000178794	0.000885914	106.431	183.331	1.72254	0.784539	0.0629111	0.236635	1
ENSMUSG00000000411	Tssk3	4.34852	18.662	4.29157	2.10151	0.0466245	0.132509	2.56342	11.6165	4.53163	2.18003	0.12382	0.393626	1
ENSMUSG00000000416	Cttnbp2	2386.66	1032.98	0.432816	-1.20817	3.66035e-13	3.94446e-12	2524.11	599.283	0.237424	-2.07446	1.8131e-07	2.57112e-06	1
ENSMUSG00000000420	Galnt1	3966.19	6831.36	1.7224	0.78442	1.23301e-07	8.7135e-07	4371.46	7020.1	1.60589	0.683375	0.0105739	0.0556235	1
ENSMUSG00000000435	Myf5	0.312748	0.925294	2.95859	1.56491	0.898688	1	1.87737	0.633025	0.337187	-1.56838	0.982185	1	0
ENSMUSG00000000439	Mkrn2	869.7	776.134	0.892417	-0.164211	0.458292	0.771249	752.623	883.008	1.17324	0.230498	0.469116	0.914037	0
ENSMUSG00000000440	Pparg	4.69122	32.3882	6.904	2.78743	0.00356632	0.0139372	10.6768	62.2285	5.82841	2.5431	6.9159e-05	0.000629749	1
ENSMUSG00000000441	Raf1	7316.28	8172.72	1.11706	0.159706	0.25301	0.509428	5585.39	6072.62	1.08723	0.120661	0.649445	1	1
ENSMUSG00000000486	Sept1	113.991	262.55	2.30326	1.20368	1.34886e-05	7.7773e-05	109.75	88.1046	0.802775	-0.316932	0.429102	0.870947	0
ENSMUSG00000000489	Pdgfb	223.361	63.8496	0.285858	-1.80663	2.11493e-07	1.4625e-06	352.477	331.315	0.939963	-0.0893248	0.815395	1	1
ENSMUSG00000000530	Acvrl1	1395.76	73.6186	0.0527444	-4.24484	3.24946e-34	8.92662e-33	1249.76	484.429	0.387618	-1.36729	0.0465301	0.18707	1
ENSMUSG00000000531	Grasp	843.596	263.48	0.31233	-1.67886	3.13084e-16	4.01505e-15	512.468	178.549	0.34841	-1.52114	1.81227e-05	0.000184483	1
ENSMUSG00000000532	Acvr1b	1909.29	3775.77	1.97758	0.983736	0.00239791	0.00974077	1679.84	2511.17	1.49488	0.580032	0.030137	0.132248	1
ENSMUSG00000000538	Tom1l2	3889.63	3427.42	0.881169	-0.18251	0.183673	0.400034	4175.71	3496.55	0.837356	-0.256087	0.373422	0.808953	1
ENSMUSG00000000544	Gpa33	0.625496	3.95852	6.32861	2.66189	0.429502	0.740012	0.550473	1.09204	1.98383	0.988289	1	1	1
ENSMUSG00000000552	Zfp385a	2095.48	1998.02	0.95349	-0.0687102	0.444958	0.756337	1136.32	1991.22	1.75235	0.809289	0.00481663	0.028171	0
ENSMUSG00000000555	Itga5	2787.15	296.791	0.106485	-3.23127	5.20086e-69	3.87686e-67	2298.74	579.908	0.252273	-1.98694	1.86187e-05	0.000189024	1
ENSMUSG00000000560	Gabra2	96.181	11.5156	0.119728	-3.06217	0.0353469	0.104932	9.53062	5.98224	0.627686	-0.671884	0.766135	1	1
ENSMUSG00000000561	Wdr77	3115.68	3571.31	1.14624	0.196909	0.211357	0.44448	2131.23	3254.46	1.52704	0.610736	0.0480759	0.192057	1
ENSMUSG00000000562	Adora3	4.25426	0	0	#NAME?	0.24237	0.493698	2.29227	0	0	#NAME?	0.631955	1	#NAME?
ENSMUSG00000000563	Atp5f1	4849.93	4208.32	0.867708	-0.204719	0.171119	0.37851	4501.41	6462.75	1.43572	0.521772	0.143904	0.437269	0
ENSMUSG00000000567	Sox9	4748.58	8557.87	1.80219	0.849755	0.0040972	0.0157839	5628.91	5423.93	0.963585	-0.0535168	0.912799	1	0
ENSMUSG00000000568	Hnrnpd	6277.48	5393.37	0.859162	-0.218999	0.204825	0.434082	4108.43	4172.96	1.01571	0.0224854	1	1	0
ENSMUSG00000000579	Dynlt1c	6550.02	6518.96	0.995258	-0.00685771	0.921477	1	4107.56	6235.61	1.51808	0.602249	0.0516813	0.203053	0
ENSMUSG00000000581	C1d	1728.63	1184.54	0.685246	-0.545305	0.00221753	0.00907505	1459.96	1119.79	0.766998	-0.382705	0.115152	0.373028	1
ENSMUSG00000000594	Gm2a	2284.05	4224.03	1.84936	0.887027	5.48993e-08	4.01167e-07	4174	6452.85	1.54596	0.628505	0.0211426	0.0991965	1
ENSMUSG00000000600	Krit1	2233.32	2223.17	0.995456	-0.00657097	0.836277	1	2121.92	2126.15	1.002	0.00287678	0.993042	1	0
ENSMUSG00000000605	Clcn4-2	3810.75	3292	0.863872	-0.21111	0.133196	0.312562	3880.25	3578.14	0.922141	-0.116941	0.706566	1	1
ENSMUSG00000000606	Vmn2r88	1.03251	0.462647	0.44808	-1.15817	1	1	NA	NA	NA	NA	NA	NA	#VALUE!
ENSMUSG00000000617	Grm6	2.70549	0.822643	0.304064	-1.71755	0.589302	0.900587	0.825709	0.633025	0.766644	-0.383372	1	1	1
ENSMUSG00000000627	Sema4f	681.599	777.418	1.14058	0.189768	0.712949	0.995636	265.001	152.01	0.573622	-0.801828	0.0323661	0.14028	0
ENSMUSG00000000628	Hk2	576.391	1055.29	1.83086	0.872525	4.98184e-06	3.0198e-05	800.666	1586.77	1.98181	0.98682	0.000918599	0.00651844	1
ENSMUSG00000000631	Myo18a	5660.71	3056.92	0.540024	-0.888906	1.22557e-09	1.03504e-08	5310.66	2595.2	0.488678	-1.03304	0.000610793	0.00453443	1
ENSMUSG00000000632	Sez6	407.808	20.6152	0.0505514	-4.30611	0.00711655	0.0259839	233.2	55.4542	0.237796	-2.0722	0.00039199	0.00304565	1
ENSMUSG00000000673	Haao	20.348	91.2541	4.48467	2.165	3.3803e-05	0.000185872	11.4614	44.2818	3.86357	1.94993	0.00854741	0.0463708	1
ENSMUSG00000000682	Cd52	20.4423	1.28529	0.0628741	-3.99139	0.00323155	0.01273	36.8078	7.70731	0.209393	-2.25571	0.0113136	0.0588376	1
ENSMUSG00000000686	Abhd15	51.9444	8.84233	0.170227	-2.55447	0.000564373	0.00259185	116.212	13.2305	0.113848	-3.13481	9.02971e-08	1.34371e-06	1
ENSMUSG00000000690	Hoxb6	0.516255	0.822643	1.59348	0.672182	1	1	0	1.09204	Inf	Inf	0.858837	1	#VALUE!
ENSMUSG00000000693	Loxl3	1902.52	362.44	0.190506	-2.3921	1.52665e-37	4.63633e-36	2811.76	386.658	0.137515	-2.86234	1.55228e-20	1.24738e-18	1
ENSMUSG00000000706	Btn1a1	2.59625	1.28529	0.495056	-1.01434	0.792534	1	2.93313	0.633025	0.215819	-2.21211	0.750627	1	1
ENSMUSG00000000708	Kat2b	2189.65	1410.18	0.644019	-0.634825	0.000218804	0.00106909	3908.54	2721.78	0.696368	-0.522079	0.0751406	0.270804	1
ENSMUSG00000000711	Rab5b	4009.71	4859.38	1.2119	0.277276	0.0841012	0.215665	4164.69	6284.13	1.50891	0.593503	0.0243432	0.111395	1
ENSMUSG00000000724	Cryba1	3.22175	74.1319	23.0099	4.52418	1.71028e-08	1.30546e-07	1.51175	101.098	66.8747	6.06339	5.82926e-17	3.14187e-15	1
ENSMUSG00000000730	Dnmt3l	6.63202	0.462647	0.0697595	-3.84147	0.202505	0.430311	0.825709	2.18409	2.64511	1.40333	0.976828	1	0
ENSMUSG00000000731	Aire	55.2066	82.821	1.5002	0.585154	0.376758	0.677298	14.8505	19.3238	1.30122	0.379867	0.70686	1	1
ENSMUSG00000000732	Icosl	603.096	138.447	0.229561	-2.12305	1.64386e-18	2.37107e-17	409.644	83.7033	0.204332	-2.29101	2.72004e-09	5.13747e-08	1
ENSMUSG00000000738	Spg7	2439.01	2642.91	1.0836	0.115832	0.545589	0.861459	2188.82	2381.04	1.08782	0.121438	0.784867	1	1
ENSMUSG00000000739	Sult5a1	268.956	63.2351	0.235113	-2.08857	1.65795e-11	1.59938e-10	517.808	95.3678	0.184176	-2.44084	6.12779e-12	1.69621e-10	1
ENSMUSG00000000740	Rpl13	1365.05	1131.49	0.828905	-0.270721	0.0935547	0.234615	1015.73	863.306	0.849934	-0.234577	0.290432	0.697869	1
ENSMUSG00000000743	Chmp1a	2863.88	2818.84	0.984274	-0.0228677	0.701769	0.988609	3077.42	3499.97	1.13731	0.185625	0.641866	1	0
ENSMUSG00000000751	Rpa1	3511.65	1487.46	0.423578	-1.2393	3.4298e-15	4.16922e-14	2411.9	1593.04	0.660494	-0.598382	0.0439859	0.179394	1
ENSMUSG00000000753	Serpinf1	11597.8	478.264	0.0412374	-4.5999	5.68645e-101	9.67733e-99	38162	3948.16	0.103458	-3.27288	1.70921e-17	9.68481e-16	1
ENSMUSG00000000759	Tubgcp3	2604.23	3266.86	1.25444	0.327047	0.0304344	0.0922924	1953.66	2295.89	1.17517	0.232872	0.385311	0.822168	1
ENSMUSG00000000766	Oprm1	1.56374	3.59852	2.30123	1.20241	0.681365	0.974184	1.10095	0	0	#NAME?	0.946893	1	#NAME?
ENSMUSG00000000776	Polr3d	1102.16	1154.83	1.04778	0.0673361	0.725238	1	1059.48	921.988	0.870231	-0.20053	0.406439	0.845861	0
ENSMUSG00000000782	Tcf7	2570.01	907.023	0.352926	-1.50256	8.69771e-06	5.1219e-05	2295	652.538	0.28433	-1.81436	1.94938e-09	3.75408e-08	1
ENSMUSG00000000787	Ddx3x	19874.9	16956.1	0.853138	-0.229149	0.384531	0.686619	18044.9	15504.5	0.859215	-0.218908	0.514462	0.953692	1
ENSMUSG00000000791	Il12rb1	9.54102	2.46793	0.258665	-1.95084	0.163924	0.365764	9.02943	1.72507	0.19105	-2.38798	0.203247	0.554839	1
ENSMUSG00000000792	Slc5a5	93.6174	14.4461	0.15431	-2.69609	0.0209716	0.0669502	209.908	54.4252	0.259282	-1.94741	0.00213164	0.0137636	1
ENSMUSG00000000794	Kcnn3	178.336	24.2138	0.135776	-2.8807	5.84205e-12	5.81818e-11	198.471	23.992	0.120884	-3.04831	7.45505e-10	1.52541e-08	1
ENSMUSG00000000804	Usp32	3414.05	3991.77	1.16922	0.225544	0.0960094	0.239815	2914.88	3460.52	1.18719	0.24755	0.223219	0.590161	1
ENSMUSG00000000805	Car4	5.69378	0.925294	0.16251	-2.6214	0.414516	0.723465	5.04055	1.72507	0.342239	-1.54692	0.55868	0.97852	1
ENSMUSG00000000811	Txnrd3	889.232	1164.18	1.3092	0.388683	0.0186365	0.0603997	817.632	1355.28	1.65757	0.729067	0.0193604	0.0920732	1
ENSMUSG00000000817	Fasl	1.25099	0	0	#NAME?	0.766839	1	2.29227	0	0	#NAME?	0.631955	1	#NAME?
ENSMUSG00000000823	Znf512b	9531.14	8113.23	0.851234	-0.232372	0.0844201	0.216331	6744.71	4948.64	0.733708	-0.446723	0.119459	0.383514	1
ENSMUSG00000000826	Dnajc5	8193.94	7826.93	0.95521	-0.0661099	0.656494	0.953857	7690.81	7721.24	1.00396	0.00569634	0.931531	1	0
ENSMUSG00000000827	Tpd52l2	3417.69	3333.28	0.975302	-0.0360789	0.81845	1	3000.96	4007.16	1.33529	0.417155	0.188082	0.526575	0
ENSMUSG00000000838	Fmr1	6422.04	4799.78	0.747392	-0.420063	0.0198119	0.0637366	4887.73	3558.02	0.727949	-0.45809	0.107842	0.355471	1
ENSMUSG00000000861	Bcl11a	1086.31	1979.27	1.82201	0.86553	0.000704271	0.0031735	597.533	526.014	0.88031	-0.183916	0.589013	0.993351	0
ENSMUSG00000000869	Il4	3.1125	2.10793	0.677246	-0.562247	0.83057	1	0.916091	1.26605	1.38201	0.466772	0.905156	1	0
ENSMUSG00000000876	Pxmp4	1074.17	738.095	0.687129	-0.541347	0.003143	0.0124047	1421.71	874.112	0.614834	-0.701732	0.0121653	0.0624345	1
ENSMUSG00000000881	Dlg3	2059.07	3120.59	1.51553	0.599823	8.90967e-05	0.000461587	1791.15	2877.9	1.60673	0.684132	0.0147677	0.073459	1
ENSMUSG00000000884	Gnb1l	461.503	314.785	0.682085	-0.551976	0.0174063	0.0569044	306.606	245.719	0.801415	-0.319379	0.211499	0.569692	1
ENSMUSG00000000889	Dbh	0.312748	2.21058	7.06826	2.82136	0.614339	0.916849	0	1.09204	Inf	Inf	0.858837	1	#VALUE!
ENSMUSG00000000901	Mmp11	2901.48	1564.82	0.539319	-0.89079	3.44332e-08	2.5611e-07	3400.51	1380.12	0.405855	-1.30096	5.82399e-06	6.44846e-05	1
ENSMUSG00000000902	Smarcb1	3764.87	3874.74	1.02918	0.0414992	0.856905	1	3149.75	3526.68	1.11967	0.163074	0.654405	1	1
ENSMUSG00000000903	Vpreb3	9.43178	16.2967	1.72785	0.78898	0.354446	0.64931	11.3217	10.2394	0.904406	-0.144958	1	1	0
ENSMUSG00000000915	Hip1r	1667.25	2359.13	1.41498	0.500782	0.00562303	0.0210236	1347.28	1574.64	1.16876	0.224975	0.32973	0.754762	1
ENSMUSG00000000916	Nsun5	773.679	4699.08	6.07369	2.60257	7.5404e-27	1.53641e-25	541.902	1675.24	3.09141	1.62827	3.81172e-06	4.37194e-05	1
ENSMUSG00000000934	Top1mt	443.481	690.75	1.55756	0.639291	0.00374529	0.0145693	273.533	334.09	1.22139	0.288525	0.360504	0.794424	1
ENSMUSG00000000938	Hoxa10	0.516255	0	0	#NAME?	1	1	0	1.09204	Inf	Inf	0.858837	1	#NAME?
ENSMUSG00000000942	Hoxa4	0.516255	0	0	#NAME?	1	1	NA	NA	NA	NA	NA	NA	#NAME?
ENSMUSG00000000948	Snrpn	1348.88	2177.93	1.61463	0.6912	0.239528	0.489493	665.812	3561.44	5.34902	2.41927	0.000399896	0.00310071	1
ENSMUSG00000000957	Mmp14	15471.8	15801.3	1.0213	0.030404	0.965099	1	24924.3	15920.3	0.638749	-0.64668	0.0148147	0.0736237	0
ENSMUSG00000000958	Slc7a7	403.434	141.531	0.350815	-1.51122	8.43784e-09	6.62948e-08	542.485	168.454	0.310522	-1.68723	2.41113e-07	3.3458e-06	1
ENSMUSG00000000959	Oxa1l	3211.19	3031.91	0.944171	-0.0828802	0.654797	0.952538	2293.01	2255.12	0.983477	-0.0240365	0.908487	1	1
ENSMUSG00000000976	Heatr6	1911.72	1792.83	0.937807	-0.0926377	0.534528	0.850461	1364.53	1168.98	0.85669	-0.223155	0.50895	0.94911	1
ENSMUSG00000000982	Ccl3	132.13	2.77588	0.0210087	-5.57287	1.12782e-17	1.56501e-16	369.821	48.3169	0.130649	-2.93623	0.00189434	0.0124188	1
ENSMUSG00000000983	Expi	2.59625	0	0	#NAME?	0.467619	0.781647	5.08574	4.25717	0.83708	-0.256562	1	1	#NAME?
ENSMUSG00000001014	Icam4	5.39601	4.06117	0.752625	-0.409996	0.994933	1	10.1263	5.34921	0.528251	-0.920705	0.605822	1	1
ENSMUSG00000001016	Ilf2	4303	4338.19	1.00818	0.0117495	0.90136	1	2882.4	2858.41	0.991677	-0.0120585	0.826195	1	0
ENSMUSG00000001017	2500003M10Rik	7681.85	10014.4	1.30364	0.382548	0.00779091	0.0281161	6346.25	8537.52	1.34529	0.427913	0.152371	0.454679	1
ENSMUSG00000001018	Snapin	2060.31	2103.65	1.02104	0.0300326	0.846877	1	1962.49	2262.14	1.15269	0.205004	0.519652	0.958152	1
ENSMUSG00000001020	S100a4	68.9913	23.9058	0.346504	-1.52905	0.00436003	0.0166754	80.7144	53.9362	0.668235	-0.581572	0.207417	0.562432	1
ENSMUSG00000001021	S100a3	2.07999	0.462647	0.222427	-2.1686	0.75792	1	5.04055	2.5321	0.502346	-0.993246	0.897302	1	1
ENSMUSG00000001023	S100a5	1.03251	0.462647	0.44808	-1.15817	1	1	NA	NA	NA	NA	NA	NA	#VALUE!
ENSMUSG00000001025	S100a6	415.454	1261.5	3.03645	1.60238	6.63818e-17	8.81799e-16	413.058	1731.13	4.19101	2.0673	0.000238697	0.00193867	1
ENSMUSG00000001027	Scn4a	33.0958	72.6933	2.19645	1.13518	0.0164926	0.0542714	29.8366	44.9778	1.50747	0.592132	0.292082	0.70055	1
ENSMUSG00000001029	Icam2	54.0693	13.9835	0.258622	-1.95108	0.00244741	0.00992422	66.1268	115.277	1.74326	0.801792	0.140885	0.431159	0
ENSMUSG00000001034	Mapk7	3343.28	1755.26	0.525011	-0.929581	1.90751e-09	1.58719e-08	2123.52	1143.05	0.538278	-0.893577	0.00122899	0.00847602	1
ENSMUSG00000001036	Epn2	3033.59	7371.12	2.42983	1.28086	3.43122e-16	4.39401e-15	3226.3	6551.86	2.03076	1.02202	0.000225493	0.0018406	1
ENSMUSG00000001039	B9d1	599.889	853.097	1.42209	0.508015	0.00446784	0.0170515	444.328	643.619	1.44852	0.534582	0.0731389	0.26543	1
ENSMUSG00000001052	Sec24b	4262.74	3767.17	0.883743	-0.178301	0.302541	0.580106	3741.48	2904.01	0.776166	-0.365564	0.295983	0.706026	1
ENSMUSG00000001053	C330016O10Rik	323.175	120.252	0.372095	-1.42626	6.53947e-05	0.000345608	280.204	151.344	0.540121	-0.888647	0.0519086	0.203777	1
ENSMUSG00000001054	Rmnd5b	1436.45	1252.2	0.871738	-0.198033	0.215586	0.451164	1249.64	1160.31	0.928516	-0.107001	0.626464	1	1
ENSMUSG00000001056	Nhp2	776.055	918.855	1.18401	0.243678	0.165101	0.367814	626.412	790.175	1.26143	0.33506	0.530789	0.962732	1
ENSMUSG00000001062	1300018I17Rik	2523.72	3225.24	1.27797	0.353856	0.0461839	0.131505	1737.16	2912.8	1.67675	0.745671	0.00862497	0.046696	1
ENSMUSG00000001065	Zfp276	1551.14	3453.87	2.22667	1.15489	7.56667e-07	4.99992e-06	1272.44	2873.42	2.2582	1.17517	2.33267e-05	0.00023185	1
ENSMUSG00000001076	C1ql4	2.69052	0.925294	0.343909	-1.5399	0.862166	1	7.05758	1.09204	0.154734	-2.69214	0.211984	0.570468	1
ENSMUSG00000001082	Mfsd10	2005.2	2462.67	1.22814	0.296474	0.0865301	0.22068	1354	1529.34	1.1295	0.175681	0.63906	1	1
ENSMUSG00000001089	Luzp1	4140.49	2102.57	0.507807	-0.977648	2.28685e-08	1.728e-07	4527.31	2387.62	0.527382	-0.923079	0.0140416	0.0703751	1
ENSMUSG00000001095	Slc13a2	0.516255	1.74794	3.3858	1.7595	0.739419	1	0.595664	1.09204	1.83333	0.874463	1	1	1
ENSMUSG00000001098	Kctd10	1312.46	1870.25	1.425	0.510965	0.00366955	0.0143075	1347.87	1752.75	1.30039	0.378943	0.192758	0.535017	1
ENSMUSG00000001100	Poldip2	3041.46	3386.29	1.11338	0.154943	0.355424	0.650661	2777.8	2971.09	1.06958	0.0970451	0.786549	1	1
ENSMUSG00000001103	Sebox	0.516255	0	0	#NAME?	1	1	0.550473	6.55227	11.903	3.57325	0.538317	0.965809	#NAME?
ENSMUSG00000001105	Ift20	1740.74	1466.59	0.842507	-0.24724	0.0761501	0.198645	1916.78	1733.45	0.904353	-0.145042	0.443701	0.888071	1
ENSMUSG00000001119	Col6a1	2.69052	0	0	#NAME?	0.483943	0.79972	1.65142	0	0	#NAME?	0.790429	1	#NAME?
ENSMUSG00000001120	Pcbp3	1331.52	752.185	0.564906	-0.823916	0.119176	0.285808	532.876	318.928	0.598502	-0.740571	0.0292691	0.129252	1
ENSMUSG00000001123	Lgals9	472.936	50.8434	0.107506	-3.21751	1.74873e-27	3.64834e-26	513.815	165.967	0.323008	-1.63036	4.46645e-05	0.000419559	1
ENSMUSG00000001127	Araf	7304.22	8994.12	1.23136	0.300251	0.0412667	0.119644	5621.54	6526.1	1.16091	0.215255	0.521027	0.958247	1
ENSMUSG00000001128	Cfp	881.693	896.493	1.01679	0.0240159	1	1	733.085	611.368	0.833966	-0.26194	0.271573	0.670108	0
ENSMUSG00000001131	Timp1	366.188	46.2704	0.126357	-2.98442	4.00977e-23	6.99551e-22	352.653	72.9419	0.206837	-2.27343	6.99801e-09	1.24546e-07	1
ENSMUSG00000001134	Uxt	185.231	299.772	1.61836	0.694536	0.00709247	0.0259031	174.357	289.89	1.66262	0.733461	0.0600736	0.228293	1
ENSMUSG00000001138	Cnnm3	168.174	205.23	1.22034	0.287288	0.272133	0.536788	176.637	186.067	1.05339	0.0750395	0.666442	1	1
ENSMUSG00000001143	Lman2l	3412.32	1932.3	0.566273	-0.820432	3.20707e-07	2.1826e-06	2477.97	1987.26	0.80197	-0.31838	0.277392	0.678637	1
ENSMUSG00000001150	Mcm3ap	3780.08	2952.95	0.781189	-0.356257	0.0179296	0.0583332	2835.05	2218.66	0.782585	-0.353681	0.273533	0.672372	1
ENSMUSG00000001151	Pcnt	2457.15	1627.02	0.662158	-0.594752	0.000524189	0.00241801	1749.53	1226.44	0.701013	-0.512486	0.117476	0.378704	1
ENSMUSG00000001155	Ftcd	22.4324	2.77588	0.123744	-3.01457	0.345896	0.637919	7.8792	1.89907	0.241024	-2.05275	0.427858	0.869487	1
ENSMUSG00000001156	Mxd1	832.418	794.131	0.954005	-0.067931	0.779866	1	972.238	633.694	0.65179	-0.617522	0.0462588	0.186286	1
ENSMUSG00000001157	Gmcl1	1594.22	1510.27	0.947344	-0.0780401	0.585029	0.896184	1282.67	1179.29	0.919401	-0.121234	0.587136	0.991645	1
ENSMUSG00000001158	Snrnp27	816.331	840.757	1.02992	0.042536	0.747881	1	815.348	845.23	1.03665	0.0519275	0.906368	1	1
ENSMUSG00000001166	Oas1c	47.2487	95.7259	2.026	1.01863	0.0256795	0.0796221	60.6755	72.9749	1.20271	0.266287	0.738407	1	1
ENSMUSG00000001168	Oas1h	0.312748	0.822643	2.63037	1.39527	1	1	0.916091	2.35809	2.57408	1.36406	0.736648	1	1
ENSMUSG00000001173	Ocrl	5673.16	7504.65	1.32283	0.403632	0.00533867	0.0200443	4249.79	5588.88	1.3151	0.395168	0.147297	0.443766	1
ENSMUSG00000001175	Calm1	11851.4	19352.1	1.63289	0.707428	3.84268e-06	2.3562e-05	13504.1	16934.8	1.25405	0.326594	0.249945	0.634691	1
ENSMUSG00000001211	Agpat3	5919.77	5350.94	0.90391	-0.14575	0.269319	0.533075	6366.8	5598.11	0.879266	-0.185628	0.635106	1	1
ENSMUSG00000001225	Slc26a3	1.4545	0.822643	0.565585	-0.822184	0.884776	1	NA	NA	NA	NA	NA	NA	#VALUE!
ENSMUSG00000001227	Sema6b	565.403	1762.57	3.11737	1.64033	0.00101177	0.00443216	365.635	2789.27	7.62857	2.93141	1.44109e-08	2.45123e-07	1
ENSMUSG00000001228	Uhrf1	2156.58	393.445	0.18244	-2.45451	4.74542e-42	1.67851e-40	558.112	139.332	0.249648	-2.00203	2.11684e-05	0.000212792	1
ENSMUSG00000001229	Dpp9	2809.62	2353.25	0.837568	-0.255722	0.108127	0.264086	2481.98	1784.21	0.718867	-0.476204	0.0863929	0.302197	1
ENSMUSG00000001240	Ramp2	508.981	61.331	0.120498	-3.05292	2.86044e-27	5.94476e-26	381.303	227.229	0.595928	-0.746789	0.271254	0.669687	1
ENSMUSG00000001247	Lsr	770.429	3827.84	4.96846	2.3128	3.70496e-43	1.35111e-41	708.577	4220.43	5.95621	2.57439	6.04361e-19	4.00661e-17	1
ENSMUSG00000001248	Gramd1a	3976.92	3933.19	0.989004	-0.0159521	0.847588	1	3131.3	2250.23	0.718626	-0.476688	0.0698467	0.256382	1
ENSMUSG00000001249	Hpn	475.353	3260.46	6.85903	2.778	5.02338e-21	8.0288e-20	397.254	1649.9	4.15327	2.05425	1.16392e-05	0.000123017	1
ENSMUSG00000001260	Gabrg1	49.6609	2.57058	0.0517627	-4.27194	1.23337e-06	7.97652e-06	11.4573	0	0	#NAME?	0.0203839	0.0961438	#NAME?
ENSMUSG00000001270	Ckb	5541.99	17119.9	3.08912	1.6272	8.95577e-11	8.20082e-10	11767	38050.8	3.23368	1.69318	0.00640733	0.0360742	1
ENSMUSG00000001280	Sp1	7100.57	5301.43	0.746621	-0.421553	0.0128362	0.0435842	6523.68	3901.81	0.598099	-0.741543	0.0168379	0.0820026	1
ENSMUSG00000001281	Itgb7	56.6057	33.9828	0.600343	-0.73614	0.142849	0.329695	48.9389	61.7695	1.26218	0.335913	0.494931	0.937671	0
ENSMUSG00000001285	Myg1	1035.54	918.291	0.886778	-0.173355	0.279267	0.547151	791.136	781.739	0.988122	-0.0172386	0.727815	1	1
ENSMUSG00000001288	Rarg	2884.72	556.056	0.192759	-2.37513	9.74084e-44	3.65066e-42	3484.28	1675.44	0.480856	-1.05632	0.000151615	0.00128822	1
ENSMUSG00000001289	Pfdn5	3829.17	3443.79	0.899359	-0.153031	0.43506	0.746026	3055.75	3179.19	1.0404	0.057132	1	1	0
ENSMUSG00000001300	Efnb2	6794.3	10136.3	1.49188	0.577132	0.0165133	0.0543328	6674.65	6497.14	0.973405	-0.0388878	0.996089	1	0
ENSMUSG00000001305	Rrp15	907.498	840.914	0.926628	-0.109937	0.755639	1	614.256	501.074	0.815741	-0.293817	0.263942	0.657656	1
ENSMUSG00000001313	Rnd2	2396.11	11340.9	4.73306	2.24277	5.41407e-47	2.20964e-45	3159.34	30920.1	9.7869	3.29085	9.68457e-06	0.000103764	1
ENSMUSG00000001323	Srr	965.601	864.457	0.895253	-0.159633	0.502142	0.820004	870.038	879.743	1.01115	0.016004	0.840979	1	0
ENSMUSG00000001333	Sync	76.5766	19.5873	0.255787	-1.96699	0.000270768	0.00130438	32.3959	13.6895	0.422571	-1.24274	0.1549	0.459725	1
ENSMUSG00000001334	Fndc5	513.781	107.499	0.209231	-2.25683	0.0042222	0.0162147	777.625	466.84	0.600341	-0.736147	0.0567117	0.218492	1
ENSMUSG00000001348	Acp5	36.2876	7.0944	0.195505	-2.35472	0.00749955	0.0272097	500.07	63.3205	0.126623	-2.98138	1.25104e-16	6.34323e-15	1
ENSMUSG00000001349	Cnn1	10.2608	5.24381	0.511054	-0.968454	0.54535	0.861396	2.93313	1.26605	0.431638	-1.21211	0.938717	1	1
ENSMUSG00000001366	Fbxo9	1263.57	1580.92	1.25116	0.323261	0.104614	0.25699	1621.61	2006.83	1.23755	0.307485	0.297743	0.708631	1
ENSMUSG00000001376	Ccdc132	1671.71	1526.06	0.91287	-0.131518	0.460793	0.77387	1388.68	1573.24	1.1329	0.180017	0.591072	0.994963	0
ENSMUSG00000001379	Apbb3	2020.13	3404.11	1.68509	0.752828	8.64091e-05	0.000448522	1483.15	2731.97	1.84201	0.881281	0.00537851	0.031006	1
ENSMUSG00000001380	Hars	1862.65	1309.83	0.703207	-0.50798	0.00133645	0.00570753	1637.73	1496.75	0.913914	-0.129869	0.577663	0.988701	1
ENSMUSG00000001383	Zmat2	1893.86	1994.75	1.05328	0.0748834	0.51664	0.832827	1660.78	1866.59	1.12393	0.168548	0.680106	1	1
ENSMUSG00000001403	Ube2c	534.933	47.8622	0.0894733	-3.4824	6.15533e-34	1.67226e-32	154.421	59.8854	0.387807	-1.36659	0.00578038	0.0330425	1
ENSMUSG00000001415	Smg5	4257.88	6452	1.51531	0.599612	0.000100317	0.000516355	3404.73	5861.23	1.72149	0.783662	0.00441378	0.0261057	1
ENSMUSG00000001416	Cct3	6659.12	7180.78	1.07834	0.108808	0.527162	0.842557	5171.57	7215.1	1.39515	0.480418	0.188164	0.526621	1
ENSMUSG00000001417	Rhbg	1.14175	7.65969	6.70873	2.74604	0.131526	0.309395	1.87737	20.5268	10.9338	3.45072	0.0142714	0.0712977	1
ENSMUSG00000001418	0610031J06Rik	2558.7	7310.34	2.85705	1.51452	2.43614e-22	4.11482e-21	3498.58	14042.5	4.01378	2.00496	0.000326863	0.00258123	1
ENSMUSG00000001419	Mef2d	4235.96	3056.65	0.721595	-0.47074	0.0113982	0.0392397	4029	2373.44	0.589088	-0.763444	0.01008	0.0533856	1
ENSMUSG00000001420	Tmem79	173.203	1155.6	6.67194	2.73811	4.45061e-39	1.44226e-37	238.528	4553.04	19.088	4.2546	4.74173e-18	2.84482e-16	1
ENSMUSG00000001424	Snd1	7243.56	4261.6	0.588329	-0.765304	3.40165e-07	2.30806e-06	5805.39	4501.74	0.775441	-0.366911	0.177006	0.505802	1
ENSMUSG00000001435	Col18a1	12553.3	10356.4	0.824994	-0.277544	0.514955	0.831592	6471.85	7556.06	1.16753	0.223457	0.282875	0.687187	0
ENSMUSG00000001436	Slc19a1	1535.03	843.59	0.54956	-0.863651	1.41901e-06	9.11829e-06	959.799	327.031	0.340729	-1.5533	4.17027e-07	5.60519e-06	1
ENSMUSG00000001440	Kpnb1	13486.3	11254.3	0.834496	-0.261022	0.07444	0.195125	10138.9	8992.63	0.886946	-0.173082	0.570909	0.987582	1
ENSMUSG00000001441	Npepps	4902	5706.41	1.1641	0.219215	0.14152	0.327381	3911.29	5500.84	1.4064	0.492006	0.0712842	0.260266	1
ENSMUSG00000001444	Tbx21	9.96301	0	0	#NAME?	0.0226243	0.0714009	6.28116	4.71619	0.750847	-0.413408	0.902985	1	#NAME?
ENSMUSG00000001445	Mrpl10	1353.73	1217.55	0.899407	-0.152954	0.297894	0.574451	1177.01	1253.55	1.06503	0.0908932	0.807393	1	0
ENSMUSG00000001467	Cyp51	2450.26	2289.05	0.934208	-0.0981846	0.390484	0.69341	2160.8	2137.44	0.989187	-0.0156854	0.922685	1	1
ENSMUSG00000001472	Tcf25	13389.1	13526.3	1.01025	0.0147121	1	1	11182.3	16283.1	1.45615	0.54216	0.0485938	0.193517	1
ENSMUSG00000001473	Tubb6	1074.21	147.292	0.137116	-2.86653	4.8767e-41	1.68315e-39	984.266	275.72	0.280127	-1.83585	5.34254e-05	0.000495016	1
ENSMUSG00000001482	Def8	2861.84	2379.93	0.831609	-0.266024	0.086468	0.220584	2482.52	2328.76	0.938064	-0.0922413	0.742655	1	1
ENSMUSG00000001493	Meox1	255.787	17.2741	0.0675331	-3.88826	9.79487e-24	1.75059e-22	225.789	87.6755	0.388307	-1.36473	0.0190331	0.0907445	1
ENSMUSG00000001494	Sost	0.312748	1.64529	5.26074	2.39527	0.904763	1	3.57398	0.633025	0.17712	-2.4972	0.637246	1	0
ENSMUSG00000001496	Nkx2-1	12.9513	11.5156	0.889144	-0.169512	1	1	6.55639	16.3327	2.4911	1.31679	0.255281	0.642941	0
ENSMUSG00000001497	Pax9	2.17426	2.57058	1.18228	0.241568	1	1	3.66436	2.99112	0.816273	-0.292877	1	1	0
ENSMUSG00000001504	Irx2	1513.04	228.672	0.151134	-2.7261	9.54273e-43	3.4521e-41	2222.57	398.941	0.179495	-2.47798	5.97861e-16	2.76685e-14	1
ENSMUSG00000001506	Col1a1	6906.59	348.967	0.0505267	-4.30681	1.41348e-15	1.75607e-14	11049.8	1250.56	0.113176	-3.14336	8.4404e-22	7.77161e-20	1
ENSMUSG00000001507	Itga3	980.266	1225.93	1.25061	0.322632	0.447189	0.758129	853.278	1750.39	2.05137	1.03659	0.000191015	0.0015849	1
ENSMUSG00000001508	Sgca	15.3291	0.462647	0.030181	-5.05021	0.0106948	0.0371537	31.5743	5.52322	0.174928	-2.51517	0.0148594	0.0737904	1
ENSMUSG00000001510	Dlx3	20.348	8.37969	0.411819	-1.27992	0.2117	0.444993	46.511	11.6795	0.251112	-1.9936	0.0172115	0.0836077	1
ENSMUSG00000001517	Foxm1	1464.36	467.371	0.319163	-1.64763	4.31872e-19	6.37884e-18	515.347	241.141	0.467919	-1.09567	0.00857785	0.0464978	1
ENSMUSG00000001518	Itfg2	1284.41	1068.5	0.831903	-0.265512	0.21006	0.442559	902.179	698.077	0.773768	-0.370027	0.194273	0.537702	1
ENSMUSG00000001520	Nrip2	325.438	620.37	1.90626	0.930747	1.69594e-05	9.67336e-05	207.969	227.817	1.09544	0.131511	0.616733	1	1
ENSMUSG00000001521	Tulp3	4264.91	6035.11	1.41506	0.500862	0.00110136	0.00479128	4728.33	4215.69	0.891581	-0.165563	0.606159	1	0
ENSMUSG00000001524	Gtf2h4	457.454	536.418	1.17262	0.229731	0.413849	0.722567	421.29	430.601	1.0221	0.0315387	0.848606	1	1
ENSMUSG00000001525	Tubb5	35341.9	7213.23	0.204099	-2.29266	4.665e-39	1.50633e-37	19860.8	6917.57	0.348302	-1.52159	2.73746e-06	3.22775e-05	1
ENSMUSG00000001542	Ell2	381.179	1907.16	5.00332	2.32288	2.74146e-23	4.81384e-22	486.292	2924.02	6.01289	2.58806	5.79502e-19	3.85144e-17	1
ENSMUSG00000001552	Jup	3375.01	4554.14	1.34937	0.432289	0.0111953	0.0386592	3496.49	5928.24	1.69548	0.761695	0.00504832	0.0293513	1
ENSMUSG00000001555	Fkbp10	7927.44	3460.85	0.436565	-1.19573	4.77363e-16	6.07286e-15	10347.3	3034.81	0.293295	-1.76958	2.78882e-10	6.08675e-09	1
ENSMUSG00000001558	Klhl10	960.179	906.099	0.943677	-0.0836346	0.825851	1	999.182	928.888	0.929649	-0.105243	0.624459	1	1
ENSMUSG00000001566	Mnx1	1.54876	0	0	#NAME?	0.765571	1	0	2.18409	Inf	Inf	0.540304	0.965809	#NAME?
ENSMUSG00000001569	Nom1	1340.13	2395.82	1.78775	0.838143	3.0104e-07	2.05496e-06	1154.51	1657.27	1.43547	0.521524	0.07411	0.267928	1
ENSMUSG00000001576	Ergic1	2946.33	3972.16	1.34817	0.431004	0.00573496	0.0213986	2515.94	2660.86	1.0576	0.0807999	0.621836	1	1
ENSMUSG00000001583	Tnk1	216.249	2107.36	9.74509	3.28468	1.65869e-62	1.07374e-60	148.291	924.82	6.23651	2.64074	8.73971e-17	4.53541e-15	1
ENSMUSG00000001588	Acap1	55.6824	26.7843	0.48102	-1.05583	0.0878842	0.223439	23.3746	30.6552	1.31147	0.391189	0.565332	0.983966	0
ENSMUSG00000001604	Tcea3	1011.51	557.953	0.551605	-0.858292	8.2708e-06	4.88112e-05	1048.38	596.916	0.569368	-0.812567	0.00469766	0.0275664	1
ENSMUSG00000001622	Csn3	0.938244	2.57058	2.73978	1.45406	0.832324	1	0.8709	2.81711	3.23472	1.69364	0.753978	1	1
ENSMUSG00000001627	Ifrd1	1175.53	1090.51	0.927671	-0.108314	0.609229	0.91491	1428.18	1349.98	0.945242	-0.0812437	0.592732	0.99557	1
ENSMUSG00000001630	Stk38l	1011.07	2322.47	2.29704	1.19978	2.85702e-12	2.90522e-11	984.525	2040.05	2.07211	1.0511	0.000262462	0.00210735	1
ENSMUSG00000001632	Brpf1	2534.73	2965.6	1.16999	0.226494	0.134222	0.314233	1976.33	2403.33	1.21606	0.282211	0.324867	0.748595	1
ENSMUSG00000001642	Akr1b3	1109.49	755.21	0.680682	-0.554946	0.00541409	0.0203077	1066.97	851.071	0.79765	-0.326171	0.192908	0.535209	1
ENSMUSG00000001656	Hoxc11	0	0.822643	Inf	Inf	0.953445	1	NA	NA	NA	NA	NA	NA	#VALUE!
ENSMUSG00000001661	Hoxc6	0.516255	0.462647	0.89616	-0.158172	1	1	NA	NA	NA	NA	NA	NA	#VALUE!
ENSMUSG00000001663	Gstt1	504.811	22.9805	0.045523	-4.45726	1.21398e-44	4.62663e-43	843.373	134.948	0.16001	-2.64376	2.86091e-15	1.22561e-13	1
ENSMUSG00000001665	Gstt3	735.834	176.028	0.239223	-2.06357	5.4643e-15	6.58613e-14	1433.51	444.459	0.31005	-1.68943	4.03479e-08	6.39538e-07	1
ENSMUSG00000001666	Ddt	662.042	601.446	0.908472	-0.138487	0.426389	0.736431	789.862	685.99	0.868493	-0.203414	0.322858	0.745715	1
ENSMUSG00000001670	Tat	0.516255	1.64529	3.18696	1.67218	0.906092	1	0.595664	0.633025	1.06272	0.0877644	1	1	1
ENSMUSG00000001672	Marveld3	82.4051	4489.05	54.4753	5.76753	5.34852e-176	4.38562e-173	182.91	5138.31	28.092	4.81209	5.48765e-56	7.27607e-53	1
ENSMUSG00000001674	Ddx18	1149.82	1032.78	0.898207	-0.154879	0.374781	0.674567	873.851	804.92	0.921119	-0.11854	0.648622	1	1
ENSMUSG00000001687	Ubl3	2969.89	2824.73	0.951125	-0.0722937	0.593818	0.904638	3196.25	4105.35	1.28443	0.361125	0.226045	0.595022	0
ENSMUSG00000001700	Gramd3	455.741	494.611	1.08529	0.118081	0.383194	0.685182	498.205	778.474	1.56256	0.643911	0.0312475	0.136264	1
ENSMUSG00000001707	Eef1e1	382.96	614.659	1.60502	0.682595	0.0281054	0.0861761	259.96	499.367	1.92094	0.941812	0.0745357	0.269063	1
ENSMUSG00000001729	Akt1	10509.6	8894.22	0.846295	-0.240767	0.100226	0.24815	9538.11	7464.66	0.782614	-0.353628	0.183036	0.517402	1
ENSMUSG00000001739	Cldn15	20.3031	52.1807	2.57009	1.36182	0.0104627	0.0364785	20.5812	32.8393	1.5956	0.674099	0.362823	0.795873	1
ENSMUSG00000001741	Il16	388.046	71.0481	0.183092	-2.44936	3.43212e-17	4.64117e-16	317.632	163.449	0.514587	-0.958513	0.303774	0.71724	1
ENSMUSG00000001750	Tcirg1	3872.66	3062.68	0.790845	-0.338533	0.0218401	0.0693221	4494.46	3700.01	0.823238	-0.280618	0.219574	0.583609	1
ENSMUSG00000001751	Naglu	1179.51	887.347	0.752299	-0.410622	0.0537385	0.149387	1937.6	1432.49	0.739311	-0.435746	0.111351	0.363936	1
ENSMUSG00000001755	Coasy	1378.58	1375.33	0.997644	-0.0034034	0.804908	1	1265.99	1449.19	1.14471	0.194981	0.549695	0.974926	0
ENSMUSG00000001761	Smo	8600.38	4819.46	0.560378	-0.835528	1.50149e-08	1.15259e-07	8123.71	3643.27	0.448473	-1.15691	3.58892e-05	0.000344323	1
ENSMUSG00000001763	Tspan33	148.83	999.262	6.71411	2.7472	7.3716e-36	2.1288e-34	126.235	364.131	2.88454	1.52834	0.000131077	0.00112718	1
ENSMUSG00000001767	Crnkl1	1374.9	1606.98	1.16879	0.225017	0.171892	0.379755	1420.31	1338.22	0.942198	-0.0858975	0.72722	1	0
ENSMUSG00000001768	Rin2	2800.31	1478.72	0.528054	-0.921243	6.43312e-09	5.1123e-08	3742.13	2078.15	0.555337	-0.848563	0.00250557	0.0159373	1
ENSMUSG00000001773	Folh1	9.74453	5.91176	0.606675	-0.721005	0.825968	1	39.6835	31.9843	0.805984	-0.311177	0.886729	1	1
ENSMUSG00000001774	Chordc1	2235.41	2336.99	1.04544	0.0641171	0.811615	1	2323.45	2354.04	1.01316	0.018868	0.953046	1	1
ENSMUSG00000001783	D10Wsu52e	4672.33	5727.97	1.22593	0.293881	0.0473447	0.134287	3439.93	4608.7	1.33977	0.421981	0.146167	0.441647	1
ENSMUSG00000001785	Pwp1	1428.07	1200.02	0.840311	-0.251005	0.113139	0.273734	1060.82	838.63	0.790552	-0.339067	0.230331	0.601527	1
ENSMUSG00000001786	Fbxo7	2334.31	3106.04	1.33061	0.412084	0.00788099	0.0283919	1307.98	2038.56	1.55855	0.640208	0.0208048	0.0978021	1
ENSMUSG00000001794	Capns1	7645.31	5104.15	0.667618	-0.582904	8.3897e-05	0.000436487	10559.3	6679.99	0.632618	-0.660594	0.0141751	0.0709236	1
ENSMUSG00000001802	Lrp3	3098.41	1763.95	0.569307	-0.812722	1.04129e-07	7.40421e-07	3538.37	1951.25	0.551455	-0.858684	0.00204335	0.0132645	1
ENSMUSG00000001804	Dsg4	0	0.462647	Inf	Inf	0.953433	1	NA	NA	NA	NA	NA	NA	#VALUE!
ENSMUSG00000001815	Evx2	0.516255	0	0	#NAME?	1	1	0.595664	1.09204	1.83333	0.874463	1	1	#NAME?
ENSMUSG00000001827	Folr1	13.0456	4.06117	0.311307	-1.68359	0.325574	0.611954	12.739	22.3779	1.75665	0.812824	0.240757	0.618522	0
ENSMUSG00000001829	Clpb	1500.51	1577.01	1.05098	0.0717401	0.803499	1	1180.45	1250.6	1.05942	0.0832763	0.636347	1	1
ENSMUSG00000001833	Sept7	7112.07	6900.13	0.970201	-0.0436451	0.939118	1	6335.99	8078.52	1.27502	0.350522	0.226447	0.595727	0
ENSMUSG00000001844	Zdhhc4	1594.16	1457.84	0.914487	-0.128966	0.40174	0.707405	1308.83	1334.15	1.01934	0.0276413	0.953821	1	0
ENSMUSG00000001847	Rac1	8723.63	5914.4	0.677975	-0.560697	0.000388864	0.00182932	8676.61	6566.43	0.756797	-0.402022	0.123181	0.392339	1
ENSMUSG00000001855	Nup214	2710.07	2205.54	0.813832	-0.297197	0.0787294	0.204309	2232.64	1579.28	0.707359	-0.499486	0.385734	0.822168	1
ENSMUSG00000001864	Aif1l	3977.74	11972.1	3.00976	1.58965	7.07796e-26	1.38986e-24	6297.51	10207.5	1.62088	0.69678	0.0112402	0.0585021	1
ENSMUSG00000001865	Cpa3	91.844	0.822643	0.00895695	-6.80278	0.102042	0.251839	14.3863	4.43117	0.308013	-1.69894	0.332557	0.758862	1
ENSMUSG00000001870	Ltbp1	2814.49	1770.83	0.629185	-0.668444	0.000659304	0.00298579	3830.75	1269.56	0.331413	-1.5933	0.00467333	0.0274479	1
ENSMUSG00000001891	Ugp2	2525.55	2420.95	0.95858	-0.0610291	0.765374	1	2456.11	2495.97	1.01623	0.0232288	0.927486	1	0
ENSMUSG00000001901	Kcnh6	534.464	12780.1	23.9121	4.57967	1.3439e-154	7.13032e-152	373.144	3098.29	8.30319	3.05367	3.93225e-26	6.43676e-24	1
ENSMUSG00000001909	Trmt1	3433.95	5295.17	1.542	0.624806	4.87142e-05	0.000262059	2056.14	3019.71	1.46863	0.554472	0.0721487	0.262627	1
ENSMUSG00000001910	Nacc1	5043.29	8252.16	1.63627	0.710408	2.89938e-06	1.80065e-05	4393.58	7265.72	1.65371	0.725708	0.00592911	0.0337689	1
ENSMUSG00000001911	Nfix	14137.3	2169.97	0.153493	-2.70376	3.78048e-38	1.17717e-36	23486.1	5632.34	0.239815	-2.06	1.11617e-12	3.40605e-11	1
ENSMUSG00000001918	Slc1a5	511.92	159.37	0.311318	-1.68354	7.83618e-12	7.73583e-11	345.016	161.553	0.468249	-1.09465	0.00152297	0.0102477	1
ENSMUSG00000001924	Uba1	15640.6	14043	0.897853	-0.155448	0.225722	0.466886	13466.3	13421.6	0.996681	-0.0047966	0.944042	1	1
ENSMUSG00000001930	Vwf	218.79	245.433	1.12177	0.165781	0.690643	0.981467	287.496	719.561	2.50286	1.32358	0.0668317	0.247658	1
ENSMUSG00000001942	Siae	1201.98	1410.65	1.1736	0.230944	0.210162	0.442685	1176.78	1127.85	0.958423	-0.0612651	0.95242	1	0
ENSMUSG00000001943	Vsig2	44.7811	9.66498	0.215827	-2.21205	0.00382703	0.0148509	49.7769	43.4417	0.872729	-0.196394	0.875622	1	1
ENSMUSG00000001946	Esam	302.697	66.0602	0.218239	-2.19602	1.00899e-11	9.89567e-11	419.08	497.948	1.18819	0.248769	0.507946	0.948304	0
ENSMUSG00000001948	Spa17	60.9348	90.2754	1.48151	0.567066	0.161256	0.36151	36.2081	73.956	2.04253	1.03035	0.0674937	0.249588	1
ENSMUSG00000001962	Fam50a	1283.62	1248.95	0.97299	-0.0395029	0.867975	1	1282.85	1289.65	1.0053	0.00761959	0.924707	1	0
ENSMUSG00000001964	Emd	1793.09	1281.29	0.71457	-0.484853	0.00763464	0.0276443	1432.7	1168.9	0.815876	-0.293578	0.347571	0.779374	1
ENSMUSG00000001983	Ccdc44	293.957	384.652	1.30853	0.387948	0.153709	0.348722	303.225	390.496	1.28781	0.364916	0.284311	0.689156	1
ENSMUSG00000001985	Grik3	1896.26	154.024	0.0812249	-3.62193	2.09171e-70	1.61713e-68	682.647	1023.71	1.49962	0.584596	0.0495055	0.196349	0
ENSMUSG00000001986	Gria3	5948.36	506.643	0.0851736	-3.55345	2.32906e-26	4.66485e-25	4549.16	1126.7	0.247672	-2.01349	6.14928e-12	1.69956e-10	1
ENSMUSG00000001988	Npas1	30.6238	31.8229	1.03916	0.0554116	0.991685	1	35.2838	30.0222	0.850878	-0.232977	0.796965	1	0
ENSMUSG00000001995	Sipa1l2	3584.19	2565.94	0.715905	-0.48216	0.00205955	0.00848368	2311.16	1262.77	0.546381	-0.872021	0.0258543	0.116878	1
ENSMUSG00000001998	Ap4e1	2542.59	2043.81	0.803828	-0.315041	0.0659253	0.176604	1672.2	1313.2	0.785315	-0.348656	0.290842	0.69841	1
ENSMUSG00000001999	Blvra	649.545	580.783	0.894138	-0.16143	0.362769	0.65991	558.116	558.335	1.00039	0.000564012	0.829818	1	0
ENSMUSG00000002006	Pdzd4	1103.87	983.429	0.890892	-0.166677	0.233277	0.479289	655.603	548.125	0.836062	-0.258318	0.32737	0.751852	1
ENSMUSG00000002007	Srpk3	198.873	62.9763	0.316667	-1.65896	3.49607e-06	2.15294e-05	145.576	171.097	1.17531	0.233042	0.576447	0.988701	0
ENSMUSG00000002010	Idh3g	3469.5	3096.38	0.892459	-0.164142	0.285	0.555526	3030.35	3454.17	1.13986	0.188858	0.623428	1	0
ENSMUSG00000002012	Pnck	1311.74	1629.81	1.24248	0.313224	0.105512	0.25875	688.792	495.359	0.71917	-0.475595	0.123316	0.392476	0
ENSMUSG00000002014	Ssr4	2301.97	2080.98	0.903997	-0.145611	0.371713	0.671441	2536.63	3056.91	1.20511	0.269163	0.634303	1	0
ENSMUSG00000002015	Bcap31	2554.45	2428.3	0.950613	-0.0730694	0.783627	1	3198.57	3710.17	1.15995	0.214059	0.608248	1	0
ENSMUSG00000002017	Fam98a	1861.09	2414.63	1.29743	0.375655	0.0242431	0.0758023	2343.5	2039.55	0.8703	-0.200415	0.520489	0.958247	0
ENSMUSG00000002020	Ltbp2	5854.5	163.796	0.0279777	-5.15958	3.95965e-27	8.14784e-26	11970.1	1445.83	0.120787	-3.04947	4.15828e-24	5.05822e-22	1
ENSMUSG00000002028	Mll1	13944.2	10776.7	0.772845	-0.371749	0.0451642	0.129118	8748.31	5429	0.620577	-0.688318	0.380616	0.817195	1
ENSMUSG00000002031	Ift46	2713.56	2475.56	0.912293	-0.13243	0.389422	0.692292	2434.98	2137.11	0.877671	-0.188248	0.413695	0.852995	1
ENSMUSG00000002032	Tmem25	1020.52	326.351	0.31979	-1.6448	1.30761e-16	1.71013e-15	1292.11	477.823	0.3698	-1.43518	4.23361e-05	0.000399594	1
ENSMUSG00000002033	Cd3g	1.65801	3.03323	1.82944	0.871404	0.808095	1	3.98888	1.09204	0.273772	-1.86895	0.513509	0.952987	0
ENSMUSG00000002043	Trappc6a	443.938	767.817	1.72956	0.790405	0.000254184	0.00122953	535.485	860.141	1.60628	0.683727	0.0356847	0.151576	1
ENSMUSG00000002052	Supt6h	6967.76	6185.82	0.887777	-0.171731	0.260896	0.521195	6299.84	5405.91	0.858103	-0.220777	0.578727	0.988701	1
ENSMUSG00000002055	Spag5	1092.44	215.563	0.197323	-2.34137	1.24115e-16	1.62636e-15	229.943	148.56	0.646074	-0.630228	0.103014	0.343665	1
ENSMUSG00000002057	Foxn1	7.46103	11.8756	1.59168	0.67055	0.496494	0.813915	0.550473	2.99112	5.43373	2.44194	0.481066	0.924006	1
ENSMUSG00000002058	Unc119	1651.18	2265.09	1.3718	0.456068	0.00754727	0.0273536	1065.34	1516.41	1.4234	0.509342	0.119031	0.382324	1
ENSMUSG00000002059	Rab34	2757.31	1243.16	0.450858	-1.14925	9.11606e-13	9.5832e-12	2983.11	1877.06	0.629231	-0.668337	0.0137397	0.0690972	1
ENSMUSG00000002064	Sdf2	2035.86	2072.61	1.01805	0.0258119	1	1	2307.91	2638.59	1.14328	0.19318	0.825232	1	1
ENSMUSG00000002068	Ccne1	375.39	164.873	0.439204	-1.18704	0.000584873	0.00267513	138.28	87.1385	0.630159	-0.666213	0.162234	0.475931	1
ENSMUSG00000002076	Hsf2bp	11.3083	7.45439	0.659199	-0.601215	0.685243	0.976838	5.63621	5.98224	1.06139	0.0859606	0.933177	1	0
ENSMUSG00000002083	Bbc3	206.036	159.476	0.774019	-0.369559	0.160294	0.359861	151.229	71.2019	0.470823	-1.08674	0.0115334	0.0596545	1
ENSMUSG00000002100	Mybpc3	11.4818	2.21058	0.192529	-2.37685	0.288445	0.560988	9.11981	1.09204	0.119744	-3.06197	0.112679	0.366944	1
ENSMUSG00000002102	Psmc3	4368.57	4734.93	1.08386	0.116181	0.450152	0.76153	4048.49	4651.74	1.14901	0.200385	0.575577	0.988701	1
ENSMUSG00000002103	Acp2	3463.24	4001.19	1.15533	0.208307	0.164493	0.366611	3262.63	2763.03	0.846872	-0.239784	0.414406	0.853731	0
ENSMUSG00000002104	Rapsn	51.6766	37.684	0.729228	-0.455558	0.349159	0.641895	67.7249	36.7485	0.542614	-0.882001	0.100029	0.336561	1
ENSMUSG00000002105	Slc39a13	2428.44	1099.36	0.452701	-1.14337	5.08519e-12	5.09064e-11	2748.81	1405.75	0.511402	-0.967469	0.000348277	0.00273405	1
ENSMUSG00000002107	Cugbp2	4772.15	19434.8	4.07255	2.02593	1.04503e-27	2.20574e-26	3307.56	8913.94	2.69502	1.4303	1.27909e-07	1.85451e-06	1
ENSMUSG00000002108	Nr1h3	146.024	16.2461	0.111256	-3.16804	2.19121e-12	2.24591e-11	162.813	31.2402	0.191878	-2.38174	2.72119e-06	3.21028e-05	1
ENSMUSG00000002109	Ddb2	775.599	604.896	0.779908	-0.358623	0.0490448	0.138288	621.318	548.614	0.882985	-0.179539	0.567495	0.985598	1
ENSMUSG00000002111	Sfpi1	216.772	7.24909	0.033441	-4.90224	1.88639e-16	2.44697e-15	313.557	46.6549	0.148792	-2.74863	4.34264e-11	1.06431e-09	1
ENSMUSG00000002129	Sf3a1	5112.09	4931.98	0.964769	-0.0517452	0.799388	1	4062.6	3534.25	0.869948	-0.201	0.547328	0.972882	1
ENSMUSG00000002147	Stat6	1743.23	812.847	0.466288	-1.10071	3.16791e-10	2.79038e-09	3033.95	1457.53	0.480408	-1.05767	0.000423116	0.00326548	1
ENSMUSG00000002190	Clgn	126.552	8.99703	0.0710936	-3.81414	0.0138468	0.0465846	58.1286	13.4045	0.230601	-2.11653	0.0809855	0.28707	1
ENSMUSG00000002204	Napsa	16.203	52.1822	3.22053	1.6873	0.0131563	0.0445384	16.1281	23.755	1.47289	0.558651	0.423745	0.864574	1
ENSMUSG00000002205	Vrk3	1155.03	1375.79	1.19113	0.252326	0.156912	0.354265	1089.66	1480.16	1.35837	0.441876	0.152955	0.455636	1
ENSMUSG00000002210	1500002O20Rik	1288.6	1065.38	0.826771	-0.27444	0.0952172	0.238144	909.726	813.894	0.894659	-0.160591	0.537709	0.965809	1
ENSMUSG00000002221	Paxip1	2248.84	1761.98	0.783507	-0.351983	0.0409066	0.118778	1443.56	1171.84	0.811772	-0.300854	0.411609	0.850611	1
ENSMUSG00000002222	Rmnd5a	6433.88	11071.1	1.72074	0.783032	7.36326e-08	5.30605e-07	6316.35	8517.22	1.34844	0.431293	0.0988474	0.333867	1
ENSMUSG00000002227	Mov10	1209.32	2481.68	2.05213	1.03712	1.39479e-09	1.17137e-08	1077.33	1259.65	1.16924	0.225569	0.455497	0.89973	1
ENSMUSG00000002228	Ppm1j	44.5433	166.313	3.73374	1.90062	7.79128e-07	5.13704e-06	45.7716	164.704	3.59838	1.84735	2.53498e-05	0.000250364	1
ENSMUSG00000002233	Rhoc	2215.86	1836.68	0.828883	-0.27076	0.070383	0.186386	2595.75	3678.96	1.4173	0.503146	0.0871873	0.304255	0
ENSMUSG00000002240	4930432K09Rik	0	0.462647	Inf	Inf	0.953433	1	0	0.633025	Inf	Inf	0.858677	1	#VALUE!
ENSMUSG00000002249	Tead3	2879.97	4320.84	1.5003	0.585255	0.000247165	0.00119707	1505.12	2841.99	1.88821	0.917021	0.00123019	0.00847994	1
ENSMUSG00000002250	Ppard	1648.99	1563.07	0.947899	-0.0771952	0.581288	0.89295	1683.92	2446.75	1.45301	0.539044	0.0549629	0.213304	0
ENSMUSG00000002257	Def6	480.885	166.363	0.345952	-1.53135	1.9245e-10	1.72605e-09	474.333	237.583	0.500877	-0.997471	0.00201216	0.0130973	1
ENSMUSG00000002265	Peg3	21509.7	3255.64	0.151357	-2.72397	1.00763e-36	3.00612e-35	12145.3	3168.74	0.260902	-1.93842	2.00404e-11	5.18975e-10	1
ENSMUSG00000002266	Zim1	741.55	27.0937	0.0365366	-4.77451	6.76103e-63	4.45126e-61	494.602	47.8729	0.0967908	-3.36899	1.907e-10	4.2639e-09	1
ENSMUSG00000002274	Metrn	2239.81	380.025	0.169668	-2.55921	7.79922e-11	7.16845e-10	1420.24	952.703	0.670803	-0.576039	0.0487634	0.194044	1
ENSMUSG00000002279	Lmf1	1235.91	1446.58	1.17046	0.227071	0.197628	0.422773	1300.1	1103.53	0.848801	-0.236502	0.391739	0.82906	0
ENSMUSG00000002280	Narfl	938.513	1048.36	1.11705	0.159687	0.490444	0.807922	804.651	988.048	1.22792	0.296218	0.407805	0.847573	1
ENSMUSG00000002289	Angptl4	1619.18	48.4796	0.0299408	-5.06174	3.46602e-38	1.08299e-36	1151.52	155.964	0.135442	-2.88425	4.02663e-18	2.44344e-16	1
ENSMUSG00000002290	AC129188.1	1474.26	1115.39	0.756575	-0.402445	0.0472128	0.133969	1251.6	941.993	0.752628	-0.40999	0.111988	0.365321	1
ENSMUSG00000002297	Dbf4	746.811	622.573	0.833643	-0.262499	0.277583	0.544717	333.374	332.365	0.996973	-0.00437356	0.96352	1	1
ENSMUSG00000002307	Daxx	1299.91	1535.88	1.18153	0.24066	0.192535	0.414102	1109.61	1270.52	1.14501	0.195356	0.642099	1	1
ENSMUSG00000002308	Cd320	629.709	899.48	1.42841	0.514406	0.0129867	0.044025	677.2	1338.46	1.97647	0.982923	0.0781946	0.279437	1
ENSMUSG00000002319	Ipo4	5231.58	5219.45	0.997681	-0.00334949	0.8216	1	4128.26	3992.25	0.967054	-0.0483312	0.795212	1	1
ENSMUSG00000002320	Tm9sf1	2386.89	2156.1	0.903312	-0.146704	0.270819	0.535289	2728.12	2436.87	0.893242	-0.162878	0.492766	0.935371	1
ENSMUSG00000002324	Rec8	69.349	127.546	1.83919	0.879069	0.0456743	0.130328	45.6524	78.6572	1.72296	0.784887	0.53846	0.965809	1
ENSMUSG00000002325	Irf9	1192.35	1602.25	1.34378	0.4263	0.022135	0.070069	1216.34	1199.23	0.985936	-0.0204347	0.930253	1	0
ENSMUSG00000002326	Gmpr2	1330.25	1009.44	0.758834	-0.398144	0.0245141	0.0764994	1159.51	972.774	0.83895	-0.253344	0.314651	0.733079	1
ENSMUSG00000002329	Mdp1	1328.8	1245.56	0.937356	-0.0933311	0.582658	0.893569	1152.44	1303.77	1.1313	0.177988	0.670358	1	0
ENSMUSG00000002332	Dhrs1	1832.58	2014.82	1.09945	0.136776	0.458853	0.771906	1824.82	2678.67	1.46791	0.553765	0.0695267	0.255468	1
ENSMUSG00000002341	Ncan	721.355	194.792	0.270036	-1.88878	2.48143e-05	0.000138787	342.342	73.9229	0.215933	-2.21135	3.75991e-05	0.000359557	1
ENSMUSG00000002342	Tmem161a	1789.05	2580.39	1.44233	0.528399	0.00303504	0.0120247	2004.83	3025.79	1.50925	0.593829	0.0584995	0.223722	1
ENSMUSG00000002343	Armc6	774.505	325.943	0.42084	-1.24865	6.04392e-05	0.000320797	664.28	329.548	0.496099	-1.0113	0.00105746	0.00741062	1
ENSMUSG00000002345	2310045N01Rik	523.288	708.331	1.35361	0.436817	0.0329076	0.0986318	541.014	717.326	1.32589	0.406962	0.340373	0.768601	1
ENSMUSG00000002346	Slc25a42	871.343	553.437	0.635154	-0.654822	0.000205604	0.00100952	730.529	446.739	0.611528	-0.70951	0.128011	0.40335	1
ENSMUSG00000002365	Snx9	2514.63	2094.4	0.832887	-0.263807	0.0982781	0.244309	2482.73	2378.03	0.95783	-0.0621592	0.802433	1	1
ENSMUSG00000002372	Ranbp3	3955.86	3919.83	0.990894	-0.0131969	0.815025	1	3279.31	3338.12	1.01793	0.0256431	0.866599	1	0
ENSMUSG00000002379	Ndufa11	1523.62	1597.11	1.04824	0.0679623	0.773526	1	1645.95	2088.23	1.26871	0.343363	0.359014	0.7927	1
ENSMUSG00000002384	Bmp8b	72.0695	704.937	9.78136	3.29003	2.17673e-39	7.10495e-38	42.1565	235.635	5.58954	2.48273	3.20665e-10	6.9529e-09	1
ENSMUSG00000002393	Nr2f6	527.643	699.6	1.3259	0.406967	0.300511	0.577744	490.925	1001.25	2.03951	1.02822	0.00381706	0.0229734	1
ENSMUSG00000002395	Use1	2836.09	2629.28	0.927077	-0.109238	0.41727	0.727038	2350.32	2309.35	0.982568	-0.0253704	0.762445	1	1
ENSMUSG00000002396	Ocel1	520.264	831.559	1.59834	0.676576	0.000305442	0.00146153	460.209	727.454	1.5807	0.660566	0.090718	0.312641	1
ENSMUSG00000002409	Dyrk1b	1317.24	2546.56	1.93326	0.951036	4.78493e-09	3.84771e-08	995.949	1538.69	1.54495	0.627556	0.130331	0.408378	1
ENSMUSG00000002413	Braf	1937.11	2523.98	1.30296	0.381793	0.00931232	0.0328915	1513.89	1418.59	0.937049	-0.0938035	0.846112	1	0
ENSMUSG00000002416	Ndufb2	462.596	522.585	1.12968	0.175914	0.374473	0.674221	440.175	423.842	0.962895	-0.0545489	0.755126	1	0
ENSMUSG00000002428	Hltf	1529.58	2647.27	1.73071	0.791366	7.26873e-07	4.80891e-06	1685.4	1975.81	1.17231	0.229349	0.479777	0.923461	1
ENSMUSG00000002455	Prpf6	2988.01	2926.02	0.979253	-0.0302467	0.676493	0.970687	2561.71	2825.38	1.10293	0.141338	0.699815	1	0
ENSMUSG00000002458	Rgs19	864.194	730.335	0.845105	-0.242797	0.158868	0.357639	801.151	457.962	0.571631	-0.806845	0.00617255	0.0349677	1
ENSMUSG00000002459	Rgs20	49.815	17.7367	0.356051	-1.48984	0.0137937	0.0464234	11.8229	10.6984	0.904891	-0.144184	1	1	1
ENSMUSG00000002475	Abhd3	337.616	184.457	0.546353	-0.872095	0.00112686	0.00489357	510.96	243.976	0.477485	-1.06647	0.00116845	0.0080985	1
ENSMUSG00000002477	Snrpd1	1587.13	1482.29	0.933948	-0.0985866	0.769539	1	1111.23	1334.28	1.20072	0.263906	0.492063	0.934641	0
ENSMUSG00000002486	Tchp	1083.68	1431.88	1.3213	0.401962	0.0253377	0.0787248	862.98	988.3	1.14522	0.195621	0.588415	0.992722	1
ENSMUSG00000002489	Tiam1	2345.77	901.731	0.384408	-1.37929	5.67548e-16	7.20999e-15	2050.38	600.69	0.292965	-1.7712	1.11352e-07	1.6325e-06	1
ENSMUSG00000002496	Tsc2	5757.64	6000.7	1.04221	0.0596524	0.688474	0.979465	4403.6	4856.63	1.10288	0.141273	0.50145	0.944027	1
ENSMUSG00000002500	Rpl3l	6.21003	3.95852	0.637439	-0.64964	0.871373	1	14.07	3.16512	0.224956	-2.15229	0.206341	0.561063	1
ENSMUSG00000002504	Slc9a3r2	1658.77	1126.76	0.679277	-0.557929	0.000580682	0.00265731	1769.46	1937.65	1.09505	0.131	0.674363	1	0
ENSMUSG00000002524	Puf60	5844.75	6627.2	1.13387	0.181259	0.289733	0.562667	5207.39	5275.48	1.01308	0.0187435	0.915529	1	1
ENSMUSG00000002546	Golga2	5236.76	3514.18	0.67106	-0.575486	0.000237098	0.00115182	5508.26	3820.98	0.693682	-0.527654	0.0759576	0.273118	1
ENSMUSG00000002550	Uck1	1700.53	1309.32	0.769947	-0.377168	0.0130948	0.0443635	2007.85	2287.58	1.13932	0.188173	0.550236	0.975736	0
ENSMUSG00000002565	Scin	69.3534	0	0	#NAME?	1.53295e-12	1.58685e-11	1139.32	172.597	0.151491	-2.7227	3.74335e-16	1.77896e-14	#NAME?
ENSMUSG00000002578	Ikzf4	897.458	295.761	0.329555	-1.60141	1.59762e-14	1.87875e-13	512.077	220.521	0.43064	-1.21545	0.00033696	0.00265235	1
ENSMUSG00000002580	1810046J19Rik	210.082	458.888	2.18432	1.12719	2.86739e-06	1.78119e-05	231.955	740.433	3.19213	1.67452	0.00165669	0.0110355	1
ENSMUSG00000002588	Pon1	4.3635	0.925294	0.212053	-2.2375	0.518534	0.834038	0.8709	1.09204	1.25393	0.326453	1	1	0
ENSMUSG00000002602	Axl	9109.4	977.091	0.107262	-3.22079	1.01368e-46	4.08174e-45	6798.41	2005.18	0.294948	-1.76147	6.64214e-10	1.37071e-08	1
ENSMUSG00000002603	Tgfb1	242.715	64.263	0.264767	-1.9172	2.77646e-09	2.27592e-08	558.408	230.523	0.412822	-1.27641	0.000112894	0.00098461	1
ENSMUSG00000002608	Ccdc97	2529.77	2749.74	1.08695	0.120286	0.473708	0.788804	2288.09	2251.79	0.984131	-0.0230773	0.832623	1	0
ENSMUSG00000002617	Zfp40	1121.62	1211.94	1.08052	0.11173	0.443584	0.754996	792.249	826.965	1.04382	0.0618736	0.828505	1	1
ENSMUSG00000002625	Akap8l	5292.61	4655.82	0.879685	-0.184941	0.149439	0.340893	4674.9	3805.93	0.81412	-0.296686	0.277728	0.679222	1
ENSMUSG00000002633	Shh	9.46173	0.462647	0.0488967	-4.35412	0.0640758	0.172623	18.5108	5.34921	0.288979	-1.79097	0.141199	0.431721	1
ENSMUSG00000002635	Pdcd2l	559.615	556.723	0.994832	-0.00747481	0.955921	1	464.12	509.274	1.09729	0.133941	0.874113	1	0
ENSMUSG00000002658	Gtf2f1	2071.1	1997.29	0.96436	-0.0523563	0.677783	0.970772	1673.6	1929.5	1.15291	0.205276	0.530229	0.962732	0
ENSMUSG00000002660	Clpp	933.5	1144.08	1.22558	0.293469	0.132382	0.310915	896.597	1318.55	1.47062	0.556421	0.167151	0.4859	1
ENSMUSG00000002661	Alkbh7	306.238	319.001	1.04168	0.0589074	0.945625	1	299.22	552.022	1.84487	0.883519	0.201316	0.551499	1
ENSMUSG00000002664	Pspn	15.2797	12.2356	0.800771	-0.320539	0.709873	0.994531	16.087	30.4182	1.89086	0.91904	0.339459	0.767829	0
ENSMUSG00000002668	Dennd1c	195.736	454.521	2.32211	1.21544	7.76608e-06	4.60636e-05	174.833	216.867	1.24042	0.310829	0.461559	0.905699	1
ENSMUSG00000002679	Med6	726.081	735.213	1.01258	0.0180318	0.768867	1	629.349	692.098	1.0997	0.137115	0.816483	1	1
ENSMUSG00000002688	Prkd1	715.248	2041.09	2.85368	1.51282	1.19499e-17	1.65567e-16	628.754	1315.84	2.09278	1.06542	0.000488443	0.00371497	1
ENSMUSG00000002699	Lcp2	257.141	18.97	0.0737727	-3.76077	4.31077e-18	6.11348e-17	330.864	44.0598	0.133166	-2.90871	6.1791e-13	1.94374e-11	1
ENSMUSG00000002718	Cse1l	4266.03	3890.5	0.911972	-0.132939	0.444645	0.756265	3420.5	3214.36	0.939735	-0.0896748	0.773377	1	1
ENSMUSG00000002728	Nat5	1373.27	1130.77	0.823411	-0.280316	0.150412	0.342794	1100.66	1243.61	1.12988	0.176167	0.679148	1	0
ENSMUSG00000002731	Prkra	1845.58	1219.14	0.660574	-0.598208	0.000173213	0.000860467	1575.63	1013.94	0.64351	-0.635965	0.0239647	0.109976	1
ENSMUSG00000002732	Fkbp7	1511.88	152.325	0.100752	-3.31112	8.97756e-23	1.54433e-21	2463.52	391.186	0.158791	-2.6548	5.45641e-18	3.25885e-16	1
ENSMUSG00000002733	Plekha3	1273.55	1569.65	1.2325	0.301592	0.0496225	0.139621	1362.22	1397.03	1.02555	0.0363998	0.978828	1	1
ENSMUSG00000002741	Ykt6	4781.05	4066.09	0.850461	-0.233683	0.0961917	0.24016	4900.32	5587.78	1.14029	0.189398	0.562323	0.981807	0
ENSMUSG00000002748	Baz1b	9673.79	9019.24	0.932338	-0.101075	0.509074	0.826535	7871.97	6445.07	0.818736	-0.288529	0.336371	0.764082	1
ENSMUSG00000002763	Pex6	2757.77	2914.52	1.05684	0.0797584	0.984831	1	2720.09	2818.62	1.03622	0.0513358	1	1	1
ENSMUSG00000002767	Mrpl2	970.994	1147.53	1.18181	0.241003	0.282204	0.551489	839.89	985.297	1.17313	0.230358	0.690898	1	1
ENSMUSG00000002768	Mea1	995.806	1176.11	1.18106	0.240083	0.200296	0.426896	851.285	1319.02	1.54945	0.631753	0.0377379	0.158645	1
ENSMUSG00000002769	Gnmt	75.2807	261.887	3.47881	1.79859	7.07217e-08	5.10173e-07	43.2657	98.977	2.28766	1.19387	0.0144662	0.0721486	1
ENSMUSG00000002771	Grin2d	1148.45	171.505	0.149335	-2.74337	1.03351e-38	3.29395e-37	752.77	171.712	0.228107	-2.13222	4.8094e-10	1.01299e-08	1
ENSMUSG00000002778	Kdelr1	4386.35	3387.01	0.772171	-0.373008	0.0112028	0.0386752	5772.73	4712.46	0.816332	-0.292773	0.233748	0.607283	1
ENSMUSG00000002781	Tmem143	403.717	354.886	0.879046	-0.18599	0.347963	0.640727	375.896	347.528	0.924531	-0.113206	0.639109	1	1
ENSMUSG00000002791	RP23-451J17.2	8.305	6.63175	0.798525	-0.324591	0.909382	1	4.85569	2.81711	0.580168	-0.785458	0.716139	1	1
ENSMUSG00000002797	Ggct	141.845	50.7928	0.358087	-1.48162	0.000164137	0.000818689	230.703	101.413	0.439584	-1.18579	0.00573534	0.0328204	1
ENSMUSG00000002799	Jag2	849.469	3175.35	3.73805	1.90228	6.56428e-05	0.000346716	465.382	1014.36	2.17963	1.12409	8.94015e-05	0.000795286	1
ENSMUSG00000002803	Btbd6	834.434	689.562	0.826383	-0.275118	0.179734	0.392973	666.823	632.683	0.948803	-0.0758191	0.792692	1	1
ENSMUSG00000002804	Nudt14	452.223	987.131	2.18284	1.12621	2.82655e-08	2.11924e-07	399.616	769.333	1.92518	0.944993	0.134872	0.418161	1
ENSMUSG00000002808	Epdr1	966.881	669.77	0.692712	-0.529672	0.00529962	0.019917	2851.67	979.083	0.343336	-1.54231	0.0378659	0.159108	1
ENSMUSG00000002812	Flii	3378.39	3168.52	0.937881	-0.0925237	0.437339	0.748615	2841.79	2587.08	0.910372	-0.135473	0.750435	1	1
ENSMUSG00000002814	Top3a	913.127	765.813	0.838671	-0.253823	0.0887013	0.225009	787.861	525.189	0.666601	-0.585105	0.0834782	0.294137	1
ENSMUSG00000002820	Atg4d	530.001	777.787	1.46752	0.553379	0.0103165	0.036057	540.953	703.126	1.29979	0.378282	0.228235	0.59859	1
ENSMUSG00000002825	Qtrt1	920.182	1207.58	1.31233	0.392128	0.0227685	0.0718017	565.301	809.847	1.43259	0.51863	0.285354	0.690456	1
ENSMUSG00000002831	Plin4	22.3038	148.165	6.64306	2.73185	2.07762e-10	1.85478e-09	19.1105	129.014	6.75095	2.75509	3.33278e-07	4.54623e-06	1
ENSMUSG00000002833	Hdgfrp2	4184.68	5324.06	1.27228	0.347411	0.0309662	0.0936531	3201.86	3379.72	1.05555	0.0779957	0.926058	1	1
ENSMUSG00000002835	Chaf1a	920.228	263.322	0.286149	-1.80516	4.17388e-18	5.92245e-17	363.367	162.376	0.446864	-1.16209	0.00159202	0.0106636	1
ENSMUSG00000002844	Adprh	2895.58	1759.68	0.60771	-0.718545	2.71556e-06	1.69076e-05	2564.75	2306.72	0.899394	-0.152975	0.473165	0.917744	1
ENSMUSG00000002845	Tmem39a	2293.9	1293.89	0.564057	-0.826087	3.89028e-07	2.62577e-06	2624.62	1549.26	0.590277	-0.760535	0.00535068	0.0308925	1
ENSMUSG00000002846	4930455C21Rik	752.26	954.221	1.26847	0.343094	0.0670007	0.179059	687.457	918.508	1.33609	0.418022	0.224199	0.591573	1
ENSMUSG00000002847	Pla1a	32.7381	11.6182	0.354883	-1.49458	0.121009	0.289231	34.5526	10.2394	0.296343	-1.75466	0.0518556	0.203599	1
ENSMUSG00000002870	Mcm2	2483.73	1848.45	0.744227	-0.426186	0.00891102	0.0316435	1061.21	859.457	0.809881	-0.304218	0.29448	0.703895	1
ENSMUSG00000002871	Tpra1	1686.57	2120.73	1.25742	0.330464	0.0405791	0.117941	2249.79	1925.13	0.855695	-0.224831	0.338009	0.765704	0
ENSMUSG00000002881	Nab1	931.845	788.221	0.845871	-0.24149	0.189789	0.409692	1024.8	1510.97	1.47441	0.560134	0.0395528	0.164656	0
ENSMUSG00000002885	Cd97	2315.1	483.252	0.208739	-2.26023	9.57527e-36	2.74177e-34	1560.41	1089.28	0.698071	-0.518555	0.121498	0.388411	1
ENSMUSG00000002897	Il17ra	607.2	767.561	1.2641	0.338109	0.0967885	0.241338	623.873	626.242	1.0038	0.00546776	0.993557	1	1
ENSMUSG00000002900	Lamb1	37844.9	2350.94	0.0621204	-4.00879	8.38554e-130	2.57846e-127	29393.1	5665.69	0.192756	-2.37516	1.63537e-10	3.69709e-09	1
ENSMUSG00000002908	Kcnn1	425.819	148.68	0.349163	-1.51803	8.43055e-05	0.000438444	312.736	110.608	0.35368	-1.49948	7.81291e-05	0.000702791	1
ENSMUSG00000002910	Arrdc2	410.129	276.639	0.674518	-0.568071	0.0520771	0.145499	334.882	265.943	0.794139	-0.332537	0.354023	0.786975	1
ENSMUSG00000002930	Gsbs	0.312748	18.3526	58.6818	5.87484	0.00421598	0.0161954	36.5655	1732.94	47.3926	5.56659	1.32921e-07	1.91878e-06	1
ENSMUSG00000002944	Cd36	359.868	18.0447	0.0501424	-4.31782	8.88639e-33	2.30765e-31	656.96	77.4361	0.11787	-3.08473	3.51002e-08	5.61053e-07	1
ENSMUSG00000002948	Map2k7	5273.22	6778.45	1.28545	0.362271	0.0142065	0.0476229	3613.59	4313.46	1.19368	0.255411	0.354077	0.786975	1
ENSMUSG00000002949	Timm44	3353.67	3261.47	0.972507	-0.0402194	0.760895	1	2406.33	2569.5	1.06781	0.0946557	0.922243	1	0
ENSMUSG00000002957	Ap2a2	4486.13	4600.91	1.02559	0.0364502	0.93874	1	3540.47	2754.06	0.777878	-0.362383	0.181305	0.514262	0
ENSMUSG00000002963	Pnkp	1214.42	1167.17	0.961092	-0.0572542	0.532791	0.849096	1317.04	1385.49	1.05198	0.0731033	0.947867	1	0
ENSMUSG00000002968	Med25	3078.51	3645.93	1.18432	0.244055	0.207051	0.437702	2674.54	2776.97	1.0383	0.054219	0.826706	1	1
ENSMUSG00000002980	Bcam	1034.49	5537.89	5.35328	2.42042	7.20831e-30	1.65577e-28	3224.79	37344.5	11.5804	3.53362	2.05895e-08	3.41032e-07	1
ENSMUSG00000002981	Clptm1	3715.37	5139.94	1.38343	0.468247	0.00354457	0.0138602	4657.52	6139.77	1.31825	0.398624	0.142801	0.434863	1
ENSMUSG00000002983	Relb	538.303	242.709	0.450878	-1.14919	4.00131e-07	2.69869e-06	441.042	368.007	0.834404	-0.261182	0.366288	0.800232	1
ENSMUSG00000002984	Tomm40	1578.63	2245.72	1.42257	0.508503	0.0167227	0.0549618	1331.73	2173.74	1.63227	0.70688	0.0525508	0.205749	1
ENSMUSG00000002985	Apoe	15605.4	1596.64	0.102314	-3.28893	1.96465e-38	6.21045e-37	34869	7136.63	0.20467	-2.28863	7.59858e-15	3.07632e-13	1
ENSMUSG00000002992	Apoc2	2.48701	0.462647	0.186025	-2.42643	0.718385	0.999601	4.21484	5.0012	1.18657	0.246799	1	1	0
ENSMUSG00000002996	Hbp1	5647.92	5255.14	0.930456	-0.10399	0.581856	0.89295	5096.63	4689.99	0.920214	-0.119959	0.67529	1	1
ENSMUSG00000002997	Prkar2b	2291.92	1596.64	0.696639	-0.521516	0.00145657	0.00617668	1213.95	3168.74	2.61026	1.3842	1.13308e-06	1.42201e-05	0
ENSMUSG00000003031	Cdkn1b	3728.76	31099.1	8.34031	3.0601	7.24045e-85	8.19747e-83	4003.51	22405.8	5.59655	2.48454	6.81244e-19	4.48269e-17	1
ENSMUSG00000003032	Klf4	7551.92	3575.14	0.473409	-1.07884	2.93233e-12	2.97957e-11	12836.1	7116.82	0.55444	-0.850898	0.00124518	0.00855653	1
ENSMUSG00000003033	Ap1m1	3285.15	1872.15	0.569883	-0.811263	2.19537e-07	1.51581e-06	2523.29	1488.55	0.589922	-0.761403	0.00620852	0.0351115	1
ENSMUSG00000003037	Rab8a	2329.2	2636.15	1.13179	0.178601	0.265135	0.527096	2324.76	2268.54	0.975821	-0.0353122	0.840226	1	0
ENSMUSG00000003038	Hmgn2	11264.1	8254.78	0.732841	-0.448427	0.00292169	0.011633	6736.37	5719.82	0.849095	-0.236002	0.280903	0.684147	1
ENSMUSG00000003039	Fam32a	2163.5	2478.59	1.14564	0.196151	0.220312	0.458234	2048.58	2563.34	1.25128	0.323404	0.300619	0.713043	1
ENSMUSG00000003051	Elf3	65.8445	26.1164	0.396638	-1.33411	0.00964658	0.0339437	159.749	867.47	5.43021	2.44101	7.73876e-06	8.44165e-05	0
ENSMUSG00000003062	Stard3nl	1154.5	1052.26	0.911439	-0.133782	0.446048	0.75735	1150.49	779.725	0.677732	-0.561214	0.0400414	0.166351	1
ENSMUSG00000003068	Stk11	3052.54	4157.87	1.3621	0.445834	0.00593651	0.0220684	2737.31	3412.22	1.24656	0.317952	0.349019	0.781161	1
ENSMUSG00000003070	Efna2	958.041	566.641	0.591458	-0.757653	8.56738e-05	0.000445046	776.663	524.037	0.674729	-0.56762	0.0494686	0.196232	1
ENSMUSG00000003072	Atp5d	2763.3	3021.2	1.09333	0.128727	0.795293	1	2868.31	4457.74	1.55414	0.636114	0.0317755	0.138067	1
ENSMUSG00000003099	Ppp5c	2742.14	2806.79	1.02358	0.0336185	0.855274	1	2236.63	2666.85	1.19235	0.253806	0.451388	0.895147	1
ENSMUSG00000003119	Crkrs	3454.43	4151.86	1.20189	0.26531	0.0380689	0.111677	2773.37	2459.62	0.886871	-0.173204	0.946618	1	0
ENSMUSG00000003123	Lipe	465.312	628.544	1.3508	0.433816	0.0445308	0.127549	582.341	616.48	1.05862	0.0821895	0.962665	1	1
ENSMUSG00000003131	Pafah1b2	5114.8	5247.02	1.02585	0.0368209	0.860375	1	4506.03	5094.49	1.13059	0.17708	0.476929	0.922278	1
ENSMUSG00000003134	Tbc1d8	1462.17	1674.79	1.14541	0.195865	0.723944	1	722.659	1836.98	2.54197	1.34595	2.29645e-06	2.74065e-05	1
ENSMUSG00000003135	D1Bwg0212e	1423.64	1530.32	1.07493	0.104246	0.440814	0.752744	1133.92	1584.52	1.39739	0.482733	0.12853	0.404409	1
ENSMUSG00000003153	Slc2a3	603.62	154.281	0.255593	-1.96808	1.59753e-07	1.11815e-06	356.055	85.6984	0.240689	-2.05476	2.9414e-08	4.75609e-07	1
ENSMUSG00000003154	Foxj2	2272.57	1364.27	0.60032	-0.736196	1.06853e-05	6.22727e-05	2289.94	1472.06	0.642839	-0.63747	0.0461222	0.185792	1
ENSMUSG00000003161	Sri	2636.76	2250.79	0.853617	-0.22834	0.151171	0.343923	2487.01	2490.3	1.00132	0.00190574	0.935563	1	0
ENSMUSG00000003166	Dgcr2	7752.64	6314.3	0.81447	-0.296066	0.0444533	0.127368	7116.57	5641.57	0.792737	-0.335086	0.229623	0.600626	1
ENSMUSG00000003178	AC079443.1	903.365	745.04	0.824738	-0.277992	0.107296	0.262412	683.119	215.928	0.316091	-1.66159	0.0122334	0.0627113	1
ENSMUSG00000003184	Irf3	2057.78	2118.47	1.0295	0.0419388	0.961063	1	1928.81	1930.66	1.00096	0.00138472	0.825508	1	1
ENSMUSG00000003190	Bcl2l12	499.068	443.721	0.889101	-0.169581	0.443167	0.754753	330.071	309.306	0.93709	-0.0937408	0.815719	1	1
ENSMUSG00000003198	BC011426	349.151	288.926	0.827509	-0.273153	0.258432	0.51738	373.148	260.578	0.698324	-0.518031	0.0967121	0.328146	1
ENSMUSG00000003199	Mpnd	2239.67	1492.34	0.66632	-0.585712	0.000150791	0.000755462	1820.48	1331.05	0.731153	-0.451755	0.0774831	0.277624	1
ENSMUSG00000003200	Sh3gl1	3509.49	2168.49	0.617894	-0.694569	4.8237e-06	2.92974e-05	3913.13	2390.23	0.610823	-0.711173	0.00786974	0.0431981	1
ENSMUSG00000003206	Ebi3	27.6998	12.5956	0.454716	-1.13696	0.157813	0.355949	42.251	13.5155	0.319887	-1.64437	0.0280645	0.124687	1
ENSMUSG00000003208	Ccdc94	526.574	484.388	0.919885	-0.120474	0.504802	0.822412	408.099	364.794	0.893885	-0.161839	0.598598	1	1
ENSMUSG00000003226	Ranbp2	9057.03	9933.15	1.09673	0.133213	0.370628	0.670333	8857.72	7929.58	0.895216	-0.159692	0.854625	1	0
ENSMUSG00000003227	Edar	268.106	27.1443	0.101245	-3.30408	8.46311e-13	8.91411e-12	450.178	62.7655	0.139424	-2.84245	2.13701e-13	7.219e-12	1
ENSMUSG00000003228	Grk5	600.917	300.337	0.499798	-1.00058	5.15026e-06	3.11699e-05	601.291	217.038	0.360953	-1.47012	3.96329e-05	0.000375755	1
ENSMUSG00000003233	Dvl3	2983.53	3312.32	1.1102	0.150826	0.403847	0.709591	2334.65	1568.39	0.671787	-0.573924	0.41066	0.849446	0
ENSMUSG00000003234	Abcf3	2059.55	2222.37	1.07905	0.109767	0.737036	1	2020.49	2113.89	1.04623	0.0651966	0.828524	1	1
ENSMUSG00000003235	Eif2b5	2210.16	2533.55	1.14632	0.197009	0.284287	0.554295	1780.16	2239.7	1.25814	0.331296	0.283437	0.687793	1
ENSMUSG00000003269	Cyth2	3734.27	5380.38	1.44081	0.526882	0.000237075	0.00115182	2995.15	3165.04	1.05672	0.0795985	0.960377	1	1
ENSMUSG00000003271	Sult2b1	20.5515	21.0779	1.02561	0.0364857	0.954893	1	11.9585	17.7097	1.48094	0.566509	0.717726	1	1
ENSMUSG00000003273	Car11	2701.81	669.927	0.247955	-2.01185	2.53664e-28	5.47796e-27	1925.96	1566.07	0.81314	-0.298424	0.166047	0.483767	1
ENSMUSG00000003279	Dlgap1	1039.37	411.793	0.396195	-1.33572	7.07433e-11	6.52435e-10	1497.6	552.55	0.368957	-1.43848	4.24403e-06	4.83641e-05	1
ENSMUSG00000003282	Plag1	1518.97	3573.26	2.35243	1.23415	1.22135e-15	1.52367e-14	880.14	1375.03	1.56229	0.643659	0.120446	0.385994	1
ENSMUSG00000003283	Hck	110.471	13.0076	0.117746	-3.08625	2.88786e-10	2.55035e-09	159.983	24.451	0.152835	-2.70995	1.54862e-07	2.21741e-06	1
ENSMUSG00000003299	Mrpl4	1570.68	1508.12	0.960172	-0.058635	0.65071	0.948632	1448.55	1559.44	1.07655	0.106421	0.867185	1	0
ENSMUSG00000003308	Keap1	1274.12	1958.8	1.53738	0.62047	0.0169323	0.0555559	1398.44	1856	1.32719	0.408377	0.144176	0.437744	1
ENSMUSG00000003309	Ap1m2	443.986	3639.74	8.19787	3.03525	1.29582e-63	8.6791e-62	373.165	3966.89	10.6304	3.41012	8.63634e-11	2.0303e-09	1
ENSMUSG00000003316	Glg1	8598.5	8820.4	1.02581	0.03676	0.812866	1	9910.1	5760.57	0.581283	-0.782686	0.205643	0.559825	0
ENSMUSG00000003341	Atp8b3	57.291	22.3632	0.390343	-1.35718	0.0214035	0.06812	9.90033	5.34921	0.540307	-0.888149	0.616788	1	1
ENSMUSG00000003344	Btbd2	2863.71	2852.35	0.996034	-0.00573275	0.768139	1	2496.11	2422.23	0.970404	-0.0433424	0.772954	1	1
ENSMUSG00000003345	Csnk1g2	5608.12	6126.79	1.09248	0.127613	0.518619	0.83404	5541.9	5995.1	1.08178	0.113404	0.79612	1	1
ENSMUSG00000003346	Fam108a	1233.66	1395.85	1.13147	0.178199	0.536255	0.852057	1311.29	2036.82	1.5533	0.63534	0.0740563	0.267806	1
ENSMUSG00000003348	Mobkl2a	242.593	146.108	0.602277	-0.731501	0.0432028	0.124245	278.409	116.702	0.419173	-1.25438	0.00102348	0.00719531	1
ENSMUSG00000003352	Cacnb3	4775.55	2997.89	0.627757	-0.671722	0.0142745	0.0478393	3690.62	2622.03	0.710457	-0.49318	0.0803414	0.285283	1
ENSMUSG00000003354	Ccdc65	76.433	151.301	1.97953	0.985157	0.0110081	0.03811	53.5563	54.9172	1.02541	0.0362011	0.957013	1	1
ENSMUSG00000003355	Fkbp11	313.202	66.1122	0.211085	-2.2441	5.67676e-13	6.05469e-12	492.495	74.43	0.151129	-2.72615	6.89265e-14	2.46333e-12	1
ENSMUSG00000003360	Ddx23	3970.73	3152.9	0.794036	-0.332724	0.01411	0.0473348	3139.35	2529.67	0.805794	-0.311517	0.263298	0.6569	1
ENSMUSG00000003363	Pld3	4156.92	4298.21	1.03399	0.0482194	1	1	5617.33	7510.15	1.33696	0.418957	0.169401	0.490626	1
ENSMUSG00000003378	Grik5	5941.84	5317.99	0.895007	-0.160029	0.216005	0.451621	4152.79	2324.09	0.559645	-0.837415	0.00214527	0.0138381	1
ENSMUSG00000003379	Cd79a	27.6399	9.35702	0.338533	-1.56263	0.178524	0.391065	30.4281	20.9378	0.688108	-0.539293	0.611707	1	1
ENSMUSG00000003380	Rabac1	1724.03	1671.26	0.969394	-0.0448452	0.579455	0.891842	2148.35	2194.39	1.02143	0.0305894	0.862262	1	0
ENSMUSG00000003382	Etv3	2135.61	2313.92	1.08349	0.11569	0.354711	0.649708	2120.49	1655.87	0.780892	-0.356805	0.225981	0.594914	0
ENSMUSG00000003402	Prkcsh	5739.16	7628.38	1.32918	0.410536	0.0119234	0.0408554	6354.3	7557.91	1.18942	0.250252	0.489919	0.932306	1
ENSMUSG00000003410	Elavl3	440.965	19.6899	0.044652	-4.48513	0.0383297	0.112332	57.27	31.6363	0.552406	-0.8562	0.217922	0.581315	1
ENSMUSG00000003411	Rab3b	120.822	8196.9	67.8427	6.08412	1.08689e-165	7.35252e-163	44.7322	1496.18	33.4476	5.06383	6.98203e-16	3.20328e-14	1
ENSMUSG00000003418	St8sia6	13.4825	1.38794	0.102944	-3.28007	0.0633005	0.170943	39.4083	188.837	4.7918	2.26057	6.16684e-05	0.000565856	0
ENSMUSG00000003420	Fcgrt	4276.52	221.83	0.0518716	-4.26891	4.11001e-112	8.6885e-110	6439.6	1112.47	0.172755	-2.5332	4.61842e-18	2.77712e-16	1
ENSMUSG00000003421	Nosip	1587.71	1346.33	0.847968	-0.237919	0.154962	0.351211	1452.19	1305.95	0.899294	-0.153135	0.53811	0.965809	1
ENSMUSG00000003423	Pih1d1	1497.64	923.02	0.616316	-0.698258	3.80726e-05	0.000207912	1025.11	771.562	0.752664	-0.409922	0.0894445	0.309767	1
ENSMUSG00000003429	Rps11	19056.2	17169	0.900967	-0.150453	0.451839	0.763333	12523.6	12049.1	0.962118	-0.055714	0.631765	1	1
ENSMUSG00000003435	Supt5h	7703.28	8498.59	1.10324	0.14175	0.351403	0.644827	6241.01	6451.58	1.03374	0.0478737	0.785691	1	1
ENSMUSG00000003436	Dll3	33.8305	99.9432	2.95423	1.56278	0.00117695	0.00509066	5.36097	3.90916	0.729189	-0.455636	0.756844	1	0
ENSMUSG00000003437	Paf1	2686.01	4049.94	1.50779	0.592435	0.00013793	0.00069502	2530.21	3062.36	1.21032	0.275387	0.363661	0.797187	1
ENSMUSG00000003438	Timm50	1260.83	1124.91	0.892193	-0.164572	0.286684	0.558217	1028.9	1139.14	1.10715	0.146846	0.816711	1	0
ENSMUSG00000003444	Med29	616.837	630.185	1.02164	0.0308867	0.875322	1	654.416	670.383	1.0244	0.0347765	1	1	1
ENSMUSG00000003452	Bicd1	1535.87	1094.51	0.712629	-0.488777	0.179663	0.392913	1140.32	1098.19	0.963054	-0.0543109	0.88776	1	1
ENSMUSG00000003458	Ncstn	5450.65	6910.92	1.26791	0.34245	0.0208308	0.066548	5412.45	7684.9	1.41986	0.505744	0.0847069	0.297715	1
ENSMUSG00000003464	Pex19	3423.18	2951.81	0.862302	-0.213736	0.206666	0.437127	2994.97	2459.22	0.821116	-0.284341	0.274081	0.673369	1
ENSMUSG00000003469	Phyhip	16.61	66.6269	4.01125	2.00405	0.000366032	0.00173004	10.307	39.2806	3.81104	1.93019	0.00866924	0.0468687	1
ENSMUSG00000003476	Crhr2	3.84724	0	0	#NAME?	0.271855	0.536394	2.88794	6.15624	2.13171	1.09201	0.43525	0.878986	#NAME?
ENSMUSG00000003477	Inmt	6.94477	1.38794	0.199854	-2.32298	0.378396	0.67907	107.318	11.3315	0.105588	-3.24349	8.48134e-08	1.26852e-06	1
ENSMUSG00000003484	Cyp4f18	4.03577	1.64529	0.407675	-1.29451	0.593643	0.904521	2.74827	0	0	#NAME?	0.540206	0.965809	#NAME?
ENSMUSG00000003500	Impdh1	1334.18	1109.13	0.831316	-0.266531	0.0749583	0.196198	1160.5	578.081	0.498133	-1.0054	0.000794124	0.005724	1
ENSMUSG00000003518	Dusp3	1260.23	695.933	0.552226	-0.856669	5.34101e-06	3.22955e-05	1356.89	885.915	0.6529	-0.615067	0.0479469	0.191744	1
ENSMUSG00000003526	Prodh	795.917	706.535	0.8877	-0.171856	0.303354	0.580875	348.163	379.227	1.08922	0.1233	0.743891	1	0
ENSMUSG00000003527	Dgcr14	1081.24	949.445	0.87811	-0.187526	0.250691	0.505623	855.541	718.904	0.840292	-0.251038	0.403334	0.84224	1
ENSMUSG00000003528	Slc25a1	1460.28	638.464	0.437219	-1.19357	1.37414e-11	1.33176e-10	1689.96	1263.72	0.747783	-0.419308	0.145196	0.439599	1
ENSMUSG00000003531	Dgcr6	837.488	849.196	1.01398	0.0200292	0.943575	1	654.334	766.195	1.17095	0.227683	0.5145	0.953692	1
ENSMUSG00000003534	Ddr1	2960.89	11808.3	3.98807	1.99569	2.02886e-21	3.29327e-20	2621.93	11098.9	4.23312	2.08172	5.96172e-14	2.148e-12	1
ENSMUSG00000003541	Ier3	1821.13	100.916	0.055414	-4.17361	2.68459e-83	2.85993e-81	2900.5	398.197	0.137286	-2.86475	3.53514e-07	4.80497e-06	1
ENSMUSG00000003545	Fosb	32279.6	30507.3	0.945095	-0.0814689	0.9096	1	48292.7	44521.4	0.921908	-0.117306	0.614275	1	1
ENSMUSG00000003546	Klc4	1362.12	1691.46	1.24178	0.312413	0.163064	0.364213	1098.42	1437.77	1.30894	0.388394	0.235665	0.609695	1
ENSMUSG00000003549	Ercc1	1077.78	1161.3	1.0775	0.107683	0.573522	0.887402	884.778	874.115	0.987949	-0.0174914	0.770995	1	0
ENSMUSG00000003555	Cyp17a1	3.1125	6.06645	1.94906	0.962777	0.646839	0.94523	5.13502	7.70731	1.50093	0.585858	0.695194	1	1
ENSMUSG00000003559	As3mt	603.082	655.014	1.08611	0.11917	0.518991	0.83404	620.205	474.817	0.765581	-0.385373	0.208316	0.56386	0
ENSMUSG00000003573	Homer3	1376.87	670.85	0.48723	-1.03732	6.66749e-08	4.8304e-07	893.417	317.281	0.355132	-1.49357	3.4048e-06	3.94273e-05	1
ENSMUSG00000003575	Crtc1	5158.85	4101.31	0.795005	-0.330964	0.0241347	0.075542	3573.04	2321.48	0.64972	-0.622109	0.113548	0.369139	1
ENSMUSG00000003581	Rnf215	2000.06	1988.3	0.994118	-0.00851038	0.902135	1	1678.42	1487.39	0.88619	-0.174313	0.485332	0.927498	1
ENSMUSG00000003585	Sec14l2	390.23	1045.12	2.67821	1.42127	5.93847e-13	6.32883e-12	384.655	613.171	1.59408	0.672724	0.0327146	0.141591	1
ENSMUSG00000003604	Aven	349.419	357.658	1.02358	0.0336213	0.683582	0.975891	329.443	385.828	1.17115	0.227928	0.569181	0.987155	1
ENSMUSG00000003617	Cp	15022.9	193.868	0.0129048	-6.27595	1.58362e-18	2.28784e-17	24652.8	2558.08	0.103764	-3.26862	4.2877e-25	6.04794e-23	1
ENSMUSG00000003623	Crot	4207.76	1894.62	0.450268	-1.15114	1.46967e-13	1.62517e-12	7292.65	2136.84	0.293013	-1.77097	9.25242e-06	9.96331e-05	1
ENSMUSG00000003644	Rps6ka1	1757.29	8228.95	4.68275	2.22736	6.40425e-45	2.46504e-43	1836.16	6242.77	3.39991	1.7655	3.76575e-10	8.02735e-09	1
ENSMUSG00000003657	Calb2	2385.97	1010.32	0.423442	-1.23976	0.188992	0.408567	921.319	1118.36	1.21387	0.279609	0.327575	0.752091	0
ENSMUSG00000003660	Snrnp200	10420.6	26914.9	2.58284	1.36896	5.98157e-21	9.54336e-20	6744.45	11361.3	1.68455	0.75236	0.0147389	0.0733568	1
ENSMUSG00000003662	Ciao1	1283.95	2251.15	1.75331	0.81008	1.09525e-06	7.12581e-06	1227.4	1788.17	1.45688	0.542877	0.0740249	0.26773	1
ENSMUSG00000003665	Has1	77.1122	164.05	2.12742	1.0891	0.000774501	0.00346343	38.8167	47.0509	1.21213	0.277544	0.515253	0.954019	1
ENSMUSG00000003680	Taf6l	732.706	1117.36	1.52498	0.608788	0.0232303	0.0730661	565.465	722.402	1.27754	0.353363	0.235607	0.609676	1
ENSMUSG00000003721	Insig2	1528.44	1527.14	0.999145	-0.00123373	0.953212	1	1780.1	1676.86	0.942007	-0.0861905	0.746401	1	1
ENSMUSG00000003731	Kpna6	3860.42	4125.31	1.06862	0.0957425	0.512266	0.829378	3624.37	3499.4	0.96552	-0.0506218	0.967279	1	0
ENSMUSG00000003746	Man1a	2080.19	2172.52	1.04438	0.0626535	0.821976	1	1847	2296.73	1.2435	0.314402	0.172217	0.49658	1
ENSMUSG00000003752	Itpkc	859.758	1102.03	1.28179	0.358159	0.0577415	0.158236	744.612	859.964	1.15491	0.207786	0.48858	0.930758	1
ENSMUSG00000003762	Adck4	1052.63	2321.75	2.20566	1.14121	4.90366e-09	3.9385e-08	624.493	1432.15	2.2933	1.19743	0.0206559	0.0972745	1
ENSMUSG00000003778	Brd8	7537.67	9002.77	1.19437	0.256251	0.045973	0.131015	4792.85	5721.69	1.1938	0.255558	0.345358	0.775856	1
ENSMUSG00000003779	Kif20a	941.32	345.834	0.367393	-1.4446	2.29518e-12	2.35069e-11	319.715	223.464	0.698947	-0.516745	0.225832	0.594708	1
ENSMUSG00000003808	Farsa	1322.82	2162.37	1.63467	0.708998	2.01245e-05	0.000113708	994.762	1726.96	1.73606	0.795814	0.0450565	0.182655	1
ENSMUSG00000003809	Gcdh	1304.61	1595.93	1.2233	0.290779	0.11033	0.268522	1111.71	1205.49	1.08435	0.116832	0.954356	1	1
ENSMUSG00000003810	Mast2	5917.65	2733.64	0.461947	-1.1142	5.38739e-13	5.75059e-12	4259.03	3753.21	0.881237	-0.182398	0.658133	1	1
ENSMUSG00000003812	Dnase2a	673.556	891.459	1.32351	0.40437	0.0441449	0.126591	665.973	812.061	1.21936	0.286125	0.443483	0.887837	1
ENSMUSG00000003813	Rad23a	976.336	1239.45	1.26949	0.344249	0.0738981	0.194024	930.677	1363	1.46453	0.550433	0.0597488	0.227222	1
ENSMUSG00000003814	Calr	30139	45416.3	1.5069	0.591579	0.000554602	0.00255004	33607.3	49837.6	1.48294	0.56846	0.0473505	0.189674	1
ENSMUSG00000003824	Syce2	221.221	187.132	0.845904	-0.241435	0.433606	0.744428	127.714	102.079	0.799277	-0.323233	0.393563	0.83113	1
ENSMUSG00000003847	Nfat5	30098.4	22671.2	0.753234	-0.408829	0.338774	0.629507	24805.4	15572.8	0.627797	-0.67163	0.383718	0.821527	1
ENSMUSG00000003848	Nob1	1422.19	1469.15	1.03302	0.0468686	0.865243	1	944.656	1066.56	1.12905	0.175109	0.765377	1	1
ENSMUSG00000003849	Nqo1	624.609	23.9058	0.0382732	-4.70752	9.23613e-47	3.73573e-45	770.337	123.332	0.160101	-2.64294	9.45484e-15	3.76462e-13	1
ENSMUSG00000003863	Ppfia3	360.345	350.108	0.971591	-0.0415788	0.761585	1	94.5749	287.769	3.04276	1.60538	2.16989e-05	0.000217629	0
ENSMUSG00000003865	Gys1	1437.97	2060.42	1.43286	0.518902	0.031246	0.0943413	1112.08	1524.31	1.37068	0.454895	0.0953608	0.324827	1
ENSMUSG00000003868	Ruvbl2	1817.16	2041.76	1.1236	0.168126	0.402564	0.708119	1367.96	1325.94	0.96928	-0.0450143	0.788154	1	0
ENSMUSG00000003872	Lin7b	77.3563	54.2901	0.701819	-0.510828	0.151253	0.344015	69.935	118.334	1.69206	0.758776	0.457086	0.901191	0
ENSMUSG00000003873	Bax	1735.05	1991.23	1.14765	0.198686	0.301524	0.578935	1614.11	1641.08	1.0167	0.0239005	0.80324	1	1
ENSMUSG00000003882	Il7r	9.44675	10.8997	1.1538	0.206392	0.936694	1	14.6656	0	0	#NAME?	0.00618445	0.0350127	#NAME?
ENSMUSG00000003923	Tfam	1781.06	2030.4	1.13999	0.189027	0.280462	0.548934	1376.85	1678.13	1.21882	0.285486	0.355833	0.789223	1
ENSMUSG00000003929	Zfp81	1399.05	1252.39	0.895176	-0.159757	0.459702	0.772614	1110.09	735.393	0.662462	-0.594091	0.0588597	0.22476	1
ENSMUSG00000003934	Efnb3	2487.97	1162.75	0.467348	-1.09743	1.22108e-11	1.18811e-10	1333.96	297.846	0.223279	-2.16308	4.13237e-12	1.16329e-10	1
ENSMUSG00000003948	Mmd	2056.28	1751.64	0.851848	-0.231332	0.215735	0.451405	1361.87	1323.78	0.972035	-0.0409205	0.852088	1	1
ENSMUSG00000003949	Hlf	7706.82	1991.22	0.258371	-1.95248	0.000311812	0.00148964	9730.04	1516.6	0.155867	-2.68161	1.10641e-19	7.88703e-18	1
ENSMUSG00000003955	Fam162a	904.021	629.312	0.696126	-0.522581	0.00565559	0.0211257	908.826	769.441	0.846632	-0.240193	0.271976	0.670582	1
ENSMUSG00000003970	Rpl8	25644.2	19781.4	0.77138	-0.374487	0.00810794	0.0291126	18064.6	14854.3	0.822288	-0.282284	0.18316	0.517531	1
ENSMUSG00000003974	Grm3	188.697	1.38794	0.00735539	-7.08698	3.27763e-13	3.55041e-12	265.74	14.2116	0.0534792	-4.22488	2.92323e-14	1.09489e-12	1
ENSMUSG00000003992	Ssbp2	3857.1	651.518	0.168914	-2.56564	5.24944e-39	1.689e-37	2405.68	702.28	0.291926	-1.77632	3.01099e-09	5.64678e-08	1
ENSMUSG00000004018	Fancl	497.38	598.824	1.20396	0.267784	0.141095	0.326484	350.48	598.755	1.70839	0.772633	0.0400689	0.166413	1
ENSMUSG00000004031	Fam5b	519.75	180.039	0.346395	-1.52951	0.160279	0.359861	104.27	91.1587	0.874256	-0.193872	0.738669	1	1
ENSMUSG00000004032	Gstm5	2083.44	1815.33	0.871316	-0.198732	0.325308	0.611522	2349.3	1994.71	0.849067	-0.236049	0.315257	0.734233	1
ENSMUSG00000004035	Gstm7	451.874	1441.85	3.19082	1.67393	1.30036e-19	1.96133e-18	290.918	1571.47	5.40177	2.43343	0.000209033	0.00172094	1
ENSMUSG00000004038	Gstm3	7.69448	30.5361	3.96858	1.98862	0.135778	0.317217	6.00183	10.6984	1.78253	0.833925	0.465426	0.910189	1
ENSMUSG00000004040	Stat3	3254.77	3328.27	1.02258	0.0322187	0.957242	1	3684.06	3019.09	0.819501	-0.287183	0.357995	0.792037	0
ENSMUSG00000004043	Stat5a	488.518	227.696	0.466095	-1.1013	3.38519e-06	2.08799e-05	1272.82	1994.18	1.56674	0.647766	0.023566	0.108588	0
ENSMUSG00000004044	Ptrf	3830.65	507.73	0.132544	-2.91546	1.61863e-64	1.10324e-62	4244.92	1656.16	0.390151	-1.35789	2.81539e-05	0.000274884	1
ENSMUSG00000004054	Map3k11	2184.5	1885.06	0.862925	-0.212692	0.160093	0.359566	2153.29	1856.41	0.862127	-0.214028	0.477503	0.92236	1
ENSMUSG00000004056	Akt2	6087.81	3892.83	0.639447	-0.645103	2.31458e-05	0.000129965	6877.1	6550.34	0.952485	-0.070231	0.727086	1	1
ENSMUSG00000004069	Dnaja3	1214.65	1460.72	1.20258	0.266131	0.590123	0.901187	1448.44	1838.08	1.26901	0.343707	0.207303	0.56238	1
ENSMUSG00000004070	Hmox2	1339.88	1078.94	0.805256	-0.31248	0.07458	0.195416	1443.44	1238.22	0.857829	-0.221239	0.43376	0.877479	1
ENSMUSG00000004071	5730403B10Rik	4769.6	4496.44	0.94273	-0.0850834	0.525996	0.841073	4122.2	3693.93	0.896108	-0.158256	0.627353	1	1
ENSMUSG00000004085	B230120H23Rik	1411.78	1004.14	0.711259	-0.491554	0.00473305	0.0179598	1608.27	568.343	0.353388	-1.50067	1.01142e-05	0.00010811	1
ENSMUSG00000004096	Cwc15	2127.03	2156.9	1.01404	0.0201199	0.771707	1	2145.69	2429.2	1.13213	0.179044	0.700899	1	1
ENSMUSG00000004098	Col5a3	3020.1	217.051	0.0718688	-3.79849	2.90529e-70	2.23336e-68	1749.34	621.787	0.35544	-1.49232	0.00270656	0.0170239	1
ENSMUSG00000004099	Dnmt1	6733.87	4014.58	0.596178	-0.746186	4.14232e-07	2.79101e-06	3975.65	3211.96	0.807907	-0.307739	0.349963	0.782093	1
ENSMUSG00000004100	Ppan	1820.22	1835.92	1.00862	0.0123867	0.921271	1	1405.74	1237.42	0.88026	-0.183998	0.405585	0.844884	0
ENSMUSG00000004105	Angptl2	3397.27	462.739	0.136209	-2.8761	3.07799e-59	1.8185e-57	4063.23	1149.66	0.282941	-1.82143	1.65377e-10	3.72913e-09	1
ENSMUSG00000004110	Cacna1e	6529.58	1216.55	0.186314	-2.42419	0.00050318	0.00232744	3425.07	407.182	0.118883	-3.07239	8.23856e-09	1.45163e-07	1
ENSMUSG00000004113	Cacna1b	808.7	679.13	0.83978	-0.251916	0.63384	0.934715	86.5972	49.124	0.56727	-0.817893	0.177259	0.506307	1
ENSMUSG00000004127	Rg9mtd2	568.764	938.901	1.65077	0.723143	6.37606e-05	0.000337104	381.738	757.159	1.98345	0.988013	0.00196213	0.0128031	1
ENSMUSG00000004151	Etv1	2758.98	1153.9	0.418233	-1.25762	3.08062e-07	2.10077e-06	2249.22	517.953	0.230281	-2.11853	3.94956e-12	1.11657e-10	1
ENSMUSG00000004187	Kifc2	1904.82	2308.79	1.21208	0.277482	0.257042	0.515321	1518.01	1390.1	0.915738	-0.126994	0.566591	0.984913	0
ENSMUSG00000004207	Psap	28883	32952.3	1.14089	0.190158	0.329125	0.616617	37851.2	43317.4	1.14441	0.194609	0.519174	0.957603	1
ENSMUSG00000004221	Ikbkg	2151.24	3146.38	1.46259	0.548526	0.000951384	0.00418321	1985.31	2355.66	1.18655	0.246767	0.300797	0.71321	1
ENSMUSG00000004231	Pax2	46.077	88.2729	1.91577	0.937923	0.0621398	0.16838	24.6523	31.0662	1.26018	0.333628	0.521546	0.958247	1
ENSMUSG00000004233	Wars2	1042.35	1135.65	1.08951	0.123675	0.41815	0.727408	625.475	575.516	0.920126	-0.120097	0.890769	1	0
ENSMUSG00000004263	Atn1	15964.2	10754.7	0.673677	-0.569871	0.000122943	0.000624268	11573	6591.7	0.569576	-0.812039	0.00666485	0.0373181	1
ENSMUSG00000004264	Phb2	3137.5	3365.17	1.07257	0.101066	0.591351	0.902553	2347.05	2981.72	1.27042	0.345301	0.268029	0.664324	1
ENSMUSG00000004266	Ptpn6	549.424	1436.05	2.61374	1.38611	1.07916e-13	1.20516e-12	632.623	855.484	1.35228	0.435395	0.135445	0.4194	1
ENSMUSG00000004267	Eno2	2718.79	669.571	0.246275	-2.02166	0.00767207	0.0277538	1669.75	747.42	0.447624	-1.15964	8.69237e-05	0.000775065	1
ENSMUSG00000004268	Emg1	1810.43	1569.97	0.867177	-0.205601	0.225254	0.466062	1465.99	1312.98	0.895627	-0.15903	0.377161	0.813293	1
ENSMUSG00000004270	Lpcat3	1511.67	1809.01	1.19669	0.259055	0.088429	0.224465	1716.57	1959.77	1.14168	0.191153	0.477981	0.922361	1
ENSMUSG00000004285	Atp6v1f	1629.94	2841.43	1.74328	0.801801	3.43451e-07	2.3286e-06	1832.67	3401.51	1.85604	0.892231	0.077626	0.278061	1
ENSMUSG00000004296	Il12b	0.312748	0	0	#NAME?	1	1	0.595664	1.26605	2.12544	1.08776	0.82022	1	#NAME?
ENSMUSG00000004317	Clcn5	4813.26	2591.44	0.538396	-0.893261	6.14023e-09	4.89391e-08	5546.11	2154.01	0.388382	-1.36445	3.56709e-05	0.000342725	1
ENSMUSG00000004319	Clcn3	3166.27	5627.4	1.7773	0.829685	3.18322e-08	2.37613e-07	3200.25	5933.59	1.8541	0.890722	0.000800237	0.00575867	1
ENSMUSG00000004328	Hif3a	2375.01	3113.76	1.31105	0.390721	0.0130183	0.0441208	641.727	840.034	1.30902	0.388488	0.108143	0.356196	1
ENSMUSG00000004341	Gpx6	8.22571	21.7979	2.64997	1.40598	0.198107	0.42356	2.97832	11.2685	3.7835	1.91972	0.329369	0.754434	1
ENSMUSG00000004344	Gpx5	1.54876	0.822643	0.53116	-0.91278	0.961784	1	NA	NA	NA	NA	NA	NA	#VALUE!
ENSMUSG00000004347	Pde1c	1226.45	841.073	0.685778	-0.544186	0.0973089	0.24239	1167.41	553.972	0.474529	-1.07543	0.0410277	0.16944	1
ENSMUSG00000004356	Utp20	2588.81	2070.18	0.799665	-0.322532	0.0378014	0.111012	1668.17	976.074	0.585118	-0.7732	0.0129321	0.0658093	1
ENSMUSG00000004359	Spic	78.7403	99.4256	1.2627	0.336516	0.300535	0.577744	58.8433	42.4457	0.721334	-0.47126	0.442817	0.887106	0
ENSMUSG00000004360	9330159F19Rik	184.642	34.2387	0.185433	-2.43103	0.0057802	0.0215495	75.83	31.9213	0.420958	-1.24825	0.0300957	0.13215	1
ENSMUSG00000004364	Cul3	4616.05	4600.2	0.996566	-0.0049634	0.741109	1	4084.33	5048.13	1.23598	0.305653	0.222645	0.588997	0
ENSMUSG00000004366	Sst	0	1.38794	Inf	Inf	0.612194	0.91491	NA	NA	NA	NA	NA	NA	#VALUE!
ENSMUSG00000004371	Il11	19.504	52.6434	2.6991	1.43248	0.0120816	0.0413294	15.1257	55.5502	3.67257	1.87679	0.0061564	0.0349204	1
ENSMUSG00000004383	Large	3562.16	1547.23	0.434352	-1.20306	2.16268e-13	2.36444e-12	3258.36	1209.71	0.371265	-1.42948	8.29294e-07	1.06805e-05	1
ENSMUSG00000004393	Ddx56	1576.47	1342.9	0.851838	-0.231349	0.101289	0.2503	1196.37	975.384	0.815285	-0.294623	0.277302	0.678555	1
ENSMUSG00000004394	Tmed4	3134.32	4548.93	1.45133	0.537376	0.000763774	0.00341998	3166.88	4856.32	1.53347	0.616802	0.109146	0.358608	1
ENSMUSG00000004415	Emid2	13266.8	545.569	0.041123	-4.60391	4.70655e-157	2.65322e-154	11254.4	1044.16	0.0927785	-3.43007	5.92123e-31	1.70673e-28	1
ENSMUSG00000004446	Bid	544.808	329.951	0.605628	-0.723497	0.000615799	0.00280567	332.224	94.1648	0.283438	-1.8189	2.70545e-06	3.19996e-05	1
ENSMUSG00000004451	Ralb	1610.7	1573.87	0.977135	-0.0333701	0.816265	1	1916.55	964.572	0.503286	-0.990551	0.000613573	0.00455125	1
ENSMUSG00000004455	Ppp1cc	3994.56	7301.25	1.8278	0.870105	7.06351e-09	5.587e-08	2912.46	3416.69	1.17313	0.230364	0.504971	0.946294	1
ENSMUSG00000004460	Dnajb11	2700.47	4835.94	1.79077	0.840583	7.25433e-08	5.23034e-07	3514.6	5644.69	1.60607	0.683537	0.0183245	0.0880387	1
ENSMUSG00000004462	Tbccd1	823.738	932.324	1.13182	0.178646	0.388918	0.691577	715.437	809.019	1.1308	0.177348	0.527652	0.961635	1
ENSMUSG00000004473	Clec11a	102.659	71.1521	0.693093	-0.528879	0.275375	0.541327	1411.93	289.017	0.204696	-2.28844	3.87454e-14	1.43099e-12	1
ENSMUSG00000004500	Zfp324	854.789	577.747	0.675895	-0.56513	0.257147	0.515399	959.092	539.083	0.562076	-0.831164	0.0404236	0.167545	1
ENSMUSG00000004508	Gab2	517.937	1139.66	2.20039	1.13776	1.72249e-09	1.4381e-08	434.797	499.736	1.14935	0.200823	0.547959	0.973119	1
ENSMUSG00000004530	Coro1c	2840.4	1788.41	0.629635	-0.667412	9.73753e-06	5.69826e-05	1832.08	1209.34	0.660089	-0.599267	0.0554669	0.214632	1
ENSMUSG00000004535	Tax1bp1	5553.58	5895.81	1.06162	0.0862722	0.539991	0.856308	5490.78	6222.65	1.13329	0.180517	0.490246	0.932593	1
ENSMUSG00000004540	Psg17	2.79976	1.74794	0.624317	-0.679649	0.917031	1	1.19133	1.26605	1.06272	0.0877644	0.97875	1	0
ENSMUSG00000004542	Psg19	1.54876	0	0	#NAME?	0.765571	1	0.550473	2.18409	3.96766	1.98829	0.87385	1	#NAME?
ENSMUSG00000004552	Ctse	24.071	3.59852	0.149496	-2.74182	0.0170619	0.0559339	81.3429	32.0323	0.393793	-1.34449	0.010205	0.0539647	1
ENSMUSG00000004558	Ndrg2	3343.1	7331.5	2.19302	1.13292	2.33172e-10	2.07546e-09	2555.9	4393.62	1.71901	0.781579	0.00483764	0.0282752	1
ENSMUSG00000004561	Mett11d1	1621.16	2054.1	1.26705	0.341478	0.035141	0.104435	1121.06	1363.75	1.21648	0.282709	0.441652	0.885842	1
ENSMUSG00000004562	E130112L23Rik	12226.6	5175.74	0.423319	-1.24018	4.33929e-17	5.81847e-16	8562.71	5406.71	0.631425	-0.663316	0.0199467	0.0944212	1
ENSMUSG00000004565	Pnpla6	3070.99	4471.53	1.45606	0.542065	0.00123305	0.00531461	2511.62	2981.51	1.18708	0.247422	0.35065	0.783035	1
ENSMUSG00000004567	Mcoln1	2121.05	2317.68	1.0927	0.127898	0.404206	0.709945	1829.8	1732.35	0.946742	-0.078957	0.816167	1	0
ENSMUSG00000004568	Arhgef18	2081.56	2849.93	1.36913	0.453263	0.0494476	0.139234	2549.19	2498.47	0.980104	-0.0289935	1	1	0
ENSMUSG00000004591	Pkn2	2522.02	2279.06	0.903663	-0.146143	0.504601	0.822264	2160.24	1712.59	0.792777	-0.335014	0.368896	0.802756	1
ENSMUSG00000004609	Cd33	224.75	8.01969	0.0356828	-4.80863	1.73563e-14	2.03839e-13	450.465	63.3355	0.1406	-2.83033	1.04405e-13	3.64292e-12	1
ENSMUSG00000004610	Etfb	2077.44	1748.73	0.841771	-0.2485	0.10402	0.255855	1961.69	1817.08	0.926284	-0.110473	0.50978	0.949871	1
ENSMUSG00000004612	Nkg7	0.312748	1.64529	5.26074	2.39527	0.904763	1	3.0276	0	0	#NAME?	0.591207	0.994963	#NAME?
ENSMUSG00000004613	Lim2	2.79976	403.626	144.165	7.17157	1.451e-43	5.37109e-42	0	4.08316	Inf	Inf	0.141764	0.432899	#VALUE!
ENSMUSG00000004626	Stxbp2	1241.32	5686.76	4.58123	2.19573	8.9984e-33	2.33449e-31	981.649	4643.39	4.73019	2.2419	1.19602e-14	4.70566e-13	1
ENSMUSG00000004630	Pcp2	9.02477	36.4508	4.03897	2.01399	0.0142938	0.0478923	2.6127	25.021	9.57668	3.25953	0.00119978	0.00830046	1
ENSMUSG00000004631	Sgce	1473.22	573.114	0.389021	-1.36208	2.94613e-13	3.20158e-12	1287.47	372.657	0.289449	-1.78862	4.35614e-09	7.97763e-08	1
ENSMUSG00000004633	Chn2	253.94	156.544	0.616459	-0.697922	0.0111172	0.0384287	295.26	111.256	0.376808	-1.4081	0.00512334	0.0297223	1
ENSMUSG00000004637	Wwox	840.025	683.909	0.814153	-0.296628	0.107692	0.26319	657.695	593.229	0.901982	-0.148829	0.606557	1	1
ENSMUSG00000004642	Slbp	1979.59	1817.09	0.917911	-0.123574	0.502739	0.820519	1597.17	1564.98	0.979846	-0.0293734	0.77759	1	1
ENSMUSG00000004651	Tyr	1559.63	3.13588	0.00201065	-8.95812	3.20957e-71	2.54685e-69	2420	208.205	0.0860353	-3.53893	4.822e-29	1.11191e-26	1
ENSMUSG00000004654	Ghrhr	5.80302	0.462647	0.0797252	-3.64882	0.264535	0.526251	6.23187	0.633025	0.101579	-3.29933	0.30134	0.713858	1
ENSMUSG00000004655	Aqp1	14923.4	292.63	0.0196088	-5.67235	1.84956e-63	1.22665e-61	16006.8	1685.85	0.105321	-3.24713	3.03865e-10	6.60636e-09	1
ENSMUSG00000004661	Arid3b	696.368	1496.09	2.14841	1.10327	4.61413e-10	4.02106e-09	445.901	809.493	1.81541	0.860294	0.00333799	0.0204474	1
ENSMUSG00000004665	Cnn2	3027.92	641.128	0.211739	-2.23964	1.36789e-37	4.1729e-36	3780.07	768.985	0.203431	-2.29739	9.45146e-15	3.76462e-13	1
ENSMUSG00000004667	Polr2e	2199.74	2866.07	1.30291	0.381741	0.023635	0.0741753	1999.97	2405.63	1.20283	0.266436	0.599385	1	1
ENSMUSG00000004668	Abca13	15.6568	29.7655	1.90113	0.926854	0.131497	0.309353	9.53062	27.0311	2.83624	1.50398	0.073093	0.265336	1
ENSMUSG00000004677	Myo9b	7629.07	7169.52	0.939763	-0.0896315	0.575527	0.887867	5953.11	4385.2	0.736624	-0.441	0.178093	0.507914	1
ENSMUSG00000004698	Hdac9	1044.9	1681.21	1.60896	0.68613	1.44987e-05	8.32421e-05	1052.43	1190.92	1.13159	0.178356	0.497424	0.939915	1
ENSMUSG00000004707	Ly9	206.362	3.03323	0.0146986	-6.08818	1.02949e-06	6.71253e-06	37.3994	6.78927	0.181534	-2.46169	0.00970651	0.0516343	1
ENSMUSG00000004709	Cd244	297.235	1.74794	0.00588066	-7.40981	1.76471e-13	1.94032e-12	45.6031	9.95439	0.218283	-2.19573	0.0115061	0.0595767	1
ENSMUSG00000004730	Emr1	820.706	29.4576	0.035893	-4.80015	1.04281e-29	2.37721e-28	1791.44	199.154	0.11117	-3.16917	1.1268e-23	1.31632e-21	1
ENSMUSG00000004748	1700020C11Rik	110.026	49.0969	0.446232	-1.16414	0.0521789	0.145738	96.0826	60.7884	0.632669	-0.660478	0.155357	0.460773	1
ENSMUSG00000004768	Rab23	1478.55	1223.82	0.827717	-0.27279	0.10308	0.254076	1260.47	714.251	0.566657	-0.819454	0.00473661	0.0277581	1
ENSMUSG00000004771	Rab11a	2508.97	3042.6	1.21269	0.27821	0.0792912	0.205492	2131.85	3504.29	1.64378	0.717017	0.0160877	0.0788276	1
ENSMUSG00000004788	Eif2b2	1295.41	1755.31	1.35502	0.438316	0.0134432	0.0453678	1232.13	1593.58	1.29335	0.371112	0.286908	0.692855	1
ENSMUSG00000004789	Dlst	5150.74	4678.28	0.908274	-0.1388	0.263332	0.524706	4078.83	4711.05	1.155	0.207894	0.477322	0.92236	0
ENSMUSG00000004791	Pgf	213.017	509.734	2.39293	1.25878	3.10088e-07	2.11352e-06	169.045	69.1438	0.409025	-1.28974	0.00591073	0.0336787	0
ENSMUSG00000004798	Ulk2	4927.47	3632.49	0.737192	-0.439887	0.00347865	0.0136162	4533.65	3079.32	0.679215	-0.558059	0.0540101	0.210181	1
ENSMUSG00000004814	Ccl24	36.3669	3.49587	0.0961279	-3.3789	0.000466645	0.00216921	94.8338	17.9467	0.189244	-2.40168	0.000542956	0.00407417	1
ENSMUSG00000004815	Dgkq	1691.27	2197.03	1.29905	0.377452	0.0569203	0.15643	1490.9	1519.54	1.01921	0.0274531	0.991459	1	1
ENSMUSG00000004837	Grap	104.197	15.2688	0.146538	-2.77066	7.38866e-08	5.32153e-07	196.672	87.7865	0.446361	-1.16372	0.028185	0.12509	1
ENSMUSG00000004842	Pou1f1	1.56374	2.21058	1.41365	0.499427	0.989972	1	2.56751	3.27613	1.276	0.351625	1	1	1
ENSMUSG00000004843	Chmp2b	2398.28	2197.21	0.916162	-0.126325	0.480228	0.79579	2417.36	2560.21	1.05909	0.0828265	0.847981	1	0
ENSMUSG00000004846	Plod3	3689.51	3795.58	1.02875	0.0408906	0.96638	1	3293.89	3137.54	0.952534	-0.0701582	0.835253	1	0
ENSMUSG00000004849	Ap1s1	1696.65	1618.44	0.953903	-0.0680852	0.603407	0.911597	1394.13	1585.47	1.13725	0.185549	0.592683	0.995552	0
ENSMUSG00000004864	Mapk13	614.608	1759.68	2.86309	1.51757	1.08123e-06	7.03799e-06	664.547	1297.6	1.95261	0.9654	0.0457216	0.184543	1
ENSMUSG00000004865	Srpk1	4063.06	4891.99	1.20401	0.267852	0.0908948	0.22924	2869.13	2779.87	0.968887	-0.0455992	0.89169	1	0
ENSMUSG00000004872	Pax3	160.966	0.462647	0.00287419	-8.44263	2.32396e-14	2.70005e-13	188.225	20.4788	0.108799	-3.20026	1.02693e-10	2.39088e-09	1
ENSMUSG00000004880	Lbr	1776.26	850.891	0.479036	-1.06179	8.4276e-10	7.20741e-09	1217.24	748.293	0.614744	-0.701943	0.0148957	0.0739153	1
ENSMUSG00000004885	Crabp2	1712.47	800.604	0.467514	-1.09692	6.21053e-10	5.37247e-09	503.32	257.269	0.511145	-0.968195	0.0394596	0.164346	1
ENSMUSG00000004891	Nes	7245.92	1510.94	0.208523	-2.26172	1.21063e-16	1.5879e-15	6045.28	1785.32	0.295325	-1.75962	4.17225e-06	4.7587e-05	1
ENSMUSG00000004892	Bcan	2023.38	350.359	0.173156	-2.52986	2.39192e-42	8.54992e-41	17009	1591.02	0.0935398	-3.41828	1.40803e-30	3.8493e-28	1
ENSMUSG00000004894	Hapln2	9.03974	5.03851	0.557373	-0.843285	0.414009	0.722788	6.41673	4.71619	0.734984	-0.444216	0.895078	1	1
ENSMUSG00000004895	Prcc	2038.25	1903.36	0.933819	-0.0987856	0.469329	0.78378	1814.49	1930.99	1.0642	0.0897734	0.762709	1	0
ENSMUSG00000004896	BC023814	1166.86	1546.38	1.32525	0.406263	0.0278329	0.0854179	981.686	1066.34	1.08623	0.119333	0.793737	1	1
ENSMUSG00000004897	Hdgf	6978.29	7835.64	1.12286	0.167178	0.280294	0.548726	5577	6756	1.2114	0.27668	0.402808	0.841408	1
ENSMUSG00000004902	Slc25a18	48.3006	121.74	2.52046	1.33368	0.000530311	0.00244375	47.7517	216.06	4.52465	2.17781	1.56028e-07	2.23049e-06	1
ENSMUSG00000004929	Thop1	1247.64	1452.25	1.164	0.219089	0.41455	0.723465	1055.82	1279.01	1.2114	0.276669	0.471303	0.916408	1
ENSMUSG00000004931	Apba3	980.258	1197.26	1.22137	0.288501	0.561457	0.877112	1297	1244.84	0.959785	-0.0592162	0.727322	1	0
ENSMUSG00000004933	Matk	725.7	344.808	0.475138	-1.07358	2.47673e-07	1.70225e-06	410.005	181.906	0.443668	-1.17245	0.000383836	0.00298491	1
ENSMUSG00000004934	Pias4	1010.96	1786.37	1.767	0.821306	0.0155596	0.051609	1070.68	1686.07	1.57476	0.65513	0.0361641	0.153244	1
ENSMUSG00000004936	Map2k1	2682.36	6630.22	2.47179	1.30556	1.13198e-16	1.48547e-15	2654.21	6617.3	2.49314	1.31796	3.57233e-06	4.11516e-05	1
ENSMUSG00000004937	Sgta	3688.42	3782.66	1.02555	0.0363998	0.949412	1	3622.7	3828	1.05667	0.0795252	0.903104	1	1
ENSMUSG00000004939	Itgb1bp3	4.14501	9.09968	2.19533	1.13444	0.441651	0.753444	5.40616	5.80823	1.07437	0.103495	1	1	1
ENSMUSG00000004945	5730437N04Rik	1133.24	985.021	0.86921	-0.202223	0.200594	0.427291	992.581	1147.29	1.15587	0.208979	0.726655	1	0
ENSMUSG00000004947	Dtx2	1041.51	1507.67	1.44757	0.533638	0.00268547	0.0107877	758.904	754.242	0.993858	-0.00888907	0.922713	1	0
ENSMUSG00000004948	Zp3	0.625496	4.67851	7.47969	2.90298	0.411604	0.719715	2.33746	6.44126	2.75566	1.4624	0.449826	0.893186	1
ENSMUSG00000004951	Hspb1	98.8848	10.5903	0.107097	-3.22301	3.75245e-07	2.53717e-06	160.205	109.453	0.68321	-0.5496	0.218964	0.582938	1
ENSMUSG00000004952	Rasa4	1291.65	242.09	0.187427	-2.4156	1.00869e-10	9.19303e-10	746.925	1951.74	2.61304	1.38573	0.00264114	0.0166717	0
ENSMUSG00000004961	Syt5	225.697	700.1	3.10194	1.63317	0.00245736	0.0099601	31.1964	13.6895	0.438819	-1.1883	0.187904	0.526226	0
ENSMUSG00000004980	Hnrnpa2b1	49344.9	59493.7	1.20567	0.269836	0.0533456	0.148475	38302.8	46282.7	1.20834	0.273025	0.429406	0.871208	1
ENSMUSG00000004988	Fxyd4	7.46103	7.24909	0.971594	-0.041574	0.982087	1	3.39322	1.89907	0.559668	-0.837358	1	1	1
ENSMUSG00000004994	Ccdc130	379.022	523.456	1.38107	0.465784	0.0926749	0.232905	403.424	638.462	1.58261	0.662303	0.0449633	0.182342	1
ENSMUSG00000004996	Mri1	564.48	607.106	1.07552	0.105028	0.658254	0.955481	465.078	420.851	0.904905	-0.144162	0.550665	0.975886	0
ENSMUSG00000005034	Prkacb	6391.35	4144.98	0.648529	-0.624757	4.81189e-05	0.000259063	6299.89	3896.14	0.618446	-0.693281	0.0144979	0.0722816	1
ENSMUSG00000005043	Sgsh	768.069	1253.59	1.63213	0.706755	8.01848e-05	0.000418865	923.287	1385.25	1.50034	0.585291	0.0233327	0.107606	1
ENSMUSG00000005045	Chd5	1021.6	132.947	0.130136	-2.94191	0.0227471	0.0717466	163.117	62.7655	0.384787	-1.37787	0.029105	0.128613	1
ENSMUSG00000005054	Cstb	956.169	954.787	0.998555	-0.00208665	0.916797	1	952.068	1170.88	1.22982	0.298452	0.514278	0.953692	0
ENSMUSG00000005057	Sh2b2	278.994	175.826	0.630213	-0.666088	0.00431948	0.0165483	399.563	104.896	0.262528	-1.92946	1.902e-08	3.17328e-07	1
ENSMUSG00000005069	Pex5	2790.81	2270.55	0.813579	-0.297645	0.0325467	0.0977015	2494.75	2031.53	0.814322	-0.296329	0.231938	0.604059	1
ENSMUSG00000005078	Jkamp	1536.53	1689.95	1.09985	0.137305	0.476142	0.791249	1829.81	1711.75	0.93548	-0.0962215	0.619893	1	0
ENSMUSG00000005087	Cd44	2232.36	5203.58	2.33098	1.22094	7.24253e-16	9.14491e-15	2331.44	3808.88	1.6337	0.708147	0.0138812	0.0697032	1
ENSMUSG00000005089	Slc1a2	16864.4	272.578	0.0161629	-5.95117	3.43539e-12	3.47638e-11	13326.3	1280.57	0.096094	-3.37941	5.97605e-29	1.35447e-26	1
ENSMUSG00000005102	Eif2ak4	3101.51	3128.41	1.00867	0.0124597	0.818588	1	2304.02	1563.73	0.678695	-0.559164	0.146592	0.442416	0
ENSMUSG00000005103	Wdr1	5087.19	11660.5	2.29214	1.19669	3.30562e-15	4.02551e-14	5892.35	12188.7	2.06857	1.04863	0.000186506	0.00155283	1
ENSMUSG00000005107	Slc2a9	223.764	1377.43	6.15575	2.62193	6.07976e-39	1.94689e-37	148.945	989.488	6.64332	2.73191	7.61956e-18	4.50012e-16	1
ENSMUSG00000005124	Wisp1	4294.33	879.669	0.204844	-2.2874	6.55629e-42	2.30998e-40	21162	7428.16	0.351013	-1.5104	5.18639e-08	8.02408e-07	1
ENSMUSG00000005125	Ndrg1	2348.87	1168.75	0.497581	-1.007	5.2392e-09	4.20052e-08	5187.42	4828.58	0.930824	-0.103419	0.742714	1	1
ENSMUSG00000005131	4930550C14Rik	19.3948	19.6899	1.01522	0.0217903	0.954422	1	18.6997	19.7828	1.05792	0.0812307	1	1	1
ENSMUSG00000005142	Man2b1	3606.63	3198.4	0.886811	-0.173301	0.201053	0.427932	5238.92	3751.07	0.716001	-0.481966	0.0716479	0.26145	1
ENSMUSG00000005148	Klf5	63.1689	234.585	3.71361	1.89282	1.88388e-08	1.43191e-07	259.537	1166.28	4.49369	2.1679	3.87127e-13	1.25041e-11	1
ENSMUSG00000005150	Wdr83	970.241	1006.72	1.03759	0.0532421	0.715603	0.997131	703.618	811.317	1.15306	0.205473	0.639033	1	1
ENSMUSG00000005161	Prdx2	9442.08	11334.4	1.20042	0.263537	0.0843403	0.216176	6748.45	11199.7	1.6596	0.730835	0.0737544	0.267215	1
ENSMUSG00000005198	Polr2a	14917.4	10783.1	0.722853	-0.468226	0.00239142	0.00971611	10631.2	7033.59	0.6616	-0.595969	0.210823	0.568614	1
ENSMUSG00000005202	Shbg	1.54876	2.21058	1.42732	0.513309	0.835026	1	2.38265	3.79815	1.59408	0.672727	0.631253	1	1
ENSMUSG00000005204	Senp3	4741.58	4096.58	0.863968	-0.210951	0.148548	0.339183	5344.42	3589.49	0.671632	-0.574257	0.0352334	0.149871	1
ENSMUSG00000005220	Corin	17.7967	831.039	46.6963	5.54524	1.76397e-63	1.17276e-61	30.0502	274.298	9.12798	3.1903	2.64631e-13	8.78284e-12	1
ENSMUSG00000005225	Plekha8	2442.33	2093.68	0.857245	-0.222221	0.201219	0.428183	2020.03	1459.6	0.722561	-0.468809	0.118126	0.380199	1
ENSMUSG00000005232	G6pc2	0	0.925294	Inf	Inf	0.772941	1	NA	NA	NA	NA	NA	NA	#VALUE!
ENSMUSG00000005233	Spc25	441.031	71.7174	0.162613	-2.62048	1.56286e-20	2.45299e-19	138.827	44.0598	0.317373	-1.65575	0.000633673	0.00468332	1
ENSMUSG00000005237	Dnahc2	1905.9	195.925	0.102799	-3.2821	3.91726e-06	2.39939e-05	843.36	213.854	0.253574	-1.97952	0.00519279	0.0300791	1
ENSMUSG00000005251	Ripk4	249.539	2615.09	10.4797	3.38952	1.12871e-69	8.55512e-68	306.738	2614.05	8.5221	3.09121	1.43207e-14	5.6094e-13	1
ENSMUSG00000005262	Ufd1l	2467.86	4720.02	1.9126	0.935535	9.40737e-10	8.01997e-09	2157.98	3240	1.50141	0.586313	0.040396	0.167481	1
ENSMUSG00000005267	Zfp287	776.547	471.427	0.60708	-0.72004	0.000633481	0.00288042	587.911	304.272	0.517548	-0.950236	0.00511117	0.0296582	1
ENSMUSG00000005268	Prlr	35.7564	14.1382	0.395403	-1.3386	0.0569918	0.156563	118.102	40.3876	0.341974	-1.54804	0.0180409	0.0869359	1
ENSMUSG00000005299	Letm1	2087.83	3068.78	1.46984	0.555662	0.000577842	0.0026461	2230.99	3667.74	1.644	0.717208	0.0115093	0.0595767	1
ENSMUSG00000005312	Ubqln1	4475.57	5952.64	1.33003	0.411458	0.011823	0.0405731	4465.42	6499.93	1.45562	0.541629	0.0515637	0.202843	1
ENSMUSG00000005320	Fgfr4	9447.04	223.685	0.0236778	-5.40032	1.19762e-49	5.25226e-48	12234.1	1209.13	0.0988324	-3.33887	6.56048e-27	1.20813e-24	1
ENSMUSG00000005338	Cadm3	911.335	28.5843	0.0313653	-4.99468	6.81375e-08	4.92976e-07	324.879	175.192	0.539253	-0.890966	0.427231	0.868908	1
ENSMUSG00000005354	Txn2	2899.17	2512.51	0.866632	-0.206509	0.213925	0.44845	2618.36	2991.33	1.14245	0.192128	0.6155	1	0
ENSMUSG00000005357	Slc1a6	71.9003	34.5987	0.481204	-1.05528	0.0414066	0.119947	29.2286	24.04	0.822481	-0.281946	0.755874	1	1
ENSMUSG00000005360	Slc1a3	13566.4	6540.6	0.482117	-1.05254	9.9248e-08	7.06724e-07	8566.55	9959.33	1.16258	0.217335	0.386951	0.822276	0
ENSMUSG00000005362	Crbn	1977.21	1776.74	0.898608	-0.154237	0.417235	0.727024	1474.31	1298.17	0.880528	-0.183559	0.542699	0.968328	1
ENSMUSG00000005364	Il5ra	2.69052	26.4764	9.84064	3.29875	0.00110019	0.00478754	2.79346	6.61526	2.36812	1.24374	0.406106	0.845498	1
ENSMUSG00000005370	Msh6	2460.92	4022.66	1.63461	0.708951	3.0565e-05	0.000169029	1818.16	8086.85	4.44781	2.1531	4.83928e-09	8.81375e-08	1
ENSMUSG00000005371	Fbxo11	6357.36	5118.94	0.805198	-0.312584	0.07153	0.188888	5102.48	3768.65	0.738593	-0.437149	0.119006	0.382288	1
ENSMUSG00000005373	Mlxipl	576.486	1243.52	2.15706	1.10907	9.14459e-10	7.80579e-09	569.774	976.284	1.71346	0.776911	0.00724591	0.0401645	1
ENSMUSG00000005374	Tbl2	2243.97	1982.12	0.88331	-0.179008	0.197146	0.422107	2272.33	1814.45	0.798497	-0.32464	0.290593	0.698129	1
ENSMUSG00000005378	Wbscr22	1311.48	1762.55	1.34394	0.426474	0.0130401	0.0441893	1191.59	1440.46	1.20886	0.273642	0.569254	0.987155	1
ENSMUSG00000005397	Nid1	27046.8	1291.71	0.0477583	-4.3881	1.54572e-148	7.33784e-146	21740.1	3815.26	0.175494	-2.51051	1.12817e-08	1.94518e-07	1
ENSMUSG00000005410	Mcm5	2255.98	360.029	0.159588	-2.64757	1.97929e-48	8.38147e-47	710.774	260.623	0.366675	-1.44743	1.30849e-05	0.000136932	1
ENSMUSG00000005413	Hmox1	865.8	191.553	0.221244	-2.17629	1.44345e-11	1.39644e-10	1067.76	290.265	0.271844	-1.87915	0.000102213	0.000899599	1
ENSMUSG00000005417	Mprip	14343.9	13696.3	0.954854	-0.0666473	0.584826	0.896184	12389.5	13742	1.10916	0.149473	0.411896	0.85074	0
ENSMUSG00000005442	Cic	15819.1	11350.9	0.717547	-0.478856	0.000812196	0.00361626	11664.5	9522.95	0.816408	-0.292638	0.431281	0.873831	1
ENSMUSG00000005447	Pafah1b3	1901.45	2034.67	1.07006	0.0976938	0.708655	0.994531	1089.6	1290.01	1.18393	0.243587	0.510164	0.950037	1
ENSMUSG00000005465	Il27ra	39.9313	6.42645	0.160937	-2.63543	0.000867192	0.00384111	55.6431	13.2305	0.237775	-2.07233	0.00441428	0.0261057	1
ENSMUSG00000005469	Prkaca	4865.65	2973.22	0.611062	-0.71061	1.3185e-06	8.4865e-06	4311.63	3352.78	0.777612	-0.362878	0.186032	0.522914	1
ENSMUSG00000005470	Asf1b	322.291	44.109	0.136861	-2.86922	1.83195e-18	2.63394e-17	112.03	33.7093	0.300896	-1.73266	0.00140972	0.00956332	1
ENSMUSG00000005474	Myl10	1.03251	0	0	#NAME?	0.905593	1	0.916091	1.09204	1.19207	0.25347	1	1	#NAME?
ENSMUSG00000005481	Ddx39	1466.1	1809.39	1.23415	0.303522	0.0737587	0.193715	972.924	1607.16	1.65189	0.724114	0.100398	0.337305	1
ENSMUSG00000005483	Dnajb1	3165.41	2323.63	0.734068	-0.446015	0.0127412	0.0432957	6081.83	6864.96	1.12877	0.174746	0.877065	1	0
ENSMUSG00000005493	Msh4	7.17823	7.19705	1.00262	0.00377782	0.9964	1	1.10095	4.54218	4.12571	2.04464	0.527851	0.961635	1
ENSMUSG00000005501	Usp40	2771.13	2467.59	0.890465	-0.16737	0.265043	0.52695	1666.29	1608.21	0.965143	-0.0511857	0.940169	1	1
ENSMUSG00000005503	Evx1	0.312748	0	0	#NAME?	1	1	0.275236	0	0	#NAME?	1	1	#NAME?
ENSMUSG00000005505	Kbtbd4	1039.44	950.008	0.913959	-0.129799	0.435474	0.746486	878.76	870.11	0.990157	-0.0142707	0.847226	1	1
ENSMUSG00000005506	Cugbp1	8990.66	11466.7	1.2754	0.350947	0.00914087	0.0323366	7381.12	7753.56	1.05046	0.0710204	0.577987	0.988701	1
ENSMUSG00000005510	Ndufs3	1976.65	2209.5	1.1178	0.160663	0.275304	0.541228	1860.22	2762.85	1.48523	0.570689	0.0804139	0.285502	1
ENSMUSG00000005514	Por	2154.16	5167.3	2.39876	1.26229	3.34483e-15	4.06776e-14	2709.2	7066.99	2.60851	1.38323	8.30083e-05	0.000742149	1
ENSMUSG00000005533	Igf1r	11143.9	16424.7	1.47388	0.559617	3.66709e-05	0.000200663	8444.56	6508.66	0.770752	-0.375662	0.427614	0.869325	0
ENSMUSG00000005534	Insr	4590.49	6404.25	1.39511	0.480381	0.00103305	0.00451661	3827.57	4009.06	1.04742	0.0668334	0.604231	1	1
ENSMUSG00000005540	Fcer2a	13.6561	23.7005	1.73553	0.795374	0.283646	0.553326	5.77587	4.89019	0.846659	-0.240147	1	1	0
ENSMUSG00000005547	Cyp2a5	0	3.03323	Inf	Inf	0.322262	0.606952	0.916091	6.15624	6.72012	2.74849	0.153429	0.456482	#VALUE!
ENSMUSG00000005553	Atp4a	77.7183	74.4413	0.957834	-0.0621523	0.966578	1	56.7852	19.3238	0.340296	-1.55514	0.0145512	0.0725183	1
ENSMUSG00000005566	Trim28	13674.1	11492.1	0.840427	-0.250805	0.0574128	0.157511	10160.7	10611.1	1.04433	0.0625781	0.986957	1	0
ENSMUSG00000005575	Ube2m	2629.78	2918.61	1.10983	0.150341	0.385047	0.687275	2402.65	3277.62	1.36417	0.448021	0.23478	0.608472	1
ENSMUSG00000005580	Adcy9	847.604	456.937	0.539093	-0.891394	2.33348e-06	1.46297e-05	1091.67	780.949	0.715374	-0.483231	0.529459	0.962732	1
ENSMUSG00000005583	Mef2c	735.618	46.269	0.0628981	-3.99084	3.83466e-50	1.70102e-48	1464.26	234.492	0.160144	-2.64256	2.56811e-16	1.24046e-14	1
ENSMUSG00000005609	Ctr9	3589.45	4641.89	1.2932	0.370948	0.0253365	0.0787248	3391.03	3364.1	0.992059	-0.0115024	0.9331	1	0
ENSMUSG00000005610	Eif4g2	57248.5	51933.6	0.90716	-0.140571	0.384988	0.687253	51426	50740.1	0.986663	-0.0193713	0.923534	1	1
ENSMUSG00000005611	Mrvi1	270.961	15.7314	0.0580578	-4.10637	1.72773e-25	3.3322e-24	317.792	78.1171	0.245812	-2.02437	2.48471e-05	0.000245765	1
ENSMUSG00000005615	Pcyt1a	1525.07	1107.79	0.726388	-0.461189	0.00392695	0.0151973	1614.45	1179.63	0.730668	-0.452713	0.378471	0.814303	1
ENSMUSG00000005621	Zfp592	2465.52	1628.77	0.660622	-0.598104	0.000333192	0.00158506	2290.76	1285.94	0.561362	-0.832996	0.0228829	0.105919	1
ENSMUSG00000005625	Psmd4	3385.3	3925.48	1.15957	0.213584	0.181493	0.39589	2928.61	3541.92	1.20942	0.274316	0.456631	0.900833	1
ENSMUSG00000005628	Tmod4	213.413	139.735	0.654764	-0.610954	0.0145317	0.0485867	125.825	117.716	0.935555	-0.0961055	0.735957	1	1
ENSMUSG00000005629	Scnm1	571.574	677.118	1.18465	0.244467	0.148462	0.339109	487.277	632.924	1.2989	0.377288	0.307965	0.72399	1
ENSMUSG00000005640	Insrr	86.788	0.822643	0.00947876	-6.72109	1.29797e-14	1.53505e-13	8.56934	2.35809	0.275178	-1.86156	0.338504	0.766453	1
ENSMUSG00000005649	Cabp5	1.65801	0.822643	0.496164	-1.01111	0.870007	1	0	2.18409	Inf	Inf	0.540304	0.965809	#VALUE!
ENSMUSG00000005656	Snx6	4594.01	2859.64	0.622471	-0.683922	8.26144e-06	4.87666e-05	4010.82	2847.37	0.709923	-0.494266	0.062311	0.234878	1
ENSMUSG00000005667	Mthfd2	352.559	651.165	1.84697	0.885159	0.000747438	0.0033535	383.11	377.25	0.984704	-0.0222378	0.805839	1	0
ENSMUSG00000005672	Kit	3549.81	910.273	0.256428	-1.96337	1.10061e-27	2.31943e-26	1960.78	673.398	0.343433	-1.5419	3.7826e-07	5.11771e-06	1
ENSMUSG00000005674	Tomm40l	238.502	218.032	0.914175	-0.129458	0.479973	0.79552	178.699	217.452	1.21686	0.283163	0.419849	0.859934	0
ENSMUSG00000005677	Nr1i3	11.7153	18.3526	1.56655	0.647594	0.3302	0.618245	9.25538	6.78927	0.733548	-0.447036	1	1	0
ENSMUSG00000005681	Apoa2	0	0.822643	Inf	Inf	0.953445	1	1.14614	0	0	#NAME?	0.934834	1	#VALUE!
ENSMUSG00000005682	Pan2	5121.55	5194.33	1.01421	0.0203573	0.822603	1	3186.81	3572.05	1.12088	0.164638	0.531301	0.96276	1
ENSMUSG00000005683	Cs	6867.17	9804.02	1.42766	0.513657	0.000932833	0.00410699	6165.75	10025.2	1.62595	0.701286	0.00971087	0.0516472	1
ENSMUSG00000005686	Ampd3	355.174	955.823	2.69114	1.42822	5.44951e-12	5.43926e-11	456.927	1037.82	2.27129	1.18352	4.13909e-05	0.000391024	1
ENSMUSG00000005687	Bcas2	2887.4	3301.31	1.14335	0.193266	0.250014	0.504993	2348.79	3045.11	1.29646	0.374578	0.27089	0.669037	1
ENSMUSG00000005696	Sh2d1a	2.2835	0	0	#NAME?	0.534622	0.850461	0.275236	0	0	#NAME?	1	1	#NAME?
ENSMUSG00000005698	Ctcf	5272.96	5187.59	0.98381	-0.0235487	0.909316	1	4037.47	4008.71	0.992876	-0.0103141	0.998626	1	1
ENSMUSG00000005699	Pard6a	266.649	284.298	1.06619	0.0924607	0.845186	1	262.421	336.134	1.2809	0.357154	0.361388	0.794699	1
ENSMUSG00000005705	Agrp	22.7557	37.684	1.65602	0.727723	0.367526	0.665744	9.44024	12.0755	1.27915	0.355187	0.892128	1	1
ENSMUSG00000005716	Pvalb	1179	682.116	0.578553	-0.789479	0.326799	0.613619	409.147	712.907	1.74242	0.801094	0.00777416	0.0427176	0
ENSMUSG00000005718	Tcfap4	505.873	394.217	0.77928	-0.359787	0.0686045	0.182645	251.181	150.681	0.59989	-0.73723	0.0412235	0.17001	1
ENSMUSG00000005732	Ranbp1	2395.45	2413.75	1.00764	0.0109797	0.942038	1	1702.12	1904.95	1.11916	0.162421	0.627067	1	1
ENSMUSG00000005763	Cd247	16.6593	8.07173	0.484517	-1.04538	0.431223	0.742128	14.8012	9.78039	0.660783	-0.597751	0.809564	1	1
ENSMUSG00000005774	Rfx5	1097.61	1439.28	1.31129	0.390987	0.0332822	0.0995917	975.265	874.457	0.896635	-0.157407	0.698261	1	0
ENSMUSG00000005779	Psmb4	3738.89	4056.97	1.08507	0.11779	0.699916	0.987333	3639.57	5134.62	1.41078	0.496489	0.300686	0.713139	1
ENSMUSG00000005800	Mmp8	10.6828	2.57058	0.240629	-2.05512	0.177355	0.389344	15.7214	12.1385	0.7721	-0.373141	0.931759	1	1
ENSMUSG00000005802	Slc30a4	2560.13	2110.34	0.824309	-0.278742	0.0929371	0.233347	2650.4	1915.14	0.722583	-0.468765	0.125519	0.398005	1
ENSMUSG00000005803	Sqrdl	160.301	32.6455	0.203651	-2.29583	1.0239e-08	7.99361e-08	305.723	110.656	0.36195	-1.46614	0.00154951	0.0103999	1
ENSMUSG00000005804	Pldn	1633.38	1919.09	1.17492	0.232565	0.166635	0.370317	1397.1	1713.68	1.2266	0.294663	0.337548	0.765183	1
ENSMUSG00000005813	Metap1	1389.43	1523.9	1.09678	0.133272	0.406147	0.71266	1225.35	1444.11	1.17853	0.236984	0.486253	0.928322	1
ENSMUSG00000005823	Gpr108	1614.29	1837.1	1.13803	0.186535	0.375037	0.674816	1740.61	2102.76	1.20806	0.27269	0.353081	0.785908	1
ENSMUSG00000005824	Tnfsf14	1.25099	0	0	#NAME?	0.766839	1	3.34394	0	0	#NAME?	0.433908	0.877479	#NAME?
ENSMUSG00000005836	Gata6	62.0017	2.93057	0.0472661	-4.40305	1.81629e-08	1.38247e-07	113.418	25.195	0.222142	-2.17045	6.94826e-05	0.000632089	1
ENSMUSG00000005846	Rsl1d1	3599.9	4225.85	1.17388	0.231287	0.0935456	0.234614	2860.65	3451.83	1.20666	0.271018	0.446834	0.891382	1
ENSMUSG00000005864	Cnga2	97.6505	655.269	6.71035	2.74639	8.76648e-19	1.28015e-17	50.0687	322.585	6.44285	2.6877	4.63682e-13	1.49042e-11	1
ENSMUSG00000005871	Apc	8548.65	20275.2	2.37174	1.24595	9.84067e-18	1.36975e-16	9689.14	10017	1.03384	0.0480081	0.658622	1	1
ENSMUSG00000005873	Reep5	4033.74	3757.83	0.931598	-0.102221	0.648344	0.946145	4431.63	4756.11	1.07322	0.101944	0.776777	1	0
ENSMUSG00000005881	Ergic3	5909.8	5826.85	0.985964	-0.0203925	0.746865	1	6454.17	6647.47	1.02995	0.0425739	1	1	0
ENSMUSG00000005882	Uqcc	1190.87	1187.83	0.997444	-0.00369209	0.961843	1	971.815	1024.76	1.05448	0.0765374	0.868377	1	0
ENSMUSG00000005883	Spo11	23.3662	37.7867	1.61715	0.693451	0.346452	0.63873	11.2765	41.4647	3.67708	1.87856	0.0119722	0.0615505	1
ENSMUSG00000005886	Ncoa2	5767.61	6547.68	1.13525	0.183009	0.15892	0.357666	4580.3	4889.95	1.0676	0.0943761	0.504554	0.945985	1
ENSMUSG00000005892	Trh	32.1576	2857.65	88.864	6.47353	5.67145e-177	4.95044e-174	25.1575	348.383	13.8481	3.79161	3.58227e-21	3.08424e-19	1
ENSMUSG00000005893	Nr2c2	3280.1	2944.62	0.897721	-0.155661	0.346543	0.638855	2615.47	2011.92	0.769236	-0.378501	0.515738	0.954586	1
ENSMUSG00000005897	Nr2c1	1157.4	989.117	0.854605	-0.226671	0.500658	0.818618	1329.95	1058.47	0.79587	-0.329395	0.275101	0.674536	1
ENSMUSG00000005899	Smpd4	3484.58	3233.91	0.928063	-0.107706	0.470694	0.78534	2176.21	2090.81	0.960759	-0.0577539	0.857863	1	1
ENSMUSG00000005907	Pex1	1382.39	1486.73	1.07548	0.104981	0.479444	0.795257	1022.66	1097.81	1.07349	0.102309	0.556507	0.977121	1
ENSMUSG00000005917	Otx1	55.8665	19.022	0.34049	-1.55431	0.00591848	0.0220165	46.967	52.2411	1.11229	0.153536	0.647662	1	0
ENSMUSG00000005936	Kctd20	4747.83	4181.41	0.880699	-0.18328	0.199157	0.425469	3780.95	3171.15	0.838718	-0.253742	0.352644	0.785174	1
ENSMUSG00000005947	Itgae	36.7739	22.0552	0.599752	-0.737562	0.301737	0.579218	11.8681	13.1675	1.10949	0.149899	1	1	0
ENSMUSG00000005949	Ctns	1522.26	1571.81	1.03255	0.0462174	0.721775	1	1659.46	1483.37	0.893885	-0.161839	0.60126	1	0
ENSMUSG00000005950	P2rx5	24.0261	16.3488	0.680458	-0.555421	0.522728	0.837508	23.6951	18.5797	0.784119	-0.350856	0.837616	1	1
ENSMUSG00000005951	Shpk	317.482	246.669	0.776954	-0.364099	0.114	0.2755	341.771	359.126	1.05078	0.0714616	0.698312	1	0
ENSMUSG00000005952	Trpv1	20.8493	7.71174	0.36988	-1.43487	0.119963	0.287219	19.9773	5.69722	0.285185	-1.81003	0.201499	0.551942	1
ENSMUSG00000005958	Ephb3	6324.76	4578.89	0.723963	-0.466012	0.00163995	0.0068863	3439.57	3021.51	0.878454	-0.186961	0.463473	0.907709	1
ENSMUSG00000005968	Tuft1	239.976	603.356	2.51424	1.33012	3.01119e-08	2.25269e-07	217.056	973.836	4.48657	2.16561	3.15501e-11	7.90725e-10	1
ENSMUSG00000005973	Rcn1	9540.62	28268.7	2.96298	1.56705	3.36665e-26	6.68365e-25	9774.4	22185.9	2.2698	1.18256	0.00835994	0.0455401	1
ENSMUSG00000005980	Dnase1	486.817	727.147	1.49368	0.578869	0.00427499	0.0163964	378.16	815.514	2.15653	1.10871	0.0824537	0.291457	1
ENSMUSG00000005981	Trap1	2865.36	3027.92	1.05673	0.0796113	0.661504	0.958632	2194.69	2463.02	1.12226	0.166408	0.586584	0.991232	1
ENSMUSG00000005982	Nat15	1922.02	1348.28	0.701493	-0.511499	0.00177038	0.00738475	2218.25	1764.9	0.795625	-0.32984	0.299915	0.711754	1
ENSMUSG00000005983	1700037C18Rik	128.273	152.535	1.18914	0.249924	0.41164	0.719731	95.3636	111.56	1.16983	0.226302	0.789662	1	1
ENSMUSG00000005986	Ankrd13d	1286.02	1760.96	1.36931	0.453447	0.014472	0.0484232	689.293	1257.41	1.8242	0.867263	0.00356518	0.0216938	1
ENSMUSG00000005994	Tyrp1	98.1351	0.462647	0.00471439	-7.72871	1.89137e-09	1.57424e-08	16.6334	6.78927	0.408171	-1.29275	0.396169	0.833998	1
ENSMUSG00000006005	Tpr	10292.4	11285.8	1.09652	0.132929	0.325284	0.611522	8188.57	7556.15	0.922769	-0.115959	0.902437	1	0
ENSMUSG00000006010	BC003331	1627.84	1539.48	0.945718	-0.0805188	0.644219	0.942469	1656.26	1658.36	1.00127	0.00182552	0.978485	1	0
ENSMUSG00000006014	Prg4	18.1737	12.0303	0.661958	-0.595189	0.431587	0.742518	8.10924	14.1486	1.74475	0.803017	0.440475	0.884521	0
ENSMUSG00000006019	Dhx34	1512.52	1964.14	1.29859	0.376941	0.0362888	0.10721	1341.26	1288.32	0.960527	-0.0581012	0.71056	1	0
ENSMUSG00000006021	Kptn	871.428	933.615	1.07136	0.0994459	0.78275	1	679.607	662.958	0.975502	-0.0357831	0.970531	1	0
ENSMUSG00000006024	Napa	4089.24	5579.65	1.36447	0.44834	0.00390888	0.0151447	3923.01	5745.74	1.46463	0.550531	0.0638765	0.239383	1
ENSMUSG00000006050	Sra1	1242.2	1673	1.3468	0.429534	0.0143436	0.0480349	1437.21	2144	1.49178	0.577034	0.241314	0.619534	1
ENSMUSG00000006056	Calcoco2	7.89799	1.74794	0.221314	-2.17583	0.250283	0.50514	9.5799	4.89019	0.510464	-0.970119	0.669734	1	1
ENSMUSG00000006057	Atp5g1	505.05	559.191	1.1072	0.146913	0.574551	0.887402	489.59	708.527	1.44718	0.533247	0.212131	0.570689	1
ENSMUSG00000006058	Snf8	1269.78	1707.12	1.34443	0.426992	0.0091187	0.0322666	1133.82	1857.25	1.63804	0.71197	0.109467	0.35922	1
ENSMUSG00000006095	Tbcb	1352.1	1457.89	1.07824	0.108684	0.687372	0.978607	1118.25	1509.03	1.34947	0.432389	0.206533	0.561063	1
ENSMUSG00000006127	Inpp5k	2176.48	2856.86	1.31261	0.392436	0.0086311	0.0307342	2178.5	2339.93	1.0741	0.103132	0.651582	1	1
ENSMUSG00000006134	Crkl	2775.53	1801.77	0.649163	-0.623347	8.19363e-05	0.00042718	2491.13	1634.68	0.656201	-0.607791	0.0388035	0.162225	1
ENSMUSG00000006143	2310043J07Rik	16.8928	117.726	6.96902	2.80095	0.000172498	0.000857231	5.6403	81.2523	14.4057	3.84856	8.5705e-06	9.28022e-05	1
ENSMUSG00000006154	Eps8l1	134.281	157.932	1.17613	0.234047	0.783692	1	73.2625	110.593	1.50955	0.594119	0.179247	0.510281	1
ENSMUSG00000006169	Clint1	5299.72	5708.16	1.07707	0.107109	0.440844	0.752747	7016.9	8034.87	1.14507	0.19544	0.522445	0.958834	1
ENSMUSG00000006179	Prss16	4.75554	1.74794	0.367558	-1.44396	0.673049	0.967438	1.7418	5.80823	3.33462	1.73752	0.436253	0.880039	0
ENSMUSG00000006191	Cdkal1	594.33	781.383	1.31473	0.394765	0.0394162	0.115055	525.86	481.891	0.916387	-0.125971	0.690054	1	0
ENSMUSG00000006200	Rhox6	0.938244	17.8394	19.0136	4.24896	0.00486924	0.0184359	4.72012	2.35809	0.499584	-1.0012	0.761867	1	0
ENSMUSG00000006204	5430419D17Rik	0.938244	4.21586	4.49336	2.16779	0.604048	0.911953	840.448	38.8995	0.0462843	-4.43333	1.8482e-15	8.11432e-14	0
ENSMUSG00000006205	Htra1	2759.57	67.863	0.0245919	-5.34567	5.07369e-137	1.76011e-134	10244.3	1426.17	0.139216	-2.8446	3.02938e-22	2.93186e-20	1
ENSMUSG00000006215	Zbtb17	1848.85	1766.97	0.955712	-0.0653516	0.753686	1	1256.6	1368.97	1.08942	0.123558	0.727806	1	0
ENSMUSG00000006216	Clcnkb	56.1149	102.152	1.82041	0.864266	0.0659493	0.17665	14.2055	36.2895	2.5546	1.3531	0.0673482	0.24912	1
ENSMUSG00000006218	Fam131c	73.539	29.5096	0.401279	-1.31732	0.0104618	0.0364785	41.5034	14.7816	0.356154	-1.48943	0.0668615	0.247734	1
ENSMUSG00000006219	Fblim1	2147.13	14683.1	6.83846	2.77367	2.81485e-70	2.17e-68	1803.14	12645.7	7.01314	2.81006	3.24008e-23	3.56517e-21	1
ENSMUSG00000006221	Hspb7	24.5573	0.925294	0.0376789	-4.7301	0.00106715	0.00465144	45.3608	10.2394	0.225732	-2.14731	0.00835247	0.0455087	1
ENSMUSG00000006235	Epor	211.873	37.8893	0.17883	-2.48334	1.39485e-11	1.35086e-10	160.554	98.518	0.613613	-0.704599	0.0825347	0.291704	1
ENSMUSG00000006241	Ccdc159	526.425	367.019	0.697192	-0.520373	0.0134081	0.0452609	253.802	117.524	0.463053	-1.11075	0.201804	0.552484	1
ENSMUSG00000006262	Mobkl1a	3587.18	4537.2	1.26484	0.338951	0.01313	0.0444605	4413.68	6292.43	1.42567	0.511637	0.0627636	0.236181	1
ENSMUSG00000006269	Atp6v1b1	199.242	43.389	0.21777	-2.19912	0.0998571	0.247439	22.0314	14.1486	0.642201	-0.638903	0.559474	0.979153	1
ENSMUSG00000006270	Vax1	0	1.74794	Inf	Inf	0.574931	0.887402	0.916091	1.09204	1.19207	0.25347	1	1	#VALUE!
ENSMUSG00000006273	Atp6v1b2	3549.13	3927.33	1.10656	0.146082	0.465483	0.778846	3369.96	4468.54	1.32599	0.407069	0.182618	0.516605	1
ENSMUSG00000006276	Eps15l1	3587.76	4047.36	1.1281	0.173901	0.243995	0.496345	2920.29	2477.01	0.848206	-0.237514	0.53062	0.962732	0
ENSMUSG00000006281	Tep1	1157.51	1446.89	1.25	0.321932	0.0711318	0.188056	1052.47	1195.2	1.13562	0.183475	0.352045	0.784564	1
ENSMUSG00000006288	Ttc5	2341.59	3059.79	1.30671	0.385943	0.0178629	0.058158	1645.58	2689.45	1.63435	0.708721	0.0573398	0.220343	1
ENSMUSG00000006289	Osgep	1279.75	1096.53	0.856828	-0.222923	0.267785	0.530717	1048.24	1110.18	1.05909	0.0828262	0.851815	1	0
ENSMUSG00000006299	Aamp	4824.21	5880.53	1.21896	0.285652	0.093909	0.235394	4646.22	6711.61	1.44453	0.530601	0.196902	0.542546	1
ENSMUSG00000006301	Tmbim1	2376.84	3730.24	1.56941	0.650225	2.94663e-05	0.000163253	2531.44	8118.95	3.20725	1.68134	1.48037e-09	2.90574e-08	1
ENSMUSG00000006304	Arpc2	5107.55	4493.81	0.879837	-0.184691	0.226519	0.468214	5316.54	4586.52	0.862689	-0.213087	0.417848	0.857732	1
ENSMUSG00000006307	Wbp7	8367.98	10308.6	1.23191	0.300891	0.0427185	0.123127	5933.58	5918.89	0.997525	-0.0035756	0.793106	1	0
ENSMUSG00000006310	Zbtb32	13.3733	58.3513	4.36327	2.12541	0.000608557	0.00277408	26.2626	55.2652	2.10433	1.07336	0.0934153	0.319878	1
ENSMUSG00000006311	Etv2	1.03251	1.74794	1.6929	0.759497	0.865905	1	NA	NA	NA	NA	NA	NA	#VALUE!
ENSMUSG00000006313	Upk1a	49.0803	67.9122	1.3837	0.468526	0.279759	0.547955	41.072	42.6197	1.03768	0.0533668	0.881149	1	1
ENSMUSG00000006315	Tmem147	1690.57	1909.33	1.1294	0.175556	0.374366	0.674119	1700.25	2157.58	1.26898	0.343667	0.365721	0.79952	1
ENSMUSG00000006333	Rps9	27471.9	26890	0.978816	-0.0308905	0.84997	1	18671.4	19261.8	1.03162	0.0449128	0.887327	1	0
ENSMUSG00000006335	Tfpt	637.269	804.469	1.26237	0.336134	0.0823271	0.211899	528.822	679.848	1.28559	0.362431	0.326722	0.751172	1
ENSMUSG00000006342	Susd2	339.895	1233.63	3.62946	1.85975	5.81812e-22	9.66437e-21	439.082	346.436	0.789	-0.341903	0.345643	0.776267	0
ENSMUSG00000006344	Ggt5	403.469	14.3435	0.0355504	-4.81399	6.07158e-41	2.08756e-39	642.031	73.0049	0.113709	-3.13658	7.86437e-18	4.63439e-16	1
ENSMUSG00000006345	Ggt1	98.6918	141.892	1.43773	0.523793	0.139839	0.324296	68.2713	36.5265	0.53502	-0.902337	0.167189	0.485919	0
ENSMUSG00000006356	Crip2	3563.75	2673.7	0.750248	-0.41456	0.114297	0.276103	4033.01	1887.29	0.467962	-1.09554	0.000142708	0.00121761	1
ENSMUSG00000006360	Crip1	392.921	338.893	0.862497	-0.213409	0.40326	0.708957	284.715	311.983	1.09577	0.131947	0.79426	1	0
ENSMUSG00000006362	Cbfa2t3	574.939	54.906	0.0954988	-3.38837	3.39627e-35	9.55298e-34	319.054	140.439	0.440172	-1.18386	0.148384	0.446028	1
ENSMUSG00000006369	Fbln1	2603.12	49.2502	0.0189197	-5.72397	3.95805e-140	1.55219e-137	2361.14	253.213	0.107242	-3.22106	6.77417e-15	2.75096e-13	1
ENSMUSG00000006373	Pgrmc1	8827.73	8071.06	0.914285	-0.129284	0.359898	0.65618	6474.3	5744.98	0.887351	-0.172422	0.452983	0.896938	1
ENSMUSG00000006378	Gcat	551.029	722.418	1.31104	0.390707	0.072934	0.191874	351.487	743.139	2.11427	1.08016	0.0225826	0.104766	1
ENSMUSG00000006386	Tek	1251.17	130.89	0.104614	-3.25685	6.3063e-51	2.86313e-49	807.547	652.721	0.808276	-0.30708	1	1	1
ENSMUSG00000006389	Mpl	7.05401	1.85059	0.262345	-1.93046	0.448407	0.759623	6.41263	9.08437	1.41664	0.502469	0.878833	1	0
ENSMUSG00000006390	Elovl1	1461.8	1292.55	0.884219	-0.177524	0.390528	0.693438	1848.21	2162.75	1.17018	0.226736	0.440526	0.884521	0
ENSMUSG00000006392	Med8	1203.41	1827.27	1.51841	0.602562	0.000365146	0.00172615	920.304	1781.04	1.93528	0.95254	0.050706	0.200152	1
ENSMUSG00000006395	Hyi	367.706	284.814	0.774569	-0.368535	0.124048	0.29501	323.47	202.559	0.626207	-0.675287	0.0464725	0.186947	1
ENSMUSG00000006398	Cdc20	1087.77	137.114	0.12605	-2.98793	1.09003e-44	4.17189e-43	400.91	153.987	0.384094	-1.38047	0.00120086	0.00830576	1
ENSMUSG00000006403	Adamts4	471.77	35.164	0.0745363	-3.74591	2.66197e-34	7.32758e-33	540.641	165.7	0.306488	-1.7061	2.90356e-07	3.9874e-06	1
ENSMUSG00000006411	Pvrl4	135.253	1872.68	13.8457	3.79137	9.34014e-57	5.075e-55	146.135	2696.26	18.4505	4.20559	6.07572e-17	3.26807e-15	1
ENSMUSG00000006412	Pfdn2	1092.02	1161.46	1.06359	0.0889392	0.588564	0.90028	928.738	1047.46	1.12783	0.17355	0.64841	1	1
ENSMUSG00000006418	Rnf114	2161.93	3281.06	1.51766	0.601845	0.0003499	0.00165959	1864.62	2206.89	1.18356	0.243136	0.479492	0.923248	1
ENSMUSG00000006423	C330007P06Rik	2133.39	2022.52	0.948032	-0.0769925	0.767402	1	1987.29	1984.91	0.998799	-0.00173367	0.936794	1	1
ENSMUSG00000006435	Neurl1a	377.32	602.94	1.59796	0.676227	0.00297541	0.0118191	258.058	203.177	0.787332	-0.344956	0.264233	0.658113	0
ENSMUSG00000006442	Srm	1767.23	1213.02	0.686399	-0.542881	0.000824595	0.00366624	1842.33	1146.36	0.622233	-0.684474	0.0111134	0.0579218	1
ENSMUSG00000006445	Epha2	531.022	252.939	0.476325	-1.06998	1.65802e-06	1.05787e-05	926.388	224.397	0.242228	-2.04556	3.6889e-10	7.8889e-09	1
ENSMUSG00000006456	Rbm14	1873.71	1767.13	0.943121	-0.0844857	0.448373	0.759612	1502.88	1306.89	0.869592	-0.201589	0.633999	1	1
ENSMUSG00000006457	Actn3	109.42	107.963	0.986688	-0.0193349	0.735399	1	97.4054	39.4546	0.405055	-1.30381	0.0114638	0.0594441	1
ENSMUSG00000006462	RP24-151H6.2	5.59951	5.60381	1.00077	0.00110547	1	1	6.50711	2.99112	0.45967	-1.12133	0.666245	1	0
ENSMUSG00000006463	Zdhhc24	736.787	2043.41	2.7734	1.47166	1.05583e-16	1.38822e-15	810.603	1629.53	2.01027	1.00739	0.000916891	0.00651014	1
ENSMUSG00000006464	Bbs1	1186.11	1589.61	1.34018	0.422427	0.0208101	0.0664895	864.636	1088.54	1.25896	0.332229	0.224382	0.591996	1
ENSMUSG00000006469	Slc34a3	3.00326	25.8591	8.61032	3.10607	0.00162057	0.00681446	15.5324	92.1877	5.93517	2.56929	3.87259e-06	4.43983e-05	1
ENSMUSG00000006471	Ndor1	2862.74	4422.83	1.54496	0.627571	2.82454e-05	0.000156874	2023.8	4016.67	1.98471	0.98893	0.000345827	0.00271723	1
ENSMUSG00000006476	Nelf	7542.35	7173.02	0.951033	-0.072433	0.525914	0.841008	8232.06	9290.61	1.12859	0.174518	0.614173	1	0
ENSMUSG00000006494	Pdk1	3859.9	2292.23	0.593856	-0.751815	1.58916e-06	1.01658e-05	6700.38	2323.24	0.346733	-1.5281	4.33263e-08	6.83674e-07	1
ENSMUSG00000006498	Ptbp1	16476.5	19415.4	1.17837	0.236787	0.0835558	0.214449	14573.5	15911.6	1.09181	0.126727	0.654742	1	1
ENSMUSG00000006517	Mvd	859.924	1205.21	1.40154	0.487009	0.109514	0.266776	789.871	1528.04	1.93455	0.951997	0.0270457	0.121107	1
ENSMUSG00000006519	Cyba	1179.09	707.1	0.599701	-0.737685	1.92794e-05	0.000109161	1268.96	564.08	0.444521	-1.16968	1.54059e-05	0.000159086	1
ENSMUSG00000006522	Itih3	111.772	169.654	1.51786	0.602039	0.04715	0.133819	151.278	24.562	0.162363	-2.6227	2.19755e-07	3.07681e-06	0
ENSMUSG00000006526	Tmem110	569.558	716.762	1.25845	0.331651	0.096746	0.241299	559.882	599.94	1.07155	0.0996946	0.825962	1	1
ENSMUSG00000006527	Sfmbt1	1705.97	1250.5	0.733014	-0.448087	0.0145438	0.0486212	1364.26	907.344	0.665083	-0.588395	0.050415	0.19927	1
ENSMUSG00000006538	Ihh	28.7772	32.4402	1.12729	0.172855	0.981896	1	49.2141	29.9592	0.608752	-0.716073	0.183211	0.517565	0
ENSMUSG00000006542	Prkag3	6.21003	0.822643	0.13247	-2.91626	0.2309	0.475453	4.90497	2.5321	0.516231	-0.953911	0.907899	1	1
ENSMUSG00000006546	Cryba2	1.4545	0.462647	0.31808	-1.65254	0.913863	1	0	1.72507	Inf	Inf	0.554689	0.975886	#VALUE!
ENSMUSG00000006567	Atp7b	113.614	196.028	1.72538	0.786918	0.0125822	0.0428244	46.5029	61.7695	1.32829	0.409575	0.401319	0.840063	1
ENSMUSG00000006574	Slc4a1	31.4422	3.13588	0.0997346	-3.32576	0.177091	0.388918	21.9492	9.54339	0.434795	-1.20159	0.13143	0.410876	1
ENSMUSG00000006575	Rundc3a	849.785	1061.48	1.24911	0.320904	0.684327	0.976131	389.675	457.851	1.17496	0.232609	0.448066	0.891631	1
ENSMUSG00000006576	Slc4a3	5309.23	2911.78	0.548438	-0.8666	8.50425e-09	6.67973e-08	2906.34	1797.88	0.618605	-0.692909	0.0906779	0.312641	1
ENSMUSG00000006585	Cdt1	796.902	175.772	0.22057	-2.18069	3.31196e-10	2.91347e-09	265.625	116.987	0.440421	-1.18305	0.00187652	0.0123233	1
ENSMUSG00000006586	Runx1t1	771.141	317.87	0.412207	-1.27856	5.87407e-10	5.09117e-09	357	95.6048	0.267801	-1.90077	8.07437e-07	1.04142e-05	1
ENSMUSG00000006587	Snai3	3.42525	30.5896	8.93061	3.15876	0.00144386	0.00612757	29.6476	237.394	8.00718	3.00129	1.30449e-12	3.93545e-11	1
ENSMUSG00000006589	Aprt	1849.56	1493.62	0.807552	-0.308373	0.0655331	0.175814	1596.42	1184.86	0.742202	-0.430117	0.0702376	0.257438	1
ENSMUSG00000006599	Gtf2h1	2450.51	1870.24	0.763206	-0.389856	0.0997362	0.24723	1822.06	1683.51	0.923959	-0.1141	0.636237	1	1
ENSMUSG00000006611	Hfe	319.232	37.8893	0.118689	-3.07474	1.27576e-20	2.00817e-19	720.412	125.168	0.173745	-2.52496	2.89986e-13	9.55261e-12	1
ENSMUSG00000006638	Abhd1	16.188	32.0296	1.9786	0.984479	0.277288	0.544305	10.496	13.8636	1.32084	0.401459	0.590975	0.994963	1
ENSMUSG00000006641	Slc5a6	672.918	348.458	0.517832	-0.949445	3.54006e-06	2.17904e-05	514.932	411.56	0.79925	-0.323282	0.309828	0.725604	1
ENSMUSG00000006642	Tcf23	3.1125	0.822643	0.264303	-1.91974	0.554554	0.871223	9.57581	0.633025	0.0661067	-3.91906	0.11021	0.361033	1
ENSMUSG00000006649	Nphs1	12.6535	13.2635	1.04821	0.0679223	0.87264	1	5.68549	6.44126	1.13293	0.180058	0.983776	1	1
ENSMUSG00000006651	Aplp1	2668.06	2216.66	0.830814	-0.267402	0.524497	0.839387	1530.28	1981.02	1.29454	0.372442	0.339958	0.768401	0
ENSMUSG00000006673	Qrich1	4840.59	3765.89	0.777982	-0.362192	0.0247232	0.0770721	4041.54	3160.15	0.781918	-0.354911	0.230928	0.602376	1
ENSMUSG00000006675	P4htm	578.688	893.564	1.54412	0.626786	0.00158709	0.00668718	438.959	563.066	1.28273	0.359218	0.313418	0.731265	1
ENSMUSG00000006676	Usp19	8200.59	8978.26	1.09483	0.130708	0.4953	0.812762	8054.9	8225.28	1.02115	0.0301981	0.990942	1	1
ENSMUSG00000006678	Pola1	1447.59	349.636	0.241531	-2.04972	1.43484e-25	2.77522e-24	722.055	376.344	0.521212	-0.940057	0.00490341	0.0286218	1
ENSMUSG00000006699	Cdc42	14499.8	10586.1	0.730087	-0.453859	0.00200579	0.00828366	14538.7	21091.2	1.45069	0.536744	0.0737719	0.267215	0
ENSMUSG00000006705	Pknox1	734.536	586.386	0.798308	-0.324983	0.0850922	0.217649	497.658	358.508	0.720391	-0.473149	0.211011	0.568847	1
ENSMUSG00000006711	D130043K22Rik	93.8975	26.6817	0.284158	-1.81524	0.119694	0.28677	15.0272	19.6088	1.30489	0.383928	0.778781	1	0
ENSMUSG00000006715	Gmnn	248.827	633.372	2.54543	1.34791	4.66877e-10	4.06605e-09	71.7138	67.1187	0.935925	-0.0955354	0.923136	1	0
ENSMUSG00000006717	Acot13	388.454	492.866	1.26879	0.343451	0.22549	0.466442	407.66	672.918	1.65069	0.723066	0.149311	0.448202	1
ENSMUSG00000006720	Zfp184	550.645	455.03	0.826358	-0.275161	0.198721	0.424706	285.376	230.904	0.809122	-0.30557	0.344549	0.774492	1
ENSMUSG00000006724	Cyp27b1	91.8951	38.352	0.417345	-1.26069	0.0721725	0.190361	40.8871	34.3904	0.841106	-0.249641	0.65064	1	1
ENSMUSG00000006728	Cdk4	9399.36	10850.3	1.15436	0.207096	0.155292	0.351753	6468.47	7783.55	1.20331	0.267003	0.507671	0.948192	1
ENSMUSG00000006731	B4galnt1	193.581	164.154	0.847986	-0.237888	0.289451	0.562298	338.555	890.445	2.63014	1.39514	3.4751e-06	4.01537e-05	0
ENSMUSG00000006732	Mettl1	1046.91	794.591	0.758988	-0.397851	0.0384227	0.112556	944.928	859.985	0.910107	-0.135893	0.431496	0.8742	1
ENSMUSG00000006736	Tspan31	1906.49	2203.75	1.15592	0.209044	0.245583	0.498628	2277.3	2532.24	1.11195	0.153089	0.668512	1	1
ENSMUSG00000006740	Kif5b	6989.88	16788.4	2.40181	1.26412	9.97479e-18	1.3877e-16	6924.41	20831.5	3.00842	1.58901	8.53916e-09	1.49862e-07	1
ENSMUSG00000006763	Saal1	1065.46	734.649	0.689511	-0.536354	0.00415919	0.0160022	771.869	483.805	0.626797	-0.673929	0.0296409	0.130547	1
ENSMUSG00000006764	Tph2	16.2673	27.4523	1.68757	0.754951	0.201748	0.42914	7.60805	8.62535	1.13371	0.181055	1	1	1
ENSMUSG00000006777	Krt23	26.6972	13.0582	0.489122	-1.03173	0.17706	0.388914	22.0929	13.1675	0.596007	-0.746599	0.324044	0.747134	1
ENSMUSG00000006782	Cnp	4001.77	1830.4	0.457397	-1.12848	4.07168e-10	3.5644e-09	5088.57	3424.63	0.673004	-0.571313	0.188611	0.527317	1
ENSMUSG00000006784	Ttc25	93.2853	147.855	1.58497	0.664458	0.0246268	0.0768245	48.2199	75.57	1.5672	0.648185	0.216234	0.578091	1
ENSMUSG00000006800	Sulf2	2091.56	3289.24	1.57263	0.653178	0.000125983	0.000638625	8368.34	1522.01	0.181877	-2.45896	3.63829e-18	2.23852e-16	0
ENSMUSG00000006818	Sod2	1068.94	1773.24	1.65888	0.730211	4.3356e-05	0.000234869	1127.75	2233.13	1.98016	0.985619	0.000980682	0.00692563	1
ENSMUSG00000006850	Tmco6	425.58	403.728	0.948655	-0.076044	0.514696	0.831323	399.665	376.998	0.943285	-0.0842347	0.580074	0.988701	1
ENSMUSG00000006906	Stambp	818.788	901.419	1.10092	0.138709	0.354306	0.649189	782.784	939.35	1.20001	0.263048	0.436921	0.880518	1
ENSMUSG00000006920	Ezh1	1756.01	1987.73	1.13196	0.17882	0.351013	0.644461	1365.63	1639.45	1.20051	0.263646	0.281527	0.684912	1
ENSMUSG00000006930	Hap1	1836.79	4341.27	2.36351	1.24093	6.1097e-09	4.87102e-08	908.514	1027.58	1.13106	0.177671	0.624266	1	1
ENSMUSG00000006931	1110036O03Rik	3175.14	2090.86	0.658508	-0.602726	7.11232e-05	0.000373911	4043.06	2604.87	0.644282	-0.634237	0.0155902	0.0767586	1
ENSMUSG00000006932	Ctnnb1	53024.9	44760.4	0.844141	-0.244445	0.0982337	0.244266	50412.4	35215.3	0.698544	-0.517578	0.0613487	0.232211	1
ENSMUSG00000006941	Eif1b	2031.99	1628.21	0.801292	-0.3196	0.0413151	0.119746	1823.8	1606.77	0.881003	-0.182782	0.395556	0.833449	1
ENSMUSG00000006948	Klk4	2.07999	2.21058	1.06278	0.0878475	1	1	0.916091	0.633025	0.691007	-0.533228	1	1	0
ENSMUSG00000006958	Chrd	1581.06	384.757	0.243354	-2.03887	2.08658e-28	4.53135e-27	1321.73	312.898	0.236734	-2.07866	1.00852e-11	2.71789e-10	1
ENSMUSG00000006998	Psmd2	7589.39	7153.53	0.94257	-0.0853283	0.464753	0.778009	7178.89	7823.9	1.08985	0.124127	0.737464	1	0
ENSMUSG00000007021	Syngr3	243.762	93.2565	0.382572	-1.3862	0.298525	0.575158	62.3024	100.591	1.61456	0.691143	0.105515	0.34958	0
ENSMUSG00000007029	Vars	4692.73	4631.01	0.986847	-0.019101	0.706805	0.993581	3359.18	2950.18	0.878245	-0.187305	0.442426	0.886572	1
ENSMUSG00000007030	D17H6S56E-3	27.2778	23.3926	0.857568	-0.221678	0.592509	0.903455	46.2358	54.2362	1.17303	0.230245	0.627507	1	0
ENSMUSG00000007033	Hspa1l	18.9878	40.4078	2.1281	1.08956	0.0768638	0.200179	10.6357	27.5531	2.59064	1.37331	0.0700344	0.256906	1
ENSMUSG00000007034	Slc44a4	145.917	330.982	2.26829	1.18161	0.00860446	0.0306555	70.0542	403.822	5.76443	2.52718	3.01114e-12	8.63238e-11	1
ENSMUSG00000007035	Msh5	465.529	67.9136	0.145885	-2.7771	7.64298e-13	8.06911e-12	248.248	59.0154	0.237728	-2.07262	0.00397332	0.0237951	1
ENSMUSG00000007036	Bat5	2210.98	2517.05	1.13843	0.18705	0.318394	0.602183	2116.31	3964.51	1.87332	0.905594	0.00817426	0.0446478	1
ENSMUSG00000007038	Neu1	1215.41	4618.22	3.79973	1.9259	1.42749e-15	1.77266e-14	1450.12	6978.95	4.81269	2.26684	0.000296022	0.00235875	1
ENSMUSG00000007039	Ddah2	6094.65	2778.11	0.455828	-1.13344	7.87927e-14	8.87246e-13	3920.06	2761.3	0.704402	-0.505529	0.044679	0.181414	1
ENSMUSG00000007041	Clic1	4207.81	2486.14	0.59084	-0.759162	1.38111e-06	8.87894e-06	3553.76	3346.04	0.94155	-0.0868905	0.643452	1	1
ENSMUSG00000007044	Ly6g6c	12.0131	25.2417	2.10119	1.07121	0.109156	0.26607	13.425	35.1494	2.6182	1.38858	0.127242	0.401595	1
ENSMUSG00000007050	Lsm2	565.205	409.996	0.725393	-0.463166	0.0251167	0.0781547	376.525	364.035	0.966827	-0.0486699	0.8037	1	1
ENSMUSG00000007080	Pole	2464.72	5508.58	2.23497	1.16025	3.05947e-15	3.72742e-14	1329.28	4520.43	3.40065	1.76581	0.00116994	0.00810673	1
ENSMUSG00000007097	Atp1a2	27764.8	1290.85	0.0464926	-4.42686	5.35288e-51	2.43844e-49	12595.2	2051.75	0.162899	-2.61795	3.22424e-18	1.99302e-16	1
ENSMUSG00000007107	Atp1a4	119.798	11.6182	0.0969814	-3.36615	2.51567e-05	0.000140585	50.1836	8.51434	0.169664	-2.55925	0.00162134	0.0108299	1
ENSMUSG00000007122	Casq1	203.568	26.939	0.132334	-2.91774	7.3382e-14	8.28041e-13	191.261	87.3755	0.456838	-1.13025	0.0110773	0.0577675	1
ENSMUSG00000007207	Stx1a	2395.14	1327.73	0.554346	-0.851142	5.6994e-08	4.16136e-07	1236.02	748.926	0.605919	-0.722803	0.0981576	0.331923	1
ENSMUSG00000007216	Zfp775	316.751	262.605	0.829059	-0.270454	0.176528	0.387925	251.777	191.165	0.759263	-0.397329	0.242383	0.621076	1
ENSMUSG00000007279	Scube2	76.3581	1019.38	13.35	3.73876	6.97537e-12	6.91379e-11	119.141	1582.28	13.2807	3.73126	1.98025e-10	4.42022e-09	1
ENSMUSG00000007338	Mrpl49	632.356	598.724	0.946814	-0.078847	0.558914	0.874858	603.789	690.151	1.14303	0.192867	0.650018	1	0
ENSMUSG00000007379	Dennd2c	405.446	1055.87	2.60422	1.38085	6.90319e-12	6.84476e-11	337.832	482.302	1.42764	0.513634	0.0852955	0.299189	1
ENSMUSG00000007411	Mark3	5385.39	4979.07	0.924552	-0.113173	0.49819	0.815518	4930.01	4148.64	0.841508	-0.248951	0.365712	0.79952	1
ENSMUSG00000007415	Gatad1	1838.57	2336.39	1.27076	0.345691	0.0405074	0.117821	1917.59	2604.7	1.35832	0.441818	0.138796	0.426984	1
ENSMUSG00000007440	Pcdha11	598.632	168.01	0.280657	-1.83312	0.00242671	0.00984619	762.823	167.392	0.219437	-2.18812	1.01187e-07	1.49737e-06	1
ENSMUSG00000007457	2310003L06Rik	0.829003	0	0	#NAME?	0.93074	1	1.19133	0.633025	0.531361	-0.912236	1	1	#NAME?
ENSMUSG00000007458	M6pr	3462.76	3628.83	1.04796	0.0675828	0.599265	0.908483	3374.61	3570.99	1.05819	0.0816025	0.811853	1	1
ENSMUSG00000007476	Lrrc8a	1416.65	2150.53	1.51805	0.602215	0.00203532	0.00839538	1564.69	1840.72	1.17641	0.234397	0.323968	0.747134	1
ENSMUSG00000007480	Mc5r	10.9013	341.774	31.3518	4.97048	9.4138e-41	3.2001e-39	28.5919	57.6383	2.0159	1.01142	0.0900022	0.311008	1
ENSMUSG00000007564	Ppp2r1a	10565.9	9627.17	0.911157	-0.134229	0.304268	0.582016	9056.95	9910.37	1.09423	0.129913	0.751494	1	0
ENSMUSG00000007570	Fance	1215.96	1174.93	0.96626	-0.0495172	0.743371	1	917.203	913.063	0.995487	-0.0065262	0.850983	1	1
ENSMUSG00000007589	Tinf2	984.897	739.379	0.750717	-0.413659	0.0302537	0.091868	752.13	605.163	0.8046	-0.313657	0.219681	0.583835	1
ENSMUSG00000007591	Tssk4	78.269	90.0715	1.15079	0.20263	0.614248	0.916849	48.0762	62.6245	1.30261	0.381406	0.590675	0.994825	1
ENSMUSG00000007594	Hapln4	7.38173	14.7035	1.99187	0.994126	0.475513	0.790642	37.6172	8.86235	0.235593	-2.08563	0.0370314	0.156195	0
ENSMUSG00000007603	Dus3l	3575.9	3104.33	0.868123	-0.204028	0.137677	0.320438	2577.71	2550.11	0.989295	-0.0155269	0.805376	1	1
ENSMUSG00000007610	Gtpbp3	1198.97	975.672	0.813758	-0.297329	0.0404953	0.117799	1025.07	851.734	0.8309	-0.267254	0.316985	0.736899	1
ENSMUSG00000007613	Tgfbr1	5254.59	29419.8	5.59888	2.48514	5.72077e-62	3.63376e-60	4794.04	6682.89	1.394	0.479231	0.0750281	0.270583	1
ENSMUSG00000007617	Homer1	1063.44	1809.17	1.70125	0.766594	3.9504e-06	2.41841e-05	886.816	1104.76	1.24576	0.317025	0.180555	0.512795	1
ENSMUSG00000007646	Rad51c	287.329	231.55	0.805871	-0.311379	0.211534	0.444747	203.302	211.455	1.0401	0.0567228	1	1	0
ENSMUSG00000007653	Gabrb2	441.187	13.2635	0.0300632	-5.05586	4.45384e-45	1.72166e-43	60.3058	11.5055	0.190785	-2.38998	0.00111291	0.00776431	1
ENSMUSG00000007655	Cav1	4860.59	162.094	0.0333487	-4.90623	6.40821e-36	1.85852e-34	4782.95	1154.26	0.241328	-2.05093	3.03926e-07	4.16513e-06	1
ENSMUSG00000007656	Arpp19	4522.22	4122.77	0.911669	-0.133418	0.464619	0.777881	3999.66	4204.58	1.05123	0.0720819	0.804448	1	0
ENSMUSG00000007659	Bcl2l1	2051.31	2645.15	1.28949	0.3668	0.0214431	0.0682142	1745.2	2787.87	1.59744	0.675765	0.015857	0.077855	1
ENSMUSG00000007670	Khsrp	6892.26	6837.53	0.992059	-0.0115016	0.79684	1	5079.21	5307.74	1.04499	0.0634915	0.797497	1	0
ENSMUSG00000007682	Dio2	674.556	21.2846	0.0315535	-4.98606	3.49304e-47	1.43426e-45	23538.6	2988.13	0.126946	-2.97771	3.02022e-24	3.77783e-22	1
ENSMUSG00000007721	Ccdc124	841.584	852.844	1.01338	0.0191747	0.986905	1	992.109	1118.74	1.12764	0.173308	0.711115	1	1
ENSMUSG00000007739	Cct4	6352.92	5534.82	0.871224	-0.198884	0.193572	0.415902	4571.02	4430.55	0.96927	-0.0450293	0.749195	1	1
ENSMUSG00000007777	0610009B22Rik	403.683	680.364	1.68539	0.753084	0.00033814	0.00160719	467.945	898.869	1.92089	0.941772	0.0276864	0.123248	1
ENSMUSG00000007783	Cpt1c	2319.94	2536.06	1.09316	0.128505	0.381586	0.683096	2197.25	1003.32	0.456622	-1.13093	5.44102e-05	0.000503437	0
ENSMUSG00000007805	Twist2	480.756	9.35702	0.0194631	-5.68311	3.3266e-55	1.74109e-53	399.814	38.7735	0.0969791	-3.36618	1.40601e-16	7.06149e-15	1
ENSMUSG00000007812	Zfp655	1527.44	1811.02	1.18566	0.245694	0.0845739	0.216631	1451.26	1459.22	1.00548	0.00788902	0.919018	1	1
ENSMUSG00000007815	Rhoa	8346.53	4799.59	0.57504	-0.798265	1.13878e-07	8.06659e-07	8514.21	6003.09	0.705066	-0.504169	0.0691644	0.254489	1
ENSMUSG00000007817	Zmiz1	11786.4	8454.16	0.71728	-0.479391	0.0522935	0.145998	12329.9	8451.09	0.685414	-0.544953	0.539059	0.965809	1
ENSMUSG00000007827	Ankrd26	1534.99	1905.63	1.24146	0.312033	0.0623737	0.168794	962.296	634.294	0.659147	-0.601328	0.0650636	0.242683	0
ENSMUSG00000007833	Aldh16a1	1316.2	846.269	0.642964	-0.637191	0.00021141	0.00103595	802.367	641.642	0.799687	-0.322493	0.235636	0.609678	1
ENSMUSG00000007836	Hnrnpa0	2627.51	2758.58	1.04988	0.0702267	0.858973	1	2741.34	2695.54	0.983293	-0.0243068	0.751834	1	0
ENSMUSG00000007837	Prrg2	610.042	839.582	1.37627	0.460763	0.0243684	0.0761239	475.442	951.08	2.00041	1.0003	0.0273188	0.12196	1
ENSMUSG00000007850	Hnrnph1	38931.3	41916	1.07667	0.106572	0.319316	0.603546	26609.2	25849.4	0.971446	-0.0417947	0.733294	1	0
ENSMUSG00000007867	1700019E19Rik	637.944	1292.24	2.02564	1.01837	5.46526e-09	4.37787e-08	506.926	924.319	1.82338	0.866616	0.114127	0.370747	1
ENSMUSG00000007872	Id3	9030.47	13459.1	1.49041	0.575706	0.000227435	0.00110806	20023	11141.9	0.556455	-0.845663	0.00061592	0.00456611	0
ENSMUSG00000007877	Tcap	14.9221	14.1382	0.947469	-0.0778489	0.9291	1	10.952	16.5067	1.50718	0.591855	0.531567	0.962943	0
ENSMUSG00000007880	Arid1a	14125.8	28893.9	2.04547	1.03243	2.27408e-13	2.48122e-12	10586.5	11764.5	1.11128	0.152219	0.373639	0.809226	1
ENSMUSG00000007888	Crlf1	29.3877	31.7202	1.07937	0.110187	0.980806	1	27.3553	48.587	1.77614	0.828747	0.403928	0.843017	1
ENSMUSG00000007891	Ctsd	14142.5	10352.5	0.732018	-0.450049	0.00104491	0.00456549	22263	17197	0.772447	-0.372491	0.125348	0.39754	1
ENSMUSG00000007892	Rplp1	25508.4	20776.1	0.814481	-0.296047	0.033492	0.100128	24338.1	20099.4	0.825843	-0.276061	0.174307	0.500354	1
ENSMUSG00000007908	Hmgcll1	397.899	812.429	2.0418	1.02984	8.24629e-08	5.91403e-07	629.337	255.892	0.406606	-1.2983	7.63664e-05	0.000688804	0
ENSMUSG00000007944	Ttc9b	151.889	9.66498	0.0636319	-3.97411	0.00622268	0.0230404	39.4905	18.8648	0.477704	-1.06581	0.157651	0.465999	1
ENSMUSG00000007946	Phox2a	2.06502	2.57058	1.24482	0.315938	0.942551	1	1.37618	0.633025	0.459986	-1.12034	1	1	0
ENSMUSG00000007950	Abhd8	1712.6	1418.27	0.828141	-0.272051	0.136744	0.31898	2259.41	2300.36	1.01813	0.0259164	0.846403	1	0
ENSMUSG00000007987	Rabl5	592.792	650.442	1.09725	0.133896	0.56585	0.881025	445.195	484.772	1.0889	0.122869	0.672341	1	1
ENSMUSG00000007989	Fzd3	1486.76	3514.12	2.36361	1.24099	3.76245e-14	4.3194e-13	1263.46	1652.62	1.30801	0.387375	0.412868	0.852216	1
ENSMUSG00000008028	1700008O03Rik	107.717	202.865	1.88332	0.913277	0.00351789	0.0137579	61.7887	79.1942	1.28169	0.358051	0.47899	0.923248	1
ENSMUSG00000008035	Mid1ip1	571.333	694.398	1.2154	0.281429	0.38021	0.681512	580.316	4636.62	7.98981	2.99816	1.48122e-05	0.000153674	1
ENSMUSG00000008036	Ap2s1	1893.69	1622.15	0.856606	-0.223296	0.166423	0.369875	2060.38	2262.73	1.09821	0.135153	0.813516	1	0
ENSMUSG00000008090	Fgfrl1	1290.01	19238.5	14.9135	3.89855	4.41167e-121	1.08523e-118	1603.64	11032	6.87936	2.78227	3.7412e-10	7.98785e-09	1
ENSMUSG00000008129	4930432K21Rik	168.392	100.352	0.595944	-0.746752	0.0329701	0.098808	105.391	74.541	0.707278	-0.499651	0.337335	0.764896	1
ENSMUSG00000008136	Fhl2	1100.77	107.036	0.0972376	-3.36234	2.94321e-12	2.9895e-11	1088.4	172.045	0.158071	-2.66136	1.31137e-16	6.62381e-15	1
ENSMUSG00000008140	2310044H10Rik	3410.38	3569.38	1.04662	0.0657396	0.872222	1	4040.95	3490.69	0.86383	-0.211181	0.394429	0.832031	0
ENSMUSG00000008153	Clstn3	1024.17	2551.5	2.49127	1.31688	2.24007e-06	1.40701e-05	522.939	569.123	1.08832	0.122097	0.514305	0.953692	1
ENSMUSG00000008167	Fbxw9	1439.5	1456.2	1.0116	0.0166419	0.938661	1	1051.77	1427.88	1.3576	0.441054	0.243105	0.622325	1
ENSMUSG00000008193	Spib	11.3083	4.21586	0.372813	-1.42348	0.238371	0.487448	20.7086	5.34921	0.258309	-1.95283	0.0926377	0.317802	1
ENSMUSG00000008200	Fnbp4	7182.78	7447.52	1.03686	0.0522178	0.593917	0.904677	4962.25	4545.55	0.916027	-0.126539	0.711146	1	0
ENSMUSG00000008206	Lass4	1276.78	1478.77	1.1582	0.211882	0.37138	0.671109	925.949	778.375	0.840625	-0.250466	0.545531	0.971224	0
ENSMUSG00000008226	Scrn3	414.571	472.609	1.14	0.189029	0.59476	0.905407	362.356	538.03	1.48481	0.570276	0.114125	0.370747	1
ENSMUSG00000008301	Phax	1572.44	1528.83	0.972265	-0.0405788	0.841738	1	1417.45	1474.86	1.0405	0.0572835	0.972674	1	0
ENSMUSG00000008305	Tle1	6492.83	5882.44	0.905991	-0.142432	0.398495	0.703064	4524.77	3855.67	0.852126	-0.230861	0.375863	0.811325	1
ENSMUSG00000008307	1700109H08Rik	70.4203	110.737	1.57252	0.653078	0.0845005	0.216484	47.0574	67.1817	1.42765	0.513646	0.230359	0.601527	1
ENSMUSG00000008318	Relt	137.372	342.753	2.49507	1.31908	8.62012e-07	5.65732e-06	153.04	1503.7	9.82553	3.29654	6.36338e-08	9.65908e-07	1
ENSMUSG00000008333	Snrpb2	1897.84	1167.83	0.615346	-0.700531	0.000677521	0.00306368	1668.26	942.908	0.565206	-0.823151	0.00310951	0.0191941	1
ENSMUSG00000008348	Ubc	12601.4	8512.74	0.675538	-0.565891	0.000363757	0.0017209	19616.1	24395	1.24363	0.314552	0.296374	0.706704	0
ENSMUSG00000008373	Prpf31	1623	2233.46	1.37613	0.460621	0.00464146	0.0176519	1215.86	1452.26	1.19443	0.256327	0.382567	0.819724	1
ENSMUSG00000008384	Sertad1	713.317	600.369	0.841658	-0.248693	0.339942	0.630594	940.61	1106.43	1.17629	0.234243	0.575185	0.988701	0
ENSMUSG00000008393	Carhsp1	769.791	1555.93	2.02124	1.01524	5.56612e-09	4.45603e-08	447.458	1195.04	2.67073	1.41723	2.70821e-06	3.20037e-05	1
ENSMUSG00000008398	Elk3	2380.19	997.661	0.419152	-1.25445	2.98908e-13	3.24695e-12	2287.65	1126.34	0.492356	-1.02223	0.0130692	0.0663866	1
ENSMUSG00000008429	Herpud2	1332.17	1537.25	1.15395	0.206579	0.166099	0.369384	1589	1938.66	1.22005	0.286942	0.253929	0.640796	1
ENSMUSG00000008435	Rdh13	1053.52	984.463	0.934455	-0.0978031	0.4308	0.741635	778.515	1118	1.43606	0.522116	0.0867581	0.303236	0
ENSMUSG00000008438	Adam21	28.7173	27.5043	0.957761	-0.0622623	1	1	17.2331	10.8724	0.630902	-0.664511	0.670439	1	1
ENSMUSG00000008450	Nutf2	1478.07	1566.61	1.0599	0.083931	0.419766	0.728993	1203.69	1389.75	1.15458	0.207363	0.576425	0.988701	1
ENSMUSG00000008461	Fut1	25.8682	102.77	3.97282	1.99016	5.1314e-05	0.000275191	19.472	94.9088	4.87411	2.28514	0.000339845	0.0026726	1
ENSMUSG00000008475	Arpc5	4800.73	4347.35	0.90556	-0.143118	0.337381	0.62761	7260.5	5115.43	0.704556	-0.505214	0.049361	0.195922	1
ENSMUSG00000008482	Rnf151	3.94151	4.21586	1.06961	0.0970811	1	1	2.10742	2.81711	1.33676	0.418742	1	1	1
ENSMUSG00000008489	Elavl2	577.559	100.404	0.173843	-2.52415	0.104303	0.256436	146.147	39.2956	0.268877	-1.89498	0.0190243	0.0907187	1
ENSMUSG00000008496	Pou2f2	100.39	6.1691	0.0614512	-4.02442	0.000898158	0.00396853	86.4246	12.4865	0.144478	-2.79107	3.8361e-05	0.000365657	1
ENSMUSG00000008540	Mgst1	951.899	6051.19	6.35697	2.66834	1.56627e-58	9.03661e-57	668.137	7696.28	11.519	3.52595	1.38288e-06	1.71201e-05	1
ENSMUSG00000008575	Nfib	7628.98	7251.41	0.950509	-0.0732285	0.647606	0.945635	6080.26	4351.5	0.715676	-0.482622	0.129742	0.407111	1
ENSMUSG00000008590	Htr3b	1.56374	6.5291	4.17531	2.06188	0.388002	0.690585	NA	NA	NA	NA	NA	NA	#VALUE!
ENSMUSG00000008601	Rab25	210.058	2444.45	11.637	3.54065	9.78432e-76	8.65209e-74	199.038	2520.05	12.6612	3.66234	8.84731e-07	1.1323e-05	1
ENSMUSG00000008604	Ubqln4	3598.56	5774.16	1.60457	0.682189	1.62668e-05	9.30183e-05	2294.36	3641.51	1.58716	0.666446	0.0154031	0.0760348	1
ENSMUSG00000008658	A2bp1	273.636	24.1111	0.0881138	-3.50449	0.0343347	0.102342	89.6289	35.6564	0.397823	-1.3298	0.00954275	0.0509369	1
ENSMUSG00000008668	Rps18	3784.83	3056.43	0.807547	-0.308382	0.357276	0.652639	2153.07	2487.46	1.15531	0.208281	0.422935	0.863546	0
ENSMUSG00000008682	Rpl10	6478.49	5241.04	0.808991	-0.305804	0.061148	0.166008	4970.33	4516.99	0.908791	-0.13798	0.449366	0.892739	1
ENSMUSG00000008683	Rps15a	13419.2	10481.4	0.781075	-0.356468	0.0376548	0.11069	7722.27	6984.12	0.904413	-0.144946	0.450684	0.894258	1
ENSMUSG00000008686	CT033756.2	1266.5	970.056	0.765934	-0.384707	0.36347	0.660786	872.939	734.982	0.841962	-0.248172	0.485452	0.927532	1
ENSMUSG00000008690	Ncaph2	3735.4	3474.67	0.930199	-0.104388	0.429942	0.740582	2822.33	3113.13	1.10304	0.141482	0.760437	1	0
ENSMUSG00000008730	Hipk1	6043.32	8388.47	1.38806	0.473066	0.0007212	0.00324492	6600.65	5730.74	0.868208	-0.203887	0.653641	1	0
ENSMUSG00000008734	Gprc5b	2683.57	1660.75	0.618861	-0.692312	1.36435e-05	7.85822e-05	5712.17	4251.93	0.744364	-0.42592	0.207864	0.563095	1
ENSMUSG00000008763	Man1a2	5201.24	6197.65	1.19157	0.252867	0.0857758	0.219087	4860.26	3672.25	0.755566	-0.404371	0.197821	0.544341	0
ENSMUSG00000008789	Ceacam5	0.516255	0	0	#NAME?	1	1	0	0.633025	Inf	Inf	0.858677	1	#NAME?
ENSMUSG00000008813	Tppp2	0.516255	1.28529	2.48964	1.31594	0.903643	1	NA	NA	NA	NA	NA	NA	#VALUE!
ENSMUSG00000008822	Acyp1	261.133	435.908	1.6693	0.739239	0.00241064	0.00978834	273.438	501.503	1.83406	0.875044	0.051605	0.202939	1
ENSMUSG00000008843	Cldn13	0	0.462647	Inf	Inf	0.953433	1	0.320427	0	0	#NAME?	1	1	#VALUE!
ENSMUSG00000008845	Cd163	256.385	18.1994	0.0709845	-3.81635	0.00028877	0.00138641	376.575	100.606	0.267161	-1.90422	0.00939335	0.0502609	1
ENSMUSG00000008855	Hdac5	3653.07	4558.93	1.24797	0.319584	0.0682785	0.182004	3694.33	5277.72	1.4286	0.514603	0.0687019	0.25316	1
ENSMUSG00000008859	Rala	2446	2116.14	0.86514	-0.208994	0.213687	0.448001	1995.43	2156.57	1.08075	0.112038	0.670222	1	0
ENSMUSG00000008874	Clec3a	615.233	9.45967	0.0153758	-6.0232	2.57309e-67	1.85173e-65	3529.66	284.453	0.0805895	-3.63326	1.87903e-12	5.51806e-11	1
ENSMUSG00000008892	Vdac3	2589.68	1984.8	0.766427	-0.38378	0.0117186	0.0402402	2309.43	2311.49	1.00089	0.00128165	0.857861	1	0
ENSMUSG00000008932	Slc1a7	13.4825	4.78116	0.354619	-1.49566	0.24702	0.50072	2.70308	18.3427	6.78586	2.76253	0.027915	0.124161	0
ENSMUSG00000008958	Vps72	2392.76	2349.46	0.981903	-0.0263477	0.818744	1	1688.82	1636.24	0.968867	-0.0456292	0.827688	1	1
ENSMUSG00000008976	Gabpa	4302.22	2308.41	0.536561	-0.898186	3.79901e-08	2.81406e-07	3693.68	2193.55	0.593866	-0.75179	0.00843044	0.0458299	1
ENSMUSG00000008999	Bmp7	2110.25	3673.88	1.74097	0.79989	8.66701e-05	0.000449704	1823.81	2900.16	1.59017	0.669177	0.00826027	0.0450619	1
ENSMUSG00000009013	Dynll1	5274.69	3928.87	0.744854	-0.424971	0.00336654	0.0132118	5021.7	4329.74	0.862206	-0.213896	0.358962	0.792651	1
ENSMUSG00000009030	Pdcl	2365.32	2594.1	1.09672	0.133196	0.357152	0.652545	2344.8	2793.15	1.19121	0.252431	0.428022	0.869487	1
ENSMUSG00000009035	Tmem184b	3783.61	3740.05	0.988488	-0.0167045	0.824718	1	4063.77	2928.29	0.720585	-0.472759	0.109828	0.360179	1
ENSMUSG00000009070	Rtdr1	5.80302	4.88381	0.841599	-0.248796	1	1	1.78699	9.25837	5.18099	2.37323	0.171136	0.494516	0
ENSMUSG00000009073	Nf2	5996.61	7300.62	1.21746	0.283872	0.0817	0.210505	4801.52	7369.18	1.53476	0.618013	0.016239	0.0794953	1
ENSMUSG00000009075	Cabp7	13.701	15.3714	1.12192	0.165969	0.858853	1	836.205	156.678	0.187368	-2.41605	1.11572e-13	3.87768e-12	0
ENSMUSG00000009076	Zmat5	206.156	176.955	0.858357	-0.220351	0.316443	0.59933	188.985	214.779	1.13648	0.184575	0.862245	1	0
ENSMUSG00000009079	Ewsr1	22225	25041.5	1.12672	0.172135	0.175384	0.385862	14827.2	16963	1.14404	0.194141	0.569937	0.987537	1
ENSMUSG00000009090	Ap1b1	4322.47	4502.09	1.04156	0.0587394	0.750869	1	4924.12	5152.31	1.04634	0.065355	0.820543	1	1
ENSMUSG00000009092	Derl3	94.0262	288.874	3.07227	1.6193	9.23194e-08	6.58774e-07	357.653	1726.03	4.82599	2.27082	7.3777e-10	1.51075e-08	1
ENSMUSG00000009093	Gstt4	1.4545	0.822643	0.565585	-0.822184	0.884776	1	2.01704	2.18409	1.08282	0.114795	1	1	0
ENSMUSG00000009097	Tbx1	1600.76	52.5407	0.0328224	-4.92918	6.34904e-32	1.59368e-30	2016.3	349.91	0.173541	-2.52665	3.13274e-14	1.16841e-12	1
ENSMUSG00000009108	Gnat2	15.0612	6.7344	0.447135	-1.16122	0.376872	0.677372	15.3065	10.8724	0.710315	-0.493469	0.824441	1	1
ENSMUSG00000009112	Bcl2l13	2292.17	2333.76	1.01814	0.0259423	0.84539	1	1704.55	1657.6	0.972456	-0.0402958	0.974169	1	0
ENSMUSG00000009114	2610028H24Rik	2.39274	2.67323	1.11722	0.159919	1	1	2.42784	0.633025	0.260735	-1.93934	0.85769	1	0
ENSMUSG00000009115	1700027D21Rik	1.97075	0.462647	0.234756	-2.09076	0.813509	1	NA	NA	NA	NA	NA	NA	#VALUE!
ENSMUSG00000009116	Gm9744	10.4942	14.3435	1.3668	0.450798	0.764781	1	9.94552	6.61526	0.66515	-0.588248	0.813584	1	0
ENSMUSG00000009145	Dqx1	207.525	184.151	0.887368	-0.172396	0.640162	0.940019	140.461	130.139	0.926513	-0.110117	0.790218	1	1
ENSMUSG00000009185	Ccl8	1.03251	0	0	#NAME?	0.905593	1	3.02351	0	0	#NAME?	0.487721	0.929681	#NAME?
ENSMUSG00000009207	Lnp	1909.17	2032.59	1.06464	0.0903706	0.388535	0.691168	1492.77	3228.28	2.1626	1.11277	7.64337e-05	0.000689177	1
ENSMUSG00000009210	2310007L24Rik	7.33681	9.40763	1.28225	0.358678	0.58811	0.899688	7.46839	33.6944	4.5116	2.17364	0.0567621	0.21861	1
ENSMUSG00000009214	Tmem8c	0.312748	0	0	#NAME?	1	1	1.51175	0.633025	0.418735	-1.25589	1	1	#NAME?
ENSMUSG00000009216	Fam163b	2.59625	11.9782	4.61366	2.20591	0.107039	0.261973	0.550473	1.89907	3.4499	1.78655	0.629383	1	1
ENSMUSG00000009246	Trpm5	1253.97	202.606	0.161571	-2.62976	4.75973e-10	4.13994e-09	427.337	83.4033	0.19517	-2.3572	1.48652e-10	3.37786e-09	1
ENSMUSG00000009248	Ascl2	25.0736	33.8787	1.35117	0.434212	0.36111	0.657512	9.80995	23.866	2.43283	1.28264	0.178617	0.50887	1
ENSMUSG00000009281	Rarres2	216.648	23.8538	0.110104	-3.18306	3.01238e-08	2.25295e-07	225.321	42.5087	0.188658	-2.40615	4.01505e-08	6.3717e-07	1
ENSMUSG00000009291	Pttg1ip	6717.92	3600.62	0.535973	-0.899768	2.40361e-09	1.97989e-08	7791.79	4661.94	0.598315	-0.741022	0.00690568	0.0384959	1
ENSMUSG00000009292	Trpm2	134.572	126.931	0.94322	-0.0843336	0.828379	1	80.6035	577.61	7.16607	2.84118	2.04689e-16	1.00704e-14	0
ENSMUSG00000009293	Ube2g2	866.482	660.935	0.76278	-0.390661	0.0210857	0.0672668	859.875	651.107	0.757211	-0.401232	0.121595	0.388629	1
ENSMUSG00000009350	Mpo	0.829003	0.462647	0.558076	-0.841466	1	1	8.57752	0	0	#NAME?	0.345658	0.776267	#NAME?
ENSMUSG00000009356	Lpo	36.0198	66.0616	1.83404	0.875023	0.0782412	0.203179	52.9237	169.942	3.21107	1.68306	7.46334e-05	0.00067432	1
ENSMUSG00000009376	Met	3399.81	296.791	0.0872961	-3.51794	8.97934e-37	2.68477e-35	4077.62	529.644	0.12989	-2.94463	5.32294e-22	5.0412e-20	1
ENSMUSG00000009378	Slc16a12	55.9009	9.20233	0.164619	-2.6028	0.000195724	0.000964151	50.1302	10.4134	0.207727	-2.26724	0.00515919	0.0298976	1
ENSMUSG00000009394	Syn2	171.189	17.582	0.102705	-3.28342	0.00637626	0.0235479	76.1916	23.2959	0.305755	-1.70955	0.00554123	0.0318471	1
ENSMUSG00000009406	Elk1	2108.89	1956.61	0.927789	-0.108131	0.671248	0.965961	1670.51	1143.69	0.684637	-0.546589	0.0734333	0.266389	1
ENSMUSG00000009418	Nav1	5545.08	1541.84	0.278057	-1.84655	8.30868e-11	7.62634e-10	4073.94	1554.32	0.381527	-1.39014	0.0387247	0.161972	1
ENSMUSG00000009470	Tnpo1	12333.9	14627.2	1.18593	0.24602	0.0540594	0.150056	9873.47	13240.6	1.34103	0.42334	0.0873972	0.304707	1
ENSMUSG00000009471	Myod1	0	0.822643	Inf	Inf	0.953445	1	0	0.633025	Inf	Inf	0.858677	1	#VALUE!
ENSMUSG00000009487	Otog	9386.79	127901	13.6257	3.76826	1.0474e-100	1.76035e-98	3355.52	126262	37.6283	5.23374	1.81916e-70	5.36006e-67	1
ENSMUSG00000009535	Rnmt	1999.52	2642.94	1.32179	0.402494	0.00946011	0.033372	1679.19	1830.49	1.0901	0.124464	0.723072	1	1
ENSMUSG00000009545	Kcnq1	193.915	222.759	1.14874	0.200055	0.779228	1	222.61	444.771	1.99798	0.998545	0.265381	0.65967	1
ENSMUSG00000009549	Srp14	2117.38	2914.64	1.37653	0.461038	0.0029647	0.011781	2461.78	3792.17	1.54041	0.623318	0.121076	0.387436	1
ENSMUSG00000009551	6330409D20Rik	11.214	3.03323	0.270486	-1.88638	0.191812	0.412776	4.72012	7.07428	1.49875	0.583761	0.719219	1	0
ENSMUSG00000009555	Cdk9	3804.42	4339.39	1.14062	0.189816	0.236996	0.485419	3114.91	3716.48	1.19313	0.254746	0.526835	0.961142	1
ENSMUSG00000009563	Tor2a	1455.25	1260.28	0.866023	-0.207523	0.14393	0.331596	1084.9	845.437	0.779273	-0.359799	0.158808	0.468595	1
ENSMUSG00000009566	Fpgs	1384.24	396.424	0.286384	-1.80398	9.20659e-22	1.51996e-20	1031.71	371.58	0.360159	-1.47329	3.36203e-06	3.90002e-05	1
ENSMUSG00000009569	Mkl2	1703.52	1499.59	0.880286	-0.183956	0.402811	0.708427	1802.25	1319.83	0.732323	-0.449448	0.840041	1	1
ENSMUSG00000009575	Cbx5	11724	18275.9	1.55885	0.640486	9.17256e-06	5.38746e-05	7887.33	11512.9	1.45967	0.545645	0.0234641	0.108156	1
ENSMUSG00000009585	Apobec3	185.33	49.8675	0.269074	-1.89393	3.15618e-07	2.15012e-06	244.308	54.0772	0.221348	-2.17561	6.31573e-07	8.29112e-06	1
ENSMUSG00000009588	St6galnac1	5.50525	7.14644	1.29811	0.376417	1	1	2.74827	1.72507	0.627693	-0.67187	0.937489	1	0
ENSMUSG00000009596	Taf7l	19.9903	3.03323	0.151735	-2.72038	0.0266846	0.0823601	12.1433	16.3327	1.34499	0.427597	0.707971	1	0
ENSMUSG00000009614	Sardh	2721.94	1486.01	0.545938	-0.873191	6.86655e-08	4.96531e-07	1937.25	798.839	0.412358	-1.27803	1.24291e-05	0.000130429	1
ENSMUSG00000009621	Vav2	2661.49	2793.88	1.04974	0.070036	0.560274	0.875921	2296.91	1020.21	0.444169	-1.17082	5.06267e-05	0.000470235	0
ENSMUSG00000009628	Tex15	8800.81	639.44	0.0726569	-3.78276	2.59679e-15	3.18236e-14	3683.26	1168.1	0.317136	-1.65682	3.2068e-05	0.000310357	1
ENSMUSG00000009630	Ppp2cb	3149.41	2935.56	0.932098	-0.101446	0.635631	0.936437	2634.33	2902.72	1.10188	0.139971	0.750329	1	0
ENSMUSG00000009633	G0s2	219.167	34.444	0.157159	-2.6697	2.10474e-09	1.74379e-08	908.987	155.157	0.170692	-2.55053	1.18074e-05	0.000124546	1
ENSMUSG00000009640	Dmap1	1333.26	1172.1	0.879126	-0.185858	0.242037	0.493418	919.117	1006.2	1.09475	0.130599	0.836274	1	0
ENSMUSG00000009646	Pla2g12b	3.01824	85.0315	28.1726	4.81622	2.28387e-12	2.33999e-11	0.961281	18.0577	18.7851	4.23151	0.00175427	0.0116067	1
ENSMUSG00000009647	Ccdc109a	967.79	422.179	0.436231	-1.19684	1.22986e-09	1.03834e-08	850.332	397.078	0.466968	-1.0986	0.00033697	0.00265235	1
ENSMUSG00000009654	Oit3	9.85377	3.03323	0.307824	-1.69982	0.282276	0.551489	42.6207	6.15624	0.144442	-2.79143	0.00217986	0.0140318	1
ENSMUSG00000009670	Tex11	21.6633	3.85587	0.177991	-2.49013	0.0224499	0.0709499	17.0401	8.22932	0.482939	-1.05009	0.733698	1	1
ENSMUSG00000009681	Bcr	2143.26	3799.11	1.77259	0.825859	5.10218e-07	3.41733e-06	1498.53	1812.74	1.20968	0.274625	0.236092	0.610475	1
ENSMUSG00000009687	Fxyd5	189.983	61.4366	0.32338	-1.6287	2.18789e-06	1.37583e-05	828.477	186.793	0.225466	-2.14902	2.57995e-10	5.6635e-09	1
ENSMUSG00000009731	Kcnd1	635.898	173.664	0.273101	-1.87249	2.94342e-16	3.78366e-15	566.094	123.854	0.218787	-2.1924	8.17028e-10	1.66533e-08	1
ENSMUSG00000009733	Tcfcp2	2589.43	2881.03	1.11261	0.153948	0.379444	0.68059	2341.28	2232.97	0.953737	-0.068337	0.751428	1	0
ENSMUSG00000009734	Pou6f2	21.2862	4.62647	0.217345	-2.20194	0.0759956	0.198319	2.47304	1.09204	0.441581	-1.17925	0.792222	1	1
ENSMUSG00000009739	Pou6f1	4785.69	3509.89	0.733413	-0.447303	0.00328024	0.0129011	3815.67	1790.53	0.469258	-1.09155	0.000133948	0.00114953	1
ENSMUSG00000009741	Ubp1	16.0938	76.2413	4.73732	2.24407	5.62657e-05	0.000299645	16.8223	17.7727	1.05649	0.0792858	0.90701	1	1
ENSMUSG00000009772	Nuak2	118.706	61.5912	0.518855	-0.946595	0.19158	0.412407	85.8659	121.055	1.40981	0.495503	0.292216	0.700632	0
ENSMUSG00000009828	Ick	3398.15	2149.96	0.632686	-0.660438	5.16026e-05	0.000276608	2932.57	1553.88	0.52987	-0.91629	0.00275438	0.0172714	1
ENSMUSG00000009863	Sdhb	2665.68	3022.04	1.13369	0.181022	0.28669	0.558217	2573.48	3106.72	1.20721	0.271676	0.449116	0.892376	1
ENSMUSG00000009876	Cox4i2	88.9218	2591.84	29.1474	4.8653	3.08304e-128	9.16748e-126	98.761	1765.73	17.8788	4.16018	0.000210664	0.00173275	1
ENSMUSG00000009894	Snap47	2117.37	2074.61	0.979807	-0.0294298	0.74465	1	1925.08	2011.19	1.04473	0.0631354	0.864355	1	0
ENSMUSG00000009900	Wnt3a	1.03251	0	0	#NAME?	0.905593	1	0	0.633025	Inf	Inf	0.858677	1	#NAME?
ENSMUSG00000009905	Kdsr	1838.23	4020.4	2.1871	1.12902	0.00102472	0.00448187	1223.31	2148.86	1.75659	0.812781	0.00311541	0.0192216	1
ENSMUSG00000009907	Vps4b	4096.98	3835.54	0.936187	-0.0951306	0.580361	0.892473	3055.61	3137.98	1.02696	0.038377	0.862969	1	0
ENSMUSG00000009927	Rps25	8694.79	8188.94	0.941821	-0.0864758	0.74988	1	6083.91	6846.59	1.12536	0.170385	0.75048	1	0
ENSMUSG00000009941	Nxf2	13.0755	4.42117	0.338126	-1.56437	0.262742	0.523829	7.01239	0.633025	0.0902723	-3.46957	0.237301	0.612492	1
ENSMUSG00000009995	Taz	3156.94	5223.15	1.6545	0.726397	7.23681e-06	4.3047e-05	2731.88	3776.32	1.38232	0.467088	0.141806	0.432978	1
ENSMUSG00000010021	Kif19a	1563.16	6739.7	4.31159	2.10822	3.00706e-38	9.4285e-37	940.425	11709	12.4507	3.63816	5.07847e-36	2.04047e-33	1
ENSMUSG00000010025	Aldh3a2	2434.84	2041.2	0.838329	-0.254411	0.068987	0.183479	2340.81	2412.32	1.03055	0.0434125	0.876847	1	0
ENSMUSG00000010044	Zmynd10	33.4535	31.4122	0.938983	-0.0908286	0.685146	0.976838	36.2574	19.3868	0.534699	-0.903202	0.390047	0.827131	1
ENSMUSG00000010045	Tmem115	1275.66	1381.4	1.08289	0.114888	0.57227	0.887255	1557.5	1476.19	0.947798	-0.0773489	0.688277	1	0
ENSMUSG00000010047	Hyal2	1322.12	1071.39	0.810357	-0.30337	0.100564	0.248918	1343.94	779.266	0.579835	-0.786285	0.00468318	0.0274997	1
ENSMUSG00000010048	Ifrd2	683.277	427.533	0.62571	-0.676435	0.000215163	0.00105168	518.585	331.021	0.638317	-0.647655	0.0270851	0.121263	1
ENSMUSG00000010051	Hyal1	423.718	343.263	0.810122	-0.303789	0.199476	0.425964	445.347	312.787	0.702344	-0.50975	0.188388	0.527069	1
ENSMUSG00000010054	Tusc2	219.529	318.748	1.45196	0.538003	0.118728	0.285139	216.431	369.21	1.7059	0.770532	0.023752	0.10921	1
ENSMUSG00000010057	Nprl2	876.511	1112.21	1.2689	0.34358	0.0616951	0.167275	713.309	999.316	1.40096	0.486415	0.144497	0.438152	1
ENSMUSG00000010064	Slc38a3	2476.5	226	0.0912577	-3.45391	2.1043e-16	2.72571e-15	4550.44	558.637	0.122766	-3.02602	2.49509e-23	2.78004e-21	1
ENSMUSG00000010066	Cacna2d2	1551.86	822.769	0.530181	-0.915442	1.53415e-07	1.07601e-06	3078.82	1011.44	0.328515	-1.60597	1.11405e-07	1.6325e-06	1
ENSMUSG00000010067	Rassf1	1472.07	767.808	0.521585	-0.939027	9.14938e-08	6.53489e-07	1521.71	995.941	0.65449	-0.611558	0.0308197	0.134819	1
ENSMUSG00000010080	Epn3	767.983	2105.21	2.74123	1.45482	0.00225635	0.00921833	602.606	3060.09	5.07809	2.34429	2.39342e-16	1.16243e-14	1
ENSMUSG00000010086	Rnf112	160.948	145.183	0.902048	-0.148725	0.631532	0.932582	104.393	39.7396	0.380673	-1.39338	0.00412689	0.0246036	1
ENSMUSG00000010095	Slc3a2	4835.12	4591.11	0.949534	-0.0747088	0.779913	1	6230.09	3394.82	0.544906	-0.87592	0.00191116	0.0125198	1
ENSMUSG00000010097	Nxf1	8004.93	8167.84	1.02035	0.0290665	0.72709	1	6541.56	7069.74	1.08074	0.112023	0.741596	1	1
ENSMUSG00000010110	Stx5a	4345.42	3421.86	0.787465	-0.344712	0.02435	0.0761016	4165.5	3361.26	0.80693	-0.309485	0.220119	0.584572	1
ENSMUSG00000010122	Slc47a1	23.287	4.06117	0.174397	-2.51955	0.0654649	0.175683	35.6535	5.34921	0.150033	-2.73665	0.00355894	0.0216608	1
ENSMUSG00000010136	1700027A23Rik	11.2933	56.6033	5.01212	2.32542	0.000244196	0.00118375	2.56751	8.27734	3.22388	1.6888	0.692211	1	1
ENSMUSG00000010142	Tnfrsf13b	79.2372	7.71174	0.0973248	-3.36105	5.44926e-08	3.98518e-07	122.674	26.9201	0.219444	-2.18807	3.34412e-05	0.000322236	1
ENSMUSG00000010154	Spire2	1045.4	6373.34	6.09658	2.608	6.59311e-30	1.51832e-28	873.732	8048.92	9.21212	3.20353	5.6824e-12	1.5845e-10	1
ENSMUSG00000010175	Prox1	517.645	22603.6	43.6663	5.44845	5.60882e-147	2.52949e-144	125.081	4088.87	32.6897	5.03076	2.12213e-10	4.72499e-09	1
ENSMUSG00000010205	Raver1	4183.05	4146.44	0.991249	-0.0126808	0.936473	1	3472.74	2827.41	0.814171	-0.296596	0.308465	0.724908	1
ENSMUSG00000010277	2610507B11Rik	12185.4	11945.3	0.980294	-0.0287134	0.858053	1	11577.4	11591.2	1.0012	0.00172484	0.725848	1	0
ENSMUSG00000010290	AI597479	1593.84	1959.86	1.22964	0.298241	0.0941369	0.235878	1461.52	1672.44	1.14431	0.194481	0.563844	0.982974	1
ENSMUSG00000010307	Tmem86a	950.891	3700.22	3.89132	1.96026	2.49295e-22	4.20815e-21	1392.65	11170.6	8.02114	3.00381	4.59779e-05	0.000430523	1
ENSMUSG00000010311	Optc	35.7114	15.2167	0.426103	-1.23073	0.450733	0.762127	10.5823	3.90916	0.369406	-1.43672	0.269214	0.666107	1
ENSMUSG00000010342	Tex14	33.1751	63.2337	1.90606	0.930593	0.0415621	0.120294	31.3483	132.26	4.21906	2.07692	0.000613055	0.00454868	1
ENSMUSG00000010358	Ifi35	221.112	133.307	0.602895	-0.730022	0.00965899	0.0339829	274.909	498.29	1.81256	0.858032	0.0268998	0.120608	0
ENSMUSG00000010362	Rdm1	474.75	422.798	0.890571	-0.167198	0.345591	0.637919	361.087	474.772	1.31484	0.394889	0.320379	0.74225	0
ENSMUSG00000010376	Nedd8	2175.53	2322.29	1.06746	0.0941813	0.526048	0.841073	1941.23	2906.42	1.4972	0.582267	0.125594	0.398148	1
ENSMUSG00000010392	Gosr1	2293.67	2495.65	1.08806	0.121761	0.416809	0.726523	2246.6	2195.94	0.97745	-0.0329046	0.950467	1	0
ENSMUSG00000010406	Mrpl52	941.03	1170	1.24332	0.314199	0.144453	0.332556	744.255	1195.71	1.60658	0.683996	0.123634	0.39325	1
ENSMUSG00000010453	4632411B12Rik	7307.31	4897.96	0.670283	-0.577159	0.000131693	0.000665945	5068.08	3904.83	0.770476	-0.376179	0.219883	0.584136	1
ENSMUSG00000010461	Eya4	3501.01	12257.3	3.50107	1.8078	1.16096e-33	3.10727e-32	2487.47	5929.82	2.38387	1.25331	6.64647e-05	0.000607138	1
ENSMUSG00000010476	Ebf3	3194.62	9977.28	3.12316	1.643	8.19367e-18	1.14699e-16	4459.03	6320.84	1.41754	0.503386	0.050331	0.199087	1
ENSMUSG00000010492	AL844529.1	64.1759	126.931	1.97787	0.983945	0.0055752	0.0208571	61.649	57.2903	0.929297	-0.105788	1	1	0
ENSMUSG00000010505	Myt1	269.088	225.127	0.836627	-0.257343	0.603727	0.911826	66.6773	51.023	0.765223	-0.386047	0.67567	1	1
ENSMUSG00000010517	Faf1	1638.35	1931.48	1.17891	0.237459	0.133349	0.312757	1422.1	1881.28	1.32289	0.403692	0.198404	0.545663	1
ENSMUSG00000010529	Gm266	24.8357	915.903	36.8784	5.20471	4.61916e-05	0.000249133	20.0718	263.366	13.1212	3.71383	4.74294e-06	5.35662e-05	1
ENSMUSG00000010538	1700021C14Rik	148.458	264.761	1.78341	0.83464	0.00279396	0.0111837	105.395	153.705	1.45837	0.544354	0.412461	0.851709	1
ENSMUSG00000010554	Mett10d	1440.79	2140.82	1.48586	0.5713	0.00056611	0.00259854	1134.1	1890.07	1.66658	0.736892	0.00794283	0.0435632	1
ENSMUSG00000010592	Dazl	0.938244	8.94498	9.53375	3.25304	0.0898411	0.22724	8.75419	15.6996	1.79338	0.842685	0.475154	0.920121	1
ENSMUSG00000010601	Apol7a	0.938244	0	0	#NAME?	0.862314	1	NA	NA	NA	NA	NA	NA	#NAME?
ENSMUSG00000010607	Pigyl	504.131	458.065	0.908622	-0.138248	0.501809	0.819708	509.917	620.2	1.21628	0.282472	0.567542	0.985598	0
ENSMUSG00000010608	Rbm25	9586.9	12756.6	1.33063	0.412112	0.00301039	0.011944	7022.04	9248.3	1.31704	0.397299	0.174071	0.500153	1
ENSMUSG00000010609	Psen2	865.748	2674.53	3.08927	1.62727	1.12403e-21	1.84782e-20	824.185	1086.71	1.31852	0.398923	0.195231	0.539735	1
ENSMUSG00000010651	Acaa1b	50.5498	49.8169	0.985502	-0.0210694	0.875415	1	70.4691	41.8607	0.594029	-0.751394	0.096423	0.327478	1
ENSMUSG00000010660	Plcd1	1402.87	3313.19	2.36173	1.23984	2.16287e-14	2.51721e-13	2702.41	2400.41	0.888246	-0.170968	0.459814	0.904057	0
ENSMUSG00000010663	Fads1	7336.21	4081.95	0.556411	-0.845777	3.19003e-08	2.38056e-07	6946.25	3321.67	0.478196	-1.06433	0.000262349	0.00210735	1
ENSMUSG00000010721	Lmbr1	1038.35	1413.11	1.36092	0.444582	0.0177275	0.05778	881.356	986.557	1.11936	0.162677	0.556987	0.977574	1
ENSMUSG00000010751	Tnfrsf22	2655.46	2511.59	0.945821	-0.0803612	0.895972	1	1667.8	1433.1	0.859272	-0.218812	0.778274	1	1
ENSMUSG00000010755	Cars	2131.09	2341.27	1.09863	0.135703	0.430197	0.740881	1975.88	3302.54	1.67143	0.741083	0.0125117	0.0639155	1
ENSMUSG00000010760	Phlda2	4.89473	12.0303	2.4578	1.29737	0.468507	0.782744	3.43841	6.44126	1.87333	0.905601	0.642234	1	1
ENSMUSG00000010797	Wnt2	9.74453	0.925294	0.0949552	-3.39661	0.123448	0.293842	64.0934	53.0181	0.827201	-0.27369	0.481509	0.924193	1
ENSMUSG00000010803	Gabra1	451.542	43.5423	0.0964302	-3.37437	9.35624e-28	1.98099e-26	142.696	48.4909	0.339819	-1.55716	0.00133437	0.00910649	1
ENSMUSG00000010825	Grid2ip	215.453	1094.84	5.08159	2.34528	1.21485e-15	1.51626e-14	106.238	338.5	3.18626	1.67186	0.118016	0.379983	1
ENSMUSG00000010830	Kdelr3	2073.63	407.629	0.196578	-2.34683	2.38807e-37	7.19586e-36	3710.56	827.214	0.222935	-2.1653	3.9601e-14	1.4565e-12	1
ENSMUSG00000010841	1700006E09Rik	0.829003	1.28529	1.5504	0.632644	1	1	0	0.633025	Inf	Inf	0.858677	1	#VALUE!
ENSMUSG00000010911	Apip	668.424	464.85	0.695442	-0.523998	0.0110817	0.0383257	640.86	410.216	0.640102	-0.643627	0.0261321	0.117792	1
ENSMUSG00000010914	Pdhx	1222.81	1480.25	1.21053	0.275639	0.112469	0.272453	1172.19	1243.58	1.0609	0.0852925	0.869082	1	1
ENSMUSG00000010936	Vac14	1227.74	1421.09	1.15748	0.210989	0.252096	0.508002	942.668	1066.64	1.13151	0.178246	0.48324	0.925819	1
ENSMUSG00000011008	Mcoln2	8.305	3.59852	0.433296	-1.20658	0.548967	0.8652	12.2337	5.0642	0.413955	-1.27245	0.561579	0.98096	1
ENSMUSG00000011034	Slc5a1	10.7127	33.5708	3.13373	1.64788	0.048804	0.137733	7.46839	133.826	17.919	4.16342	1.94108e-14	7.50344e-13	1
ENSMUSG00000011052	1700049J03Rik	0	0.462647	Inf	Inf	0.953433	1	NA	NA	NA	NA	NA	NA	#VALUE!
ENSMUSG00000011096	Akt1s1	1972.29	1994.63	1.01132	0.0162462	0.821517	1	1946.36	2076.43	1.06683	0.0933298	0.825046	1	1
ENSMUSG00000011114	Tbrg1	3961.99	2788.13	0.703719	-0.506929	0.00112541	0.00488802	3598.33	2536.75	0.704979	-0.504348	0.0648255	0.241982	1
ENSMUSG00000011118	Panx3	27.9826	3.13588	0.112065	-3.15759	0.00472735	0.0179458	1501.39	177.709	0.118363	-3.07871	4.69036e-07	6.24392e-06	1
ENSMUSG00000011148	Adssl1	190.593	228.828	1.20061	0.263767	0.458218	0.771222	117.116	130.55	1.11471	0.156671	0.708989	1	1
ENSMUSG00000011154	1700026D08Rik	14.4507	9.87028	0.68303	-0.549979	0.697889	0.986429	6.00183	4.54218	0.7568	-0.402015	0.810441	1	1
ENSMUSG00000011158	Brf1	3503.32	4208.71	1.20135	0.264658	0.096641	0.241103	2697.52	3081.78	1.14245	0.19213	0.4851	0.927498	1
ENSMUSG00000011171	Vipr2	77.262	139.528	1.80591	0.852728	0.0345446	0.102832	52.8703	43.0157	0.813609	-0.297593	0.564297	0.98313	0
ENSMUSG00000011179	Odc1	6505.44	7622.36	1.17169	0.228592	0.0737519	0.193715	6644.02	7305.74	1.0996	0.136972	0.722307	1	1
ENSMUSG00000011254	Thg1l	687.193	954.064	1.38835	0.473371	0.00571189	0.0213213	412.355	651.581	1.58015	0.660057	0.0387478	0.162036	1
ENSMUSG00000011256	Adam19	2638.06	118.294	0.0448415	-4.47902	1.34441e-63	8.98232e-62	1990.45	313.383	0.157444	-2.66709	1.29169e-15	5.74714e-14	1
ENSMUSG00000011257	Pabpc4	2441.12	2989.24	1.22454	0.292239	0.065711	0.176158	1898.63	1825.93	0.961713	-0.0563212	0.753238	1	0
ENSMUSG00000011263	Exoc3l2	65.626	10.5397	0.160602	-2.63844	5.72572e-06	3.44907e-05	136.916	84.6214	0.618052	-0.694201	0.347983	0.779706	1
ENSMUSG00000011267	Zfp296	27.7148	27.299	0.985	-0.0218049	0.922211	1	18.8805	42.3827	2.24479	1.16658	0.106454	0.351844	0
ENSMUSG00000011305	Plin5	17.5333	116.908	6.66777	2.7372	1.20086e-08	9.3133e-08	13.195	54.3472	4.11878	2.04222	0.00186428	0.0122581	1
ENSMUSG00000011306	Sugp1	1968.15	2229.4	1.13274	0.179815	0.328276	0.615751	1598.9	1665.14	1.04142	0.0585565	0.835459	1	1
ENSMUSG00000011349	Dmrtc2	0.516255	4.67851	9.0624	3.17989	0.292489	0.566371	0	19.6088	Inf	Inf	3.58703e-05	0.000344266	#VALUE!
ENSMUSG00000011382	Dhdh	559.085	626.225	1.12009	0.163614	0.42199	0.730887	606.201	362.655	0.598242	-0.7412	0.0349372	0.148877	0
ENSMUSG00000011427	Zfp790	600.042	631.622	1.05263	0.073999	0.93003	1	723.09	594.729	0.822482	-0.281944	0.499232	0.942211	0
ENSMUSG00000011463	Cpb1	26.5431	1.28529	0.0484228	-4.36817	0.000445962	0.00207949	51.4982	26.2241	0.509223	-0.973631	0.111278	0.363811	1
ENSMUSG00000011486	Slc25a41	6.31928	36.3467	5.75172	2.52399	0.00106626	0.00464828	13.4702	144.384	10.7187	3.42206	0.00166259	0.0110692	1
ENSMUSG00000011589	Fsd1	556.169	546.747	0.983059	-0.0246502	0.822005	1	244.341	85.6354	0.350475	-1.51262	7.33103e-05	0.000663269	1
ENSMUSG00000011632	2310033E01Rik	1.56374	7.81439	4.99724	2.32113	0.284189	0.554225	0.275236	9.08437	33.0057	5.04464	0.0346538	0.147884	1
ENSMUSG00000011658	Fuz	1055.63	1612.22	1.52726	0.610943	0.00026617	0.00128406	720.013	1173.85	1.63032	0.705155	0.124967	0.396586	1
ENSMUSG00000011751	Spnb4	404.316	224.457	0.555153	-0.849043	0.15092	0.343523	206.252	107.095	0.519246	-0.94551	0.0201673	0.095363	1
ENSMUSG00000011752	Pgam1	3197.72	3895.35	1.21816	0.284708	0.163067	0.364213	3389.14	5040.37	1.48721	0.572609	0.0532886	0.207963	1
ENSMUSG00000011831	Evi5	4653.81	5050.33	1.0852	0.117965	0.368648	0.667418	4279.45	3850.95	0.89987	-0.152212	0.654793	1	0
ENSMUSG00000011832	Evi5l	2218	1320.99	0.595575	-0.747644	3.16129e-06	1.95523e-05	1909.23	1152.24	0.603507	-0.728558	0.0173948	0.0842974	1
ENSMUSG00000011837	Snapc2	944.061	754.604	0.799317	-0.323161	0.0540633	0.150056	779.251	626.812	0.804378	-0.314055	0.275992	0.676097	1
ENSMUSG00000011877	Git1	5749.38	3423.04	0.595376	-0.748128	1.91308e-06	1.20977e-05	4524.54	2941.7	0.650165	-0.621122	0.0351162	0.14944	1
ENSMUSG00000011884	Gltp	1416.68	1311.73	0.925915	-0.111048	0.532065	0.848338	1330.92	1506.89	1.13222	0.179151	0.47849	0.92294	0
ENSMUSG00000011958	Bnip2	3965.64	3992.21	1.0067	0.00963263	0.839329	1	3632.54	3625.45	0.998049	-0.00281769	0.963432	1	0
ENSMUSG00000011960	Ccnt1	1304.61	1397.69	1.07135	0.0994249	0.53383	0.850051	1124.62	1086.98	0.966536	-0.0491044	0.863358	1	0
ENSMUSG00000012017	Scarf2	5848.13	195.977	0.0335111	-4.89922	4.72333e-151	2.36682e-148	6640.32	751.08	0.113109	-3.14421	1.28912e-25	1.98749e-23	1
ENSMUSG00000012042	4930579F01Rik	0	1.85059	Inf	Inf	0.47971	0.795257	0.550473	0	0	#NAME?	1	1	#VALUE!
ENSMUSG00000012076	Brms1l	1913.4	1568.01	0.819485	-0.287211	0.10517	0.258123	1757.25	1568.5	0.89259	-0.16393	0.531039	0.962732	1
ENSMUSG00000012114	Med15	2822.62	2556.47	0.90571	-0.14288	0.397511	0.702088	2540.86	1941.23	0.764005	-0.388346	0.266569	0.661261	1
ENSMUSG00000012117	Dhdds	2147.33	2009.11	0.935631	-0.0959882	0.555458	0.872207	1735.26	1634.05	0.941676	-0.0866971	0.71757	1	1
ENSMUSG00000012123	Aim1l	31.125	77.168	2.47929	1.30993	0.012781	0.0434256	15.1257	36.8595	2.43687	1.28503	0.122513	0.390573	1
ENSMUSG00000012126	Ubxn11	589.315	851.358	1.44466	0.530726	0.00733346	0.0266859	312.279	377.583	1.20912	0.273958	0.723741	1	1
ENSMUSG00000012187	Mogat1	21.9117	167.649	7.65109	2.93566	1.85537e-12	1.90964e-11	4.21484	54.8542	13.0146	3.70205	0.00370254	0.0223603	1
ENSMUSG00000012211	Tex22	3.72303	3.95852	1.06325	0.0884855	0.914179	1	0.916091	5.34921	5.83918	2.54576	0.253411	0.640454	1
ENSMUSG00000012282	Wnt8a	1.03251	1.85059	1.79232	0.841828	0.731124	1	0.550473	4.25717	7.73366	2.95115	0.26483	0.658919	1
ENSMUSG00000012296	Tjap1	2086.42	3372.85	1.61657	0.692939	0.00152706	0.0064584	1634.48	1932.97	1.18262	0.241989	0.448113	0.891631	1
ENSMUSG00000012350	Ehf	114.269	92.59	0.810279	-0.30351	0.354531	0.649422	66.3405	25.021	0.37716	-1.40675	0.0272965	0.121901	1
ENSMUSG00000012396	Nanog	12.7478	13.3662	1.04851	0.0683369	0.785834	1	12.8294	8.51434	0.66366	-0.591483	0.82157	1	0
ENSMUSG00000012405	Rpl15	3414.97	2174.29	0.636693	-0.651329	5.29032e-05	0.000282739	2390.07	2592.83	1.08484	0.117478	0.916792	1	0
ENSMUSG00000012422	Tmem167	3597.81	3490.9	0.970286	-0.0435179	0.752333	1	3267.64	2931.29	0.897069	-0.15671	0.550939	0.975886	1
ENSMUSG00000012428	Steap4	121.448	33.7761	0.278113	-1.84626	2.28818e-05	0.00012851	326.161	89.0045	0.272885	-1.87363	0.0105878	0.055672	1
ENSMUSG00000012429	2810021B07Rik	513.287	629.828	1.22705	0.295194	0.212265	0.445938	456.274	538.393	1.17998	0.238758	0.531398	0.962805	1
ENSMUSG00000012443	Kif11	1274.71	120.096	0.0942145	-3.40791	7.67007e-57	4.18437e-55	345.05	92.5657	0.268268	-1.89825	0.000996773	0.00702616	1
ENSMUSG00000012483	Rpa3	596.915	578.573	0.969271	-0.0450283	0.76392	1	394.588	377.535	0.956783	-0.0637357	0.683164	1	1
ENSMUSG00000012519	Mlkl	39.0081	3.03323	0.077759	-3.68485	7.53895e-05	0.000395035	41.0145	22.6629	0.552558	-0.855801	0.278534	0.680521	1
ENSMUSG00000012535	Tnpo3	4545.55	4393.72	0.966599	-0.0490111	0.690006	0.981128	3460.66	3353.42	0.969011	-0.0454157	0.935359	1	1
ENSMUSG00000012609	Ttll5	871.75	839.737	0.963277	-0.0539769	0.69029	0.981275	753.761	702.109	0.931475	-0.102411	0.9358	1	1
ENSMUSG00000012640	Zfp715	1456.47	1970.2	1.35272	0.435865	0.016917	0.0555125	1320.81	1322.97	1.00164	0.00236293	0.951754	1	1
ENSMUSG00000012705	Retn	5.41098	17.7367	3.27791	1.71278	0.174209	0.383964	0.916091	3.45014	3.76616	1.91309	0.580117	0.988701	1
ENSMUSG00000012777	Acpt	23.4156	30.7429	1.31292	0.392782	0.429585	0.740109	13.1498	10.4134	0.791907	-0.336597	1	1	0
ENSMUSG00000012819	Cdh23	1102.4	1930.2	1.7509	0.808094	2.6793e-06	1.66895e-05	268.127	856.081	3.19283	1.67483	7.80223e-07	1.00916e-05	1
ENSMUSG00000012848	Rps5	24245.8	20953.7	0.864221	-0.210528	0.192648	0.414311	14857.1	14074.1	0.9473	-0.0781063	0.544621	0.970125	1
ENSMUSG00000012889	Podnl1	39.9164	9.56233	0.239559	-2.06155	0.00737612	0.0268051	40.5955	11.3315	0.279131	-1.84099	0.0243981	0.111573	1
ENSMUSG00000013033	Lphn1	16352.3	15804.3	0.966487	-0.0491781	0.684958	0.976722	13066.5	9427.2	0.721479	-0.470971	0.128003	0.40335	1
ENSMUSG00000013076	Amotl1	11893.1	7564.77	0.636064	-0.652757	9.59357e-06	5.62254e-05	12300.6	4199.34	0.341392	-1.5505	1.16418e-07	1.69718e-06	1
ENSMUSG00000013083	2200002J24Rik	0.516255	0	0	#NAME?	1	1	NA	NA	NA	NA	NA	NA	#NAME?
ENSMUSG00000013089	Etv5	2835.69	2989.53	1.05425	0.0762213	0.841089	1	4096.24	1185.85	0.289496	-1.78839	1.58231e-06	1.94078e-05	0
ENSMUSG00000013091	Tmem190	38.1297	117.678	3.08627	1.62586	0.000287674	0.00138157	19.242	86.9165	4.51702	2.17537	0.00447845	0.0264086	1
ENSMUSG00000013150	Gfod2	659.173	983.796	1.49247	0.577701	0.0842315	0.215958	538.71	1099.31	2.04063	1.02901	0.00134175	0.00914902	1
ENSMUSG00000013155	E130303B06Rik	392.345	293.658	0.748468	-0.417987	0.0415679	0.120298	262.006	268.382	1.02434	0.0346899	0.878677	1	0
ENSMUSG00000013158	4933405L10Rik	20.4273	16.862	0.825465	-0.276721	0.939319	1	7.88329	17.7727	2.25448	1.17279	0.223282	0.59021	0
ENSMUSG00000013160	Atp6v0d1	3587	3186.91	0.88846	-0.170621	0.244036	0.496382	3555.15	4427.2	1.24529	0.316485	0.355404	0.788605	0
ENSMUSG00000013236	Ptprs	25603.2	10528.5	0.411218	-1.28203	1.20727e-18	1.75067e-17	18177.9	6514.62	0.358382	-1.48043	2.24365e-07	3.13803e-06	1
ENSMUSG00000013275	Slc41a1	4005.38	1825.47	0.455754	-1.13367	1.05474e-12	1.10279e-11	4270.13	2115.27	0.495365	-1.01344	0.00909251	0.0488856	1
ENSMUSG00000013338	Fer1l4	5.38103	1.74794	0.324833	-1.62223	0.56526	0.88041	2.47304	1.26605	0.511942	-0.965949	1	1	1
ENSMUSG00000013353	4931406B18Rik	0	0.822643	Inf	Inf	0.953445	1	0.275236	2.35809	8.56752	3.09888	0.526251	0.960616	#VALUE!
ENSMUSG00000013367	Iglon5	847.733	367.324	0.433301	-1.20656	0.0140681	0.0472292	465.591	115.325	0.247695	-2.01336	1.33013e-08	2.283e-07	1
ENSMUSG00000013415	Igf2bp1	710.04	2115.17	2.97894	1.5748	2.424e-19	3.61582e-18	105.851	482.635	4.55955	2.18889	9.74912e-11	2.27777e-09	1
ENSMUSG00000013418	B4galnt2	31.3929	46.2169	1.47221	0.557985	0.19949	0.425964	19.891	22.9479	1.15368	0.206245	0.80104	1	1
ENSMUSG00000013419	AC165080.2	2895.99	3415.41	1.17936	0.238003	0.212974	0.447045	5199.28	5791.53	1.11391	0.155632	0.479667	0.923331	1
ENSMUSG00000013465	Cobra1	985.216	974.023	0.988639	-0.016484	0.750542	1	853.043	1096.35	1.28522	0.362013	0.274383	0.673713	0
ENSMUSG00000013483	Card14	91.2951	116.445	1.27548	0.351042	0.406348	0.712828	132.8	108.235	0.815025	-0.295084	0.45707	0.901191	0
ENSMUSG00000013495	Tmem175	1124.36	1072.42	0.953799	-0.0682422	0.669008	0.964504	1248.03	1051.89	0.842835	-0.246677	0.380973	0.817622	1
ENSMUSG00000013523	Bcas1	1022.97	172.271	0.168402	-2.57001	9.46985e-31	2.25766e-29	1318.48	565.019	0.428538	-1.2225	0.0093395	0.0499828	1
ENSMUSG00000013539	D16H22S680E	616.526	539.553	0.87515	-0.192398	0.242654	0.49424	480.466	379.605	0.790077	-0.339935	0.369699	0.803826	1
ENSMUSG00000013562	RP23-106N22.1	4.75554	7.24909	1.52435	0.608192	0.706858	0.993604	0.320427	1.09204	3.40809	1.76896	1	1	1
ENSMUSG00000013584	Aldh1a2	3475.82	107.085	0.0308086	-5.02052	4.08182e-22	6.8221e-21	878.501	269.465	0.306732	-1.70495	0.0340094	0.14579	1
ENSMUSG00000013593	Ndufs2	4424.49	3906.93	0.883022	-0.179479	0.19643	0.420707	3527.05	4308.74	1.22163	0.288805	0.362084	0.795198	0
ENSMUSG00000013611	Snx31	18.4865	3.03323	0.164078	-2.60755	0.0285646	0.087428	5.08574	0.633025	0.124471	-3.00612	0.420886	0.861392	1
ENSMUSG00000013622	0610007C21Rik	2004.39	2203.13	1.09915	0.136388	0.364954	0.662556	2331.72	2656.84	1.13943	0.188317	0.815043	1	1
ENSMUSG00000013629	Cad	4693.32	2951.52	0.628876	-0.669152	8.18698e-06	4.83905e-05	3626.52	2256.22	0.622144	-0.684679	0.0192406	0.0915853	1
ENSMUSG00000013643	2210415F13Rik	0.516255	1.28529	2.48964	1.31594	0.903643	1	NA	NA	NA	NA	NA	NA	#VALUE!
ENSMUSG00000013646	Sh3bp5l	1639.85	1455.01	0.887284	-0.172532	0.247506	0.501442	1647.59	1511.69	0.917512	-0.124202	0.649641	1	1
ENSMUSG00000013662	Atad1	3244.23	4146.99	1.27827	0.354187	0.0221097	0.0700054	3287.43	3593.48	1.0931	0.128421	0.708477	1	1
ENSMUSG00000013663	Pten	8215.91	8401.72	1.02262	0.0322658	0.602381	0.910452	7430.33	5578.01	0.750708	-0.413677	0.196461	0.541779	0
ENSMUSG00000013668	4933402N03Rik	0.516255	0	0	#NAME?	1	1	NA	NA	NA	NA	NA	NA	#NAME?
ENSMUSG00000013698	Pea15a	5423.73	3253.61	0.599884	-0.737244	5.27042e-07	3.52477e-06	5212.41	4225.64	0.810688	-0.302781	0.351507	0.783916	1
ENSMUSG00000013701	AC154532.2	104.559	167.803	1.60486	0.682452	0.0353755	0.105005	82.9821	170.512	2.0548	1.039	0.0135614	0.0684604	1
ENSMUSG00000013707	Tnfaip8l2	79.7834	13.7261	0.172043	-2.53916	1.78669e-05	0.000101567	173.946	35.1974	0.202347	-2.3051	3.40615e-07	4.63439e-06	1
ENSMUSG00000013736	Trnt1	1438.74	1768.66	1.22931	0.297853	0.0428085	0.123321	1188.2	1605.3	1.35103	0.434058	0.1327	0.413177	1
ENSMUSG00000013766	Ly6g6e	14.9071	6.78644	0.45525	-1.13527	0.307765	0.586714	36.6066	34.5644	0.944211	-0.0828181	0.94793	1	1
ENSMUSG00000013787	Ehmt2	10360.1	11440.7	1.1043	0.143139	0.476673	0.791987	8002.79	7791.54	0.973603	-0.0385944	0.794369	1	0
ENSMUSG00000013822	Elof1	1136.59	1104.49	0.971758	-0.0413304	0.772578	1	1081.18	1560.08	1.44294	0.529011	0.186895	0.524564	0
ENSMUSG00000013833	Med16	2443.64	3391.14	1.38774	0.472739	0.00534837	0.0200779	2178.93	2692.15	1.23554	0.305141	0.342537	0.77148	1
ENSMUSG00000013846	St3gal1	3248.8	854.073	0.262889	-1.92747	0.00228462	0.00932421	2583.79	1915.08	0.741193	-0.432079	0.191644	0.532986	1
ENSMUSG00000013858	ORF61	4704.22	7097.46	1.50874	0.593347	0.00662096	0.0243518	4738.15	6570.27	1.38667	0.471629	0.113351	0.36859	1
ENSMUSG00000013878	Rnf170	1653.47	2154.75	1.30317	0.382027	0.0194526	0.0626776	1493.1	2274.8	1.52354	0.607425	0.0376164	0.158235	1
ENSMUSG00000013921	Clip3	6550.16	3916.32	0.597897	-0.742031	6.78315e-07	4.49205e-06	5085.08	1818.02	0.35752	-1.4839	3.04113e-07	4.16553e-06	1
ENSMUSG00000013928	Thap8	0.829003	4.06117	4.89886	2.29245	0.362446	0.659412	1.51175	0	0	#NAME?	0.833248	1	#NAME?
ENSMUSG00000013936	Myl2	9.72955	3.95852	0.406855	-1.29741	0.492309	0.810008	9.57581	6.72627	0.702424	-0.509587	0.596541	0.998869	1
ENSMUSG00000013973	Dedd	306.519	345.068	1.12576	0.170905	0.48278	0.798602	206.781	232.392	1.12386	0.168456	0.748729	1	1
ENSMUSG00000013974	1810033B17Rik	7.05401	10.2823	1.45766	0.54365	0.780499	1	3.25355	5.98224	1.83868	0.878669	0.58387	0.988701	1
ENSMUSG00000013989	D430018E03Rik	117.997	196.593	1.66609	0.736464	0.0122626	0.0418852	69.9143	91.8697	1.31403	0.394	0.543055	0.968637	1
ENSMUSG00000013997	Nit1	1085.2	1346.43	1.24072	0.311174	0.0769377	0.200294	823.626	1304.19	1.58348	0.663095	0.0297843	0.131047	1
ENSMUSG00000014030	Pax5	5.28677	0.925294	0.175021	-2.5144	0.436576	0.747811	1.51175	0.633025	0.418735	-1.25589	1	1	1
ENSMUSG00000014039	Prdm15	1220.32	1400.01	1.14724	0.198168	0.269017	0.5327	923.948	783.835	0.848355	-0.23726	0.551738	0.975886	0
ENSMUSG00000014074	Rnf168	1591.98	1355.03	0.851156	-0.232505	0.132059	0.310298	1356.65	1344.48	0.991026	-0.0130051	0.97225	1	1
ENSMUSG00000014075	Tctex1d2	568.581	790.281	1.38992	0.474999	0.0235982	0.074077	441.259	628.999	1.42546	0.511432	0.200493	0.549925	1
ENSMUSG00000014077	1500003O03Rik	3133.49	2599.86	0.829702	-0.269334	0.0845833	0.216634	3435.58	2925.17	0.851433	-0.232035	0.400252	0.839043	1
ENSMUSG00000014158	Trpv4	605.888	4975.97	8.21268	3.03785	6.28535e-70	4.7774e-68	729.01	5230.38	7.17463	2.8429	6.55966e-23	6.84839e-21	1
ENSMUSG00000014164	Klhl3	263.779	265.637	1.00705	0.0101285	0.961195	1	173.823	119.519	0.68759	-0.540379	0.21473	0.575344	0
ENSMUSG00000014177	Fam18b	1257.77	1475.32	1.17297	0.230161	0.245876	0.498887	1695.28	1960.88	1.15667	0.209972	0.72729	1	1
ENSMUSG00000014195	Dnajc7	6652.28	6367.56	0.9572	-0.0631083	0.68187	0.974569	4733.52	5323.34	1.12461	0.169419	0.634031	1	0
ENSMUSG00000014198	Zfp385c	45.7643	25.3458	0.553833	-0.852476	0.10865	0.265005	35.0168	22.5999	0.645403	-0.631729	0.322628	0.745555	1
ENSMUSG00000014226	Cacybp	2549.7	2669.27	1.04689	0.0661148	0.623222	0.925258	1951.14	2433.24	1.24708	0.318558	0.361608	0.794723	1
ENSMUSG00000014232	Cluap1	742.245	847.498	1.1418	0.191313	0.319967	0.60427	570.251	589.986	1.03461	0.0490829	0.984592	1	1
ENSMUSG00000014243	Zswim7	325.05	390.617	1.20171	0.265092	0.263031	0.524144	221.792	415.82	1.87482	0.90675	0.0473468	0.189674	1
ENSMUSG00000014245	Pigl	867.262	848.579	0.978458	-0.0314188	0.796911	1	585.155	602.454	1.02956	0.0420333	0.837167	1	0
ENSMUSG00000014294	Ndufa2	1646.21	1664.05	1.01084	0.015548	0.980903	1	1561.3	2146.73	1.37496	0.459388	0.447888	0.891631	1
ENSMUSG00000014301	Magmas	262.905	190.167	0.723328	-0.467278	0.075187	0.196645	279.206	128.429	0.45998	-1.12036	0.00234748	0.0150182	1
ENSMUSG00000014303	Glis2	4346.11	2030.25	0.467141	-1.09807	7.7302e-13	8.15801e-12	4799.64	1641.5	0.342004	-1.54791	5.52634e-08	8.50536e-07	1
ENSMUSG00000014313	Cox6c	3962.28	3038.27	0.7668	-0.383079	0.0237165	0.0744053	3106.23	4283.98	1.37916	0.463786	0.212932	0.572043	0
ENSMUSG00000014329	Bicc1	5018.84	225.946	0.0450197	-4.4733	7.69792e-127	2.21594e-124	4996.05	550.486	0.110184	-3.18201	8.407e-15	3.37783e-13	1
ENSMUSG00000014349	Ube2z	4237.02	3786.47	0.893663	-0.162198	0.205679	0.435617	4072.57	4335.85	1.06465	0.0903735	0.837414	1	0
ENSMUSG00000014351	Gip	1.03251	0	0	#NAME?	0.905593	1	2.79346	0	0	#NAME?	0.532837	0.96378	#NAME?
ENSMUSG00000014353	Tmem87b	3244.93	4292.7	1.3229	0.403701	0.00685906	0.0251405	3318.74	3648.39	1.09933	0.136626	0.572106	0.988217	1
ENSMUSG00000014355	Anapc1	11811.7	8452.64	0.715615	-0.482744	0.0016218	0.00681855	10014.2	6414.19	0.640509	-0.642709	0.0350233	0.149173	1
ENSMUSG00000014361	Mertk	1325.82	1214.52	0.916051	-0.1265	0.496579	0.813915	1827.94	2085.41	1.14085	0.190108	0.357754	0.791699	0
ENSMUSG00000014372	Cyp2d10	2.17426	1.38794	0.638351	-0.647579	1	1	2.52232	1.09204	0.432953	-1.20772	0.762751	1	1
ENSMUSG00000014402	Tsg101	1922.35	2219.27	1.15446	0.207214	0.196215	0.420424	1734.14	2236.2	1.28952	0.366832	0.258732	0.648678	1
ENSMUSG00000014418	Hps5	2790.62	1952.09	0.699521	-0.515561	0.00127364	0.00547039	2585.2	1695.68	0.655917	-0.608414	0.03295	0.142331	1
ENSMUSG00000014426	Map3k4	2238.79	2982.97	1.3324	0.41403	0.00836978	0.0299178	1872.83	1973.34	1.05367	0.0754216	0.642281	1	1
ENSMUSG00000014444	Fam38a	3458.33	685.503	0.198218	-2.33484	1.30821e-14	1.54647e-13	2899.58	2187.09	0.754278	-0.406832	0.664804	1	1
ENSMUSG00000014453	Blk	3.01824	0	0	#NAME?	0.378383	0.67907	7.29172	2.81711	0.386344	-1.37204	0.507449	0.948044	#NAME?
ENSMUSG00000014470	Rnf166	1503.48	1309.52	0.870992	-0.199268	0.221986	0.460814	1393.97	1470.88	1.05517	0.0774782	0.957406	1	0
ENSMUSG00000014496	Ankrd28	4342.72	3562.51	0.820342	-0.285703	0.0945033	0.236643	3438.52	2540.2	0.738749	-0.436844	0.168062	0.487867	1
ENSMUSG00000014498	Ankrd52	6987.59	6508.63	0.931456	-0.102441	0.581222	0.89295	5208.79	4236.53	0.813341	-0.298068	0.796191	1	1
ENSMUSG00000014503	Pkd2l2	98.2699	99.4271	1.01178	0.0168899	0.981497	1	71.9931	48.3799	0.672008	-0.57345	0.517959	0.95636	0
ENSMUSG00000014504	Srp19	1418.11	1527.97	1.07747	0.107645	0.470699	0.78534	1263.31	1614.93	1.27833	0.354258	0.306459	0.721411	1
ENSMUSG00000014529	4930511M11Rik	0	0.462647	Inf	Inf	0.953433	1	NA	NA	NA	NA	NA	NA	#VALUE!
ENSMUSG00000014542	Clec4f	0	2.46793	Inf	Inf	0.518914	0.83404	0	1.09204	Inf	Inf	0.858837	1	#VALUE!
ENSMUSG00000014543	Klra17	0.516255	0	0	#NAME?	1	1	2.33746	1.26605	0.541634	-0.88461	1	1	#NAME?
ENSMUSG00000014547	Wdfy2	661.955	601.968	0.90938	-0.137045	0.37717	0.677769	619.638	351.605	0.567437	-0.817469	0.246542	0.629058	1
ENSMUSG00000014550	Zfyve20	2603.27	1968.5	0.756162	-0.403232	0.0143894	0.0481764	2188.21	1687.95	0.771387	-0.374474	0.201539	0.551993	1
ENSMUSG00000014551	Mrps25	751.688	872.329	1.16049	0.214738	0.279564	0.547612	742.776	1083.48	1.45869	0.544676	0.109381	0.359116	1
ENSMUSG00000014554	Dguok	910.982	892.538	0.979753	-0.0295101	0.670735	0.965651	846.499	853.063	1.00775	0.0111446	0.995978	1	0
ENSMUSG00000014592	Camta1	3226.29	13917.1	4.31364	2.10891	2.12086e-41	7.37638e-40	1620.87	10965.8	6.7654	2.75817	4.27536e-23	4.64647e-21	1
ENSMUSG00000014599	Csf1	1916.01	108.989	0.0568836	-4.13584	7.47115e-28	1.58807e-26	2392.23	267.41	0.111783	-3.16123	1.07419e-23	1.26041e-21	1
ENSMUSG00000014601	Fam40a	4327.65	3788.99	0.875532	-0.191769	0.161812	0.362335	3621.63	2867.8	0.791853	-0.336696	0.225757	0.594619	1
ENSMUSG00000014602	Kif1a	5374.56	11040.3	2.05417	1.03856	5.11431e-05	0.000274362	3108.91	4050.17	1.30276	0.381572	0.383296	0.820823	1
ENSMUSG00000014603	Alx3	0.516255	0	0	#NAME?	1	1	NA	NA	NA	NA	NA	NA	#NAME?
ENSMUSG00000014606	Slc25a11	2294.78	2650.97	1.15522	0.208167	0.268785	0.532394	2595.03	3245.59	1.25069	0.322729	0.352414	0.784992	1
ENSMUSG00000014609	Chrne	21.2264	7.60909	0.358474	-1.48006	0.155744	0.352483	54.8667	13.1195	0.239116	-2.06422	0.0638612	0.23936	1
ENSMUSG00000014633	2310061C15Rik	282.46	125.749	0.445192	-1.1675	0.00472432	0.0179368	214.492	193.793	0.903496	-0.14641	0.505738	0.946665	1
ENSMUSG00000014668	Chfr	1730.14	2601.82	1.50382	0.588635	0.000435537	0.00203614	1563.78	1900.25	1.21517	0.281153	0.357479	0.79131	1
ENSMUSG00000014686	Ceacam16	8.83623	12.5956	1.42544	0.511411	0.768893	1	49.4401	317.791	6.4278	2.68432	3.11632e-12	8.90501e-11	1
ENSMUSG00000014704	Hoxa2	218.769	2.21058	0.0101047	-6.62883	4.46747e-31	1.0832e-29	218.456	27.5051	0.125907	-2.98958	9.67571e-10	1.94822e-08	1
ENSMUSG00000014725	Adam28	22.8993	15.3714	0.671261	-0.575054	0.622629	0.92488	14.07	7.07428	0.502793	-0.991963	0.445686	0.890431	1
ENSMUSG00000014747	Ankrd53	100.856	149.245	1.47979	0.565396	0.0900618	0.227584	59.4635	69.1768	1.16335	0.218283	0.941487	1	1
ENSMUSG00000014748	Tex261	2912.32	2748.5	0.943749	-0.0835244	0.599307	0.908495	3390.48	2450.53	0.722767	-0.468398	0.0764871	0.274612	1
ENSMUSG00000014763	Fam120b	2501.12	2247.24	0.898495	-0.154418	0.259595	0.519248	2262.04	1786.12	0.789607	-0.340793	0.240538	0.61814	1
ENSMUSG00000014767	Tbp	1517.57	1559.79	1.02782	0.0395843	0.767521	1	1119.92	1055.1	0.942124	-0.0860113	0.738906	1	0
ENSMUSG00000014769	Psmb1	3847.32	4335.78	1.12696	0.172438	0.268744	0.532353	3445.64	4537.94	1.31701	0.397266	0.295683	0.705726	1
ENSMUSG00000014773	Dll1	135.029	139.323	1.0318	0.0451675	0.973226	1	252.454	80.4122	0.318522	-1.65054	4.23433e-05	0.000399594	0
ENSMUSG00000014776	Nol3	67.9245	14.8582	0.218746	-2.19267	0.000273107	0.00131518	78.6358	23.929	0.304301	-1.71643	0.0047272	0.0277152	1
ENSMUSG00000014778	Fhod1	2743.27	963.95	0.351387	-1.50887	1.24375e-19	1.8812e-18	2037.99	2426.87	1.19082	0.251952	0.467034	0.91213	0
ENSMUSG00000014782	Plekhg4	541.923	57.426	0.105967	-3.23831	7.79858e-33	2.03297e-31	178.941	106.003	0.592391	-0.755377	0.174686	0.500955	1
ENSMUSG00000014786	Slc9a5	3215.62	404.394	0.125759	-2.99127	1.70068e-20	2.66466e-19	1370.41	808.541	0.589998	-0.761219	0.0711262	0.25994	1
ENSMUSG00000014791	Elmo3	607.79	2191.42	3.60556	1.85022	6.80509e-22	1.12692e-20	573.891	1837.21	3.20132	1.67867	9.46516e-05	0.000837216	1
ENSMUSG00000014813	Stc1	361.598	128.681	0.355867	-1.49059	0.000795613	0.00354787	323.495	95.9528	0.296613	-1.75334	1.06846e-05	0.000113606	1
ENSMUSG00000014837	4931428F04Rik	975.785	881.019	0.902882	-0.147391	0.317038	0.60008	380.239	313.42	0.824271	-0.278809	0.579664	0.988701	1
ENSMUSG00000014846	Tppp3	1910.41	448.555	0.234795	-2.09053	2.04442e-31	5.04285e-30	1587.25	1219.17	0.768105	-0.380625	0.120004	0.384842	1
ENSMUSG00000014850	Msh3	1842.8	1972.14	1.07019	0.0978606	0.469466	0.783863	1193.75	1435.21	1.20227	0.265763	0.328047	0.752792	1
ENSMUSG00000014852	Adamts13	45.7493	109.403	2.39136	1.25783	0.00492634	0.0186142	40.3203	32.9023	0.816024	-0.293316	0.847375	1	0
ENSMUSG00000014856	Tmem208	920.611	1143.88	1.24252	0.31327	0.0904401	0.228285	948.83	1500.14	1.58104	0.660877	0.128729	0.404802	1
ENSMUSG00000014859	E2f4	2091.83	2320.25	1.1092	0.149515	0.354343	0.649209	1749.4	1919.02	1.09696	0.133515	0.739316	1	1
ENSMUSG00000014867	Surf4	9540.72	7538.16	0.790105	-0.339884	0.0204949	0.0656454	13322.9	9404.51	0.705891	-0.502483	0.0580786	0.222401	1
ENSMUSG00000014873	Surf2	761	1037.87	1.36382	0.447655	0.0127197	0.0432336	765.103	839.074	1.09668	0.133144	0.720669	1	1
ENSMUSG00000014905	Dnajb9	1538.47	1966.95	1.27851	0.354463	0.024711	0.0770606	2507.28	2585	1.031	0.0440402	0.922897	1	1
ENSMUSG00000014907	Naf1	635.283	969.749	1.52648	0.610212	0.000767877	0.00343608	525.24	853.507	1.62499	0.700428	0.0220967	0.102927	1
ENSMUSG00000014932	Yes1	1680.54	2065.7	1.22919	0.297703	0.0474969	0.134648	1742.07	1736.38	0.996734	-0.00472027	0.940239	1	0
ENSMUSG00000014956	Ppp1cb	7732.62	9447.26	1.22174	0.288938	0.0466533	0.132576	8007.42	11086.3	1.3845	0.469364	0.120614	0.386331	1
ENSMUSG00000014959	Gorasp2	4708.06	3759.09	0.798436	-0.324751	0.0494443	0.139234	5314.96	5242.26	0.986322	-0.0198695	0.964146	1	1
ENSMUSG00000014980	Tsen15	974.946	3483.61	3.57313	1.83719	3.01197e-28	6.4818e-27	958.907	2359.62	2.46074	1.29909	0.022803	0.105604	1
ENSMUSG00000015001	Oc90	24880	8495.83	0.341471	-1.55016	0.0353298	0.104892	4695.85	9636.93	2.05222	1.03719	0.324064	0.747134	0
ENSMUSG00000015002	Efr3a	4463.13	6175.37	1.38364	0.468471	0.00141385	0.00600965	9785.68	7348.52	0.750947	-0.413217	0.157816	0.466238	0
ENSMUSG00000015013	Trappc2l	608.761	650.802	1.06906	0.0963425	0.700354	0.987645	657.091	729.338	1.10995	0.150496	0.877906	1	1
ENSMUSG00000015016	Acsf3	843.022	764.269	0.906583	-0.14149	0.356481	0.652066	573.266	687.112	1.19859	0.261339	0.479054	0.923248	0
ENSMUSG00000015023	Ddx19a	2042.9	1378.71	0.674881	-0.567295	0.000679825	0.00307204	1676.46	1593.43	0.950471	-0.0732857	0.726271	1	1
ENSMUSG00000015027	Galns	632.519	338.589	0.535303	-0.901573	8.03979e-06	4.75412e-05	655.32	287.607	0.438879	-1.1881	0.000818983	0.00588558	1
ENSMUSG00000015053	Gata2	2901.58	1154.83	0.397999	-1.32916	0.010412	0.0363324	4223.1	2130.35	0.50445	-0.987216	0.00777	0.0427036	1
ENSMUSG00000015083	C8g	209.198	210.268	1.00512	0.00736606	0.991419	1	167.874	135.077	0.804635	-0.313594	0.263745	0.65748	0
ENSMUSG00000015085	Entpd2	139.938	230.835	1.64954	0.722067	0.019734	0.0635164	244.731	458.566	1.87375	0.905928	0.00856964	0.0464723	1
ENSMUSG00000015087	B230208H17Rik	4866.3	4682.91	0.962314	-0.0554199	0.751876	1	4274.49	4383.74	1.02556	0.0364119	0.922197	1	0
ENSMUSG00000015090	Ptgds	1424.72	308.192	0.216317	-2.20878	3.53487e-18	5.02892e-17	2808.25	2766.17	0.985016	-0.0217811	0.761392	1	1
ENSMUSG00000015092	Edf1	1818.86	1667.19	0.91661	-0.125619	0.299392	0.576274	1874.02	2033.31	1.085	0.117693	0.824016	1	0
ENSMUSG00000015093	Clic3	85.115	114.184	1.34153	0.423875	0.414342	0.723288	61.5012	100.258	1.63018	0.705031	0.0907191	0.312641	1
ENSMUSG00000015094	Npdc1	4158.61	3732.51	0.897537	-0.155957	0.202755	0.430707	4255.52	3421.98	0.804128	-0.314503	0.174066	0.500153	1
ENSMUSG00000015095	Fbxw5	3259.98	3884.97	1.19172	0.253041	0.113208	0.273875	2741.26	3655.07	1.33335	0.415059	0.165725	0.483391	1
ENSMUSG00000015112	Slc25a13	397.533	842.667	2.11974	1.08389	1.4886e-07	1.04542e-06	579.605	385.335	0.664824	-0.588955	0.0608789	0.230792	0
ENSMUSG00000015120	Ube2i	6330.19	6378.23	1.00759	0.0109074	0.99017	1	4405.83	4363.27	0.990341	-0.0140027	0.877259	1	0
ENSMUSG00000015126	0610007P22Rik	829.974	966.004	1.1639	0.218963	0.255856	0.513629	620.936	793.055	1.27719	0.352976	0.461181	0.905401	1
ENSMUSG00000015127	Unkl	1434.9	1310.09	0.913017	-0.131287	0.460782	0.77387	1150.83	926.32	0.804918	-0.313086	0.316157	0.735425	1
ENSMUSG00000015133	Lrrk1	1607.54	2228.64	1.38637	0.471312	0.123169	0.293371	1306.85	1280.88	0.980131	-0.0289531	0.802706	1	0
ENSMUSG00000015134	Aldh1a3	2009.46	142.303	0.0708165	-3.81977	0.0232515	0.0731161	774.043	385.495	0.498028	-1.0057	0.013648	0.0687532	1
ENSMUSG00000015143	Actn1	6425.79	2117.9	0.329594	-1.60124	4.76233e-25	9.0304e-24	7547.64	3156.84	0.418256	-1.25754	0.000527546	0.00397202	1
ENSMUSG00000015149	Sirt2	4372.38	3166.56	0.724218	-0.465504	0.00199474	0.00824183	4551.22	3769.9	0.828327	-0.271727	0.36233	0.795466	1
ENSMUSG00000015165	Hnrnpl	13221.6	12199.8	0.922716	-0.116042	0.429902	0.74056	10655.8	11616	1.09011	0.124472	0.734651	1	0
ENSMUSG00000015176	Nolc1	2672.28	2765.18	1.03476	0.0493026	0.652186	0.950017	2223.4	1849.98	0.83205	-0.265257	0.387035	0.822328	0
ENSMUSG00000015189	Casd1	3430.76	3518.19	1.02548	0.0363049	0.673546	0.967948	3291.94	2610.13	0.792887	-0.334814	0.228061	0.598311	0
ENSMUSG00000015202	Cnksr3	1158.17	5638.48	4.86843	2.28346	5.03843e-33	1.32236e-31	1246.83	1919.32	1.53936	0.622328	0.0333793	0.14374	1
ENSMUSG00000015214	Mtmr1	1748.68	1095.13	0.626265	-0.675156	0.000172782	0.000858486	1599.53	1304.01	0.815247	-0.29469	0.337833	0.76546	1
ENSMUSG00000015217	Hmgb3	3817.49	3362.68	0.88086	-0.183015	0.341299	0.632332	1749.46	1850.94	1.05801	0.0813484	0.860815	1	0
ENSMUSG00000015222	Mtap2	7147.98	1648.82	0.230669	-2.1161	4.36761e-08	3.21762e-07	6551.66	5111.43	0.780173	-0.358135	0.260235	0.651266	1
ENSMUSG00000015224	Cyp2j9	663.897	238.438	0.359149	-1.47735	4.48174e-11	4.19334e-10	495.202	527.517	1.06526	0.0912022	0.69213	1	0
ENSMUSG00000015243	Abca1	8177.38	4161.6	0.508916	-0.974501	5.18321e-05	0.000277618	16248.1	5982.31	0.368185	-1.4415	8.36294e-07	1.0755e-05	1
ENSMUSG00000015247	Nipsnap3b	866.518	1527.7	1.76303	0.818058	2.05117e-06	1.29226e-05	689.594	1043.73	1.51354	0.597926	0.158972	0.468819	1
ENSMUSG00000015289	Lage3	933.036	834.49	0.894381	-0.161038	0.39485	0.698242	799.064	1028.66	1.28733	0.364384	0.419025	0.859005	0
ENSMUSG00000015290	Ubl4	1608.09	1585.34	0.985849	-0.0205618	0.96904	1	1173.61	1856.81	1.58213	0.661869	0.0225133	0.104555	0
ENSMUSG00000015291	Gdi1	10010	11559.8	1.15483	0.207677	0.21369	0.448001	8193.18	10526.5	1.28478	0.361524	0.24675	0.629347	1
ENSMUSG00000015305	Sash1	7505.15	8792.78	1.17157	0.228438	0.08274	0.212739	9015.49	3834.59	0.425333	-1.23333	2.17092e-05	0.00021765	0
ENSMUSG00000015312	Gadd45b	462.377	331.703	0.717386	-0.479179	0.0172255	0.0563815	1052.75	330.892	0.314313	-1.66973	6.01858e-08	9.18301e-07	1
ENSMUSG00000015314	Slamf6	3.83227	0	0	#NAME?	0.303137	0.580715	8.98014	0	0	#NAME?	0.0522005	0.20468	#NAME?
ENSMUSG00000015316	Slamf1	4.98899	0	0	#NAME?	0.169759	0.376033	8.56524	3.90916	0.456398	-1.13164	0.414502	0.853796	#NAME?
ENSMUSG00000015335	Zdhhc12	392.087	1432.75	3.65417	1.86954	1.05025e-22	1.79865e-21	386.885	1443.15	3.73019	1.89925	0.0073385	0.0406014	1
ENSMUSG00000015337	Endog	34.2675	47.7104	1.39229	0.477463	0.76759	1	52.328	91.3807	1.74631	0.804306	0.11503	0.372769	1
ENSMUSG00000015340	Cybb	339.094	18.302	0.0539733	-4.21161	3.13729e-31	7.66865e-30	730.612	79.7312	0.109129	-3.19589	2.17865e-13	7.34096e-12	1
ENSMUSG00000015341	Golga7	2961.34	3622.55	1.22328	0.290754	0.0444356	0.127331	2593	3263.12	1.25843	0.331626	0.317319	0.737481	1
ENSMUSG00000015342	Xk	252.293	515.946	2.04503	1.03212	0.000526795	0.00242837	175.532	275.327	1.56853	0.649414	0.0377899	0.158813	1
ENSMUSG00000015354	Pcolce2	1276.31	461.152	0.361315	-1.46867	0.200468	0.427124	2214.52	1702.42	0.768755	-0.379404	0.180108	0.511798	1
ENSMUSG00000015355	Cd48	34.2076	1.38794	0.040574	-4.6233	9.69449e-05	0.000500044	57.5493	7.24829	0.125949	-2.98909	0.000142474	0.00121639	1
ENSMUSG00000015357	Clpx	1795.97	1644.51	0.915662	-0.127113	0.4612	0.77441	1775.44	1755.89	0.988985	-0.015979	0.872315	1	1
ENSMUSG00000015363	Trabd	1642.94	1853.19	1.12797	0.17373	0.340115	0.630872	1445.4	1495.72	1.03482	0.0493739	1	1	1
ENSMUSG00000015365	Mov10l1	3.01824	7.45439	2.46978	1.30438	0.501552	0.819435	1.28171	8.45134	6.59381	2.72111	0.207239	0.562379	1
ENSMUSG00000015377	Fam116b	1344.11	2738.28	2.03724	1.02662	1.19214e-09	1.00775e-08	751.394	1606.41	2.13791	1.0962	0.00359911	0.0218551	1
ENSMUSG00000015396	Cd83	342.678	178.65	0.521334	-0.93972	0.000433447	0.00202672	597.664	158.784	0.265675	-1.91227	2.24698e-05	0.000224427	1
ENSMUSG00000015401	Tmem27	19.2063	8.32764	0.43359	-1.2056	0.424045	0.733506	8.65972	15.1296	1.74712	0.804982	0.323457	0.746514	0
ENSMUSG00000015405	Ace2	25.4313	4.31852	0.169811	-2.558	0.0101332	0.0354576	36.2903	30.5442	0.841664	-0.248684	0.917543	1	1
ENSMUSG00000015441	Gzmf	0	0.822643	Inf	Inf	0.953445	1	NA	NA	NA	NA	NA	NA	#VALUE!
ENSMUSG00000015451	C4a	192.697	260.289	1.35077	0.433783	0.0794027	0.205702	148.012	190.01	1.28375	0.36036	0.506923	0.947484	1
ENSMUSG00000015452	Ager	986.928	891.354	0.903159	-0.146947	0.574708	0.887402	560.313	517.233	0.923113	-0.11542	0.632733	1	1
ENSMUSG00000015461	Atf6b	3659.43	9498.76	2.59569	1.37612	1.56879e-12	1.62271e-11	3734.33	6943.76	1.85944	0.89487	0.00189361	0.0124188	1
ENSMUSG00000015467	Egfl8	1206.54	237.669	0.196983	-2.34386	7.25225e-31	1.73816e-29	1535.79	800.975	0.52154	-0.93915	0.00184026	0.0121182	1
ENSMUSG00000015468	Notch4	979.21	153.769	0.157034	-2.67085	3.74294e-20	5.78084e-19	1501.08	531.117	0.353824	-1.49889	0.00419359	0.0249676	1
ENSMUSG00000015474	Ppt2	1098.67	791.303	0.72024	-0.473451	0.00760558	0.0275427	1585.71	817.611	0.515611	-0.955646	0.000903556	0.00643062	1
ENSMUSG00000015476	Prrt1	289.06	36.604	0.126631	-2.9813	1.99277e-18	2.8606e-17	436.769	98.518	0.225561	-2.14841	5.16048e-08	7.99914e-07	1
ENSMUSG00000015478	Rnf5	1345.21	2328.27	1.73078	0.791421	5.23995e-05	0.000280435	1246.14	2161.01	1.73416	0.794237	0.0444813	0.180865	1
ENSMUSG00000015484	Fam163a	167.758	6.99175	0.0416776	-4.58459	1.52442e-19	2.28782e-18	48.6884	22.0299	0.452467	-1.14412	0.34778	0.779551	1
ENSMUSG00000015488	5930434B04Rik	3671.17	4161.1	1.13345	0.180724	0.342708	0.634465	3085.52	3119.64	1.01106	0.0158624	0.882719	1	1
ENSMUSG00000015501	Hivep2	2577.26	1693.19	0.65697	-0.6061	0.0100142	0.0350639	2526.66	3244.38	1.28406	0.360708	0.159099	0.468932	0
ENSMUSG00000015519	2310057J18Rik	0	0.822643	Inf	Inf	0.953445	1	0.275236	0	0	#NAME?	1	1	#VALUE!
ENSMUSG00000015522	Arnt	5331.43	3327.83	0.624191	-0.679941	1.29108e-05	7.45685e-05	4324.28	2953.56	0.683019	-0.550002	0.0672243	0.2488	1
ENSMUSG00000015533	Itga2	513.657	114.334	0.222589	-2.16755	6.87572e-17	9.12905e-16	320.631	107.98	0.336774	-1.57015	0.000299537	0.00238389	1
ENSMUSG00000015536	Mocs2	1601.98	2740.52	1.71071	0.774594	1.23859e-06	8.00455e-06	1527.09	2685.29	1.75843	0.814291	0.0448246	0.181891	1
ENSMUSG00000015542	Nat9	484.871	675.788	1.39375	0.478968	0.0232655	0.0731513	500.751	705.995	1.40987	0.495562	0.268306	0.664775	1
ENSMUSG00000015568	Lpl	163.628	10.4876	0.0640943	-3.96366	1.39478e-13	1.54551e-12	291.571	47.7469	0.163757	-2.61037	5.14949e-10	1.08033e-08	1
ENSMUSG00000015575	Atp6v0e	1158.94	2607.93	2.25028	1.17011	1.03634e-12	1.08439e-11	1654.86	3295.82	1.9916	0.993929	0.0203378	0.0960155	1
ENSMUSG00000015597	Zfp318	5462.89	4876.6	0.892678	-0.163789	0.356606	0.652162	4361.06	2940.61	0.674288	-0.568564	0.0986216	0.333275	1
ENSMUSG00000015599	Ttbk1	183.367	14.3435	0.0782227	-3.67627	0.0305905	0.0927024	239.149	84.3364	0.352652	-1.50368	0.0456594	0.184348	1
ENSMUSG00000015605	Srf	2002.94	4244.89	2.11934	1.08361	1.87207e-06	1.18528e-05	2026.62	2290.11	1.13002	0.176344	0.467899	0.912825	1
ENSMUSG00000015619	Gata3	1764.16	31606.7	17.9161	4.16318	3.78141e-136	1.27902e-133	4924.03	26222.9	5.32551	2.41292	2.44183e-12	7.08452e-11	1
ENSMUSG00000015627	Gata5	0.625496	0	0	#NAME?	0.959699	1	NA	NA	NA	NA	NA	NA	#NAME?
ENSMUSG00000015647	Lama5	4363.1	26841.8	6.152	2.62106	1.12867e-44	4.30756e-43	6692.71	23819	3.55894	1.83145	4.3273e-10	9.15083e-09	1
ENSMUSG00000015652	Steap1	21.5197	3.95852	0.183949	-2.44263	0.0500877	0.140769	35.2345	10.4134	0.295546	-1.75855	0.0634901	0.238383	1
ENSMUSG00000015653	Steap2	672.256	424.543	0.63152	-0.663099	0.00170956	0.00715639	724.006	249.607	0.344758	-1.53634	0.000493823	0.00374898	1
ENSMUSG00000015656	Hspa8	7477.38	5980.75	0.799845	-0.322207	0.0241108	0.075485	8811.64	6676.26	0.757664	-0.400369	0.122048	0.38956	1
ENSMUSG00000015659	Serac1	1449.32	2160.3	1.49056	0.575855	0.000402157	0.00188759	1098.4	1195.76	1.08864	0.122523	0.515214	0.954014	1
ENSMUSG00000015665	Awat1	0.516255	0	0	#NAME?	1	1	NA	NA	NA	NA	NA	NA	#NAME?
ENSMUSG00000015668	Pdzd11	891.592	1114.16	1.24963	0.321501	0.0746049	0.195462	892.25	1345.72	1.50823	0.59286	0.0670209	0.248186	1
ENSMUSG00000015671	Psma2	2533.7	2991.29	1.1806	0.239521	0.103008	0.253921	2376.33	3427.73	1.44245	0.52852	0.136852	0.422668	1
ENSMUSG00000015672	Mrpl32	520.405	791.303	1.52055	0.604596	0.002181	0.00893415	469.518	838.54	1.78596	0.836698	0.0713333	0.26041	1
ENSMUSG00000015697	Setdb1	4907.08	4437.92	0.904392	-0.144979	0.302293	0.579754	3538.83	3320.8	0.93839	-0.0917407	0.784008	1	1
ENSMUSG00000015702	Anxa9	109.861	230.732	2.10022	1.07054	0.000688646	0.0031093	101.345	392.443	3.87235	1.95321	5.16256e-08	7.99914e-07	1
ENSMUSG00000015709	Arnt2	9061.79	2997.35	0.330768	-1.59611	2.0066e-24	3.70094e-23	11893	2405.4	0.202254	-2.30576	3.4952e-13	1.13725e-11	1
ENSMUSG00000015711	Prune	1134.32	856.032	0.754668	-0.406085	0.0361741	0.106941	990.761	782.809	0.790109	-0.339876	0.274835	0.67429	1
ENSMUSG00000015714	Lass2	5596.53	6621.27	1.1831	0.242574	0.0982979	0.244336	5886.48	7682.67	1.30514	0.384202	0.171967	0.496217	1
ENSMUSG00000015721	Nlrp5	2.48701	0	0	#NAME?	0.508049	0.825118	4.30522	2.18409	0.507312	-0.979054	0.632618	1	#NAME?
ENSMUSG00000015733	Capza2	5332.08	4551.07	0.853526	-0.228494	0.166978	0.370957	5220.39	4751.01	0.910087	-0.135923	0.556175	0.977005	1
ENSMUSG00000015745	Plekho1	1764.96	1136.83	0.644112	-0.634616	0.000243799	0.00118244	1280.58	733.275	0.57261	-0.804374	0.00463779	0.0272694	1
ENSMUSG00000015747	Vps45	781.671	892.996	1.14242	0.192092	0.339373	0.630274	633.839	938.717	1.481	0.566573	0.0709527	0.259413	1
ENSMUSG00000015748	Prpf3	1591.81	1657.21	1.04108	0.0580865	0.632995	0.933978	1253.47	1297.57	1.03518	0.0498857	0.890092	1	1
ENSMUSG00000015749	Anp32e	3328.16	3498.31	1.05112	0.0719327	0.641483	0.940685	2505.18	3144.24	1.25509	0.327793	0.236649	0.611328	1
ENSMUSG00000015750	Aph1a	813.884	1240.53	1.52421	0.608062	0.00113912	0.00494021	846.265	1147.48	1.35593	0.439287	0.157689	0.465999	1
ENSMUSG00000015755	Map3k7ip2	10415.2	6744.62	0.647573	-0.626886	8.03235e-05	0.000419508	11017.3	5906.87	0.536148	-0.899298	0.00167215	0.0111244	1
ENSMUSG00000015757	Ppil4	2146.61	2527.68	1.17752	0.235748	0.106646	0.261082	2006.47	1874.34	0.93415	-0.0982734	0.766816	1	0
ENSMUSG00000015759	Cnih	2429	3409.05	1.40348	0.489009	0.00128381	0.0055062	2147.01	3152.95	1.46853	0.554378	0.0903176	0.311773	1
ENSMUSG00000015766	Eps8	1945.99	1734.21	0.891171	-0.166226	0.707779	0.994531	1128.27	1875.77	1.66251	0.733363	0.00722387	0.0400507	0
ENSMUSG00000015776	Med22	3731.34	4038.86	1.08241	0.114252	0.55017	0.866527	3079.1	4030.78	1.30908	0.38855	0.189233	0.528386	1
ENSMUSG00000015787	Abo	0.516255	0	0	#NAME?	1	1	0.961281	1.26605	1.31704	0.397303	0.909708	1	#NAME?
ENSMUSG00000015790	Surf1	1112.48	1214.82	1.09199	0.126964	0.425769	0.735595	939.476	1136.12	1.20931	0.274185	0.470447	0.915611	1
ENSMUSG00000015804	Med28	1397.44	1761.73	1.26068	0.334207	0.0693679	0.184347	1435.27	1451.94	1.01162	0.0166687	0.959992	1	1
ENSMUSG00000015806	Qdpr	1825.55	2722.33	1.49124	0.576516	0.000571938	0.00262306	1546.39	2143.4	1.38607	0.470999	0.292122	0.70055	1
ENSMUSG00000015812	Gnrh1	22.5522	25.2417	1.11926	0.162541	0.814214	1	14.07	22.6629	1.61073	0.687713	0.347173	0.778852	1
ENSMUSG00000015829	Tnr	64.5935	74.0321	1.14612	0.196762	0.942318	1	53.9301	36.1304	0.669949	-0.577877	0.739166	1	0
ENSMUSG00000015837	Sqstm1	6904.78	5331.44	0.772138	-0.373069	0.0125257	0.0426706	7402.43	5909.58	0.79833	-0.324942	0.209692	0.566289	1
ENSMUSG00000015839	Nfe2l2	1521.66	302.295	0.198661	-2.33162	1.06277e-06	6.92285e-06	2584.37	680.835	0.263444	-1.92443	1.3487e-10	3.0885e-09	1
ENSMUSG00000015843	Rxrg	417.253	327.583	0.785094	-0.349062	0.474707	0.789901	290.092	218.385	0.752811	-0.40964	0.293264	0.702699	1
ENSMUSG00000015846	Rxra	5215.94	2418.7	0.463713	-1.10869	6.62862e-13	7.04493e-12	3965.84	1756.6	0.442932	-1.17484	8.1591e-05	0.000731203	1
ENSMUSG00000015850	Adamtsl4	295.538	97.5259	0.329994	-1.59949	3.00393e-08	2.24788e-07	461.639	144.807	0.31368	-1.67264	0.000943325	0.00667782	1
ENSMUSG00000015852	Fcrls	1060.31	43.4411	0.04097	-4.60929	2.31099e-27	4.81395e-26	2302.96	236.55	0.102716	-3.28327	6.29443e-26	9.87667e-24	1
ENSMUSG00000015869	Prpsap1	2422.28	2381.33	0.983093	-0.0245997	0.811539	1	2180.88	2511.25	1.15149	0.203496	0.61421	1	0
ENSMUSG00000015879	Fam184b	1263.98	415.293	0.32856	-1.60577	0.112663	0.272775	620.074	576.953	0.930459	-0.103985	0.891288	1	1
ENSMUSG00000015880	Ncapg	627.702	75.0066	0.119494	-3.06499	1.25295e-31	3.11615e-30	148.271	59.6484	0.402293	-1.31368	0.0053727	0.0309792	1
ENSMUSG00000015882	Lcorl	1502.49	900.034	0.599028	-0.739304	0.00625079	0.0231382	1239.79	838.846	0.676603	-0.563618	0.0973889	0.329955	1
ENSMUSG00000015889	Lta4h	3282.93	1866.96	0.568689	-0.814288	2.43456e-07	1.67412e-06	2656.93	1897.86	0.714305	-0.485388	0.0689807	0.25405	1
ENSMUSG00000015890	Amdhd1	4.77051	0.462647	0.0969806	-3.36616	0.356225	0.651774	2.6127	0.633025	0.242288	-2.04521	0.812398	1	1
ENSMUSG00000015932	Dstn	6464.78	13587.1	2.10171	1.07156	3.6072e-11	3.39621e-10	5825	13484.1	2.31487	1.21093	0.0010257	0.00720707	1
ENSMUSG00000015937	H2afy	6389.84	6945.81	1.08701	0.120363	0.321064	0.605623	4819.06	7337.39	1.52258	0.606514	0.0409806	0.169298	1
ENSMUSG00000015942	Gtf2ird2	1259.91	1171.49	0.929821	-0.104976	0.544884	0.860814	868.198	884.082	1.0183	0.0261557	0.900745	1	0
ENSMUSG00000015943	Bola1	202.546	274.688	1.35617	0.439541	0.151584	0.344625	221.833	293.61	1.32356	0.404425	0.573153	0.988701	1
ENSMUSG00000015944	Gatsl2	1842.11	2403.78	1.30491	0.383946	0.0226006	0.0713379	1846.96	1742.82	0.943614	-0.0837309	0.910571	1	0
ENSMUSG00000015947	Fcgr1	188.492	12.1329	0.0643683	-3.95751	4.35758e-17	5.8401e-16	300.999	37.3335	0.124032	-3.01122	1.26366e-12	3.82532e-11	1
ENSMUSG00000015950	Ncf1	191.51	50.8955	0.265758	-1.91181	2.80485e-07	1.92191e-06	330.248	67.9257	0.205681	-2.28152	2.16332e-09	4.14202e-08	1
ENSMUSG00000015957	Wnt11	58.1051	7.45439	0.128292	-2.9625	2.84518e-05	0.000157835	22.5407	10.5874	0.469701	-1.09018	0.493034	0.935378	1
ENSMUSG00000015961	Adss	3188.91	3811.91	1.19536	0.25745	0.0880619	0.223701	2401.74	2915.57	1.21394	0.279696	0.390992	0.828248	1
ENSMUSG00000015962	1700016C15Rik	2.50198	2.93057	1.1713	0.228112	0.964202	1	1.46656	3.16512	2.15819	1.10982	0.567138	0.985339	1
ENSMUSG00000015966	Il17rb	92.8589	83.7477	0.901881	-0.14899	0.654766	0.952538	212.101	103.66	0.488729	-1.03289	0.0745306	0.269063	1
ENSMUSG00000015968	Cacna1d	3310.55	3413.62	1.03113	0.0442297	0.943518	1	2728.67	2110.17	0.773333	-0.370839	0.515418	0.954125	0
ENSMUSG00000015970	Chdh	255.733	146.468	0.572739	-0.804051	0.00767728	0.0277615	589.752	312.924	0.530603	-0.914294	0.369048	0.802956	1
ENSMUSG00000015971	Actr8	1202.65	1833.85	1.52484	0.608658	0.000493565	0.00228414	1331.48	1461.33	1.09753	0.134254	0.696925	1	1
ENSMUSG00000015980	Lrrc27	221.639	773.983	3.49209	1.80409	2.31229e-16	2.98797e-15	132.147	311.254	2.35536	1.23595	0.000377176	0.00294088	1
ENSMUSG00000015981	Stk32c	91.7277	46.6276	0.508326	-0.976174	0.170833	0.378031	20.9879	62.3875	2.97255	1.5717	0.101428	0.339777	0
ENSMUSG00000015994	Fnta	3409.18	2530.05	0.742131	-0.430254	0.00446862	0.0170521	3355.82	2973.18	0.885977	-0.174658	0.436851	0.880498	1
ENSMUSG00000016018	Skiv2l2	2961.22	3105.36	1.04868	0.0685711	0.500595	0.818579	2135.98	2073.84	0.970908	-0.0425939	0.975305	1	0
ENSMUSG00000016024	Lbp	1052.25	96.4445	0.0916555	-3.44763	0.00337858	0.0132488	2456.05	624.619	0.254319	-1.97529	7.22302e-07	9.38922e-06	1
ENSMUSG00000016028	Celsr1	4156.69	21550.7	5.18459	2.37423	1.05043e-51	4.89218e-50	2396.87	9554.47	3.98623	1.99503	5.14807e-09	9.33128e-08	1
ENSMUSG00000016087	Fli1	2291.03	154.024	0.067229	-3.89477	8.72135e-84	9.40203e-82	3788.24	525.387	0.138689	-2.85007	2.73507e-12	7.88355e-11	1
ENSMUSG00000016128	Stard13	3704.82	1222.07	0.329859	-1.60008	2.83915e-12	2.88814e-11	2775.41	2392.19	0.861925	-0.214366	0.620884	1	1
ENSMUSG00000016150	Odz1	73.539	6.83705	0.0929718	-3.42706	7.64662e-05	0.000400213	89.8466	29.3412	0.326569	-1.61454	0.0222147	0.103349	1
ENSMUSG00000016179	Camk1g	696.323	78.2971	0.112444	-3.15272	9.45129e-36	2.70914e-34	331.46	42.0017	0.126717	-2.98032	3.0073e-12	8.6307e-11	1
ENSMUSG00000016181	AA408296	1201.67	927.489	0.771831	-0.373642	0.0461826	0.131505	768.262	618.913	0.805601	-0.311862	0.351094	0.783499	1
ENSMUSG00000016194	Hsd11b1	29.6062	3.49587	0.118079	-3.08218	0.00185975	0.00772775	189.162	28.5341	0.150845	-2.72886	0.000331681	0.00261382	1
ENSMUSG00000016200	Syt14	161.816	651.418	4.02567	2.00923	2.20446e-18	3.15946e-17	46.0139	145.029	3.15184	1.6562	0.106194	0.351086	1
ENSMUSG00000016206	H2-M3	40.4476	10.385	0.256751	-1.96156	0.00777336	0.0280602	81.384	16.3957	0.20146	-2.31143	0.000337656	0.00265696	1
ENSMUSG00000016239	Lonrf3	166.52	19.2273	0.115465	-3.11447	8.43239e-05	0.000438455	233.845	186.986	0.799613	-0.322627	0.469152	0.914037	1
ENSMUSG00000016252	Atp5e	3002.96	3392.31	1.12966	0.175885	0.332053	0.620512	2948.51	4338.58	1.47145	0.55724	0.456407	0.900759	1
ENSMUSG00000016253	Th1l	2646.32	2599.77	0.982412	-0.0256006	0.735416	1	1995.46	2110.82	1.05781	0.0810814	0.804345	1	0
ENSMUSG00000016255	Tubb1	3.22175	0	0	#NAME?	0.35693	0.652314	10.3522	1.72507	0.166637	-2.58522	0.147825	0.444799	#NAME?
ENSMUSG00000016256	Ctsz	3167.36	2687.01	0.848342	-0.237281	0.108827	0.265364	4350.85	2656.35	0.610534	-0.711856	0.00836741	0.0455714	1
ENSMUSG00000016257	Slmo2	1252.39	1202.89	0.960476	-0.0581791	0.790479	1	1313.19	1366.58	1.04066	0.0574963	0.966309	1	0
ENSMUSG00000016262	Sertad4	6750.45	697.685	0.103354	-3.27433	3.95882e-84	4.31943e-82	4865.99	1219.6	0.250638	-1.99632	4.65556e-12	1.30641e-10	1
ENSMUSG00000016283	H2-M2	3.42525	0	0	#NAME?	0.337381	0.62761	2.10742	1.89907	0.901138	-0.15018	0.986526	1	#NAME?
ENSMUSG00000016308	Ube2a	957.734	965.225	1.00782	0.0112403	1	1	883.509	1026.63	1.16199	0.216603	0.56993	0.987537	1
ENSMUSG00000016319	Slc25a5	7067.52	12181.5	1.72359	0.785413	9.72982e-08	6.93022e-07	6444.45	8248.1	1.27988	0.356005	0.259472	0.64998	1
ENSMUSG00000016327	Atp1b4	0	0.925294	Inf	Inf	0.772941	1	0.275236	0.633025	2.29993	1.20159	0.967272	1	#VALUE!
ENSMUSG00000016344	Ppdpf	1862.04	2065.62	1.10933	0.149691	0.662647	0.959367	1629.65	2395.7	1.47007	0.555887	0.143652	0.436703	1
ENSMUSG00000016346	Kcnq2	1308.98	66.9869	0.0511749	-4.28842	0.0226706	0.0715304	156.245	51.7821	0.331417	-1.59328	0.0294197	0.129787	1
ENSMUSG00000016349	Eef1a2	951.577	52.1301	0.0547829	-4.19013	0.0308789	0.0934203	292.82	106.777	0.364651	-1.45541	0.150309	0.450234	1
ENSMUSG00000016356	Col20a1	669.334	1144.08	1.70928	0.773389	2.43602e-05	0.00013636	581.617	1300.98	2.23683	1.16146	0.0126263	0.0644143	1
ENSMUSG00000016382	Pls3	4099.53	957.298	0.233514	-2.09842	7.20238e-36	2.08215e-34	4830.02	1724.73	0.357085	-1.48566	2.03378e-07	2.86718e-06	1
ENSMUSG00000016386	Mpped2	1710.08	93.258	0.0545342	-4.1967	1.7651e-58	1.01621e-56	1255.04	131.165	0.104511	-3.25827	2.96905e-20	2.3089e-18	1
ENSMUSG00000016409	Nkap	1018.56	634.654	0.623087	-0.682494	0.000376445	0.00177615	1056.96	599.052	0.56677	-0.819164	0.00535447	0.0309047	1
ENSMUSG00000016427	Ndufa1	876.507	922.656	1.05265	0.0740274	0.725452	1	1139.81	1797.06	1.57663	0.656848	0.223483	0.590398	1
ENSMUSG00000016458	Wt1	0.312748	0.462647	1.4793	0.564911	1	1	0.550473	2.99112	5.43373	2.44194	0.481066	0.924006	1
ENSMUSG00000016477	E2f3	1819.16	2387.13	1.31221	0.392001	0.0206013	0.0659316	1510.67	1377.21	0.911657	-0.133437	0.599097	1	0
ENSMUSG00000016481	Cr1l	1663.73	1364.37	0.820069	-0.286184	0.184451	0.401244	1661.3	1427.63	0.859348	-0.218686	0.454153	0.897984	1
ENSMUSG00000016487	Ppfibp1	7075.66	5072.32	0.716869	-0.480219	0.0287728	0.0878839	7415.61	3502.4	0.472301	-1.08222	0.000230566	0.00187838	1
ENSMUSG00000016493	Cd46	484.913	362.388	0.747326	-0.42019	0.300379	0.577564	301.471	218.067	0.723342	-0.467251	0.491227	0.93368	1
ENSMUSG00000016494	Cd34	965.601	192.22	0.199067	-2.32867	2.21153e-26	4.436e-25	945.482	1053.45	1.11419	0.155999	0.615519	1	0
ENSMUSG00000016495	5033414D02Rik	1010.57	984.147	0.973854	-0.0382231	0.821245	1	893.273	769.186	0.861087	-0.215769	0.378232	0.814133	1
ENSMUSG00000016496	Cd274	46.499	53.9301	1.15981	0.213891	0.845015	1	34.3718	28.7562	0.83662	-0.257355	0.738687	1	0
ENSMUSG00000016498	Pdcd1lg2	1.54876	0	0	#NAME?	0.765571	1	0.916091	16.9657	18.5197	4.21099	0.00255403	0.0162028	#NAME?
ENSMUSG00000016503	Gtf3a	176.271	210.576	1.19462	0.256549	0.38094	0.682323	141.106	148.26	1.0507	0.0713453	0.937809	1	1
ENSMUSG00000016510	Mtif3	331.838	353.549	1.06543	0.0914297	0.89613	1	334.196	315.637	0.944466	-0.08243	0.908012	1	0
ENSMUSG00000016520	Lnx2	896.735	1335.28	1.48905	0.574393	0.00250379	0.0101316	970.726	1390.8	1.43274	0.51878	0.0465936	0.187264	1
ENSMUSG00000016524	Il19	1.34526	2.21058	1.64324	0.716544	0.832849	1	2.6127	1.26605	0.484575	-1.04521	0.997881	1	0
ENSMUSG00000016526	Dyrk3	139.373	690.389	4.95354	2.30846	1.93021e-23	3.40924e-22	87.0491	948.818	10.8998	3.44623	1.54072e-06	1.89064e-05	1
ENSMUSG00000016528	Mapkapk2	4054.82	1741.66	0.429529	-1.21917	6.19888e-14	7.03293e-13	3521.2	2183.6	0.62013	-0.689358	0.0109904	0.0574501	1
ENSMUSG00000016529	Il10	0.829003	1.28529	1.5504	0.632644	1	1	3.38913	0.633025	0.186781	-2.42058	0.674978	1	0
ENSMUSG00000016534	Lamp2	10550.4	7757.72	0.735302	-0.443591	0.00468229	0.0177922	14472.9	11133.7	0.769274	-0.37843	0.165074	0.482144	1
ENSMUSG00000016541	Atxn10	6579.33	5376.98	0.817252	-0.291147	0.0466093	0.132479	6094.25	5768.04	0.946473	-0.0793664	0.66793	1	1
ENSMUSG00000016552	Foxred2	1209.09	863.738	0.714373	-0.48525	0.0110003	0.0380881	1150.05	481.936	0.419055	-1.25479	4.56463e-05	0.000427978	1
ENSMUSG00000016554	Eif3d	4406.41	3889.75	0.882747	-0.179928	0.20168	0.429031	3703.26	3491.15	0.942724	-0.0850923	0.658495	1	1
ENSMUSG00000016559	H3f3b	52051	49955.4	0.959739	-0.0592867	0.962063	1	47368.2	45111	0.952349	-0.0704382	0.644074	1	1
ENSMUSG00000016619	Nup50	1408.51	1496.45	1.06243	0.0873702	0.661183	0.958529	1236.65	1426.04	1.15315	0.205585	0.3302	0.755304	1
ENSMUSG00000016624	Phf21b	703.36	3286.86	4.67308	2.22437	7.80568e-41	2.66684e-39	509.686	2052.3	4.02659	2.00956	8.58492e-12	2.33253e-10	1
ENSMUSG00000016626	Nlrp14	1.34526	0	0	#NAME?	0.793977	1	0.825709	0	0	#NAME?	1	1	#NAME?
ENSMUSG00000016637	Ift27	732.377	426.398	0.582211	-0.780385	6.27965e-05	0.000332397	671.723	415.121	0.617993	-0.694337	0.0215245	0.100793	1
ENSMUSG00000016664	Pacsin2	2405.26	1397.69	0.581098	-0.783147	1.23009e-06	7.95914e-06	2738.76	1634.77	0.596903	-0.744432	0.01199	0.0616182	1
ENSMUSG00000016756	Cmah	81.0388	9.30498	0.114821	-3.12254	6.98228e-05	0.000367503	131.551	27.7271	0.21077	-2.24626	1.95616e-05	0.000197764	1
ENSMUSG00000016757	Ttll12	1869.51	1694.43	0.906352	-0.141856	0.333453	0.622613	1512.68	1822.72	1.20496	0.268985	0.371181	0.805902	0
ENSMUSG00000016758	Bik	33.4235	153.972	4.60669	2.20373	1.43997e-08	1.10757e-07	132.734	629.284	4.74093	2.24517	1.07262e-05	0.000113911	1
ENSMUSG00000016763	Scube1	3430.17	119.837	0.0349362	-4.83913	2.72414e-128	8.19028e-126	3762.92	431.777	0.114745	-3.12349	2.17919e-24	2.80523e-22	1
ENSMUSG00000016831	Tox4	2624.76	2530.14	0.96395	-0.0529698	0.835258	1	2502.16	2539.53	1.01494	0.0213887	0.933029	1	0
ENSMUSG00000016833	Mrps18c	544.256	556.925	1.02328	0.033199	0.780046	1	460.941	615.151	1.33456	0.416359	0.261372	0.653197	1
ENSMUSG00000016918	Sulf1	7192.91	1763.03	0.245106	-2.02852	1.40508e-05	8.0808e-05	9738.32	3481.97	0.357553	-1.48377	0.000540128	0.00405639	1
ENSMUSG00000016921	Sfrs6	21163.9	22448	1.06067	0.0849823	0.442829	0.754518	15654.2	19289.1	1.2322	0.301237	0.383073	0.820544	1
ENSMUSG00000016933	Plcg1	9422.48	7237.22	0.768081	-0.38067	0.0128979	0.0437567	7709.19	4648.16	0.602938	-0.729919	0.0104755	0.0551716	1
ENSMUSG00000016940	Kctd2	2094.01	2405.6	1.1488	0.20013	0.241929	0.493282	1538.97	1997.32	1.29783	0.376103	0.290221	0.697725	1
ENSMUSG00000016942	Tmprss6	1393.3	5381.45	3.86239	1.94949	1.71118e-05	9.7541e-05	843.682	6911.97	8.19263	3.03433	1.07763e-06	1.35691e-05	1
ENSMUSG00000016946	Kctd5	1832.95	2087	1.1386	0.187261	0.308673	0.587719	1490.01	1641.02	1.10135	0.139277	0.713932	1	1
ENSMUSG00000016982	Pom121l2	2.48701	0	0	#NAME?	0.508049	0.825118	2.01704	0	0	#NAME?	0.697757	1	#NAME?
ENSMUSG00000016984	Etaa1	695.451	540.271	0.776864	-0.364265	0.0865572	0.220729	422.35	366.06	0.866721	-0.20636	0.506237	0.946969	1
ENSMUSG00000016995	Matn4	8111.58	7138.14	0.879994	-0.184435	0.24797	0.502195	13411.2	1555.11	0.115956	-3.10835	1.58871e-18	1.01516e-16	1
ENSMUSG00000016998	Svs4	0.516255	1.28529	2.48964	1.31594	0.903643	1	NA	NA	NA	NA	NA	NA	#VALUE!
ENSMUSG00000017002	Slpi	11.3083	8.63703	0.76378	-0.38877	0.7356	1	9.30057	1.72507	0.18548	-2.43066	0.193312	0.535883	1
ENSMUSG00000017004	Svs5	0.516255	0	0	#NAME?	1	1	NA	NA	NA	NA	NA	NA	#NAME?
ENSMUSG00000017007	Rbpjl	886.828	1633.5	1.84196	0.881239	2.81384e-07	1.9271e-06	1026.68	163.831	0.159573	-2.64771	1.44393e-10	3.2867e-09	0
ENSMUSG00000017009	Sdc4	2272.35	9325.12	4.10374	2.03694	1.33722e-37	4.08396e-36	2975.86	18035.2	6.06049	2.59943	3.18995e-07	4.36037e-06	1
ENSMUSG00000017057	Il13ra1	861.598	450.298	0.522631	-0.936134	3.78248e-06	2.31981e-05	1258.56	985.369	0.782931	-0.353043	0.2449	0.625833	1
ENSMUSG00000017119	Nbr1	8066.96	11545.2	1.43117	0.517193	0.000515728	0.00238101	8362.91	10520.4	1.25798	0.331109	0.17764	0.506969	1
ENSMUSG00000017132	Cyth1	2856.81	2211.16	0.773996	-0.369602	0.0118497	0.0406491	3191.93	2056.51	0.644286	-0.634227	0.0253614	0.115022	1
ENSMUSG00000017144	Rnd3	2374.68	2436.84	1.02618	0.0372802	1	1	3716.93	1915.12	0.515242	-0.956677	0.000730205	0.00530654	0
ENSMUSG00000017146	Brca1	738.744	290.984	0.393891	-1.34413	1.23918e-08	9.60498e-08	292.762	353.792	1.20846	0.273172	0.254764	0.642249	0
ENSMUSG00000017165	Gast	1.97075	0	0	#NAME?	0.610618	0.91491	0.550473	0	0	#NAME?	1	1	#NAME?
ENSMUSG00000017167	Cntnap1	1399.51	150.067	0.107228	-3.22125	1.24789e-09	1.05257e-08	1119.52	422.396	0.3773	-1.40622	1.90531e-05	0.000193138	1
ENSMUSG00000017176	Nt5c3l	2308.02	1316.78	0.570523	-0.809642	2.38682e-07	1.64339e-06	2100.28	1258.7	0.599303	-0.738644	0.0076527	0.0421113	1
ENSMUSG00000017188	Ccdc56	886.277	828.784	0.935129	-0.0967622	0.487151	0.80377	935.483	1019.42	1.08972	0.123961	0.883159	1	0
ENSMUSG00000017195	Zpbp2	4.05075	3.59852	0.88836	-0.170783	1	1	1.7418	3.45014	1.98079	0.986076	0.811298	1	0
ENSMUSG00000017204	Gsdma	0	6.1691	Inf	Inf	0.0622017	0.16841	0.595664	0.633025	1.06272	0.0877644	1	1	#VALUE!
ENSMUSG00000017210	Med24	3841.7	4255.59	1.10774	0.147613	0.358125	0.653748	2943.8	2858.09	0.970886	-0.0426263	0.914635	1	0
ENSMUSG00000017211	Gsdma2	0.829003	0	0	#NAME?	0.93074	1	NA	NA	NA	NA	NA	NA	#NAME?
ENSMUSG00000017221	Psmd3	4913.77	4655.31	0.947402	-0.0779515	0.529317	0.845153	3978.35	4490.28	1.12868	0.174636	0.602886	1	0
ENSMUSG00000017264	Exosc10	3357.91	2368.99	0.705494	-0.503295	0.0010037	0.00440039	2743.83	1928.5	0.702848	-0.508716	0.0780297	0.27913	1
ENSMUSG00000017286	Glod4	1694.98	2053.21	1.21135	0.276615	0.081546	0.210168	1368.84	1965.65	1.436	0.522053	0.0839077	0.295336	1
ENSMUSG00000017288	Vps53	1680.86	1947.37	1.15855	0.212326	0.233927	0.48025	1609.7	1967.42	1.22223	0.289516	0.332588	0.758869	1
ENSMUSG00000017291	Taok1	8775.92	9222.53	1.05089	0.071612	0.45237	0.764039	7179.82	6119.36	0.8523	-0.230567	0.615047	1	0
ENSMUSG00000017299	Dnttip1	700.487	742.877	1.06052	0.0847656	0.652934	0.950799	602.647	686.257	1.13874	0.187435	0.622977	1	1
ENSMUSG00000017300	Tnnc2	0	1.74794	Inf	Inf	0.574931	0.887402	0.275236	0	0	#NAME?	1	1	#VALUE!
ENSMUSG00000017307	Acot8	440.202	697.385	1.58424	0.663788	0.0011227	0.00487707	329.862	795.032	2.4102	1.26915	0.000369319	0.00288387	1
ENSMUSG00000017309	Cd300lg	3.83227	20.1526	5.25866	2.3947	0.0198799	0.0639402	5.96073	14.8926	2.49845	1.32104	0.348609	0.780767	1
ENSMUSG00000017311	Pyy	0.312748	1.85059	5.91719	2.56491	0.630602	0.931514	0	1.09204	Inf	Inf	0.858837	1	#VALUE!
ENSMUSG00000017314	Mpp2	1071.78	3790.22	3.53637	1.82227	3.03377e-27	6.2953e-26	828.962	2092.46	2.52419	1.33582	2.94806e-06	3.45608e-05	1
ENSMUSG00000017316	Ppy	1.03251	0.822643	0.796741	-0.327818	1	1	0	1.72507	Inf	Inf	0.554689	0.975886	#VALUE!
ENSMUSG00000017344	Vtn	1597.55	85.2383	0.0533556	-4.22822	1.22339e-81	1.25869e-79	358.762	1444.99	4.02771	2.00996	0.000213143	0.00175043	0
ENSMUSG00000017376	Nlk	1739.66	2901.74	1.668	0.738118	7.02996e-06	4.19087e-05	1589.68	2132.23	1.3413	0.423627	0.111609	0.364436	1
ENSMUSG00000017386	Traf4	5333.96	2416.28	0.453	-1.14242	1.09106e-11	1.06504e-10	4561.21	1642.17	0.360029	-1.47382	1.34708e-07	1.9414e-06	1
ENSMUSG00000017390	Aldoc	1046.98	11511.1	10.9946	3.45872	1.04048e-94	1.4818e-92	1855.08	6673.57	3.59746	1.84698	7.20854e-05	0.000653525	1
ENSMUSG00000017400	Stac2	637.262	32.5428	0.0510666	-4.29148	0.00980931	0.0344309	171.185	53.2701	0.311184	-1.68416	0.000428433	0.00330363	1
ENSMUSG00000017404	Rpl19	4915.36	4344.56	0.883874	-0.178087	0.273275	0.538491	3424.75	3538.05	1.03308	0.0469562	1	1	0
ENSMUSG00000017405	Nek8	1440.91	870.897	0.604407	-0.726408	0.000111509	0.000570461	843.48	571.085	0.677058	-0.562648	0.0897996	0.310511	1
ENSMUSG00000017412	Cacnb4	326.771	586.384	1.79448	0.843564	0.0728125	0.191641	179.143	337.682	1.88499	0.914555	0.00329706	0.020206	1
ENSMUSG00000017417	Plxdc1	30.1569	13.2635	0.439817	-1.18502	0.199529	0.425995	142.109	32.5063	0.228742	-2.12821	5.61847e-05	0.000518409	1
ENSMUSG00000017418	Arl5b	3785.08	4004.87	1.05807	0.0814332	0.389491	0.692337	2891	2664.9	0.921793	-0.117485	0.756565	1	0
ENSMUSG00000017421	Zfp207	11815.7	14201.7	1.20194	0.265364	0.0509123	0.142672	8269.38	10007.7	1.21021	0.275254	0.337068	0.764561	1
ENSMUSG00000017428	Psmd11	2767.91	2340.82	0.845698	-0.241785	0.0752052	0.196671	2452.74	2436.39	0.993336	-0.00964612	1	1	1
ENSMUSG00000017446	C1qtnf1	891.699	22.8779	0.0256565	-5.28453	2.46052e-77	2.28011e-75	5847.54	566.389	0.0968595	-3.36796	4.53232e-28	9.31691e-26	1
ENSMUSG00000017453	Pipox	975.779	1349.21	1.3827	0.467486	0.00651771	0.0240113	1045.09	178.786	0.171073	-2.54732	1.62765e-07	2.32428e-06	0
ENSMUSG00000017466	Timp2	20364.9	7461.92	0.366411	-1.44846	3.61734e-22	6.06732e-21	27771.8	10412.8	0.374942	-1.41526	2.45937e-05	0.000243657	1
ENSMUSG00000017478	Zc3h18	3267.9	3606.54	1.10363	0.142251	0.445488	0.756868	2496.7	2468.33	0.988633	-0.0164926	0.952278	1	0
ENSMUSG00000017485	Top2b	13931.7	13811.9	0.991398	-0.0124633	0.968591	1	11202	8753.03	0.781379	-0.355905	0.199776	0.548583	1
ENSMUSG00000017491	Rarb	3550.68	723.698	0.203819	-2.29464	3.03915e-41	1.05296e-39	2094.25	523.035	0.249748	-2.00146	2.34064e-11	6.00863e-10	1
ENSMUSG00000017493	Igfbp4	25431.2	742.254	0.0291868	-5.09854	1.80083e-188	2.21494e-185	52516.1	7588.65	0.144501	-2.79084	5.08492e-10	1.06848e-08	1
ENSMUSG00000017499	Cdc6	290.992	68.0669	0.233913	-2.09596	8.39647e-12	8.27385e-11	88.8935	70.4578	0.792609	-0.335319	0.586847	0.9914	1
ENSMUSG00000017548	Suz12	3281.29	3970.49	1.21004	0.275055	0.0462095	0.131564	2739.26	3235.75	1.18125	0.240315	0.421508	0.862172	1
ENSMUSG00000017550	Atad5	1305.53	694.038	0.531612	-0.911555	0.000254796	0.00123205	639.048	359.267	0.562191	-0.830867	0.017266	0.0838109	1
ENSMUSG00000017561	Crlf3	1616.32	1182.64	0.731685	-0.450705	0.00922509	0.0326047	2315.11	1743.36	0.753036	-0.409209	0.138929	0.427044	1
ENSMUSG00000017607	Tns4	11.3083	7.91704	0.700111	-0.514345	0.751543	1	89.0209	73.1009	0.821166	-0.284255	0.629339	1	1
ENSMUSG00000017615	Tnfaip1	3350.96	2549.32	0.760775	-0.394458	0.00974702	0.0342481	2931.48	2470.78	0.842843	-0.246664	0.46775	0.912825	1
ENSMUSG00000017631	Abr	8665.38	2956.3	0.341162	-1.55147	4.67782e-07	3.13931e-06	4478.41	2013.2	0.449534	-1.1535	0.000222755	0.00182034	1
ENSMUSG00000017639	Rab11fip4	1581.54	3041.7	1.92326	0.94355	0.000544472	0.00250602	1398.03	7673.44	5.48876	2.45648	9.91018e-19	6.44113e-17	1
ENSMUSG00000017652	Cd40	205.301	14.3435	0.0698656	-3.83927	2.80434e-19	4.1648e-18	175.749	34.8014	0.198017	-2.3363	7.79715e-07	1.0091e-05	1
ENSMUSG00000017664	Slc35c2	1557.3	1400.53	0.899334	-0.15307	0.222617	0.461769	1595.99	1286.75	0.80624	-0.310719	0.198554	0.545961	1
ENSMUSG00000017667	Zfp334	1763.14	1839.87	1.04352	0.0614525	0.722854	1	1252.7	842.71	0.672712	-0.571938	0.0630322	0.23699	0
ENSMUSG00000017670	Elmo2	4178.42	3064.2	0.733338	-0.44745	0.00374985	0.0145786	4725.19	3921.01	0.82981	-0.269147	0.372709	0.807978	1
ENSMUSG00000017677	Wsb1	12639	6790.99	0.537303	-0.896191	2.59667e-09	2.13372e-08	7821.64	7027.65	0.898488	-0.15443	0.393183	0.830683	1
ENSMUSG00000017679	Ttpal	2320.18	1982.59	0.854496	-0.226854	0.102494	0.252749	2163.61	2014.89	0.931264	-0.102737	0.749015	1	1
ENSMUSG00000017686	Rhot1	2604.67	3248.75	1.24728	0.318787	0.0355478	0.105412	2389.69	2663.34	1.11451	0.156411	0.498839	0.941845	1
ENSMUSG00000017688	Hnf4g	3.51952	6.7344	1.91344	0.936172	0.448009	0.759179	5.54583	3.62414	0.65349	-0.613762	0.917828	1	0
ENSMUSG00000017692	Rhbdl3	324.217	468.395	1.4447	0.530767	0.0104727	0.0365042	686.422	1010.33	1.47188	0.557658	0.0658778	0.245151	1
ENSMUSG00000017697	Ada	112.571	32.5935	0.289537	-1.78818	0.000478234	0.00221926	86.5602	16.7917	0.193989	-2.36596	3.67215e-05	0.0003518	1
ENSMUSG00000017707	Serinc3	9989.52	5884.96	0.589113	-0.763384	7.19744e-07	4.76291e-06	14843.5	9165.7	0.617492	-0.695509	0.0110261	0.0575909	1
ENSMUSG00000017713	Tha1	207.119	399.306	1.9279	0.947032	0.00533824	0.0200443	214.348	265.835	1.2402	0.310573	0.754937	1	1
ENSMUSG00000017715	Pgs1	1506.39	1577.38	1.04713	0.0664349	0.769185	1	1172.97	1429.66	1.21883	0.2855	0.281688	0.685115	1
ENSMUSG00000017716	Birc5	772.486	160.09	0.20724	-2.27062	2.89612e-23	5.0821e-22	210.557	117.857	0.559738	-0.837175	0.0496947	0.197011	1
ENSMUSG00000017718	Afmid	494.921	917.881	1.8546	0.891109	1.42571e-06	9.15696e-06	222.121	411.845	1.85415	0.890757	0.00685307	0.0382589	1
ENSMUSG00000017720	Trp53tg5	5.89729	11.105	1.88306	0.913081	0.484217	0.799953	6.32635	2.99112	0.472804	-1.08069	0.678616	1	0
ENSMUSG00000017721	Pigt	5786.48	5844.96	1.01011	0.014506	0.824824	1	6323.11	5293.89	0.83723	-0.256304	0.331152	0.756708	0
ENSMUSG00000017723	Wfdc2	1094.22	667.814	0.610313	-0.712378	0.209053	0.440799	1060.75	894.696	0.843459	-0.24561	0.71345	1	1
ENSMUSG00000017724	Etv4	2257.8	1818.75	0.805541	-0.311969	0.20656	0.436937	1908.3	613.924	0.321712	-1.63616	6.8981e-08	1.04409e-06	1
ENSMUSG00000017733	Spinlw1	0	0.462647	Inf	Inf	0.953433	1	5.45545	1.89907	0.348106	-1.5224	0.687678	1	#VALUE!
ENSMUSG00000017734	Dbndd2	364.769	134.85	0.369686	-1.43563	1.9481e-08	1.47865e-07	439.916	150.648	0.342447	-1.54605	1.79966e-05	0.00018327	1
ENSMUSG00000017737	Mmp9	327.385	11.4129	0.0348609	-4.84225	6.88319e-33	1.7978e-31	1160.09	70.5358	0.060802	-4.03974	4.50888e-15	1.86241e-13	1
ENSMUSG00000017740	Slc12a5	604.39	423.774	0.70116	-0.512184	0.0302493	0.0918649	345.743	224.178	0.648394	-0.625057	0.0531034	0.207454	1
ENSMUSG00000017747	Ghdc	593.194	717.225	1.20909	0.273921	0.223836	0.463695	649.314	615.166	0.947409	-0.0779415	0.664914	1	0
ENSMUSG00000017754	Pltp	1665.03	207.951	0.124893	-3.00124	1.01008e-49	4.43985e-48	1784.32	1800.15	1.00887	0.0127448	0.714219	1	0
ENSMUSG00000017756	Slc12a7	4861.35	11413.6	2.34782	1.23132	1.47351e-12	1.52706e-11	3513.36	21006	5.97891	2.57988	7.04483e-21	5.89604e-19	1
ENSMUSG00000017760	Ctsa	6287.2	5226.42	0.831279	-0.266595	0.0657993	0.176319	8004.5	8289.51	1.03561	0.0504759	0.909713	1	0
ENSMUSG00000017764	Zswim1	305.617	422.282	1.38174	0.466484	0.0400539	0.116715	355.282	564.251	1.58818	0.66737	0.0290738	0.128518	1
ENSMUSG00000017765	Slc12a4	3405.77	1072.47	0.314897	-1.66705	1.65699e-24	3.07521e-23	6830.21	1297.1	0.189906	-2.39664	1.3784e-16	6.94912e-15	1
ENSMUSG00000017767	1700020C07Rik	17.6919	4.31852	0.244096	-2.03448	0.244214	0.496633	10.3563	25.369	2.44961	1.29255	0.10987	0.360229	0
ENSMUSG00000017774	Myo1c	2718.03	916.488	0.337188	-1.56838	8.57478e-21	1.36245e-19	2660.1	1043.68	0.392346	-1.3498	9.44899e-06	0.000101609	1
ENSMUSG00000017776	Crk	6033.94	6483.64	1.07453	0.103704	0.523966	0.838782	6196.54	6212.21	1.00253	0.00364512	0.963878	1	1
ENSMUSG00000017778	Cox7c	1740.75	1395.02	0.80139	-0.319423	0.0538744	0.149701	1593.52	1777.59	1.11551	0.157709	0.874772	1	0
ENSMUSG00000017781	Pitpna	4914.72	5274.98	1.0733	0.102055	0.493118	0.811043	4913.93	5228.01	1.06392	0.0893846	0.753368	1	1
ENSMUSG00000017801	Mlx	718.544	685.458	0.953954	-0.068008	0.567206	0.882345	795.847	628.822	0.790129	-0.339839	0.22376	0.590944	1
ENSMUSG00000017802	Fam134c	3091.71	3358.5	1.08629	0.119409	0.624324	0.925907	3129.97	2973.88	0.950131	-0.0738014	0.804541	1	0
ENSMUSG00000017817	Jph2	36.8038	7.19705	0.195552	-2.35438	0.0094926	0.0334802	46.055	18.2947	0.397236	-1.33193	0.106093	0.350838	1
ENSMUSG00000017830	Dhx58	156.017	136.186	0.872889	-0.196129	0.54152	0.857702	109.397	68.4958	0.626123	-0.675481	0.126793	0.400656	1
ENSMUSG00000017831	Rab5a	2971.39	3487.79	1.17379	0.231176	0.0808153	0.208668	3256.92	4222.76	1.29655	0.374675	0.230572	0.601829	1
ENSMUSG00000017832	Hspb9	21.2413	12.5956	0.592974	-0.75396	0.446497	0.75743	14.0248	11.5055	0.820366	-0.28566	1	1	1
ENSMUSG00000017837	Nkiras2	1918.51	1817.46	0.947328	-0.0780646	0.556716	0.872678	1705.15	1864.55	1.09348	0.128932	0.822304	1	0
ENSMUSG00000017843	Ppp2r5c	4596.29	4032.95	0.877437	-0.188633	0.272723	0.537676	4684.39	3597.86	0.768052	-0.380723	0.170517	0.493266	1
ENSMUSG00000017858	Ift52	1692.75	1864.7	1.10158	0.139571	0.361258	0.657648	1369.34	1826.43	1.3338	0.415542	0.178209	0.508091	1
ENSMUSG00000017861	Mybl2	518.874	427.477	0.823855	-0.279538	0.200299	0.426896	172.783	243.391	1.40865	0.49431	0.165546	0.483154	0
ENSMUSG00000017868	Sgk2	9.11903	0.462647	0.0507342	-4.3009	0.0885466	0.224698	2.10742	1.26605	0.600759	-0.735142	1	1	1
ENSMUSG00000017897	Eya2	1231.42	87.2956	0.0708903	-3.81827	1.16924e-64	8.05049e-63	1768.11	238.512	0.134897	-2.89007	6.9043e-20	5.08579e-18	1
ENSMUSG00000017929	B4galt5	1549.41	7761.82	5.00953	2.32468	1.99149e-47	8.22714e-46	1358.02	5238.07	3.85713	1.94753	2.00427e-12	5.87285e-11	1
ENSMUSG00000017943	Gdap1l1	258.813	98.1432	0.379206	-1.39895	0.157258	0.354841	48.8362	43.8228	0.897341	-0.156271	0.806949	1	1
ENSMUSG00000017950	Hnf4a	1.54876	0.462647	0.29872	-1.74313	0.978993	1	1.37618	2.5321	1.83994	0.879663	0.691529	1	0
ENSMUSG00000017969	Ptgis	222.164	227.541	1.0242	0.0345028	0.828785	1	445.314	205.436	0.461329	-1.11613	0.0733	0.265942	0
ENSMUSG00000017978	Cadps2	1047.09	4781.09	4.56606	2.19095	1.33548e-20	2.09854e-19	518.614	2932.26	5.65404	2.49928	2.29581e-18	1.43248e-16	1
ENSMUSG00000017999	Ddx27	2174.4	2390.58	1.09942	0.136743	0.408586	0.715708	1635.01	1659.8	1.01516	0.0217108	1	1	1
ENSMUSG00000018001	Cyth3	5734.93	2249.4	0.392228	-1.35024	8.49735e-18	1.18704e-16	5290.49	2072.61	0.391762	-1.35195	8.46035e-07	1.08697e-05	1
ENSMUSG00000018006	1700041B01Rik	0.516255	1.28529	2.48964	1.31594	0.903643	1	NA	NA	NA	NA	NA	NA	#VALUE!
ENSMUSG00000018008	Cyth4	562.132	47.5528	0.0845938	-3.5633	4.79866e-35	1.34836e-33	1055.88	139.569	0.132183	-2.9194	3.84981e-18	2.35229e-16	1
ENSMUSG00000018012	Rac3	1009.98	828.74	0.820553	-0.285332	0.104352	0.256487	935.372	571.769	0.611274	-0.710108	0.0118943	0.0611976	1
ENSMUSG00000018040	Rrp7a	733.466	859.269	1.17152	0.228379	0.320751	0.605371	631.794	861.659	1.36383	0.447663	0.161261	0.473672	1
ENSMUSG00000018042	Cyb5r3	4501.53	13550.9	3.01029	1.5899	5.66278e-25	1.06929e-23	3512.24	12627.8	3.59538	1.84614	5.91162e-11	1.42384e-09	1
ENSMUSG00000018068	Ints2	2667.32	2703.09	1.01341	0.0192179	0.828066	1	2021.18	1675.35	0.828901	-0.270729	0.409672	0.848927	0
ENSMUSG00000018076	Med13l	4833.88	4710.95	0.974569	-0.0371635	0.909665	1	4190.89	2604.13	0.621379	-0.686455	0.314889	0.733506	1
ENSMUSG00000018102	Hist1h2bc	74.76	119.993	1.60504	0.682613	0.135865	0.317394	155.842	511.128	3.27979	1.7136	0.0578643	0.221901	1
ENSMUSG00000018126	Baiap2l2	132.304	361.161	2.72978	1.44879	1.9264e-07	1.33726e-06	57.463	244.342	4.25216	2.0882	1.92652e-05	0.000195065	1
ENSMUSG00000018143	Mafk	641.14	1935.39	3.01867	1.59391	2.25879e-20	3.51874e-19	869.517	1565.9	1.80088	0.848705	0.0192598	0.0916604	1
ENSMUSG00000018160	Med1	5725.48	4659.76	0.813863	-0.297142	0.077023	0.200478	4556.73	3058.28	0.671156	-0.57528	0.0768891	0.275831	1
ENSMUSG00000018166	Erbb3	7890.09	6967.38	0.883054	-0.179427	0.328794	0.616097	4451.53	7586.82	1.70432	0.769195	0.0019349	0.0126534	0
ENSMUSG00000018167	Stard3	2221.12	1849.55	0.83271	-0.264114	0.0606508	0.165006	1987.12	1565.37	0.787756	-0.344179	0.180535	0.512792	1
ENSMUSG00000018168	Ikzf3	17.439	1.74794	0.100231	-3.31859	0.0165956	0.0545904	10.915	3.62414	0.332034	-1.5906	0.578413	0.988701	1
ENSMUSG00000018169	Mfng	199.076	1254.47	6.30148	2.65569	6.43095e-18	9.04914e-17	142.327	731.316	5.13829	2.36129	5.1187e-09	9.28438e-08	1
ENSMUSG00000018171	Tmem49	1634.1	2826.84	1.7299	0.790692	8.52888e-07	5.59881e-06	1798.53	3076.02	1.7103	0.774247	0.00955539	0.0509838	1
ENSMUSG00000018189	Uchl5	649.631	571.63	0.879931	-0.184538	0.306795	0.585443	583.66	576.881	0.988386	-0.0168536	0.896889	1	1
ENSMUSG00000018196	Glrx2	1081.42	1104.19	1.02105	0.0300548	0.942556	1	992.125	950.015	0.957556	-0.0625712	0.793434	1	0
ENSMUSG00000018199	Trove2	4156.35	4504.13	1.08367	0.115931	0.447294	0.758212	3739.87	3138.18	0.839113	-0.253062	0.490407	0.932663	0
ENSMUSG00000018209	Stk4	2313.97	3985.92	1.72255	0.784543	1.97056e-07	1.36686e-06	2347.46	3040.87	1.29539	0.373385	0.13396	0.41587	1
ENSMUSG00000018211	Wfdc15b	0	8.99703	Inf	Inf	0.0208689	0.066654	0.275236	0	0	#NAME?	1	1	#VALUE!
ENSMUSG00000018217	Pmp22	6674.85	548.725	0.0822079	-3.60458	6.56329e-90	8.26028e-88	14169.1	11454.1	0.808388	-0.306881	0.928809	1	1
ENSMUSG00000018238	Gdf9	8.82126	7.55704	0.856686	-0.223162	1	1	10.8123	14.7186	1.36128	0.444963	0.894682	1	0
ENSMUSG00000018239	Zcchc10	308.187	330.311	1.07179	0.100017	0.663691	0.96057	302.104	278.525	0.921951	-0.117238	0.707962	1	0
ENSMUSG00000018263	Tbx5	2.06502	0	0	#NAME?	0.640494	0.940019	0.595664	0	0	#NAME?	1	1	#NAME?
ENSMUSG00000018286	Psmb6	3388.74	3355.03	0.990052	-0.0144236	0.874008	1	2839.35	3346.43	1.17859	0.237062	0.554315	0.975886	0
ENSMUSG00000018287	Spag7	1858.2	2095.01	1.12744	0.173046	0.212933	0.446995	1671.44	1898.3	1.13572	0.18361	0.693365	1	1
ENSMUSG00000018293	Pfn1	8003.18	5588.21	0.698248	-0.518188	0.000259494	0.00125342	8029.45	6441.68	0.802256	-0.317865	0.160203	0.471349	1
ENSMUSG00000018322	Tomm34	1937.36	2514.01	1.29765	0.375904	0.0176291	0.0575007	1708.92	1722.87	1.00816	0.0117317	0.979385	1	1
ENSMUSG00000018326	Ywhab	11850.9	9265.5	0.781841	-0.355052	0.010398	0.0362952	11058.9	10891.8	0.984889	-0.0219671	0.929996	1	1
ENSMUSG00000018334	Ksr1	1796.3	1821.87	1.01424	0.0203925	0.767202	1	1931.71	1829.42	0.947047	-0.0784914	0.893763	1	0
ENSMUSG00000018339	Gpx3	442.164	70.8413	0.160215	-2.64192	5.41006e-20	8.29879e-19	731.894	246.25	0.336455	-1.57151	0.0390908	0.163181	1
ENSMUSG00000018340	Anxa6	15816.1	3810.78	0.240943	-2.05324	7.57246e-42	2.65419e-40	20190.9	17964.3	0.889721	-0.168574	0.556569	0.977135	1
ENSMUSG00000018341	Il12rb2	138.276	282.605	2.04377	1.03123	0.000597618	0.00272835	84.8595	219.114	2.58208	1.36853	0.000412415	0.00319312	1
ENSMUSG00000018347	Zkscan6	613.138	701.389	1.14393	0.194004	0.293357	0.567645	514.464	558.572	1.08573	0.118671	0.857205	1	1
ENSMUSG00000018362	Kpna2	591.714	295.763	0.499841	-1.00046	2.99145e-06	1.85613e-05	326.863	288.132	0.881505	-0.181959	0.569978	0.987537	1
ENSMUSG00000018363	Smurf2	3970.28	4445.36	1.11966	0.163059	0.18726	0.405723	3440.23	3144.01	0.913895	-0.1299	0.731333	1	0
ENSMUSG00000018372	Ccdc45	1211.88	1689.7	1.39427	0.479515	0.00242194	0.00982978	890.253	1193.55	1.34069	0.422971	0.184504	0.519779	1
ENSMUSG00000018377	Vezf1	5200.14	5411.3	1.04061	0.0574259	0.494718	0.812157	4390.75	3880.52	0.883794	-0.178218	0.623182	1	0
ENSMUSG00000018378	Cuedc1	3086.86	5329.4	1.72648	0.787834	3.96154e-07	2.67253e-06	2857.32	4284.65	1.49954	0.584515	0.0471957	0.189177	1
ENSMUSG00000018379	Sfrs1	12149.5	14279.9	1.17535	0.233088	0.0877945	0.223316	8413.16	10489	1.24673	0.318154	0.306056	0.720684	1
ENSMUSG00000018381	Abi3	13.8895	0.462647	0.033309	-4.90794	0.016449	0.0541477	94.4433	15.4776	0.163883	-2.60927	0.111262	0.363807	1
ENSMUSG00000018387	Shroom1	435.743	5026.36	11.5351	3.52796	1.24941e-37	3.82442e-36	651.549	5488.48	8.42374	3.07446	1.1537e-22	1.17218e-20	1
ENSMUSG00000018395	Kif3a	4525.05	4832.43	1.06793	0.0948165	0.517407	0.83323	2777.29	3117.94	1.12266	0.166916	0.463896	0.908001	1
ENSMUSG00000018398	Sept8	5403.65	4632.06	0.857208	-0.222282	0.134082	0.31401	4719.59	4922.85	1.04307	0.0608337	0.718416	1	0
ENSMUSG00000018401	Mtmr4	4252.63	6114.87	1.4379	0.523967	0.000779215	0.00348048	3468.69	4658.86	1.34312	0.425587	0.113137	0.36806	1
ENSMUSG00000018405	Mrm1	257.455	354.426	1.37665	0.461165	0.200938	0.427787	209.949	265.913	1.26656	0.340915	0.426972	0.868553	1
ENSMUSG00000018411	Mapt	3572.26	415.808	0.116399	-3.10285	0.0586278	0.160349	609.38	298.02	0.489054	-1.03193	0.00433468	0.0257152	1
ENSMUSG00000018412	1700081L11Rik	6787.86	7759.11	1.14309	0.192935	0.12847	0.303472	5124.69	5456.52	1.06475	0.0905173	0.634034	1	1
ENSMUSG00000018415	4933439F18Rik	2482.67	3663.03	1.47544	0.561143	0.00042898	0.00200827	2308.55	3219.29	1.3945	0.479752	0.0857327	0.300285	1
ENSMUSG00000018417	Myo1b	6267.57	10280.5	1.64027	0.713934	1.15591e-06	7.5043e-06	3545.86	2041.41	0.575716	-0.796571	0.0061653	0.034948	0
ENSMUSG00000018425	Dhx40	2027.84	2639.03	1.3014	0.380065	0.0135065	0.0455645	1571.92	2112.72	1.34403	0.42657	0.131999	0.411952	1
ENSMUSG00000018427	Ypel2	2550.69	12758.5	5.002	2.3225	2.97733e-50	1.32288e-48	1675.43	6052.28	3.61238	1.85295	1.62747e-11	4.26877e-10	1
ENSMUSG00000018428	Akap1	1667.85	1300.73	0.779884	-0.358669	0.0193742	0.0624623	1361.49	904.749	0.664527	-0.5896	0.0469555	0.1884	1
ENSMUSG00000018433	Nol11	1688.4	1462.62	0.866272	-0.207108	0.212046	0.445651	1425.6	1183.18	0.829951	-0.268901	0.335576	0.763125	1
ENSMUSG00000018442	Derl2	2056.34	4282.73	2.0827	1.05845	1.04404e-11	1.02062e-10	1944.21	3026.73	1.55679	0.638575	0.0274567	0.12239	1
ENSMUSG00000018446	C1qbp	1834.53	1901.4	1.03645	0.0516558	0.729796	1	1425.68	1746.27	1.22486	0.292621	0.360368	0.794424	1
ENSMUSG00000018449	Rpain	1076.85	925.591	0.859534	-0.218373	0.205962	0.436047	796.311	822.237	1.03256	0.0462221	0.920794	1	0
ENSMUSG00000018451	RP23-83I13.10	3650.97	2018.14	0.552769	-0.855252	1.49731e-07	1.05127e-06	1681.07	669.288	0.398132	-1.32868	4.0959e-06	4.67765e-05	1
ENSMUSG00000018459	Slc13a3	21.599	206.822	9.57553	3.25935	3.90256e-17	5.24454e-16	78.1428	52.0521	0.666115	-0.586156	0.293453	0.702743	0
ENSMUSG00000018470	Kcnab3	478.565	74.1854	0.155016	-2.68951	3.25745e-23	5.70877e-22	371.053	92.4247	0.249088	-2.00527	2.7568e-08	4.47672e-07	1
ENSMUSG00000018474	Chd3	17496.8	7796.07	0.445571	-1.16627	8.27177e-16	1.04153e-14	15508.7	10649	0.686647	-0.542359	0.132661	0.413142	1
ENSMUSG00000018476	Kdm6b	5846.19	7000.22	1.1974	0.259904	0.0998289	0.247392	6822.83	7203.67	1.05582	0.0783626	0.559879	0.979221	1
ENSMUSG00000018479	1700125H20Rik	5.30174	1.85059	0.349053	-1.51848	0.605919	0.912586	3.34394	2.5321	0.757221	-0.401213	1	1	1
ENSMUSG00000018481	Appbp2	4635.64	5318.16	1.14723	0.198161	0.15507	0.351367	4158.01	4311.53	1.03692	0.0523077	0.741053	1	1
ENSMUSG00000018486	Wnt9b	8.6477	1.28529	0.148628	-2.75022	0.352955	0.647236	0.916091	1.26605	1.38201	0.466772	0.905156	1	0
ENSMUSG00000018500	Adora2b	141.556	19.382	0.136921	-2.86858	5.91526e-05	0.000314215	23.1405	7.07428	0.30571	-1.70976	0.0989657	0.33409	1
ENSMUSG00000018501	Ncor1	14852.5	13576.8	0.914114	-0.129553	0.469193	0.783648	10917.5	8940.71	0.818936	-0.288177	0.725406	1	1
ENSMUSG00000018507	Trpv2	255.534	69.5575	0.272205	-1.87724	3.14843e-09	2.56916e-08	163.553	91.5067	0.559493	-0.837807	0.0490419	0.194907	1
ENSMUSG00000018509	Cenpv	705.495	398.894	0.56541	-0.822632	3.67688e-05	0.000201158	443.054	349.427	0.788678	-0.342492	0.226773	0.59623	1
ENSMUSG00000018537	Pcgf2	3626.15	3070.53	0.846774	-0.239951	0.125769	0.298367	2170.81	2241.54	1.03258	0.0462542	0.863106	1	0
ENSMUSG00000018541	Ccdc49	1703.3	1811.44	1.06349	0.0888015	0.5028	0.820519	1428.93	1351.32	0.945687	-0.0805657	0.824569	1	0
ENSMUSG00000018543	1700001P01Rik	15.1405	31.2576	2.06449	1.04579	0.158426	0.356941	11.5025	26.5091	2.30464	1.20454	0.207711	0.562968	1
ENSMUSG00000018547	Pip4k2b	4544.27	2525.22	0.555693	-0.84764	1.11017e-06	7.21945e-06	3194.35	1499.41	0.469394	-1.09113	0.00072881	0.00529786	1
ENSMUSG00000018548	Trim37	2347.33	3775.61	1.60847	0.685689	0.000642175	0.0029131	1795.09	4187.06	2.3325	1.22188	1.05678e-05	0.00011259	1
ENSMUSG00000018554	Ybx2	650.379	740.616	1.13875	0.187446	0.314502	0.596447	392.636	472.174	1.20257	0.266125	0.506482	0.94697	1
ENSMUSG00000018559	Dullard	2326.16	2114.96	0.909209	-0.137316	0.367445	0.665643	2265.93	2706.34	1.19436	0.256239	0.499361	0.942294	0
ENSMUSG00000018565	Rai12	1313.77	1339.44	1.01954	0.0279201	0.869555	1	1237.57	1696.84	1.37111	0.455348	0.192754	0.535017	1
ENSMUSG00000018566	Slc2a4	304.708	72.1801	0.236883	-2.07776	2.76324e-12	2.81516e-11	153.993	123.302	0.800696	-0.320673	0.400779	0.839483	1
ENSMUSG00000018567	Gabarap	5778.87	5439.28	0.941236	-0.0873709	0.650263	0.94814	6504.09	7194.27	1.10611	0.1455	0.770728	1	0
ENSMUSG00000018569	Cldn7	346.46	4079.36	11.7744	3.55758	1.46521e-84	1.65197e-82	379.902	4201.52	11.0595	3.46721	2.24856e-05	0.0002245	1
ENSMUSG00000018570	2810408A11Rik	480.874	373.96	0.777667	-0.362776	0.0697248	0.18506	235.258	303.483	1.29	0.367371	0.295727	0.705732	0
ENSMUSG00000018572	Phf23	2209.06	2673.8	1.21038	0.275462	0.1486	0.339237	2395.21	2610.68	1.08996	0.124274	0.76059	1	1
ENSMUSG00000018574	Acadvl	1331.4	1827.95	1.37295	0.457281	0.0098005	0.0344092	1589.05	2112.34	1.32931	0.410677	0.19232	0.534362	1
ENSMUSG00000018581	Dnahc11	26.6373	105.854	3.97388	1.99055	6.77771e-06	4.05121e-05	67.0634	236.55	3.52727	1.81855	0.0720246	0.262319	1
ENSMUSG00000018583	G3bp1	8262.02	8312.19	1.00607	0.00873475	0.914941	1	6287.61	6141.6	0.976778	-0.0338972	0.930201	1	0
ENSMUSG00000018585	Atox1	1407.31	2772.91	1.97035	0.978455	1.45339e-09	1.21945e-08	1659.13	2804.91	1.69059	0.757524	0.0564221	0.217566	1
ENSMUSG00000018589	Glra2	37.5491	0.925294	0.0246422	-5.34272	0.0199095	0.0640062	4.02998	0	0	#NAME?	0.338178	0.765891	#NAME?
ENSMUSG00000018593	Sparc	74450.2	146345	1.96568	0.975028	1.64145e-11	1.58459e-10	170190	494500	2.90557	1.53882	1.82173e-06	2.2089e-05	1
ENSMUSG00000018595	Glra4	8.38429	29.4055	3.50722	1.81033	0.0380508	0.111648	8.34338	3.79815	0.455229	-1.13534	0.714165	1	0
ENSMUSG00000018599	Smcr7	811.843	533.744	0.657447	-0.605054	0.000915182	0.00403913	765.222	601.998	0.786697	-0.346119	0.18206	0.515485	1
ENSMUSG00000018604	Tbx3	253.995	58.0419	0.228515	-2.12964	1.10962e-05	6.45011e-05	255.872	196.019	0.76608	-0.384433	0.961893	1	1
ENSMUSG00000018634	Crhr1	14.3265	969.596	67.6785	6.08062	4.09209e-100	6.79312e-98	34.4951	10718.4	310.722	8.27948	1.31913e-124	1.16603e-120	1
ENSMUSG00000018648	Dusp14	121.621	353.085	2.90315	1.53762	8.08013e-09	6.35582e-08	101.99	468.49	4.59349	2.19959	0.00024343	0.00197136	1
ENSMUSG00000018651	Tada2l	1469.97	2569.01	1.74767	0.80543	3.31211e-07	2.25125e-06	1089.26	2396.55	2.20016	1.13761	0.000111876	0.000976222	1
ENSMUSG00000018654	Ikzf1	191.446	19.4326	0.101504	-3.30039	1.18345e-14	1.4039e-13	243.593	42.3347	0.173792	-2.52456	3.87035e-09	7.15219e-08	1
ENSMUSG00000018656	Eapa2	0.625496	4.21586	6.74004	2.75276	0.496571	0.813915	0.275236	0.633025	2.29993	1.20159	0.967272	1	1
ENSMUSG00000018659	Pnpo	230.634	405.426	1.75788	0.813835	0.00787096	0.0283596	230.427	516.918	2.2433	1.16562	0.0088405	0.0476585	1
ENSMUSG00000018661	Cog1	1589.78	1814.42	1.1413	0.190682	0.339737	0.630531	1587.82	1637.71	1.03142	0.0446317	0.778901	1	1
ENSMUSG00000018666	Cbx1	5333.7	3136.89	0.588127	-0.765801	4.05597e-07	2.73351e-06	3717.38	2832.78	0.762039	-0.392064	0.110945	0.363008	1
ENSMUSG00000018669	Cdk5rap3	2658.28	2395.94	0.901311	-0.149903	0.252953	0.509354	2242.24	2213.86	0.98734	-0.0183808	0.701546	1	1
ENSMUSG00000018672	Copz2	1568.93	227.028	0.144703	-2.78884	1.65514e-45	6.45338e-44	1882.98	355.136	0.188603	-2.40657	2.1533e-15	9.39165e-14	1
ENSMUSG00000018677	Slc25a39	2698.32	2851.83	1.05689	0.0798242	0.651642	0.949461	2803.05	3581.93	1.27787	0.35374	0.403303	0.84224	1
ENSMUSG00000018678	Sp2	1140.36	785.497	0.688817	-0.537807	0.218146	0.454645	853.697	689.386	0.80753	-0.308413	0.407107	0.846566	1
ENSMUSG00000018697	Aatf	827.369	860.034	1.03948	0.055862	0.566574	0.881701	610.629	632.605	1.03599	0.0510104	0.959802	1	1
ENSMUSG00000018698	Lhx1	6.34922	0	0	#NAME?	0.120027	0.287315	1.7418	0	0	#NAME?	0.768716	1	#NAME?
ENSMUSG00000018707	Dync1h1	31754	26671.9	0.839954	-0.251617	0.0974974	0.242748	24102.2	18331.4	0.760569	-0.394849	0.495411	0.938112	1
ENSMUSG00000018727	Cpsf4l	104.887	142.306	1.35675	0.440159	0.288625	0.561137	64.5411	76.6621	1.1878	0.248296	0.663556	1	1
ENSMUSG00000018733	Pex12	485.634	546.955	1.12627	0.171552	0.420196	0.729374	486.398	505.268	1.0388	0.0549118	0.987665	1	1
ENSMUSG00000018736	Ndel1	2399.63	2914.2	1.21444	0.280287	0.107164	0.262206	2592.16	3965.93	1.52997	0.613503	0.035992	0.152588	1
ENSMUSG00000018740	Slc25a35	283.015	406.966	1.43796	0.524028	0.0404154	0.117604	369.233	713.636	1.93275	0.950656	0.00266328	0.0167899	1
ENSMUSG00000018750	Zbtb4	2580.4	3238.28	1.25496	0.327636	0.0567893	0.156117	3415.64	3659.69	1.07145	0.0995686	0.53712	0.965809	1
ENSMUSG00000018752	Tnfsf12-Tnfsf13	44.7168	14.3435	0.320763	-1.64042	0.0148577	0.0495606	70.4443	17.6617	0.250719	-1.99586	0.00312838	0.0192913	1
ENSMUSG00000018761	Mpdu1	2040.41	2085.87	1.02228	0.0317919	0.919451	1	1956.26	2377.71	1.21544	0.281475	0.516568	0.955255	1
ENSMUSG00000018765	Fxr2	4431.12	6151.55	1.38826	0.473277	0.00253725	0.010244	4118.8	5119.75	1.24302	0.313849	0.293089	0.702344	1
ENSMUSG00000018770	Atp5g3	6003.37	4845.22	0.807083	-0.30921	0.0207887	0.0664449	5785.17	7378.51	1.27542	0.350971	0.4102	0.848927	0
ENSMUSG00000018774	Cd68	808.83	483.048	0.597218	-0.743671	0.0610962	0.165917	1064.91	840.511	0.789275	-0.341399	0.277589	0.678945	1
ENSMUSG00000018776	Amac1	6.74126	7.91704	1.17441	0.231942	0.850377	1	4.76531	7.70731	1.61738	0.693658	0.623492	1	1
ENSMUSG00000018796	Acsl1	1775.96	1635.91	0.921141	-0.118505	0.57945	0.891842	2419.69	4226.63	1.74676	0.804684	0.00228958	0.0146761	0
ENSMUSG00000018800	Abca5	2800.26	1090.67	0.389488	-1.36035	2.98617e-16	3.83679e-15	2278.8	995.317	0.436772	-1.19505	7.78966e-05	0.000700938	1
ENSMUSG00000018809	Smyd4	667.824	552.41	0.827179	-0.273728	0.0824988	0.212219	484.903	458.832	0.946236	-0.0797284	0.821201	1	1
ENSMUSG00000018819	Lsp1	675.437	11.6182	0.017201	-5.86136	6.49293e-68	4.69765e-66	619.367	79.1611	0.12781	-2.96793	4.07186e-16	1.92817e-14	1
ENSMUSG00000018820	Zfyve27	2599.71	3881.23	1.49295	0.578161	0.0004718	0.00219204	2409.79	3142.36	1.30399	0.382938	0.211306	0.569395	1
ENSMUSG00000018821	Avpi1	185.311	157.88	0.851972	-0.231122	0.496853	0.814217	242.661	246.637	1.01638	0.0234467	0.834866	1	0
ENSMUSG00000018822	Sfrp5	62.5778	27.8643	0.445275	-1.16723	0.0284188	0.087058	75.7397	83.5923	1.10368	0.142322	0.633918	1	0
ENSMUSG00000018830	Myh11	88.5658	53.9822	0.609515	-0.714267	0.273597	0.538845	219.467	58.4453	0.266306	-1.90885	4.27067e-05	0.000402451	1
ENSMUSG00000018841	Rad51l3	723.039	830.432	1.14853	0.199788	0.334161	0.623505	583.015	699.928	1.20053	0.263674	0.347531	0.779351	1
ENSMUSG00000018844	Fndc8	9.33751	41.7452	4.4707	2.1605	0.00319431	0.0125962	5.2254	18.7537	3.58896	1.84357	0.0707129	0.258817	1
ENSMUSG00000018845	Unc45b	29.2635	16.0394	0.548101	-0.867485	0.351037	0.644462	55.1174	74.0969	1.34435	0.426907	0.443046	0.88743	0
ENSMUSG00000018846	Pank3	5504.4	5206.28	0.945839	-0.0803331	0.6905	0.98137	5168.45	4129.64	0.79901	-0.323715	0.312407	0.729698	1
ENSMUSG00000018848	Rars	1899.84	1871.48	0.985077	-0.0216912	0.852799	1	1643.04	1614.45	0.982594	-0.0253327	0.890625	1	1
ENSMUSG00000018849	Wwc1	1993.82	15678.4	7.8635	2.97517	1.02175e-75	9.00572e-74	1331.93	9898.31	7.43156	2.89367	1.27285e-24	1.71338e-22	1
ENSMUSG00000018858	Ict1	948.774	1137.25	1.19865	0.26141	0.179042	0.391903	736.577	1063.74	1.44417	0.530243	0.0907134	0.312641	1
ENSMUSG00000018861	Fdxr	537.904	557.135	1.03575	0.0506784	0.99045	1	498.878	410.897	0.823641	-0.279913	0.284478	0.68937	0
ENSMUSG00000018862	Otop3	0.312748	0.822643	2.63037	1.39527	1	1	0.275236	1.09204	3.96766	1.98829	1	1	1
ENSMUSG00000018865	Sult4a1	271.412	155.773	0.573935	-0.801041	0.411148	0.719147	86.3097	121.862	1.41192	0.497653	0.261496	0.653294	0
ENSMUSG00000018868	Pnpla5	0.516255	7.45439	14.4394	3.85194	0.0765483	0.199548	0	19.3238	Inf	Inf	2.72016e-05	0.000266666	#VALUE!
ENSMUSG00000018882	Mrpl45	910.065	1191.59	1.30934	0.388844	0.0509761	0.142821	822.817	1136.42	1.38113	0.465852	0.148853	0.447132	1
ENSMUSG00000018893	Mb	4.25426	7.50644	1.76445	0.819221	0.861109	1	4.76531	3.16512	0.664201	-0.590307	1	1	0
ENSMUSG00000018899	Irf1	1115.39	180.4	0.161737	-2.62828	5.70126e-32	1.43775e-30	2164.05	403.297	0.186363	-2.42382	5.40337e-13	1.72013e-11	1
ENSMUSG00000018900	Slc22a5	1167.6	1583.43	1.35615	0.439512	0.00635915	0.0234943	2034.01	2055.62	1.01062	0.0152477	0.988476	1	1
ENSMUSG00000018906	P4ha2	1377.23	474.672	0.344659	-1.53676	0.0740657	0.194351	614.108	323.074	0.526086	-0.926629	0.00529698	0.0306158	1
ENSMUSG00000018907	Alox12e	1.54876	0	0	#NAME?	0.765571	1	2.24708	1.26605	0.563419	-0.827719	1	1	#NAME?
ENSMUSG00000018909	Arrb1	2938.46	1047.32	0.356418	-1.48836	3.03896e-15	3.70411e-14	2131.49	2622.59	1.2304	0.299129	0.165869	0.483561	0
ENSMUSG00000018919	Tm4sf5	13.731	13.7782	1.00344	0.0049541	0.843251	1	11.8229	21.7449	1.83922	0.879092	0.215428	0.576752	1
ENSMUSG00000018920	Cxcl16	357.004	73.1039	0.204771	-2.28792	2.86038e-14	3.302e-13	940.647	135.248	0.143782	-2.79804	7.80817e-11	1.84543e-09	1
ENSMUSG00000018921	Pelp1	2060.07	2030.96	0.98587	-0.020531	0.803939	1	1442.41	1277.54	0.885693	-0.175121	0.579108	0.988701	1
ENSMUSG00000018923	Med11	352.925	424.698	1.20337	0.267075	0.252368	0.508343	279.917	362.865	1.29633	0.374434	0.366516	0.800512	1
ENSMUSG00000018924	Alox15	14.0138	1266.09	90.3461	6.49739	3.5495e-85	4.05257e-83	2.47304	275.63	111.454	6.80031	4.60214e-28	9.38766e-26	1
ENSMUSG00000018925	RP23-320E6.1	4.3635	3.03323	0.695137	-0.524631	0.821032	1	2.38265	1.89907	0.797042	-0.327273	1	1	1
ENSMUSG00000018927	Ccl6	10.0722	0.925294	0.0918657	-3.44433	0.100302	0.248315	15.8077	4.89019	0.309356	-1.69266	0.245652	0.627209	1
ENSMUSG00000018930	Ccl4	48.0777	0.925294	0.0192458	-5.69931	1.47859e-07	1.03866e-06	74.5731	9.08437	0.121818	-3.0372	0.00740457	0.0409327	1
ENSMUSG00000018931	Gtlf3b	2572.44	1893.59	0.736106	-0.442015	0.0055709	0.0208468	2211.28	1907.21	0.862494	-0.213413	0.450229	0.893761	1
ENSMUSG00000018932	Map2k3	2208.09	693.679	0.314154	-1.67046	1.65767e-22	2.82462e-21	2223.67	982.822	0.441981	-1.17794	2.21111e-05	0.000221178	1
[truncated: 26,415 more rows]

## Sheet: CufflinksP1GFPposvneg
gene_id	sample_1	sample_2	status	value_1	value_2	log2_fold_change	test_stat	p_value	q_value	significant	gene_id	class_code	nearest_ref_id	gene_short_name	locus	length	coverage
XLOC_000001	p1GFPpos	p1GFPneg	OK	14.9772	18.1503	0.277222	-1.01559	0.309823	0.584033	no	XLOC_000001			Lypla1	chr1:4807892-4846735
XLOC_000002	p1GFPpos	p1GFPneg	OK	29.3262	33.4208	0.188557	-0.781671	0.434408	0.707321	no	XLOC_000002			Tcea1	chr1:4857693-4897909
XLOC_000003	p1GFPpos	p1GFPneg	OK	20.6978	14.3399	-0.529442	1.67822	0.0933039	0.270071	no	XLOC_000003			Atp6v1h	chr1:5083113-5162919
XLOC_000004	p1GFPpos	p1GFPneg	NOTEST	0.0716701	0.115291	0.685838	-0.803611	0.421622	1	no	XLOC_000004			Oprk1	chr1:5588492-5606133
XLOC_000005	p1GFPpos	p1GFPneg	OK	7.624	8.16615	0.0991077	-0.350786	0.725749	0.91062	no	XLOC_000005			Rb1cc1	chr1:6209700-6276490
XLOC_000006	p1GFPpos	p1GFPneg	NOTEST	0	0	0	0	1	1	no	XLOC_000006			Fam150a	chr1:6359330-6394731
XLOC_000007	p1GFPpos	p1GFPneg	NOTEST	0.00736665	0.00548179	-0.426362	0.201581	0.840245	1	no	XLOC_000007			St18	chr1:6487230-6860940
XLOC_000008	p1GFPpos	p1GFPneg	OK	13.3628	13.782	0.0445635	-0.169303	0.865558	0.970025	no	XLOC_000008			Pcmtd1	chr1:7088919-7173632
XLOC_000009	p1GFPpos	p1GFPneg	OK	0.0415167	0.171711	2.04822	-2.30673	0.0210697	0.0936905	no	XLOC_000009				chr1:9541604-9544528
XLOC_000010	p1GFPpos	p1GFPneg	OK	6.1526	7.24616	0.23602	-0.660292	0.509067	0.769915	no	XLOC_000010			Rrs1	chr1:9545407-9547455
XLOC_000011	p1GFPpos	p1GFPneg	OK	0.118156	0.457189	1.95209	-1.70532	0.0881352	0.25948	no	XLOC_000011			Adhfe1	chr1:9548045-9631092
XLOC_000012	p1GFPpos	p1GFPneg	OK	0.889059	0.967432	0.12188	-0.229554	0.818439	0.953242	no	XLOC_000012			3110035E14Rik	chr1:9548045-9631092
XLOC_000013	p1GFPpos	p1GFPneg	OK	0.0260683	0.440871	4.07999	-1.24018	0.214908	0.467842	no	XLOC_000013				chr1:9667415-9700220
XLOC_000014	p1GFPpos	p1GFPneg	OK	1.92534	1.81401	-0.0859259	0.0776802	0.938082	0.990251	no	XLOC_000014			1700034P13Rik	chr1:9719798-9771256
XLOC_000015	p1GFPpos	p1GFPneg	OK	1.46617	3.04224	1.05308	-2.67087	0.00756549	0.0421025	yes	XLOC_000015			Sgk3	chr1:9798129-9902568
XLOC_000016	p1GFPpos	p1GFPneg	OK	0.312835	0.227861	-0.457249	0.722332	0.47009	0.73787	no	XLOC_000016			6030422M02Rik	chr1:9908637-9940954
XLOC_000017	p1GFPpos	p1GFPneg	OK	12.2049	10.155	-0.265273	0.78868	0.430299	0.703619	no	XLOC_000017			Cspp1	chr1:10024624-10137023
XLOC_000018	p1GFPpos	p1GFPneg	OK	0.891386	0.0528733	-4.07544	2.87554	0.00403343	0.0252587	yes	XLOC_000018			Cpa6	chr1:10311319-10865874
XLOC_000019	p1GFPpos	p1GFPneg	OK	0.748324	3.58468	2.26011	-6.66522	2.64273e-11	8.45036e-10	yes	XLOC_000019			Prex2	chr1:10993219-11303685
XLOC_000020	p1GFPpos	p1GFPneg	OK	0.179729	0.426629	1.24716	-1.52853	0.12638	0.331726	no	XLOC_000020			A830018L16Rik	chr1:11414104-11975902
XLOC_000021	p1GFPpos	p1GFPneg	OK	15.7044	10.2046	-0.621956	2.17081	0.0299454	0.12119	no	XLOC_000021			4932411L15	chr1:12667562-12673090
XLOC_000022	p1GFPpos	p1GFPneg	OK	5.69226	24.7657	2.12127	-8.41024	0	0	yes	XLOC_000022			Sulf1	chr1:12691393-12861218
XLOC_000023	p1GFPpos	p1GFPneg	NOTEST	0.00564931	0.0315921	2.48342	-0.91413	0.360649	1	no	XLOC_000023			Xkr9	chr1:13668770-13701723
XLOC_000024	p1GFPpos	p1GFPneg	FAIL	18.8786	2.6004	0	0	1	1	no	XLOC_000024			Kcnb2	chr1:15285366-15723752
XLOC_000025	p1GFPpos	p1GFPneg	OK	6.9471	5.12702	-0.43829	0.798336	0.424676	0.698326	no	XLOC_000025			Terf1	chr1:15805199-15892750
XLOC_000026	p1GFPpos	p1GFPneg	OK	8.26762	5.43394	-0.605473	1.53792	0.124069	0.327652	no	XLOC_000026			Rdh10	chr1:16105817-16133735
XLOC_000027	p1GFPpos	p1GFPneg	NOTEST	0.0299528	0.00319617	-3.22828	0.237987	0.811891	1	no	XLOC_000027			D030040B21Rik	chr1:16657551-16709960
XLOC_000028	p1GFPpos	p1GFPneg	OK	8.88225	9.81105	0.143482	-0.181282	0.856146	0.966781	no	XLOC_000028			Ly96,Tmem70	chr1:16657551-16709960
XLOC_000029	p1GFPpos	p1GFPneg	OK	1.72843	1.97715	0.193961	-0.447712	0.654361	0.871404	no	XLOC_000029			Gdap1	chr1:17145372-17164270
XLOC_000030	p1GFPpos	p1GFPneg	OK	4.29242	0.650479	-2.72222	4.61623	3.90773e-06	5.6367e-05	yes	XLOC_000030			Pi15	chr1:17601783-17697313
XLOC_000031	p1GFPpos	p1GFPneg	OK	24.211	7.84634	-1.62557	5.20508	1.93916e-07	3.56075e-06	yes	XLOC_000031			Crispld1	chr1:17727047-17771685
XLOC_000032	p1GFPpos	p1GFPneg	NOTEST	0	0	0	0	1	1	no	XLOC_000032			Tfap2d	chr1:19103021-19166332
XLOC_000033	p1GFPpos	p1GFPneg	NOTEST	0	0.0185653	1.79769e+308	1.79769e+308	0.25039	1	no	XLOC_000033			Tfap2b	chr1:19208913-19238734
XLOC_000034	p1GFPpos	p1GFPneg	NOTEST	0	0	0	0	1	1	no	XLOC_000034			4930486I03Rik	chr1:20057778-20618057
XLOC_000035	p1GFPpos	p1GFPneg	NOTEST	0	0	0	0	1	1	no	XLOC_000035			Mir206	chr1:20679009-20679082
XLOC_000036	p1GFPpos	p1GFPneg	NOTEST	0	0	0	0	1	1	no	XLOC_000036			Mir133b	chr1:20682768-20682887
XLOC_000037	p1GFPpos	p1GFPneg	NOTEST	0	0	0	0	1	1	no	XLOC_000037			Il17a	chr1:20730904-20734496
XLOC_000038	p1GFPpos	p1GFPneg	OK	24.432	4.37785	-2.48047	7.85238	3.9968e-15	1.93008e-13	yes	XLOC_000038			Paqr8	chr1:20888641-20940107
XLOC_000039	p1GFPpos	p1GFPneg	OK	8.62779	1.34933	-2.67674	4.10843	3.98367e-05	0.000458284	yes	XLOC_000039			Efhc1	chr1:20951542-21079225
XLOC_000040	p1GFPpos	p1GFPneg	OK	0.280153	0.266313	-0.073095	0.0763603	0.939132	0.990554	no	XLOC_000040				chr1:21166444-21188098
XLOC_000041	p1GFPpos	p1GFPneg	OK	5.71595	5.43544	-0.0725978	0.126465	0.899364	0.979997	no	XLOC_000041			Gsta3,Tmem14a	chr1:21218581-21265559
XLOC_000042	p1GFPpos	p1GFPneg	NOTEST	0	0.00436447	1.79769e+308	1.79769e+308	0.261479	1	no	XLOC_000042			Khdc1a	chr1:21349676-21352199
XLOC_000043	p1GFPpos	p1GFPneg	NOTEST	0	0	0	0	1	1	no	XLOC_000043			Khdc1c	chr1:21368330-21369743
XLOC_000044	p1GFPpos	p1GFPneg	NOTEST	0	0	0	0	1	1	no	XLOC_000044			Khdc1b	chr1:21383555-21386384
XLOC_000045	p1GFPpos	p1GFPneg	NOTEST	0	0	0	0	1	1	no	XLOC_000045			Mir30a	chr1:23272268-23272339
XLOC_000046	p1GFPpos	p1GFPneg	OK	1.2817	0.791256	-0.695845	1.43052	0.152569	0.375955	no	XLOC_000046			Mir30c-2	chr1:23291508-23294028
XLOC_000047	p1GFPpos	p1GFPneg	OK	0.495798	0.740689	0.579114	-0.558205	0.576704	0.819703	no	XLOC_000047			B3gat2	chr1:23761925-23922289
XLOC_000048	p1GFPpos	p1GFPneg	OK	81.6375	497.496	2.60738	-13.628	0	0	yes	XLOC_000048			Col9a1	chr1:24177609-24256915
XLOC_000049	p1GFPpos	p1GFPneg	OK	7.61266	6.76503	-0.170306	0.57449	0.565636	0.812216	no	XLOC_000049			Lmbrd1	chr1:24678543-24766675
XLOC_000050	p1GFPpos	p1GFPneg	NOTEST	0.0192446	0.0371395	0.948503	-0.532829	0.594152	1	no	XLOC_000050			Lgsn	chr1:31141077-31222656
XLOC_000051	p1GFPpos	p1GFPneg	NOTEST	0	0	0	0	1	1	no	XLOC_000051			4930521A18Rik	chr1:31222838-31224287
XLOC_000052	p1GFPpos	p1GFPneg	NOTEST	0	0	0	0	1	1	no	XLOC_000052			Gm4850	chr1:31264846-31268061
XLOC_000053	p1GFPpos	p1GFPneg	OK	0.727627	1.19625	0.717245	-0.838231	0.401901	0.677112	no	XLOC_000053			Khdrbs2	chr1:32172748-32705197
XLOC_000054	p1GFPpos	p1GFPneg	OK	0.157989	0.542607	1.78008	-2.33209	0.0196957	0.0890742	no	XLOC_000054			Prim2	chr1:33453810-33670953
XLOC_000055	p1GFPpos	p1GFPneg	OK	0.353842	0.433331	0.292364	-0.14263	0.886582	0.976293	no	XLOC_000055			1700001G17Rik	chr1:33453810-33670953
XLOC_000056	p1GFPpos	p1GFPneg	OK	4.07638	5.33066	0.387025	-1.14056	0.254054	0.519166	no	XLOC_000056			Rab23	chr1:33719895-33742760
XLOC_000057	p1GFPpos	p1GFPneg	FAIL	10.3747	20.1563	0	0	1	1	no	XLOC_000057			Dst	chr1:33908219-34308657
XLOC_000058	p1GFPpos	p1GFPneg	OK	8.53187	8.24876	-0.0486846	0.127359	0.898657	0.979825	no	XLOC_000058			Imp4	chr1:34436669-34449467
XLOC_000059	p1GFPpos	p1GFPneg	OK	3.84405	0.780361	-2.30041	2.78447	0.00536145	0.031837	yes	XLOC_000059			Ptpn18	chr1:34459132-34487238
XLOC_000060	p1GFPpos	p1GFPneg	NOTEST	0.170285	0.0131288	-3.69714	1.84152	0.065546	1	no	XLOC_000060			Prss39	chr1:34498046-34503062
XLOC_000061	p1GFPpos	p1GFPneg	OK	1.62206	0.0204543	-6.30928	4.61842	3.86666e-06	5.58303e-05	yes	XLOC_000061			Cfc1	chr1:34535402-34545510
XLOC_000062	p1GFPpos	p1GFPneg	OK	0.0890638	0.544424	2.61182	-4.15339	3.27592e-05	0.000384941	yes	XLOC_000062			Fam123c	chr1:34579692-34590944
XLOC_000063	p1GFPpos	p1GFPneg	OK	3.35447	3.83628	0.193622	-0.211651	0.832379	0.959165	no	XLOC_000063			Arhgef4	chr1:34678159-34843050
XLOC_000064	p1GFPpos	p1GFPneg	OK	9.55534	6.23156	-0.616716	1.79033	0.0734009	0.228965	no	XLOC_000064			Plekhb2	chr1:34849958-34879585
XLOC_000065	p1GFPpos	p1GFPneg	OK	45.9683	10.0671	-2.19099	8.14244	4.44089e-16	2.32138e-14	yes	XLOC_000065			Hs6st1	chr1:36068399-36106446
XLOC_000066	p1GFPpos	p1GFPneg	OK	0.619388	0.947662	0.613528	-1.20182	0.229435	0.487796	no	XLOC_000066			Arid5a	chr1:36307732-36329380
XLOC_000067	p1GFPpos	p1GFPneg	OK	0.0185122	0.24703	3.73814	-2.60065	0.00930468	0.049553	yes	XLOC_000067				chr1:36403495-36411370
XLOC_000068	p1GFPpos	p1GFPneg	OK	0	0.363187	1.79769e+308	1.79769e+308	0.0567138	0.191358	no	XLOC_000068				chr1:36412576-36413075
XLOC_000069	p1GFPpos	p1GFPneg	OK	0.0717663	0.228104	1.66831	-0.997833	0.31836	0.592953	no	XLOC_000069				chr1:36415612-36417540
XLOC_000070	p1GFPpos	p1GFPneg	OK	3.04737	5.49479	0.8505	-2.15321	0.0313025	0.125262	no	XLOC_000070			Cnnm4	chr1:36471596-36508777
XLOC_000071	p1GFPpos	p1GFPneg	OK	5.10488	6.3925	0.324503	-1.04106	0.297849	0.570886	no	XLOC_000071			Cnnm3	chr1:36511861-36528457
XLOC_000072	p1GFPpos	p1GFPneg	OK	70.2711	64.1034	-0.132532	0.444355	0.656786	0.872889	no	XLOC_000072			Cox5b	chr1:36691486-36693388
XLOC_000073	p1GFPpos	p1GFPneg	NOTEST	0.0411272	0.0111723	-1.88017	0.818119	0.413289	1	no	XLOC_000073			4933424G06Rik	chr1:36714537-36757960
XLOC_000074	p1GFPpos	p1GFPneg	NOTEST	0.0532555	0.0751909	0.497628	-0.480703	0.630728	1	no	XLOC_000074			Zap70	chr1:36761860-36782816
XLOC_000075	p1GFPpos	p1GFPneg	NOTEST	0	0.00481174	1.79769e+308	1.79769e+308	0.204767	1	no	XLOC_000075			Cnga3	chr1:37219260-37263384
XLOC_000076	p1GFPpos	p1GFPneg	OK	5.35705	5.98246	0.159302	-0.453847	0.649939	0.868596	no	XLOC_000076			Inpp4a	chr1:37299892-37410735
XLOC_000077	p1GFPpos	p1GFPneg	OK	25.2669	19.9802	-0.338675	0.968239	0.332925	0.608677	no	XLOC_000077			Unc50	chr1:37430166-37439124
XLOC_000078	p1GFPpos	p1GFPneg	OK	1.84002	1.40556	-0.388581	0.314913	0.752828	0.924162	no	XLOC_000078			Lipt1	chr1:37872205-37898333
XLOC_000079	p1GFPpos	p1GFPneg	OK	29.0749	35.1705	0.274593	-0.722717	0.469854	0.737662	no	XLOC_000079			Mrpl30	chr1:37872205-37898333
XLOC_000080	p1GFPpos	p1GFPneg	OK	12.3167	10.4652	-0.235007	0.909592	0.363038	0.639875	no	XLOC_000080			Eif5b	chr1:37998009-38129662
XLOC_000081	p1GFPpos	p1GFPneg	NOTEST	0	0	0	0	1	1	no	XLOC_000081			Nms	chr1:38939148-38950276
XLOC_000082	p1GFPpos	p1GFPneg	OK	10.9069	12.8374	0.235118	-0.729048	0.465973	0.734333	no	XLOC_000082			Pdcl3	chr1:38987813-38997236
XLOC_000083	p1GFPpos	p1GFPneg	OK	0.132414	0.494208	1.90006	-3.17633	0.00149151	0.011066	yes	XLOC_000083			Npas2	chr1:39194271-39363518
XLOC_000084	p1GFPpos	p1GFPneg	OK	344.582	356.885	0.05061	-0.254132	0.799394	0.94532	no	XLOC_000084			Rpl31	chr1:39367850-39478747
XLOC_000085	p1GFPpos	p1GFPneg	OK	7.36732	7.17847	-0.0374636	0.107703	0.914231	0.984036	no	XLOC_000085			D1Bwg0212e	chr1:39535801-39546877
XLOC_000086	p1GFPpos	p1GFPneg	OK	37.3206	46.9445	0.330983	-1.5964	0.1104	0.30322	no	XLOC_000086			Map4k4	chr1:39900912-40027929
XLOC_000087	p1GFPpos	p1GFPneg	NOTEST	0.0389387	0	-1.79769e+308	-1.79769e+308	0.117248	1	no	XLOC_000087			Il1r2	chr1:40076211-40125226
XLOC_000088	p1GFPpos	p1GFPneg	OK	0.747838	0.660852	-0.178399	0.374739	0.707855	0.901496	no	XLOC_000088			Il1r1	chr1:40225079-40316177
XLOC_000089	p1GFPpos	p1GFPneg	OK	0.0612807	1.7818	4.86175	-7.20011	6.01741e-13	2.3391e-11	yes	XLOC_000089			Il1rl2	chr1:40324565-40368364
XLOC_000090	p1GFPpos	p1GFPneg	OK	0	0.129055	1.79769e+308	1.79769e+308	0.0282366	0.116085	no	XLOC_000090			Il1rl1	chr1:40439648-40465414
XLOC_000091	p1GFPpos	p1GFPneg	NOTEST	0.0466662	0.0328338	-0.507195	0.389419	0.696966	1	no	XLOC_000091			Il18r1	chr1:40465551-40500854
XLOC_000092	p1GFPpos	p1GFPneg	NOTEST	0.00833556	0.012736	0.611557	-0.311062	0.755753	1	no	XLOC_000092			Il18rap	chr1:40515361-40549297
XLOC_000093	p1GFPpos	p1GFPneg	OK	0.218572	0.460275	1.07439	-1.29278	0.196087	0.44172	no	XLOC_000093			Slc9a4	chr1:40580088-40631050
XLOC_000094	p1GFPpos	p1GFPneg	OK	2.74609	0.46691	-2.55616	5.38578	7.21326e-08	1.42565e-06	yes	XLOC_000094			Slc9a2	chr1:40681711-40768885
XLOC_000095	p1GFPpos	p1GFPneg	NOTEST	0.039854	0.0264768	-0.589997	0.315214	0.752599	1	no	XLOC_000095			Tmem182	chr1:40805600-40856843
XLOC_000096	p1GFPpos	p1GFPneg	OK	1.37142	0.799857	-0.777852	1.53524	0.124725	0.328737	no	XLOC_000096				chr1:42259703-42313613
XLOC_000097	p1GFPpos	p1GFPneg	OK	0.0577367	0.323294	2.48529	-2.19979	0.027822	0.114938	no	XLOC_000097				chr1:42345864-42366968
XLOC_000098	p1GFPpos	p1GFPneg	OK	0.262073	0.193626	-0.436697	0.122157	0.902775	0.981014	no	XLOC_000098				chr1:42588569-42629925
XLOC_000099	p1GFPpos	p1GFPneg	OK	0.194779	0.283199	0.539982	-0.608031	0.543167	0.796019	no	XLOC_000099				chr1:42636668-42641132
XLOC_000100	p1GFPpos	p1GFPneg	OK	56.8837	85.6292	0.590088	-2.33012	0.0197996	0.0894598	no	XLOC_000100			2900092D14Rik,Pou3f3	chr1:42697104-42752813
XLOC_000101	p1GFPpos	p1GFPneg	FAIL	16.9491	13.3376	0	0	1	1	no	XLOC_000101			Mrps9	chr1:42851232-42905685
XLOC_000102	p1GFPpos	p1GFPneg	OK	3.35661	0.191748	-4.12972	8.93828	0	0	yes	XLOC_000102			Gpr45	chr1:42934620-43035449
XLOC_000103	p1GFPpos	p1GFPneg	OK	10.156	8.38703	-0.276102	0.887395	0.374866	0.651455	no	XLOC_000103			AI597479	chr1:43098709-43115970
XLOC_000104	p1GFPpos	p1GFPneg	OK	56.4342	26.4574	-1.0929	4.25409	2.09897e-05	0.00025798	yes	XLOC_000104			Nck2	chr1:43445750-43570519
XLOC_000105	p1GFPpos	p1GFPneg	OK	13.3781	109.917	3.03847	-11.4759	0	0	yes	XLOC_000105			1500015O10Rik	chr1:43730601-43742564
XLOC_000106	p1GFPpos	p1GFPneg	OK	10.3508	11.934	0.205343	-0.807446	0.419409	0.693335	no	XLOC_000106			Tpp2	chr1:43932907-44002971
XLOC_000107	p1GFPpos	p1GFPneg	OK	5.62307	4.67151	-0.26747	0.571756	0.567488	0.813547	no	XLOC_000107			Bivm	chr1:44103795-44146186
XLOC_000108	p1GFPpos	p1GFPneg	OK	4.01987	6.53204	0.700387	-2.05738	0.0396497	0.148371	no	XLOC_000108			Ercc5	chr1:44147741-44181260
XLOC_000109	p1GFPpos	p1GFPneg	NOTEST	0.105433	0.00832272	-3.66312	1.34341	0.179139	1	no	XLOC_000109				chr1:44198017-44199431
XLOC_000110	p1GFPpos	p1GFPneg	OK	11.6941	13.1422	0.168435	-0.552908	0.580326	0.822219	no	XLOC_000110			Gulp1	chr1:44551670-44796836
XLOC_000111	p1GFPpos	p1GFPneg	OK	11.9585	571.173	5.57781	-29.7144	0	0	yes	XLOC_000111			Col3a1	chr1:45311537-45349706
XLOC_000112	p1GFPpos	p1GFPneg	OK	12.3335	9.6736	-0.35046	1.02618	0.304806	0.57857	no	XLOC_000112			Wdr75	chr1:45795174-45823973
XLOC_000113	p1GFPpos	p1GFPneg	OK	1.08409	2.0804	0.940375	-1.78042	0.075007	0.23228	no	XLOC_000113			Dnahc7b	chr1:46066308-46373626
XLOC_000114	p1GFPpos	p1GFPneg	OK	1.74443	0.884488	-0.979837	2.16729	0.0302129	0.122041	no	XLOC_000114			Tmeff2	chr1:50927522-51187270
XLOC_000115	p1GFPpos	p1GFPneg	OK	1.29486	40.6549	4.97256	-16.7604	0	0	yes	XLOC_000115			Sdpr	chr1:51218385-51333779
XLOC_000116	p1GFPpos	p1GFPneg	OK	0.270861	0.0614365	-2.14038	2.72292	0.00647085	0.0371252	yes	XLOC_000116			Stat4	chr1:52008243-52107184
XLOC_000117	p1GFPpos	p1GFPneg	OK	1.62088	3.2983	1.02494	-2.73313	0.00627349	0.036212	yes	XLOC_000117			Stat1	chr1:52119437-52161865
XLOC_000118	p1GFPpos	p1GFPneg	OK	0.374886	0.445375	0.248565	-0.217088	0.82814	0.957558	no	XLOC_000118				chr1:52513870-52523750
XLOC_000119	p1GFPpos	p1GFPneg	OK	2.06484	3.11804	0.594608	-1.34037	0.180125	0.419042	no	XLOC_000119			Tmem194b	chr1:52630704-52653239
XLOC_000120	p1GFPpos	p1GFPneg	OK	6.03751	8.22765	0.446528	-1.05867	0.28975	0.561724	no	XLOC_000120			Hibch	chr1:52844920-52953665
XLOC_000121	p1GFPpos	p1GFPneg	NOTEST	0.00634776	0.0863216	3.7654	-1.90548	0.0567182	1	no	XLOC_000121			Mstn	chr1:53061662-53068079
XLOC_000122	p1GFPpos	p1GFPneg	OK	19.7973	10.6726	-0.891389	2.10265	0.0354965	0.137309	no	XLOC_000122			Ormdl1,Osgepl1	chr1:53188733-53330401
XLOC_000123	p1GFPpos	p1GFPneg	OK	0.455142	0.0319439	-3.83271	0.890918	0.372973	0.649607	no	XLOC_000123			Dnahc7a	chr1:53394442-53707025
XLOC_000124	p1GFPpos	p1GFPneg	OK	0.228498	0.0662578	-1.78602	0.78575	0.432014	0.705098	no	XLOC_000124			Hecw2	chr1:53806873-54195034
XLOC_000125	p1GFPpos	p1GFPneg	OK	0.139304	0.173575	0.317318	-0.282706	0.777402	0.936043	no	XLOC_000125			Ccdc150	chr1:54250682-54368727
XLOC_000126	p1GFPpos	p1GFPneg	OK	6.6433	4.08132	-0.702866	1.44432	0.148648	0.369686	no	XLOC_000126			Coq10b	chr1:55051219-55073308
XLOC_000127	p1GFPpos	p1GFPneg	OK	67.6034	62.1806	-0.120631	0.439985	0.659948	0.87473	no	XLOC_000127			Hspe1	chr1:55088147-55091317
XLOC_000128	p1GFPpos	p1GFPneg	OK	12.4097	12.0946	-0.0370987	0.129011	0.897349	0.979692	no	XLOC_000128			Mob4	chr1:55131244-55154899
XLOC_000129	p1GFPpos	p1GFPneg	OK	1.94189	1.71646	-0.17803	0.332268	0.739687	0.917732	no	XLOC_000129			Mars2	chr1:55237171-55248618
XLOC_000130	p1GFPpos	p1GFPneg	OK	0.225386	1.10737	2.29667	-4.79376	1.63688e-06	2.54532e-05	yes	XLOC_000130			Plcl1	chr1:55405945-55754445
XLOC_000131	p1GFPpos	p1GFPneg	NOTEST	0	0	0	0	1	1	no	XLOC_000131			9130227L01Rik	chr1:55931240-55972098
XLOC_000132	p1GFPpos	p1GFPneg	NOTEST	0.0365691	0.109263	1.5791	-1.69229	0.09059	1	no	XLOC_000132			9130024F11Rik	chr1:56971468-56975196
XLOC_000133	p1GFPpos	p1GFPneg	OK	1.41412	2.64302	0.902287	-2.02732	0.0426301	0.156033	no	XLOC_000133			1700066M21Rik	chr1:57377619-57386091
XLOC_000134	p1GFPpos	p1GFPneg	OK	9.88555	8.6699	-0.189305	0.443621	0.657317	0.873273	no	XLOC_000134			9430016H08Rik	chr1:57388243-57415958
XLOC_000135	p1GFPpos	p1GFPneg	OK	3.84166	9.02071	1.23151	-3.99152	6.565e-05	0.000717753	yes	XLOC_000135			Spats2l	chr1:57774151-57949964
XLOC_000136	p1GFPpos	p1GFPneg	OK	0.178053	1.95716	3.45839	-6.10551	1.02472e-09	2.67611e-08	yes	XLOC_000136			Sgol2	chr1:57985339-58026277
XLOC_000137	p1GFPpos	p1GFPneg	OK	1.70849	7.34497	2.10403	-4.94472	7.62526e-07	1.26375e-05	yes	XLOC_000137			Aox1	chr1:58029821-58106410
XLOC_000138	p1GFPpos	p1GFPneg	OK	0.0224472	0.386006	4.10402	-4.38487	1.16053e-05	0.00015163	yes	XLOC_000138			Aox3	chr1:58113003-58202167
XLOC_000139	p1GFPpos	p1GFPneg	NOTEST	0.0430652	0.0894213	1.0541	-1.35646	0.174954	1	no	XLOC_000139			Aox4	chr1:58210396-58268596
XLOC_000140	p1GFPpos	p1GFPneg	OK	0.453644	0.321872	-0.495074	0.453659	0.650075	0.868669	no	XLOC_000140			Aox3l1	chr1:58278325-58380469
XLOC_000141	p1GFPpos	p1GFPneg	OK	94.1069	76.0184	-0.307951	1.41732	0.15639	0.38211	no	XLOC_000141			Bzw1	chr1:58383326-58409839
XLOC_000142	p1GFPpos	p1GFPneg	OK	13.6633	8.86353	-0.62435	0.889572	0.373696	0.650343	no	XLOC_000142			Nif3l1	chr1:58411987-58504919
XLOC_000143	p1GFPpos	p1GFPneg	OK	33.5377	38.1845	0.187206	-0.375872	0.707012	0.901039	no	XLOC_000143			Ndufb3	chr1:58514560-58595948
XLOC_000144	p1GFPpos	p1GFPneg	OK	0.284316	0.889165	1.64496	-1.79342	0.0729052	0.22801	no	XLOC_000144			Gm20257	chr1:58652515-58656757
XLOC_000145	p1GFPpos	p1GFPneg	OK	13.0233	9.58165	-0.442747	1.24251	0.214049	0.466635	no	XLOC_000145			Cflar	chr1:58711197-58759123
XLOC_000146	p1GFPpos	p1GFPneg	OK	5.50625	4.43873	-0.310923	0.773481	0.439238	0.71157	no	XLOC_000146			Casp8	chr1:58795373-58847503
XLOC_000147	p1GFPpos	p1GFPneg	OK	9.1206	6.72399	-0.439813	0.965005	0.334542	0.610458	no	XLOC_000147			Stradb	chr1:58973484-58995121
XLOC_000148	p1GFPpos	p1GFPneg	OK	2.29357	0.943141	-1.28205	1.71792	0.0858112	0.254749	no	XLOC_000148			Cdk15	chr1:59253412-59355490
XLOC_000149	p1GFPpos	p1GFPneg	OK	13.0652	19.6585	0.589426	-2.36124	0.0182139	0.0838761	no	XLOC_000149			Fzd7	chr1:59480444-59489728
XLOC_000150	p1GFPpos	p1GFPneg	OK	0.0693514	0.206802	1.57626	-1.62477	0.104212	0.291729	no	XLOC_000150			Gm973	chr1:59514672-59636623
XLOC_000151	p1GFPpos	p1GFPneg	OK	20.6801	22.6376	0.130478	-0.457136	0.647574	0.867146	no	XLOC_000151			Nop58	chr1:59684976-59719034
XLOC_000152	p1GFPpos	p1GFPneg	NOTEST	0	0	0	0	1	1	no	XLOC_000152			Snord70	chr1:59684976-59719034
XLOC_000153	p1GFPpos	p1GFPneg	NOTEST	0	0	0	0	1	1	no	XLOC_000153			Snord11	chr1:59684976-59719034
XLOC_000154	p1GFPpos	p1GFPneg	OK	9.39455	16.0459	0.772306	-3.04156	0.00235359	0.0161971	yes	XLOC_000154			Bmpr2	chr1:59763431-59879010
XLOC_000155	p1GFPpos	p1GFPneg	OK	7.15511	8.67808	0.278402	-1.05706	0.290483	0.562589	no	XLOC_000155			Fam117b	chr1:59913005-59985346
XLOC_000156	p1GFPpos	p1GFPneg	OK	4.11768	4.70497	0.192353	-0.501021	0.616357	0.8475	no	XLOC_000156			Carf	chr1:60068162-60153941
XLOC_000157	p1GFPpos	p1GFPneg	FAIL	5.12427	4.50702	0	0	1	1	no	XLOC_000157			Nbeal1	chr1:60180598-60338318
XLOC_000158	p1GFPpos	p1GFPneg	OK	6.32715	9.29204	0.554439	-1.33182	0.18292	0.423267	no	XLOC_000158			Cyp20a1	chr1:60342856-60388061
XLOC_000159	p1GFPpos	p1GFPneg	OK	8.0735	9.50694	0.235786	-0.647423	0.517358	0.776327	no	XLOC_000159			Abi2	chr1:60409584-60566765
XLOC_000160	p1GFPpos	p1GFPneg	OK	0.322473	0.0799378	-2.01223	2.96955	0.00298232	0.0197207	yes	XLOC_000160			Cd28	chr1:60746387-60773359
XLOC_000161	p1GFPpos	p1GFPneg	NOTEST	0	0.00303279	1.79769e+308	1.79769e+308	0.287673	1	no	XLOC_000161			Ctla4	chr1:60909024-60915830
XLOC_000162	p1GFPpos	p1GFPneg	OK	0.199525	0.0825947	-1.27245	1.69894	0.089331	0.261769	no	XLOC_000162			Icos	chr1:60977913-61000321
XLOC_000163	p1GFPpos	p1GFPneg	NOTEST	0	0	0	0	1	1	no	XLOC_000163			9530026F06Rik	chr1:61378431-61395904
XLOC_000164	p1GFPpos	p1GFPneg	OK	1.43935	3.5222	1.29106	-4.05731	4.96422e-05	0.000559351	yes	XLOC_000164			Pard3b	chr1:61638823-62642514
XLOC_000165	p1GFPpos	p1GFPneg	OK	6.12532	19.4249	1.66505	-6.44389	1.16452e-10	3.42451e-09	yes	XLOC_000165			Nrp2	chr1:62703291-62818692
XLOC_000166	p1GFPpos	p1GFPneg	OK	3.32589	2.66201	-0.321226	0.221462	0.824733	0.956042	no	XLOC_000166			Gm11602	chr1:63047722-63176822
XLOC_000167	p1GFPpos	p1GFPneg	OK	144.467	145.754	0.0127925	-0.0656913	0.947624	0.992487	no	XLOC_000167			Eef1b2	chr1:63176830-63180486
XLOC_000168	p1GFPpos	p1GFPneg	OK	14.5555	20.8616	0.51928	-0.0130262	0.989607	0.998961	no	XLOC_000168			Snora41	chr1:63176830-63180486
XLOC_000169	p1GFPpos	p1GFPneg	OK	3.5793	2.08171	-0.781912	2.41766	0.0156207	0.0745215	no	XLOC_000169			Zdbf2	chr1:63273268-63314579
XLOC_000170	p1GFPpos	p1GFPneg	OK	2.29088	6.80875	1.57148	-4.34765	1.37602e-05	0.000176851	yes	XLOC_000170			Adam23	chr1:63445903-63596515
XLOC_000171	p1GFPpos	p1GFPneg	OK	3.0832	3.17551	0.0425615	-0.093666	0.925374	0.98663	no	XLOC_000171			Fastkd2	chr1:63730624-63769267
XLOC_000172	p1GFPpos	p1GFPneg	NOTEST	0.00985345	0.0820342	3.05752	-1.55867	0.119074	1	no	XLOC_000172			Gm13749	chr1:63964726-63969980
XLOC_000173	p1GFPpos	p1GFPneg	OK	8.08448	9.09692	0.170224	-0.66604	0.505386	0.766773	no	XLOC_000173			Creb1	chr1:64532803-64604638
XLOC_000174	p1GFPpos	p1GFPneg	OK	0.222822	0.29192	0.389684	-0.642125	0.520792	0.77911	no	XLOC_000174				chr1:64620637-64626967
XLOC_000175	p1GFPpos	p1GFPneg	OK	12.4908	9.62073	-0.376651	1.10554	0.268926	0.537364	no	XLOC_000175			Ccnyl1	chr1:64691112-64725650
XLOC_000176	p1GFPpos	p1GFPneg	OK	9.2247	0.114894	-6.32713	6.50999	7.51534e-11	2.26122e-09	yes	XLOC_000176			Akr1cl,D630023F18Rik	chr1:65013085-65123229
XLOC_000177	p1GFPpos	p1GFPneg	OK	4.73886	4.94098	0.0602568	-0.140519	0.88825	0.976773	no	XLOC_000177			Pikfyve	chr1:65186656-65278696
XLOC_000178	p1GFPpos	p1GFPneg	OK	0.0347906	0.319216	3.19776	-2.2793	0.0226494	0.0988743	no	XLOC_000178			Pth2r	chr1:65311228-65389625
XLOC_000179	p1GFPpos	p1GFPneg	NOTEST	0.00479452	0	-1.79769e+308	-1.79769e+308	0.367575	1	no	XLOC_000179			Crygf	chr1:65926521-65928304
XLOC_000180	p1GFPpos	p1GFPneg	OK	6.29829	25.8021	2.03446	-7.55085	4.32987e-14	1.90993e-12	yes	XLOC_000180			Mtap2	chr1:66175318-66442583
XLOC_000181	p1GFPpos	p1GFPneg	OK	0.199183	1.05585	2.40623	-5.36496	8.09662e-08	1.58619e-06	yes	XLOC_000181			Unc80	chr1:66468372-66699191
XLOC_000182	p1GFPpos	p1GFPneg	OK	12.0477	6.25411	-0.945881	2.06143	0.0392622	0.147358	no	XLOC_000182			Rpe	chr1:66700860-66817595
XLOC_000183	p1GFPpos	p1GFPneg	OK	0.182729	0.371358	1.02311	-1.96087	0.0498939	0.174876	no	XLOC_000183			Cps1	chr1:67123065-67231232
XLOC_000184	p1GFPpos	p1GFPneg	OK	0.344127	0.325698	-0.0794069	0.136275	0.891604	0.978044	no	XLOC_000184			Spag16	chr1:69826987-70725132
XLOC_000185	p1GFPpos	p1GFPneg	NOTEST	0	0.00301358	1.79769e+308	1.79769e+308	0.198054	1	no	XLOC_000185			Vwc2l	chr1:70725714-70885397
XLOC_000186	p1GFPpos	p1GFPneg	OK	16.844	18.3255	0.121617	-0.463928	0.642699	0.864277	no	XLOC_000186			Atic	chr1:71557155-71579403
XLOC_000187	p1GFPpos	p1GFPneg	OK	0.47292	0.658646	0.477907	-0.0714159	0.943067	0.991477	no	XLOC_000187			Apol7d	chr1:71585518-71662843
XLOC_000188	p1GFPpos	p1GFPneg	OK	0.0725509	0.300997	2.05268	-3.98319	6.79958e-05	0.000741031	yes	XLOC_000188				chr1:71672365-71712025
XLOC_000189	p1GFPpos	p1GFPneg	OK	0.0197598	0.190775	3.27123	-1.9383	0.0525871	0.181419	no	XLOC_000189				chr1:71731440-71733937
XLOC_000190	p1GFPpos	p1GFPneg	NOTEST	0	0	0	0	1	1	no	XLOC_000190			Gm8883	chr1:71888111-71891204
XLOC_000191	p1GFPpos	p1GFPneg	OK	1.95465	0.863671	-1.17836	0.315861	0.752108	0.923837	no	XLOC_000191			Pecr	chr1:72225955-72303060
XLOC_000192	p1GFPpos	p1GFPneg	OK	0.105266	0.697879	2.72894	-1.18213	0.237154	0.497479	no	XLOC_000192			Tmem169	chr1:72225955-72303060
XLOC_000193	p1GFPpos	p1GFPneg	OK	17.2861	10.0364	-0.784379	2.63062	0.00852299	0.0462448	yes	XLOC_000193			Xrcc5	chr1:72307420-72394953
XLOC_000194	p1GFPpos	p1GFPneg	OK	5.72608	5.21852	-0.133907	0.482804	0.629235	0.855767	no	XLOC_000194			Smarcal1	chr1:72583250-72636790
XLOC_000195	p1GFPpos	p1GFPneg	OK	460.652	464.917	0.0132959	-0.0656129	0.947686	0.992487	no	XLOC_000195			Rpl37a	chr1:72711184-72713813
XLOC_000196	p1GFPpos	p1GFPneg	OK	12.2177	238.538	4.28717	-19.4498	0	0	yes	XLOC_000196			Igfbp2	chr1:72824479-72852471
XLOC_000197	p1GFPpos	p1GFPneg	NOTEST	0	0	0	0	1	1	no	XLOC_000197			1700027A15Rik	chr1:73016035-73025508
XLOC_000198	p1GFPpos	p1GFPneg	OK	0.00631481	0.269472	5.41525	-4.02423	5.71613e-05	0.000634718	yes	XLOC_000198				chr1:73113334-73129508
XLOC_000199	p1GFPpos	p1GFPneg	NOTEST	0	0	0	0	1	1	no	XLOC_000199			D530049I02Rik	chr1:73391384-73430779
XLOC_000200	p1GFPpos	p1GFPneg	OK	19.0578	0.732572	-4.70127	7.67616	1.64313e-14	7.52908e-13	yes	XLOC_000200			Rufy4	chr1:74124654-74148414
XLOC_000201	p1GFPpos	p1GFPneg	OK	0.20814	0.168761	-0.302575	0.457722	0.647152	0.866849	no	XLOC_000201			Cxcr2	chr1:74153993-74161246
XLOC_000202	p1GFPpos	p1GFPneg	OK	49.5845	61.9701	0.321684	-1.32766	0.18429	0.425251	no	XLOC_000202			Arpc2	chr1:74236549-74268213
XLOC_000203	p1GFPpos	p1GFPneg	NOTEST	0.0202152	0.04741	1.22975	-0.56522	0.571924	1	no	XLOC_000203			Gpbar1	chr1:74278599-74279589
XLOC_000204	p1GFPpos	p1GFPneg	OK	21.7324	24.4838	0.171979	-0.34045	0.733518	0.914539	no	XLOC_000204			Pnkd	chr1:74285033-74353692
XLOC_000205	p1GFPpos	p1GFPneg	OK	0.0564582	0.24517	2.11853	-1.55497	0.119953	0.320165	no	XLOC_000205			Gm216	chr1:74362107-74369337
XLOC_000206	p1GFPpos	p1GFPneg	OK	0.0484266	0.703426	3.86053	-3.99889	6.3639e-05	0.000698117	yes	XLOC_000206			Slc11a1	chr1:74375086-74386051
XLOC_000207	p1GFPpos	p1GFPneg	OK	15.8649	37.4135	1.23772	-5.31002	1.09616e-07	2.09818e-06	yes	XLOC_000207			Ctdsp1	chr1:74390505-74397285
XLOC_000208	p1GFPpos	p1GFPneg	NOTEST	0	0	0	0	1	1	no	XLOC_000208			Mir26b	chr1:74390505-74397285
XLOC_000209	p1GFPpos	p1GFPneg	NOTEST	0.0378412	0.0541904	0.518081	-0.0878201	0.93002	1	no	XLOC_000209			Vil1	chr1:74409383-74588223
XLOC_000210	p1GFPpos	p1GFPneg	OK	7.93564	11.5226	0.538042	-1.46923	0.141769	0.358383	no	XLOC_000210			Rqcd1	chr1:74409383-74588223
XLOC_000211	p1GFPpos	p1GFPneg	OK	13.9786	1.90098	-2.8784	2.36964	0.0178057	0.0824488	no	XLOC_000211			Plcd4	chr1:74409383-74588223
XLOC_000212	p1GFPpos	p1GFPneg	OK	3.20595	4.08055	0.34801	-0.706447	0.47991	0.74577	no	XLOC_000212			Bcs1l	chr1:74588276-74592991
XLOC_000213	p1GFPpos	p1GFPneg	OK	2.31434	2.33432	0.0124045	-0.0268552	0.978575	0.997743	no	XLOC_000213			Stk36	chr1:74593751-74636998
XLOC_000214	p1GFPpos	p1GFPneg	OK	7.47953	9.3729	0.325546	-1.16967	0.242136	0.503981	no	XLOC_000214			Ttll4	chr1:74661648-74703880
XLOC_000215	p1GFPpos	p1GFPneg	OK	0.426439	2.41144	2.49948	-4.89589	9.78618e-07	1.58865e-05	yes	XLOC_000215			Cyp27a1	chr1:74713573-74737890
XLOC_000216	p1GFPpos	p1GFPneg	OK	0.0386838	2.40252	5.95667	-5.97263	2.3346e-09	5.78309e-08	yes	XLOC_000216			Wnt6	chr1:74771891-74785496
XLOC_000217	p1GFPpos	p1GFPneg	NOTEST	0	0.0149055	1.79769e+308	1.79769e+308	0.139493	1	no	XLOC_000217			Wnt10a	chr1:74792018-74804175
XLOC_000218	p1GFPpos	p1GFPneg	OK	0.27581	0.14404	-0.937207	0.560981	0.574811	0.818477	no	XLOC_000218				chr1:74817031-74825882
XLOC_000219	p1GFPpos	p1GFPneg	OK	0.174522	0.217267	0.316062	-0.445531	0.655936	0.872438	no	XLOC_000219			Cdk5r2	chr1:74855028-74857732
XLOC_000220	p1GFPpos	p1GFPneg	OK	20.108	20.6867	0.0409366	-0.133662	0.89367	0.978676	no	XLOC_000220			Fam134a	chr1:75135214-75148153
XLOC_000221	p1GFPpos	p1GFPneg	OK	7.16065	8.73918	0.287408	-0.614623	0.538804	0.792627	no	XLOC_000221			Zfand2b	chr1:75168645-75180415
XLOC_000222	p1GFPpos	p1GFPneg	OK	7.38055	5.14789	-0.519746	0.92489	0.355023	0.631736	no	XLOC_000222			Ankzf1	chr1:75180857-75210778
XLOC_000223	p1GFPpos	p1GFPneg	OK	13.5508	13.1351	-0.044949	0.127419	0.898609	0.979825	no	XLOC_000223			Stk16	chr1:75210828-75232093
XLOC_000224	p1GFPpos	p1GFPneg	OK	17.8485	11.3519	-0.652866	1.90445	0.0568517	0.191714	no	XLOC_000224			Dnajb2	chr1:75236409-75245785
XLOC_000225	p1GFPpos	p1GFPneg	OK	0.109556	6.56758	5.90562	-8.62619	0	0	yes	XLOC_000225			Des	chr1:75343968-75367894
XLOC_000226	p1GFPpos	p1GFPneg	OK	44.8386	13.965	-1.68293	4.50282	6.70578e-06	9.19903e-05	yes	XLOC_000226			Speg	chr1:75375296-75432311
XLOC_000227	p1GFPpos	p1GFPneg	OK	21.891	22.964	0.0690341	-0.201043	0.840665	0.96198	no	XLOC_000227			Gmppa	chr1:75435942-75443176
XLOC_000228	p1GFPpos	p1GFPneg	OK	0.470473	0.370627	-0.344142	0.418134	0.675849	0.884169	no	XLOC_000228			Accn4	chr1:75450509-75474340
XLOC_000229	p1GFPpos	p1GFPneg	OK	0.801488	0.818957	0.0311068	-0.0144343	0.988483	0.998944	no	XLOC_000229			Tmem198	chr1:75479531-75510405
XLOC_000230	p1GFPpos	p1GFPneg	OK	14.5442	16.9188	0.218181	-0.425374	0.670564	0.881054	no	XLOC_000230			Inha	chr1:75479531-75510405
XLOC_000231	p1GFPpos	p1GFPneg	OK	6.37854	7.00322	0.134792	-0.458969	0.646256	0.866315	no	XLOC_000231			Stk11ip	chr1:75521528-75538615
XLOC_000232	p1GFPpos	p1GFPneg	OK	8.35714	16.216	0.956339	-3.63932	0.000273359	0.00253863	yes	XLOC_000232			Slc4a3	chr1:75546124-75559431
XLOC_000233	p1GFPpos	p1GFPneg	NOTEST	0	0	0	0	1	1	no	XLOC_000233			Gm17751	chr1:76489132-76502028
XLOC_000234	p1GFPpos	p1GFPneg	OK	0.967868	2.09884	1.11671	-1.81764	0.0691191	0.219765	no	XLOC_000234			Sgpp2	chr1:78310345-78489024
XLOC_000235	p1GFPpos	p1GFPneg	OK	2.53236	0.283361	-3.15977	3.59618	0.000322919	0.00294005	yes	XLOC_000235			Mogat1	chr1:78511059-78538222
XLOC_000236	p1GFPpos	p1GFPneg	OK	79.4968	28.2991	-1.49014	6.18326	6.27896e-10	1.68689e-08	yes	XLOC_000236			Acsl3,Utp14b	chr1:78657816-78707743
XLOC_000237	p1GFPpos	p1GFPneg	OK	0.0408868	0.90717	4.47167	-5.02112	5.13716e-07	8.78387e-06	yes	XLOC_000237			Kcne4	chr1:78816948-78820025
XLOC_000238	p1GFPpos	p1GFPneg	OK	11.4041	6.30977	-0.853895	2.19596	0.0280949	0.115667	no	XLOC_000238			Mrpl44	chr1:79776017-79781445
XLOC_000239	p1GFPpos	p1GFPneg	NOTEST	0	0	0	0	1	1	no	XLOC_000239			1700016L21Rik	chr1:80445931-80475660
XLOC_000240	p1GFPpos	p1GFPneg	OK	0.0519994	0.670144	3.6879	-3.77775	0.000158254	0.00157358	yes	XLOC_000240			9430031J16Rik	chr1:81077280-81336762
XLOC_000241	p1GFPpos	p1GFPneg	NOTEST	0.0100862	0.0988859	3.29338	-0.982721	0.325745	1	no	XLOC_000241				chr1:81077280-81336762
XLOC_000242	p1GFPpos	p1GFPneg	OK	2.12394	1.31049	-0.696638	1.04501	0.296017	0.568783	no	XLOC_000242			Rhbdd1	chr1:82316080-82722059
XLOC_000243	p1GFPpos	p1GFPneg	OK	3.01828	0.129858	-4.53872	4.15501	3.25267e-05	0.00038262	yes	XLOC_000243			Col4a3	chr1:82316080-82722059
XLOC_000244	p1GFPpos	p1GFPneg	OK	30.7065	41.9087	0.448704	-1.54588	0.122133	0.324213	no	XLOC_000244			Mff	chr1:82724793-82752472
XLOC_000245	p1GFPpos	p1GFPneg	OK	16.0051	16.3793	0.0333365	-0.107412	0.914462	0.984144	no	XLOC_000245			Agfg1	chr1:82839482-82908519
XLOC_000246	p1GFPpos	p1GFPneg	OK	0.375959	0.00850646	-5.46587	1.10302	0.270017	0.538521	no	XLOC_000246			Ccl20	chr1:83116765-83119167
XLOC_000247	p1GFPpos	p1GFPneg	NOTEST	0.136363	0.0768983	-0.826423	0.485903	0.627036	1	no	XLOC_000247			Wdr69	chr1:83159761-83210572
XLOC_000248	p1GFPpos	p1GFPneg	OK	0.012704	0.382198	4.91097	-4.55288	5.29165e-06	7.41961e-05	yes	XLOC_000248				chr1:83996499-84031428
XLOC_000249	p1GFPpos	p1GFPneg	NOTEST	0	0	0	0	1	1	no	XLOC_000249			Mir5126	chr1:84369838-84696221
XLOC_000250	p1GFPpos	p1GFPneg	OK	2.09313	0.867959	-1.26996	0.344658	0.730352	0.912732	no	XLOC_000250			Fbxo36	chr1:84721113-84900486
XLOC_000251	p1GFPpos	p1GFPneg	OK	0.492796	0.375056	-0.393883	0.490122	0.624047	0.852429	no	XLOC_000251			Gm7609	chr1:85199610-85213988
XLOC_000252	p1GFPpos	p1GFPneg	OK	4.92952	6.55966	0.412172	-0.842251	0.399648	0.675154	no	XLOC_000252			Sp140	chr1:85488096-85645036
XLOC_000253	p1GFPpos	p1GFPneg	OK	0.0214748	0.298798	3.79845	-2.89305	0.00381523	0.0241577	yes	XLOC_000253			Sp100	chr1:85650012-85709964
XLOC_000254	p1GFPpos	p1GFPneg	OK	17.7657	21.4991	0.275176	-1.10459	0.269337	0.537695	no	XLOC_000254			Cab39	chr1:85793446-85851589
XLOC_000255	p1GFPpos	p1GFPneg	OK	64.9777	69.2733	0.0923554	-0.430525	0.666814	0.878846	no	XLOC_000255			Itm2c	chr1:85894509-85908698
XLOC_000256	p1GFPpos	p1GFPneg	NOTEST	0.130701	0.012884	-3.34262	1.83503	0.0665014	1	no	XLOC_000256			4933407L21Rik	chr1:85928482-85931756
XLOC_000257	p1GFPpos	p1GFPneg	NOTEST	0	0.00606902	1.79769e+308	1.79769e+308	0.401413	1	no	XLOC_000257			Spata3	chr1:86021941-86029958
XLOC_000258	p1GFPpos	p1GFPneg	OK	0.0336905	0.189169	2.48926	-2.46583	0.0136695	0.0672226	no	XLOC_000258			2810459M11Rik	chr1:86045862-86055456
XLOC_000259	p1GFPpos	p1GFPneg	OK	24.6357	24.793	0.00918314	-0.0395487	0.968453	0.996189	no	XLOC_000259			Psmd1	chr1:86064618-86139295
XLOC_000260	p1GFPpos	p1GFPneg	OK	5.65982	4.95888	-0.190743	0.445412	0.656022	0.872474	no	XLOC_000260			Armc9	chr1:86154447-86279753
XLOC_000261	p1GFPpos	p1GFPneg	OK	6.25071	5.56089	-0.168704	0.473989	0.635508	0.859967	no	XLOC_000261			B3gnt7	chr1:86303220-86307305
XLOC_000262	p1GFPpos	p1GFPneg	OK	0.496625	0.445017	-0.158297	0.00996998	0.992045	0.999242	no	XLOC_000262			C130036L24Rik	chr1:86342028-86368761
XLOC_000263	p1GFPpos	p1GFPneg	NOTEST	0	0.0154585	1.79769e+308	1.79769e+308	0.142106	1	no	XLOC_000263			1700019O17Rik	chr1:86426328-86428049
XLOC_000264	p1GFPpos	p1GFPneg	OK	451.988	672.495	0.573239	-3.21553	0.00130203	0.00984747	yes	XLOC_000264			Ptma	chr1:86526735-86530698
XLOC_000265	p1GFPpos	p1GFPneg	OK	8.77821	7.98133	-0.137298	0.327791	0.74307	0.919339	no	XLOC_000265			Cops7b	chr1:86543014-86606964
XLOC_000266	p1GFPpos	p1GFPneg	OK	0	0.191284	1.79769e+308	1.79769e+308	0.0869854	0.257044	no	XLOC_000266				chr1:86673956-86676204
XLOC_000267	p1GFPpos	p1GFPneg	OK	5.38492	7.85645	0.544953	-1.62188	0.104829	0.292726	no	XLOC_000267			Dis3l2	chr1:86702314-87055007
XLOC_000268	p1GFPpos	p1GFPneg	NOTEST	0.0174968	0.0236992	0.437743	-0.238266	0.811675	1	no	XLOC_000268			Akp3	chr1:87125007-87127912
XLOC_000269	p1GFPpos	p1GFPneg	OK	0.582568	0.00939956	-5.95369	3.31375	0.000920532	0.00730886	yes	XLOC_000269			Prss56	chr1:87183291-87188404
XLOC_000270	p1GFPpos	p1GFPneg	OK	1.7717	0.0159763	-6.79305	4.93404	8.05445e-07	1.32827e-05	yes	XLOC_000270			Chrnd	chr1:87190599-87200071
XLOC_000271	p1GFPpos	p1GFPneg	OK	10.8526	0.280519	-5.2738	8.45703	0	0	yes	XLOC_000271			Chrng	chr1:87205796-87212772
XLOC_000272	p1GFPpos	p1GFPneg	OK	17.3523	21.0095	0.27592	-0.887772	0.374664	0.65126	no	XLOC_000272			Eif4e2	chr1:87213618-87241644
XLOC_000273	p1GFPpos	p1GFPneg	OK	175.811	38.1011	-2.20612	8.83405	0	0	yes	XLOC_000273			Efhd1	chr1:87263194-87310842
XLOC_000274	p1GFPpos	p1GFPneg	OK	17.6971	12.7358	-0.474621	1.93229	0.0533235	0.183118	no	XLOC_000274			Gigyf2	chr1:87326574-87455983
XLOC_000275	p1GFPpos	p1GFPneg	NOTEST	0	0.110357	1.79769e+308	1.79769e+308	0.149606	1	no	XLOC_000275			3110079O15Rik	chr1:87470263-87475459
XLOC_000276	p1GFPpos	p1GFPneg	NOTEST	0	0	0	0	1	1	no	XLOC_000276			Neu2	chr1:87574026-87597840
XLOC_000277	p1GFPpos	p1GFPneg	OK	0.105513	1.63734	3.95587	-7.20041	6.00409e-13	2.33462e-11	yes	XLOC_000277			Inpp5d	chr1:87620311-87720556
XLOC_000278	p1GFPpos	p1GFPneg	OK	8.46511	9.91547	0.228151	-0.0925068	0.926295	0.986776	no	XLOC_000278			Atg16l1,Scarna6	chr1:87755968-87792451
XLOC_000279	p1GFPpos	p1GFPneg	OK	0.313642	0.114976	-1.44779	1.51656	0.129378	0.337212	no	XLOC_000279			Sag	chr1:87803679-87845181
XLOC_000280	p1GFPpos	p1GFPneg	OK	10.2513	10.2476	-0.000523308	0.00181464	0.998552	0.999988	no	XLOC_000280			Dgkd	chr1:87853286-88008555
XLOC_000281	p1GFPpos	p1GFPneg	OK	0.227284	3.47031	3.93249	-5.44962	5.04773e-08	1.02221e-06	yes	XLOC_000281			Ugt1a1,Ugt1a10,Ugt1a2,Ugt1a5,Ugt1a6a,Ugt1a6b,Ugt1a7c,Ugt1a9	chr1:88055410-88220002
XLOC_000282	p1GFPpos	p1GFPneg	NOTEST	0.00361697	0.00409252	0.178211	-0.0151334	0.987926	1	no	XLOC_000282			Heatr7b1	chr1:88227019-88277608
XLOC_000283	p1GFPpos	p1GFPneg	NOTEST	0.00186422	0.00393567	1.07803	-0.35183	0.724966	1	no	XLOC_000283			Trpm8	chr1:88306711-88388851
XLOC_000284	p1GFPpos	p1GFPneg	NOTEST	0	0	0	0	1	1	no	XLOC_000284			Spp2	chr1:88407018-88426438
XLOC_000285	p1GFPpos	p1GFPneg	NOTEST	0	0	0	0	1	1	no	XLOC_000285			Gm19589	chr1:88551516-88562166
XLOC_000286	p1GFPpos	p1GFPneg	NOTEST	0	0	0	0	1	1	no	XLOC_000286			2410088K16Rik	chr1:88754889-88755733
XLOC_000287	p1GFPpos	p1GFPneg	NOTEST	0	0	0	0	1	1	no	XLOC_000287			1700067G17Rik	chr1:89016112-89022210
XLOC_000288	p1GFPpos	p1GFPneg	OK	16.5864	8.80484	-0.913633	3.079	0.00207698	0.0145965	yes	XLOC_000288			Sh3bp4	chr1:89070431-89155123
XLOC_000289	p1GFPpos	p1GFPneg	OK	16.5993	7.47874	-1.15025	4.19524	2.72586e-05	0.000326716	yes	XLOC_000289			Agap1	chr1:89454810-89908738
XLOC_000290	p1GFPpos	p1GFPneg	OK	43.0839	13.1915	-1.70754	6.1487	7.81189e-10	2.07006e-08	yes	XLOC_000290			Cxcr7	chr1:90204002-90216288
XLOC_000291	p1GFPpos	p1GFPneg	OK	0.305024	0.172336	-0.8237	1.14481	0.252288	0.517046	no	XLOC_000291				chr1:90284293-90290726
XLOC_000292	p1GFPpos	p1GFPneg	OK	19.2945	22.508	0.222249	-0.764432	0.44461	0.716319	no	XLOC_000292			Cops8	chr1:90603424-90613352
XLOC_000293	p1GFPpos	p1GFPneg	OK	0.521702	0.861197	0.723118	-1.45198	0.146508	0.366143	no	XLOC_000293			Mlph	chr1:90915099-90951277
XLOC_000294	p1GFPpos	p1GFPneg	NOTEST	0	0	0	0	1	1	no	XLOC_000294			Prlh	chr1:90953107-90954012
XLOC_000295	p1GFPpos	p1GFPneg	OK	4.74561	10.3971	1.13152	-2.9627	0.00304953	0.0200753	yes	XLOC_000295			Lrrfip1	chr1:90998726-91129150
XLOC_000296	p1GFPpos	p1GFPneg	NOTEST	0	0	0	0	1	1	no	XLOC_000296			Rbm44	chr1:91145102-91170795
XLOC_000297	p1GFPpos	p1GFPneg	OK	0.00912656	0.467931	5.68008	-3.01429	0.00257578	0.0174735	yes	XLOC_000297			Ramp1	chr1:91179821-91225196
XLOC_000298	p1GFPpos	p1GFPneg	OK	13.214	9.52331	-0.472531	1.17844	0.238621	0.499521	no	XLOC_000298			Ube2f	chr1:91250309-91286025
XLOC_000299	p1GFPpos	p1GFPneg	OK	11.0723	7.85408	-0.495441	1.13305	0.257194	0.52301	no	XLOC_000299			Scly	chr1:91298208-91321083
XLOC_000300	p1GFPpos	p1GFPneg	OK	6.63069	0.758057	-3.12878	5.97309	2.32797e-09	5.76997e-08	yes	XLOC_000300			Espnl	chr1:91321960-91349589
XLOC_000301	p1GFPpos	p1GFPneg	OK	0.0496645	0.249217	2.32712	-2.81062	0.00494456	0.0298622	yes	XLOC_000301			Klhl30	chr1:91351072-91362404
XLOC_000302	p1GFPpos	p1GFPneg	OK	0.108765	0.165702	0.607372	-0.828481	0.407398	0.682084	no	XLOC_000302			Fam132b	chr1:91366429-91374217
XLOC_000303	p1GFPpos	p1GFPneg	OK	4.06214	3.48524	-0.22098	0.581881	0.560647	0.808616	no	XLOC_000303			Traf3ip1	chr1:91494667-91532098
XLOC_000304	p1GFPpos	p1GFPneg	OK	3.08966	3.48956	0.175598	-0.516293	0.60565	0.840228	no	XLOC_000304			Asb1	chr1:91540552-91559590
XLOC_000305	p1GFPpos	p1GFPneg	OK	0.119426	6.70636	5.81134	-7.68997	1.46549e-14	6.74844e-13	yes	XLOC_000305			Twist2	chr1:91801476-91848027
XLOC_000306	p1GFPpos	p1GFPneg	NOTEST	0	0	0	0	1	1	no	XLOC_000306			Olfr1413	chr1:92573124-92574206
XLOC_000307	p1GFPpos	p1GFPneg	NOTEST	0	0	0	0	1	1	no	XLOC_000307			Olfr1412	chr1:92588331-92589297
XLOC_000308	p1GFPpos	p1GFPneg	NOTEST	0	0	0	0	1	1	no	XLOC_000308			Olfr1411	chr1:92596520-92597492
XLOC_000309	p1GFPpos	p1GFPneg	NOTEST	0	0.0133872	1.79769e+308	1.79769e+308	0.236547	1	no	XLOC_000309			Olfr1410	chr1:92607838-92608807
XLOC_000310	p1GFPpos	p1GFPneg	NOTEST	0	0.00977264	1.79769e+308	1.79769e+308	0.204874	1	no	XLOC_000310			Olfr12	chr1:92615006-92621849
XLOC_000311	p1GFPpos	p1GFPneg	OK	203.975	24.2765	-3.07076	13.1152	0	0	yes	XLOC_000311			Gpc1	chr1:92831685-92902906
XLOC_000312	p1GFPpos	p1GFPneg	NOTEST	0	0	0	0	1	1	no	XLOC_000312			Mir149	chr1:92831685-92902906
XLOC_000313	p1GFPpos	p1GFPneg	OK	4.36531	2.15078	-1.02123	1.82218	0.068427	0.218169	no	XLOC_000313			Dusp28	chr1:92906558-92910729
XLOC_000314	p1GFPpos	p1GFPneg	OK	15.0517	13.7152	-0.134148	0.449467	0.653095	0.870635	no	XLOC_000314			Rnpepl1	chr1:92910824-92926190
XLOC_000315	p1GFPpos	p1GFPneg	OK	15.4795	5.32798	-1.5387	4.12351	3.73141e-05	0.000432789	yes	XLOC_000315			Capn10	chr1:92933542-92950590
XLOC_000316	p1GFPpos	p1GFPneg	NOTEST	0.177073	0.0537458	-1.72012	1.6944	0.0901892	1	no	XLOC_000316			Gpr35	chr1:92973118-92986391
XLOC_000317	p1GFPpos	p1GFPneg	NOTEST	0.151579	0	-1.79769e+308	-1.79769e+308	0.0208048	1	no	XLOC_000317			Aqp12	chr1:93006333-93012269
XLOC_000318	p1GFPpos	p1GFPneg	NOTEST	0.00502006	0.00527942	0.0726739	-0.0215809	0.982782	1	no	XLOC_000318			Agxt	chr1:93135275-93145421
XLOC_000319	p1GFPpos	p1GFPneg	OK	0.0654459	1.42196	4.44143	-4.27954	1.8728e-05	0.000232935	yes	XLOC_000319				chr1:93205947-93231138
XLOC_000320	p1GFPpos	p1GFPneg	OK	2.6209	118.209	5.49514	-21.3449	0	0	yes	XLOC_000320			Sned1	chr1:93235825-93306079
XLOC_000321	p1GFPpos	p1GFPneg	OK	6.39579	6.69816	0.066644	-0.179379	0.85764	0.967157	no	XLOC_000321			Ppp1r7	chr1:93309277-93373493
XLOC_000322	p1GFPpos	p1GFPneg	NOTEST	0	0.127806	1.79769e+308	1.79769e+308	0.029106	1	no	XLOC_000322			Ano7	chr1:93373895-93404112
XLOC_000323	p1GFPpos	p1GFPneg	OK	36.2772	62.8206	0.792174	-3.75902	0.000170579	0.00168032	yes	XLOC_000323			2016-09-02	chr1:93478992-93509732
XLOC_000324	p1GFPpos	p1GFPneg	OK	3.39332	4.63411	0.449596	-1.16716	0.243148	0.50528	no	XLOC_000324			Farp2	chr1:93512103-93636218
XLOC_000325	p1GFPpos	p1GFPneg	OK	2.45482	3.79996	0.630365	-1.28064	0.200321	0.447511	no	XLOC_000325			Bok	chr1:93685693-93695763
XLOC_000326	p1GFPpos	p1GFPneg	OK	13.1063	13.0354	-0.00782898	0.0251994	0.979896	0.997991	no	XLOC_000326			Atg4b	chr1:93754950-93790494
XLOC_000327	p1GFPpos	p1GFPneg	OK	4.39631	4.73814	0.108027	-0.316153	0.751887	0.92374	no	XLOC_000327			Ing5	chr1:93803956-93822320
XLOC_000328	p1GFPpos	p1GFPneg	OK	5.96481	4.30931	-0.469017	1.14918	0.25048	0.514778	no	XLOC_000328			D2hgdh	chr1:93825201-93858488
XLOC_000329	p1GFPpos	p1GFPneg	NOTEST	0.0296434	0.0165043	-0.844867	0.605051	0.545145	1	no	XLOC_000329			Gal3st2	chr1:93861343-93876494
XLOC_000330	p1GFPpos	p1GFPneg	NOTEST	0.00738293	0.0059861	-0.302575	0.0897389	0.928495	1	no	XLOC_000330			Gm9994	chr1:93918436-93941239
XLOC_000331	p1GFPpos	p1GFPneg	OK	0.371717	0.24412	-0.606617	0.632488	0.527068	0.784116	no	XLOC_000331			Gm6086	chr1:93990508-94011539
XLOC_000332	p1GFPpos	p1GFPneg	NOTEST	0.00306349	0.00542069	0.823303	-0.347657	0.728098	1	no	XLOC_000332			Neu4	chr1:94020492-94028330
XLOC_000333	p1GFPpos	p1GFPneg	NOTEST	0	0	0	0	1	1	no	XLOC_000333			4930440C22Rik	chr1:94797441-94802472
XLOC_000334	p1GFPpos	p1GFPneg	OK	7.91134	5.63256	-0.490131	1.30249	0.192748	0.437325	no	XLOC_000334			Fam174a	chr1:95313627-95335284
XLOC_000335	p1GFPpos	p1GFPneg	OK	3.53996	3.90141	0.140259	-0.243817	0.807373	0.948856	no	XLOC_000335			Gin1	chr1:97770178-97792971
XLOC_000336	p1GFPpos	p1GFPneg	NOTEST	0.00551037	0.00567972	0.0436703	-0.0129681	0.989653	1	no	XLOC_000336			1810006J02Rik	chr1:98131466-98144655
XLOC_000337	p1GFPpos	p1GFPneg	NOTEST	0	0	0	0	1	1	no	XLOC_000337			Slco6d1	chr1:98421123-98509380
XLOC_000338	p1GFPpos	p1GFPneg	NOTEST	0.00840423	0.0416756	2.31001	-1.76243	0.0779974	1	no	XLOC_000338			Cntnap5b	chr1:99772764-100485942
XLOC_000339	p1GFPpos	p1GFPneg	NOTEST	0	0	0	0	1	1	no	XLOC_000339			Gm20268	chr1:101155767-101175202
XLOC_000340	p1GFPpos	p1GFPneg	OK	0.141652	1.367	3.27059	-6.04511	1.49305e-09	3.80733e-08	yes	XLOC_000340			Cdh20	chr1:104768818-104995481
XLOC_000341	p1GFPpos	p1GFPneg	OK	18.7705	10.4611	-0.843439	2.77493	0.00552138	0.0326316	yes	XLOC_000341			2310035C23Rik	chr1:105663847-105755131
XLOC_000342	p1GFPpos	p1GFPneg	OK	0.0806539	0.84299	3.3857	-2.89021	0.00384981	0.0243352	yes	XLOC_000342			Tnfrsf11a	chr1:105780722-105848147
XLOC_000343	p1GFPpos	p1GFPneg	OK	6.59637	5.81828	-0.18108	0.505301	0.613347	0.845253	no	XLOC_000343			Zcchc2	chr1:105983391-106068347
XLOC_000344	p1GFPpos	p1GFPneg	OK	19.7743	5.93657	-1.73592	5.75853	8.48509e-09	1.94778e-07	yes	XLOC_000344			Phlpp1	chr1:106171752-106394961
XLOC_000345	p1GFPpos	p1GFPneg	OK	0.103528	0.975758	3.2365	-4.6823	2.83677e-06	4.2034e-05	yes	XLOC_000345			Serpinb5	chr1:106861179-106883348
XLOC_000346	p1GFPpos	p1GFPneg	NOTEST	0	0	0	0	1	1	no	XLOC_000346			Serpinb12	chr1:106934448-106957080
XLOC_000347	p1GFPpos	p1GFPneg	NOTEST	0	0	0	0	1	1	no	XLOC_000347			Serpinb13	chr1:106980983-107001195
XLOC_000348	p1GFPpos	p1GFPneg	NOTEST	0.0634085	0.0139743	-2.1819	1.24253	0.214041	1	no	XLOC_000348			Serpinb11	chr1:107362313-107380475
XLOC_000349	p1GFPpos	p1GFPneg	NOTEST	0	0	0	0	1	1	no	XLOC_000349			Serpinb7	chr1:107422688-107452689
XLOC_000350	p1GFPpos	p1GFPneg	NOTEST	0.00392919	0.00414083	0.0756864	-0.0115239	0.990805	1	no	XLOC_000350			Serpinb2	chr1:107511422-107525600
XLOC_000351	p1GFPpos	p1GFPneg	NOTEST	0	0.00760398	1.79769e+308	1.79769e+308	0.178074	1	no	XLOC_000351			Serpinb10-ps	chr1:107529002-107549271
XLOC_000352	p1GFPpos	p1GFPneg	OK	0.155737	0.260086	0.739874	-1.09988	0.271385	0.540035	no	XLOC_000352			Serpinb8	chr1:107590005-107608978
XLOC_000353	p1GFPpos	p1GFPneg	NOTEST	0.0157048	0.0558604	1.83062	-1.43168	0.152236	1	no	XLOC_000353			Cdh7	chr1:109983736-110139001
XLOC_000354	p1GFPpos	p1GFPneg	OK	0.0731338	1.29255	4.14353	-7.02734	2.1052e-12	7.68027e-11	yes	XLOC_000354			Cntnap5a	chr1:115684564-116587295
XLOC_000355	p1GFPpos	p1GFPneg	OK	10.3864	12.1644	0.227982	-0.72051	0.471211	0.738784	no	XLOC_000355			Mki67ip	chr1:118321842-118333831
XLOC_000356	p1GFPpos	p1GFPneg	OK	11.6814	13.7974	0.240185	-1.00443	0.315173	0.58965	no	XLOC_000356			Clasp1	chr1:118387736-118612854
XLOC_000357	p1GFPpos	p1GFPneg	OK	0.875042	1.04078	0.250242	-0.607411	0.543578	0.796369	no	XLOC_000357			Tfcp2l1	chr1:118627944-118685174
XLOC_000358	p1GFPpos	p1GFPneg	OK	3.18881	3.78762	0.248275	-0.639509	0.522492	0.780434	no	XLOC_000358			Tmem185b	chr1:119526153-119528983
XLOC_000359	p1GFPpos	p1GFPneg	OK	0.0519987	0.475365	3.19249	-2.45593	0.0140522	0.0686112	no	XLOC_000359			Sctr	chr1:120006979-120063558
XLOC_000360	p1GFPpos	p1GFPneg	OK	3.16718	5.52807	0.803578	-1.17563	0.239741	0.500987	no	XLOC_000360			3110009E18Rik	chr1:120121185-120188191
XLOC_000361	p1GFPpos	p1GFPneg	NOTEST	0	0.0339052	1.79769e+308	1.79769e+308	0.0777992	1	no	XLOC_000361			C1ql2	chr1:120340581-120343174
XLOC_000362	p1GFPpos	p1GFPneg	NOTEST	0	0	0	0	1	1	no	XLOC_000362			En1	chr1:120602486-120607991
XLOC_000363	p1GFPpos	p1GFPneg	OK	0.891989	0.0125863	-6.1471	3.86348	0.000111781	0.00115395	yes	XLOC_000363			B230209K01Rik	chr1:121087394-121122161
XLOC_000364	p1GFPpos	p1GFPneg	OK	3.20226	5.03829	0.653846	-2.17771	0.0294277	0.119639	no	XLOC_000364			Ccdc93	chr1:121430957-121507181
XLOC_000365	p1GFPpos	p1GFPneg	OK	11.4984	15.3463	0.416457	-1.45453	0.1458	0.36495	no	XLOC_000365			Slc35f5	chr1:125560418-125595736
XLOC_000366	p1GFPpos	p1GFPneg	NOTEST	0.00268209	0.0176717	2.72001	-0.324498	0.745561	1	no	XLOC_000366			Gpr39	chr1:125676995-125913128
XLOC_000367	p1GFPpos	p1GFPneg	OK	0.0220992	0.389529	4.13966	-2.69739	0.00698844	0.039519	yes	XLOC_000367			Lypd1	chr1:125676995-125913128
XLOC_000368	p1GFPpos	p1GFPneg	OK	0.395577	0.00716696	-5.78645	3.86712	0.000110129	0.00113926	yes	XLOC_000368				chr1:126845903-126857663
XLOC_000369	p1GFPpos	p1GFPneg	OK	3.67326	4.80324	0.386948	-1.04263	0.297122	0.570013	no	XLOC_000369			Mgat5	chr1:127204727-127678021
XLOC_000370	p1GFPpos	p1GFPneg	NOTEST	0.0779214	0.0678277	-0.200145	0.0273755	0.97816	1	no	XLOC_000370			Acmsd	chr1:127729412-127808236
XLOC_000371	p1GFPpos	p1GFPneg	OK	64.5338	19.0031	-1.76382	5.89238	3.80679e-09	9.17286e-08	yes	XLOC_000371			Ccnt2	chr1:127729412-127808236
XLOC_000372	p1GFPpos	p1GFPneg	OK	9.53871	9.5179	-0.00315012	0.00960071	0.99234	0.99929	no	XLOC_000372			Rab3gap1	chr1:127868772-127943894
XLOC_000373	p1GFPpos	p1GFPneg	OK	14.6886	13.7866	-0.0914324	0.347284	0.728378	0.911641	no	XLOC_000373			R3hdm1	chr1:128103305-128237914
XLOC_000374	p1GFPpos	p1GFPneg	NOTEST	0	0	0	0	1	1	no	XLOC_000374			Mir128-1	chr1:128103305-128237914
XLOC_000375	p1GFPpos	p1GFPneg	OK	19.3765	17.0883	-0.1813	0.661274	0.508437	0.769451	no	XLOC_000375			Ubxn4	chr1:128244134-128279377
XLOC_000376	p1GFPpos	p1GFPneg	OK	2.46182	0.866483	-1.50648	3.33644	0.000848585	0.00681248	yes	XLOC_000376			Thsd7b	chr1:129273303-130219278
XLOC_000377	p1GFPpos	p1GFPneg	OK	3.26586	4.08922	0.32436	-0.713485	0.475546	0.742503	no	XLOC_000377			Yod1	chr1:130689042-130729253
XLOC_000378	p1GFPpos	p1GFPneg	OK	0.164412	0.396622	1.27045	-1.77794	0.0754136	0.233239	no	XLOC_000378			AA986860	chr1:130731975-130745045
XLOC_000379	p1GFPpos	p1GFPneg	NOTEST	0.0190588	0	-1.79769e+308	-1.79769e+308	0.180369	1	no	XLOC_000379			Fcamr	chr1:130800901-130814740
XLOC_000380	p1GFPpos	p1GFPneg	NOTEST	0.0407277	0.0526994	0.371774	-0.408019	0.68326	1	no	XLOC_000380			Pigr	chr1:130826683-130852249
XLOC_000381	p1GFPpos	p1GFPneg	NOTEST	0	0.00525616	1.79769e+308	1.79769e+308	0.261479	1	no	XLOC_000381			Faim3	chr1:130865776-130880790
XLOC_000382	p1GFPpos	p1GFPneg	NOTEST	0.011595	0.0115483	-0.00582866	0.00227491	0.998185	1	no	XLOC_000382			Il10	chr1:131019844-131024970
XLOC_000383	p1GFPpos	p1GFPneg	OK	11.8041	11.8048	7.55232e-05	-0.000234723	0.999813	0.999996	no	XLOC_000383			Eif2d	chr1:131153051-131245178
XLOC_000384	p1GFPpos	p1GFPneg	OK	0.395266	0.506113	0.356635	-0.141192	0.887718	0.976649	no	XLOC_000384			Fam72a	chr1:131284712-131539872
XLOC_000385	p1GFPpos	p1GFPneg	NOTEST	0	0.0168455	1.79769e+308	1.79769e+308	0.0713545	1	no	XLOC_000385			Avpr1b	chr1:131599113-131612000
XLOC_000386	p1GFPpos	p1GFPneg	OK	0.0252924	0.186824	2.8849	-2.07532	0.0379565	0.143923	no	XLOC_000386			Ctse	chr1:131638313-131675507
XLOC_000387	p1GFPpos	p1GFPneg	OK	0.135188	1.28673	3.25067	-5.39849	6.72051e-08	1.33272e-06	yes	XLOC_000387			5430435G22Rik	chr1:131688694-131713820
XLOC_000388	p1GFPpos	p1GFPneg	OK	0.0527678	0.157991	1.58211	-1.86538	0.0621279	0.204202	no	XLOC_000388			Slc26a9	chr1:131744021-131772889
XLOC_000389	p1GFPpos	p1GFPneg	OK	0.488455	0.839893	0.781979	-1.39976	0.161584	0.390715	no	XLOC_000389			Pm20d1	chr1:131797394-131818457
XLOC_000390	p1GFPpos	p1GFPneg	OK	6.91866	15.9383	1.20393	-4.16423	3.124e-05	0.000369393	yes	XLOC_000390			Slc41a1	chr1:131827970-131848865
XLOC_000391	p1GFPpos	p1GFPneg	OK	2.01668	5.62818	1.48069	-2.68309	0.0072945	0.0409168	yes	XLOC_000391			Rab7l1	chr1:131867144-131873188
XLOC_000392	p1GFPpos	p1GFPneg	OK	9.66878	18.6111	0.944753	-4.13873	3.49232e-05	0.000407825	yes	XLOC_000392			Nucks1	chr1:131910457-131936321
XLOC_000393	p1GFPpos	p1GFPneg	OK	0.0343455	0.47156	3.77925	-3.8877	0.000101198	0.00105603	yes	XLOC_000393			Slc45a3	chr1:131962966-131982964
XLOC_000394	p1GFPpos	p1GFPneg	OK	5.66099	8.53424	0.592208	-1.96267	0.0496846	0.174302	no	XLOC_000394			Elk4	chr1:132007604-132068062
XLOC_000395	p1GFPpos	p1GFPneg	OK	7.02799	11.3755	0.694752	-2.53036	0.0113945	0.0582019	no	XLOC_000395			Mfsd4	chr1:132007604-132068062
XLOC_000396	p1GFPpos	p1GFPneg	OK	0.374363	0.83581	1.15874	-1.80648	0.0708429	0.223551	no	XLOC_000396			Lemd1	chr1:132190585-132257382
XLOC_000397	p1GFPpos	p1GFPneg	NOTEST	0	0	0	0	1	1	no	XLOC_000397			Mir135b	chr1:132190585-132257382
XLOC_000398	p1GFPpos	p1GFPneg	OK	0.0285691	0.39827	3.80122	-4.53649	5.71985e-06	7.96415e-05	yes	XLOC_000398			Klhdc8a	chr1:132298625-132307357
XLOC_000399	p1GFPpos	p1GFPneg	OK	0.252301	0.56234	1.15629	-1.67279	0.0943681	0.272302	no	XLOC_000399			Nuak2	chr1:132316124-132333488
XLOC_000400	p1GFPpos	p1GFPneg	OK	8.5139	7.65943	-0.152583	0.552988	0.580271	0.822184	no	XLOC_000400			Dstyk	chr1:132417433-132477023
XLOC_000401	p1GFPpos	p1GFPneg	OK	9.41254	8.69189	-0.114915	0.326733	0.74387	0.919804	no	XLOC_000401			Rbbp5,Tmem81	chr1:132477345-132508897
XLOC_000402	p1GFPpos	p1GFPneg	OK	0.536189	0.834049	0.637389	-1.39229	0.163834	0.394314	no	XLOC_000402			Nfasc	chr1:132564687-132741808
XLOC_000403	p1GFPpos	p1GFPneg	NOTEST	0.0180113	0.0496482	1.46284	-0.170521	0.8646	1	no	XLOC_000403			Gm10538	chr1:132564687-132741808
XLOC_000404	p1GFPpos	p1GFPneg	OK	0.199973	3.57366	4.15952	-8.65012	0	0	yes	XLOC_000404			Lrrn2	chr1:132880354-132940005
XLOC_000405	p1GFPpos	p1GFPneg	FAIL	3.66381	4.15094	0	0	1	1	no	XLOC_000405			Pik3c2b	chr1:133045853-133108702
XLOC_000406	p1GFPpos	p1GFPneg	OK	10.8391	14.8953	0.458605	-1.94658	0.0515846	0.178902	no	XLOC_000406			Ppp1r15b	chr1:133129081-133139883
XLOC_000407	p1GFPpos	p1GFPneg	OK	0.885575	1.46032	0.7216	-1.29814	0.194241	0.439206	no	XLOC_000407			Plekha6	chr1:133164087-133303435
XLOC_000408	p1GFPpos	p1GFPneg	NOTEST	0.00832882	0.0349144	2.06764	-0.95939	0.337362	1	no	XLOC_000408			Golt1a	chr1:133309822-133323026
XLOC_000409	p1GFPpos	p1GFPneg	NOTEST	0	0.0164646	1.79769e+308	1.79769e+308	0.287673	1	no	XLOC_000409			Kiss1	chr1:133327211-133329722
XLOC_000410	p1GFPpos	p1GFPneg	NOTEST	0.0374773	0.0444107	0.244889	-0.141599	0.887397	1	no	XLOC_000410			Ren1,Ren2	chr1:133350565-133360323
XLOC_000411	p1GFPpos	p1GFPneg	OK	1.60376	0.591291	-1.43951	2.33351	0.0196214	0.088834	no	XLOC_000411			Etnk2	chr1:133363571-133380319
XLOC_000412	p1GFPpos	p1GFPneg	OK	0.220777	2.87941	3.70511	-7.33481	2.22045e-13	9.04252e-12	yes	XLOC_000412			Fmod	chr1:134037514-134048277
XLOC_000413	p1GFPpos	p1GFPneg	NOTEST	0.0909471	0.0181868	-2.32214	1.60265	0.109012	1	no	XLOC_000413			Chit1	chr1:134111241-134151436
XLOC_000414	p1GFPpos	p1GFPneg	OK	0.144689	0.392873	1.4411	-1.67576	0.093786	0.270966	no	XLOC_000414			Chi3l1	chr1:134182143-134190038
XLOC_000415	p1GFPpos	p1GFPneg	NOTEST	0.00682224	0.0234626	1.78205	-0.442486	0.658137	1	no	XLOC_000415			Mybph	chr1:134193447-134235440
XLOC_000416	p1GFPpos	p1GFPneg	NOTEST	0.0202789	0.111544	2.45956	-1.55933	0.118919	1	no	XLOC_000416			Myog	chr1:134290003-134292548
XLOC_000417	p1GFPpos	p1GFPneg	NOTEST	0.00826041	0.00837864	0.0205021	-0.0080019	0.993615	1	no	XLOC_000417			4933406M09Rik	chr1:134385939-134390983
XLOC_000418	p1GFPpos	p1GFPneg	OK	7.28621	9.40713	0.368586	-0.89818	0.36909	0.645969	no	XLOC_000418			Cyb5r1	chr1:134405797-134411739
XLOC_000419	p1GFPpos	p1GFPneg	OK	37.8464	26.9028	-0.492399	1.7939	0.0728296	0.22784	no	XLOC_000419			Adipor1	chr1:134415466-134433351
XLOC_000420	p1GFPpos	p1GFPneg	FAIL	6.63861	5.14425	0	0	1	1	no	XLOC_000420			Klhl12	chr1:134455554-134490877
XLOC_000421	p1GFPpos	p1GFPneg	OK	6.83057	9.77116	0.516524	-1.48827	0.13668	0.349926	no	XLOC_000421			Rabif	chr1:134494345-134508617
XLOC_000422	p1GFPpos	p1GFPneg	OK	0.0360186	0.664927	4.20638	-2.76789	0.00564212	0.0332153	yes	XLOC_000422				chr1:134513211-134524344
XLOC_000423	p1GFPpos	p1GFPneg	OK	22.6757	25.5201	0.170491	-0.807958	0.419115	0.693159	no	XLOC_000423			Kdm5b	chr1:134559671-134635533
XLOC_000424	p1GFPpos	p1GFPneg	OK	0.577454	1.37799	1.25478	-2.48632	0.012907	0.0642508	no	XLOC_000424			Syt2	chr1:134646680-134750484
XLOC_000425	p1GFPpos	p1GFPneg	OK	0.444448	1.31948	1.56988	-1.93552	0.0529263	0.182188	no	XLOC_000425			Ube2t	chr1:134962573-134974238
XLOC_000426	p1GFPpos	p1GFPneg	OK	0.0805176	0.164501	1.03072	-1.42955	0.152846	0.376402	no	XLOC_000426			Ptpn7	chr1:135132724-135145320
XLOC_000427	p1GFPpos	p1GFPneg	OK	18.7609	33.9902	0.85739	-3.32827	0.000873859	0.00698775	yes	XLOC_000427			Arl8a	chr1:135146833-135156268
XLOC_000428	p1GFPpos	p1GFPneg	OK	6.61981	16.1706	1.28851	-2.79712	0.00515603	0.0308697	yes	XLOC_000428				chr1:135232256-135233414
XLOC_000429	p1GFPpos	p1GFPneg	OK	2.1466	1.34417	-0.675332	1.61101	0.107177	0.296998	no	XLOC_000429			Lmod1	chr1:135324812-135368065
XLOC_000430	p1GFPpos	p1GFPneg	OK	7.17216	37.1586	2.37322	-8.94547	0	0	yes	XLOC_000430			Csrp1	chr1:135729196-135752229
XLOC_000431	p1GFPpos	p1GFPneg	OK	1.94747	6.8096	1.80597	-4.27959	1.87236e-05	0.000232902	yes	XLOC_000431			Phlda3	chr1:135766084-135769134
XLOC_000432	p1GFPpos	p1GFPneg	OK	0.0298428	0.396197	3.73076	-1.99977	0.0455254	0.163462	no	XLOC_000432			Tnni1	chr1:135781377-135810989
XLOC_000433	p1GFPpos	p1GFPneg	OK	3.24594	0.790954	-2.03697	4.30443	1.67415e-05	0.000211096	yes	XLOC_000433			Lad1	chr1:135818597-135833341
XLOC_000434	p1GFPpos	p1GFPneg	OK	0.273634	0.410133	0.583844	-0.636768	0.524276	0.781805	no	XLOC_000434			Tnnt2	chr1:135836385-135852261
XLOC_000435	p1GFPpos	p1GFPneg	OK	0.356786	0	-1.79769e+308	-1.79769e+308	2.47712e-06	3.72054e-05	yes	XLOC_000435				chr1:135934260-135937611
XLOC_000436	p1GFPpos	p1GFPneg	OK	44.6119	48.2132	0.112001	-0.446323	0.655364	0.87202	no	XLOC_000436			Tmem9	chr1:136008218-136035149
XLOC_000437	p1GFPpos	p1GFPneg	NOTEST	0.00220951	0.0053729	1.28197	-0.38081	0.703344	1	no	XLOC_000437			Cacna1s	chr1:136052900-136119822
XLOC_000438	p1GFPpos	p1GFPneg	OK	2.72569	4.49269	0.720959	-2.41128	0.0158966	0.075492	no	XLOC_000438			Kif21b	chr1:136131400-136178141
XLOC_000439	p1GFPpos	p1GFPneg	OK	2.49572	2.92521	0.229087	-0.498773	0.617939	0.848445	no	XLOC_000439			Ddx59	chr1:136411915-136440220
XLOC_000440	p1GFPpos	p1GFPneg	OK	0.0551564	0.666982	3.59605	-6.26812	3.6543e-10	1.01188e-08	yes	XLOC_000440			Kif14	chr1:136466236-136531511
XLOC_000441	p1GFPpos	p1GFPneg	OK	6.69185	7.16707	0.0989791	-0.338481	0.735	0.915404	no	XLOC_000441			Zfp281	chr1:136624900-136633285
XLOC_000442	p1GFPpos	p1GFPneg	OK	0.729414	0.976133	0.420341	-0.350463	0.725991	0.910638	no	XLOC_000442			Gm19705	chr1:136662231-136691095
XLOC_000443	p1GFPpos	p1GFPneg	NOTEST	0	0.010389	1.79769e+308	1.79769e+308	0.236547	1	no	XLOC_000443			Gm16880	chr1:136696210-136725728
XLOC_000444	p1GFPpos	p1GFPneg	OK	0.825436	0.919891	0.156308	-0.176142	0.860183	0.968018	no	XLOC_000444				chr1:137898606-137962852
XLOC_000445	p1GFPpos	p1GFPneg	NOTEST	0	0	0	0	1	1	no	XLOC_000445			Mir181a-1	chr1:137966454-137966541
XLOC_000446	p1GFPpos	p1GFPneg	OK	0.564049	0.390593	-0.530155	0.916608	0.359348	0.636034	no	XLOC_000446			Mir181b-1	chr1:137966556-137968985
XLOC_000447	p1GFPpos	p1GFPneg	NOTEST	0.0904364	0.077835	-0.216484	0.195503	0.844999	1	no	XLOC_000447				chr1:137993325-138009742
XLOC_000448	p1GFPpos	p1GFPneg	NOTEST	0	0.0107023	1.79769e+308	1.79769e+308	0.168651	1	no	XLOC_000448			Atp6v1g3	chr1:138273737-138289462
XLOC_000449	p1GFPpos	p1GFPneg	OK	17.9069	4.23425	-2.08034	7.21587	5.36016e-13	2.09616e-11	yes	XLOC_000449			Dennd1b	chr1:138963708-139176283
XLOC_000450	p1GFPpos	p1GFPneg	NOTEST	0	0	0	0	1	1	no	XLOC_000450			4933436E23Rik	chr1:139379451-139402852
XLOC_000451	p1GFPpos	p1GFPneg	OK	5.47507	5.61092	0.0353585	-0.130408	0.896244	0.97944	no	XLOC_000451			Zbtb41	chr1:139422261-139453289
XLOC_000452	p1GFPpos	p1GFPneg	OK	0.131275	2.14418	4.02976	-10.1163	0	0	yes	XLOC_000452			Aspm	chr1:139454772-139494088
XLOC_000453	p1GFPpos	p1GFPneg	NOTEST	0	0	0	0	1	1	no	XLOC_000453			F13b	chr1:139501706-139523756
XLOC_000454	p1GFPpos	p1GFPneg	OK	0.0302224	0.381128	3.65659	-2.7377	0.00618701	0.0358002	yes	XLOC_000454			Kcnt2	chr1:140245757-140656402
XLOC_000455	p1GFPpos	p1GFPneg	OK	0.954147	0.890157	-0.100151	0.148001	0.882342	0.975111	no	XLOC_000455			Cdc73	chr1:143598701-143702684
XLOC_000456	p1GFPpos	p1GFPneg	OK	2.04862	1.07254	-0.93362	1.07241	0.283537	0.5546	no	XLOC_000456			B3galt2	chr1:143598701-143702684
XLOC_000457	p1GFPpos	p1GFPneg	OK	4.70665	4.6569	-0.0153298	0.0267362	0.97867	0.997743	no	XLOC_000457			Glrx2	chr1:143734753-143777265
XLOC_000458	p1GFPpos	p1GFPneg	OK	5.88416	7.22997	0.297152	-0.63615	0.524679	0.782065	no	XLOC_000458			Uchl5	chr1:143777277-143807466
XLOC_000459	p1GFPpos	p1GFPneg	OK	0.026931	0.610691	4.5031	-4.0294	5.59201e-05	0.000622692	yes	XLOC_000459			Fam5c	chr1:146495665-146902472
XLOC_000460	p1GFPpos	p1GFPneg	NOTEST	0.0316885	0.116414	1.87723	-2.09814	0.0358925	1	no	XLOC_000460			Ptgs2	chr1:150100123-150108012
XLOC_000461	p1GFPpos	p1GFPneg	NOTEST	0	0	0	0	1	1	no	XLOC_000461			Pdc	chr1:150319416-150346771
XLOC_000462	p1GFPpos	p1GFPneg	OK	20.1009	19.0049	-0.0808912	0.370774	0.710806	0.903066	no	XLOC_000462			Tpr	chr1:150361310-150466165
XLOC_000463	p1GFPpos	p1GFPneg	NOTEST	0	0.0050554	1.79769e+308	1.79769e+308	0.198054	1	no	XLOC_000463			C730036E19Rik	chr1:151138033-151144095
XLOC_000464	p1GFPpos	p1GFPneg	OK	150.115	68.7255	-1.12715	4.76518	1.88688e-06	2.90143e-05	yes	XLOC_000464			Ivns1abp	chr1:151298376-151364445
XLOC_000465	p1GFPpos	p1GFPneg	OK	8.93909	5.1636	-0.79175	2.04559	0.0407964	0.151346	no	XLOC_000465			1190005F20Rik	chr1:151367696-151458183
XLOC_000466	p1GFPpos	p1GFPneg	OK	0.0295492	0.511303	4.11299	-4.4481	8.66343e-06	0.000116075	yes	XLOC_000466			Fam129a	chr1:151571226-151721939
XLOC_000467	p1GFPpos	p1GFPneg	OK	10.3896	9.65541	-0.105727	0.434005	0.664285	0.877408	no	XLOC_000467			Edem3	chr1:151755317-151822330
XLOC_000468	p1GFPpos	p1GFPneg	NOTEST	0.185201	0.12016	-0.62413	0.976543	0.328795	1	no	XLOC_000468				chr1:151862291-151873293
XLOC_000469	p1GFPpos	p1GFPneg	OK	58.7949	20.9667	-1.48759	5.37703	7.57225e-08	1.49206e-06	yes	XLOC_000469			Glt25d2	chr1:152370735-152766412
XLOC_000470	p1GFPpos	p1GFPneg	NOTEST	0.00441866	0	-1.79769e+308	-1.79769e+308	0.466785	1	no	XLOC_000470			Apobec4	chr1:152370735-152766412
XLOC_000471	p1GFPpos	p1GFPneg	OK	37.6328	44.0315	0.226545	-0.964133	0.334979	0.61087	no	XLOC_000471			Arpc5	chr1:152766541-152775580
XLOC_000472	p1GFPpos	p1GFPneg	OK	1.00493	1.60851	0.678633	-0.410431	0.68149	0.887371	no	XLOC_000472			Ncf2	chr1:152800146-152902664
XLOC_000473	p1GFPpos	p1GFPneg	OK	0.792329	2.73555	1.78766	-4.22361	2.4042e-05	0.000291388	yes	XLOC_000473			Nmnat2	chr1:152955100-153119428
XLOC_000474	p1GFPpos	p1GFPneg	OK	0.19407	0.25539	0.396123	-0.467199	0.640357	0.862669	no	XLOC_000474			1700012A16Rik	chr1:153425208-153453623
XLOC_000475	p1GFPpos	p1GFPneg	OK	0.0121999	1.46476	6.90765	-5.91103	3.3997e-09	8.25315e-08	yes	XLOC_000475			Rgs8	chr1:153652976-153697665
XLOC_000476	p1GFPpos	p1GFPneg	OK	0.549106	16.1801	4.88099	-10.1943	0	0	yes	XLOC_000476			Rgs16	chr1:153740097-153745468
XLOC_000477	p1GFPpos	p1GFPneg	OK	4.1669	10.0337	1.26781	-4.45183	8.51431e-06	0.000114316	yes	XLOC_000477			Rnasel	chr1:153749260-153764221
XLOC_000478	p1GFPpos	p1GFPneg	NOTEST	0.0933506	0.0847882	-0.138796	0.155162	0.876694	1	no	XLOC_000478			Gm5531	chr1:153874344-153876871
XLOC_000479	p1GFPpos	p1GFPneg	NOTEST	0.0114683	0.0112164	-0.0320391	0.0127872	0.989798	1	no	XLOC_000479			Teddm1	chr1:153891645-153893060
XLOC_000480	p1GFPpos	p1GFPneg	OK	46.92	40.4505	-0.214047	0.950022	0.342101	0.618511	no	XLOC_000480			Glul	chr1:153899944-153909966
XLOC_000481	p1GFPpos	p1GFPneg	OK	0.0178755	0.134299	2.90939	-1.71298	0.0867156	0.256687	no	XLOC_000481			Zfp648	chr1:154201186-154208547
XLOC_000482	p1GFPpos	p1GFPneg	OK	30.026	19.0592	-0.655727	2.36336	0.0181102	0.0834825	no	XLOC_000482			Stx6	chr1:155158702-155208091
XLOC_000483	p1GFPpos	p1GFPneg	OK	13.3765	12.0207	-0.154176	0.345196	0.729947	0.91259	no	XLOC_000483			Acbd6	chr1:155557947-155691516
XLOC_000484	p1GFPpos	p1GFPneg	OK	25.3555	25.2848	-0.00402832	0.0139256	0.988889	0.998961	no	XLOC_000484			Tor1aip2	chr1:156004597-156068859
XLOC_000485	p1GFPpos	p1GFPneg	NOTEST	0.00903123	0.0153766	0.767747	-0.421148	0.673647	1	no	XLOC_000485			Nphs2	chr1:156310734-156328035
XLOC_000486	p1GFPpos	p1GFPneg	OK	4.39024	5.48866	0.322154	-1.23638	0.216318	0.469776	no	XLOC_000486			Abl2	chr1:156558786-156651693
XLOC_000487	p1GFPpos	p1GFPneg	OK	0.973674	0.829804	-0.230668	0.364661	0.715365	0.905424	no	XLOC_000487			Ralgps2	chr1:156804101-156939626
XLOC_000488	p1GFPpos	p1GFPneg	OK	0.161566	2.26296	3.80802	-2.02312	0.0430609	0.157116	no	XLOC_000488			Angptl1	chr1:156804101-156939626
XLOC_000489	p1GFPpos	p1GFPneg	OK	6.22381	7.51901	0.272745	-0.40524	0.685301	0.889359	no	XLOC_000489			2810025M15Rik	chr1:157134939-157420236
XLOC_000490	p1GFPpos	p1GFPneg	OK	11.665	8.74575	-0.415537	0.948903	0.34267	0.619022	no	XLOC_000490			BC026585	chr1:157458449-157492639
XLOC_000491	p1GFPpos	p1GFPneg	OK	0.0935498	0.432428	2.20865	-2.69386	0.00706306	0.0398595	yes	XLOC_000491			Sec16b	chr1:157506795-157568424
XLOC_000492	p1GFPpos	p1GFPneg	OK	1.31074	3.98265	1.60335	-4.16595	3.10057e-05	0.000366857	yes	XLOC_000492			Astn1	chr1:158362303-158691786
XLOC_000493	p1GFPpos	p1GFPneg	NOTEST	0	0	0	0	1	1	no	XLOC_000493			Mir488	chr1:158362303-158691786
XLOC_000494	p1GFPpos	p1GFPneg	OK	11.9727	13.0519	0.124506	-0.42845	0.668323	0.879667	no	XLOC_000494			Rfwd2	chr1:159232187-159354824
XLOC_000495	p1GFPpos	p1GFPneg	NOTEST	0	0	0	0	1	1	no	XLOC_000495			Scarna3a	chr1:159232187-159354824
XLOC_000496	p1GFPpos	p1GFPneg	OK	0.283743	0.249556	-0.185225	0.339118	0.734521	0.915128	no	XLOC_000496			Tnr	chr1:159523768-159931696
XLOC_000497	p1GFPpos	p1GFPneg	OK	43.3999	1.06303	-5.35143	9.21992	0	0	yes	XLOC_000497			4930523C07Rik	chr1:160044161-160079407
XLOC_000498	p1GFPpos	p1GFPneg	OK	7.54302	7.8622	0.0597904	-0.118596	0.905595	0.981764	no	XLOC_000498			Mrps14	chr1:160195198-160213036
XLOC_000499	p1GFPpos	p1GFPneg	OK	9.0383	8.28726	-0.125155	0.551025	0.581617	0.823094	no	XLOC_000499			Rc3h1	chr1:160906410-160974976
XLOC_000500	p1GFPpos	p1GFPneg	FAIL	0.0399322	0.00628431	0	0	1	1	no	XLOC_000500			Serpinc1	chr1:160978605-161038541
XLOC_000501	p1GFPpos	p1GFPneg	FAIL	229.86	223.737	0	0	1	1	no	XLOC_000501			Gas5,Mir5117	chr1:160978605-161038541
XLOC_000502	p1GFPpos	p1GFPneg	FAIL	0	0	0	0	1	1	no	XLOC_000502			Snord47	chr1:160978605-161038541
XLOC_000503	p1GFPpos	p1GFPneg	OK	1.45814	2.8158	0.949416	-1.35034	0.176908	0.414416	no	XLOC_000503			Cenpl	chr1:161038744-161086442
XLOC_000504	p1GFPpos	p1GFPneg	OK	0.416487	0.948384	1.1872	-1.98981	0.0466117	0.166301	no	XLOC_000504			Ankrd45	chr1:161142692-161170644
XLOC_000505	p1GFPpos	p1GFPneg	NOTEST	0.00507802	0	-1.79769e+308	-1.79769e+308	0.281778	1	no	XLOC_000505			Tnfsf4	chr1:161395437-161418206
XLOC_000506	p1GFPpos	p1GFPneg	NOTEST	0.0139744	0.0169175	0.275736	-0.139579	0.888992	1	no	XLOC_000506			Tnfsf18	chr1:161494656-161505290
XLOC_000507	p1GFPpos	p1GFPneg	OK	5.66457	4.32192	-0.390295	0.998624	0.317977	0.592536	no	XLOC_000507			Pigc	chr1:161942088-161979636
XLOC_000508	p1GFPpos	p1GFPneg	OK	0.245107	1.03812	2.08249	-0.43832	0.661154	0.875352	no	XLOC_000508			2810442N19Rik	chr1:161982472-162478034
XLOC_000509	p1GFPpos	p1GFPneg	OK	0	0.43788	1.79769e+308	1.79769e+308	0.456091	0.72598	no	XLOC_000509			Dnm3	chr1:161982472-162478034
XLOC_000510	p1GFPpos	p1GFPneg	OK	0.203545	17.6451	6.43778	-14.3189	0	0	yes	XLOC_000510			Dnm3os	chr1:161982472-162478034
XLOC_000511	p1GFPpos	p1GFPneg	OK	5.80196	10.3049	0.828716	-2.32373	0.02014	0.0906668	no	XLOC_000511			Vamp4	chr1:162570613-162631471
XLOC_000512	p1GFPpos	p1GFPneg	NOTEST	0.0343525	0.0475766	0.469835	-0.378534	0.705034	1	no	XLOC_000512			Myoc	chr1:162639149-162658219
XLOC_000513	p1GFPpos	p1GFPneg	OK	10.0431	14.6045	0.540206	-1.90916	0.0562415	0.190372	no	XLOC_000513			Kifap3	chr1:163779590-163917100
XLOC_000514	p1GFPpos	p1GFPneg	OK	7.56004	6.58347	-0.199547	0.585188	0.558421	0.806979	no	XLOC_000514			Scyl3	chr1:163929788-163994781
XLOC_000515	p1GFPpos	p1GFPneg	OK	1.63329	1.41423	-0.20777	0.360395	0.718551	0.906847	no	XLOC_000515			2810422O20Rik	chr1:163994803-163998179
XLOC_000516	p1GFPpos	p1GFPneg	NOTEST	0	0.00748241	1.79769e+308	1.79769e+308	0.192772	1	no	XLOC_000516			Sele	chr1:164048233-164058352
XLOC_000517	p1GFPpos	p1GFPneg	NOTEST	0	0.0166681	1.79769e+308	1.79769e+308	0.159637	1	no	XLOC_000517			Sell	chr1:164062075-164080785
XLOC_000518	p1GFPpos	p1GFPneg	NOTEST	0.0121845	0.0173641	0.511061	-0.202601	0.839447	1	no	XLOC_000518			Selp	chr1:164115263-164220274
XLOC_000519	p1GFPpos	p1GFPneg	OK	0.250876	0.0853892	-1.55485	2.59001	0.00959732	0.0507372	no	XLOC_000519			F5	chr1:164115263-164220274
XLOC_000520	p1GFPpos	p1GFPneg	OK	2.40979	3.12685	0.3758	-0.843143	0.399149	0.674732	no	XLOC_000520			Slc19a2	chr1:164249054-164265368
XLOC_000521	p1GFPpos	p1GFPneg	OK	5.94721	3.91736	-0.602332	1.35395	0.175753	0.412806	no	XLOC_000521			4930455F23Rik	chr1:164275597-164287926
XLOC_000522	p1GFPpos	p1GFPneg	OK	7.85068	7.86582	0.00277899	-0.0032119	0.997437	0.99988	no	XLOC_000522			Nme7	chr1:164307580-164464484
XLOC_000523	p1GFPpos	p1GFPneg	OK	0.903347	0.212427	-2.08831	0.142903	0.886367	0.976232	no	XLOC_000523				chr1:164307580-164464484
XLOC_000524	p1GFPpos	p1GFPneg	OK	0.00998123	0.291056	4.86593	-2.40262	0.0162779	0.0768994	no	XLOC_000524			Dpt	chr1:164796731-164824266
XLOC_000525	p1GFPpos	p1GFPneg	NOTEST	0	0.0268674	1.79769e+308	1.79769e+308	0.175695	1	no	XLOC_000525			LOC433374	chr1:164863120-164871579
XLOC_000526	p1GFPpos	p1GFPneg	OK	4.57733	3.66398	-0.321093	0.861702	0.388851	0.664797	no	XLOC_000526			Gpr161	chr1:165282091-165326957
XLOC_000527	p1GFPpos	p1GFPneg	OK	12.7372	17.726	0.476813	-1.25358	0.209995	0.461014	no	XLOC_000527			Brp44	chr1:165460601-165481214
XLOC_000528	p1GFPpos	p1GFPneg	NOTEST	0.069389	0.0288464	-1.26632	0.940965	0.346723	1	no	XLOC_000528			Adcy10	chr1:165485182-165576773
XLOC_000529	p1GFPpos	p1GFPneg	OK	11.212	8.52888	-0.394619	1.19292	0.2329	0.491983	no	XLOC_000529			Creg1	chr1:165763779-165775304
XLOC_000530	p1GFPpos	p1GFPneg	NOTEST	0.0110839	0.0984086	3.15031	-0.136403	0.891503	1	no	XLOC_000530			Cd247	chr1:165788591-166002637
XLOC_000531	p1GFPpos	p1GFPneg	NOTEST	0.0031612	0.00503032	0.670176	-0.0843943	0.932743	1	no	XLOC_000531			Gpa33	chr1:166098049-166166510
XLOC_000532	p1GFPpos	p1GFPneg	OK	0.088014	1.20276	3.77248	-6.81879	9.18088e-12	3.09804e-10	yes	XLOC_000532			Ildr2	chr1:166254138-166316832
XLOC_000533	p1GFPpos	p1GFPneg	OK	12.3753	15.0039	0.277876	-0.613465	0.539569	0.793119	no	XLOC_000533			Tada1	chr1:166379166-166409828
XLOC_000534	p1GFPpos	p1GFPneg	OK	1.17827	1.34106	0.18671	-0.355607	0.722135	0.908805	no	XLOC_000534			Fam78b	chr1:167001416-167091302
XLOC_000535	p1GFPpos	p1GFPneg	OK	3.44241	5.41266	0.652919	-2.07939	0.0375812	0.142851	no	XLOC_000535			Tmco1	chr1:167308669-167333978
XLOC_000536	p1GFPpos	p1GFPneg	OK	18.958	16.9241	-0.163729	0.632714	0.52692	0.784006	no	XLOC_000536			Aldh9a1	chr1:167349990-167368530
XLOC_000537	p1GFPpos	p1GFPneg	OK	2.08259	3.06067	0.555466	-1.13119	0.257973	0.523941	no	XLOC_000537			Rxrg	chr1:167598361-167639623
XLOC_000538	p1GFPpos	p1GFPneg	OK	3.61074	2.384	-0.598909	1.32543	0.185028	0.426274	no	XLOC_000538			Lmx1a	chr1:167687515-167848733
XLOC_000539	p1GFPpos	p1GFPneg	OK	1.76902	19.5122	3.46336	-11.5238	0	0	yes	XLOC_000539			Rgs5	chr1:169655328-169695797
XLOC_000540	p1GFPpos	p1GFPneg	OK	0.0626485	0.446447	2.83314	-2.97878	0.00289398	0.0192276	yes	XLOC_000540			1700084C01Rik	chr1:169928625-169936948
XLOC_000541	p1GFPpos	p1GFPneg	NOTEST	0.0683562	0.0887723	0.377037	-0.0382897	0.969457	1	no	XLOC_000541			3110045C21Rik	chr1:169969408-170111494
XLOC_000542	p1GFPpos	p1GFPneg	NOTEST	0.0322425	0.0830911	1.36573	-0.115218	0.908272	1	no	XLOC_000542				chr1:170139747-170174946
XLOC_000543	p1GFPpos	p1GFPneg	NOTEST	0	0	0	0	1	1	no	XLOC_000543			Sh2d1b2	chr1:170232870-170251587
XLOC_000544	p1GFPpos	p1GFPneg	NOTEST	0.031324	0.0423054	0.433573	-0.260676	0.794342	1	no	XLOC_000544			Sh2d1b1	chr1:170277323-170285662
XLOC_000545	p1GFPpos	p1GFPneg	OK	1.00685	0.310137	-1.69888	0.593192	0.553053	0.803073	no	XLOC_000545			1700015E13Rik	chr1:170298192-170589849
XLOC_000546	p1GFPpos	p1GFPneg	OK	2.74801	4.84781	0.818949	-2.20408	0.0275189	0.114084	no	XLOC_000546			Olfml2b	chr1:170644513-170682789
XLOC_000547	p1GFPpos	p1GFPneg	NOTEST	0.0188115	0.104195	2.46959	-1.42762	0.153402	1	no	XLOC_000547			Fcgr4	chr1:171018925-171029761
XLOC_000548	p1GFPpos	p1GFPneg	OK	2.57823	0.67772	-1.92762	1.99325	0.0462337	0.165307	no	XLOC_000548			1700009P17Rik	chr1:171113801-171126967
XLOC_000549	p1GFPpos	p1GFPneg	OK	7.52903	52.0016	2.78802	-11.1152	0	0	yes	XLOC_000549			Mpz	chr1:171150712-171161123
XLOC_000550	p1GFPpos	p1GFPneg	NOTEST	0.0631791	0.0400661	-0.657066	0.112167	0.910691	1	no	XLOC_000550			Nr1i3	chr1:171213969-171222514
XLOC_000551	p1GFPpos	p1GFPneg	NOTEST	0	0	0	0	1	1	no	XLOC_000551			Apoa2	chr1:171225053-171226379
XLOC_000552	p1GFPpos	p1GFPneg	OK	0.134999	1.64236	3.60475	-3.05876	0.00222255	0.0154416	yes	XLOC_000552			Adamts4	chr1:171229345-171262256
XLOC_000553	p1GFPpos	p1GFPneg	OK	19.5931	13.9922	-0.48572	1.05587	0.291028	0.563179	no	XLOC_000553			B4galt3	chr1:171270327-171295025
XLOC_000554	p1GFPpos	p1GFPneg	OK	9.81598	10.1974	0.0549982	-0.168673	0.866054	0.970173	no	XLOC_000554			Dedd	chr1:171329144-171345645
XLOC_000555	p1GFPpos	p1GFPneg	OK	30.8311	30.6926	-0.00649624	0.0166882	0.986685	0.998571	no	XLOC_000555			Pfdn2	chr1:171345698-171360954
XLOC_000556	p1GFPpos	p1GFPneg	OK	8.37394	0.664035	-3.65658	6.82569	8.75033e-12	2.96276e-10	yes	XLOC_000556			Pvrl4	chr1:171370137-171388287
XLOC_000557	p1GFPpos	p1GFPneg	OK	0.0607767	0.922735	3.92433	-4.89405	9.87841e-07	1.60242e-05	yes	XLOC_000557			Arhgap30	chr1:171388959-171410270
XLOC_000558	p1GFPpos	p1GFPneg	OK	18.1935	18.7898	0.0465212	-0.152392	0.878878	0.97423	no	XLOC_000558			Tstd1,Usf1	chr1:171411128-171420376
XLOC_000559	p1GFPpos	p1GFPneg	OK	50.402	5.69258	-3.14633	9.04184	0	0	yes	XLOC_000559			F11r	chr1:171437535-171465375
XLOC_000560	p1GFPpos	p1GFPneg	OK	2.58075	3.39987	0.397688	-0.773961	0.438954	0.711253	no	XLOC_000560			Alyref2	chr1:171503008-171507392
XLOC_000561	p1GFPpos	p1GFPneg	OK	0.0133509	1.20028	6.49029	-6.21292	5.20078e-10	1.41478e-08	yes	XLOC_000561			Cd244	chr1:171559098-171585544
XLOC_000562	p1GFPpos	p1GFPneg	OK	0.0137572	0.491597	5.15922	-1.85754	0.0632351	0.206636	no	XLOC_000562			Cd48	chr1:171682054-171705257
XLOC_000563	p1GFPpos	p1GFPneg	NOTEST	0	0.0316978	1.79769e+308	1.79769e+308	0.0611432	1	no	XLOC_000563			Slamf1	chr1:171767131-171801184
XLOC_000564	p1GFPpos	p1GFPneg	OK	0.148267	1.04072	2.81132	-4.56625	4.96521e-06	7.00802e-05	yes	XLOC_000564			Cd84	chr1:171839696-171890718
XLOC_000565	p1GFPpos	p1GFPneg	NOTEST	0	0.0418722	1.79769e+308	1.79769e+308	0.0476488	1	no	XLOC_000565			Slamf6	chr1:171917536-171943868
XLOC_000566	p1GFPpos	p1GFPneg	OK	33.5017	51.8344	0.629674	-2.80232	0.0050737	0.0304705	yes	XLOC_000566			Copa	chr1:172066012-172122332
XLOC_000567	p1GFPpos	p1GFPneg	OK	14.8053	17.616	0.250769	-0.956632	0.338753	0.615024	no	XLOC_000567			Pex19	chr1:172126754-172136497
XLOC_000568	p1GFPpos	p1GFPneg	OK	42.2993	34.8529	-0.279356	0.9825	0.325853	0.601017	no	XLOC_000568			Dcaf8	chr1:172147998-172206781
XLOC_000569	p1GFPpos	p1GFPneg	OK	0.228484	0.516101	1.17556	-1.36859	0.171129	0.405438	no	XLOC_000569			Casq1	chr1:172208729-172221904
XLOC_000570	p1GFPpos	p1GFPneg	OK	35.7804	15.5629	-1.20106	4.32628	1.5165e-05	0.000193129	yes	XLOC_000570			Igsf8	chr1:172312406-172319835
XLOC_000571	p1GFPpos	p1GFPneg	OK	20.6009	9.45039	-1.12426	3.73794	0.000185533	0.00180735	yes	XLOC_000571			Kcnj10,Pigm	chr1:172341209-172384138
XLOC_000572	p1GFPpos	p1GFPneg	OK	0.0203902	0.233805	3.51936	-1.41472	0.157152	0.383358	no	XLOC_000572			Slamf9	chr1:172475359-172478409
XLOC_000573	p1GFPpos	p1GFPneg	OK	44.1375	4.37966	-3.33311	9.77071	0	0	yes	XLOC_000573			Igsf9	chr1:172481765-172498877
XLOC_000574	p1GFPpos	p1GFPneg	OK	10.8962	14.6121	0.423334	-1.26585	0.205566	0.454797	no	XLOC_000574			Tagln2	chr1:172500245-172507375
XLOC_000575	p1GFPpos	p1GFPneg	OK	0.536002	0.494197	-0.117152	0.11715	0.906741	0.982199	no	XLOC_000575			Ccdc19	chr1:172521126-172550806
XLOC_000576	p1GFPpos	p1GFPneg	NOTEST	0.0296181	0.00791497	-1.90382	0.618963	0.53594	1	no	XLOC_000576			Vsig8	chr1:172555937-172563717
XLOC_000577	p1GFPpos	p1GFPneg	NOTEST	0	0	0	0	1	1	no	XLOC_000577			Crp	chr1:172698055-172699966
XLOC_000578	p1GFPpos	p1GFPneg	NOTEST	0	0	0	0	1	1	no	XLOC_000578			Olfr16	chr1:172956767-172957817
XLOC_000579	p1GFPpos	p1GFPneg	NOTEST	0	0	0	0	1	1	no	XLOC_000579			Olfr218	chr1:173203357-173204299
XLOC_000580	p1GFPpos	p1GFPneg	NOTEST	0	0	0	0	1	1	no	XLOC_000580			Olfr1404	chr1:173215606-173216640
XLOC_000581	p1GFPpos	p1GFPneg	NOTEST	0	0	0	0	1	1	no	XLOC_000581			Olfr418-ps1	chr1:173270146-173271137
XLOC_000582	p1GFPpos	p1GFPneg	OK	0.0489836	0.583996	3.57559	-3.36314	0.000770611	0.00626272	yes	XLOC_000582			Aim2	chr1:173419368-173466036
XLOC_000583	p1GFPpos	p1GFPneg	NOTEST	0.00441968	0.0636184	3.84743	-1.38163	0.167087	1	no	XLOC_000583			Pyhin1	chr1:173630858-173647928
XLOC_000584	p1GFPpos	p1GFPneg	NOTEST	0.0179433	0.0170624	-0.0726263	0.0508108	0.959476	1	no	XLOC_000584			Pydc3	chr1:173673679-173698392
XLOC_000585	p1GFPpos	p1GFPneg	NOTEST	0.00989988	0	-1.79769e+308	-1.79769e+308	0.281778	1	no	XLOC_000585			Olfr433	chr1:174041932-174042936
XLOC_000586	p1GFPpos	p1GFPneg	NOTEST	0	0	0	0	1	1	no	XLOC_000586			Olfr432	chr1:174050374-174051313
XLOC_000587	p1GFPpos	p1GFPneg	NOTEST	0	0	0	0	1	1	no	XLOC_000587			Olfr430	chr1:174069299-174070253
XLOC_000588	p1GFPpos	p1GFPneg	NOTEST	0	0.0116491	1.79769e+308	1.79769e+308	0.261479	1	no	XLOC_000588			Olfr429	chr1:174089037-174089980
XLOC_000589	p1GFPpos	p1GFPneg	NOTEST	0	0	0	0	1	1	no	XLOC_000589			Olfr426	chr1:174099459-174100410
XLOC_000590	p1GFPpos	p1GFPneg	NOTEST	0	0	0	0	1	1	no	XLOC_000590			Olfr424	chr1:174136745-174137693
XLOC_000591	p1GFPpos	p1GFPneg	NOTEST	0	0	0	0	1	1	no	XLOC_000591			Olfr421-ps1	chr1:174151480-174152530
XLOC_000592	p1GFPpos	p1GFPneg	NOTEST	0	0	0	0	1	1	no	XLOC_000592			Olfr420	chr1:174158721-174159767
XLOC_000593	p1GFPpos	p1GFPneg	NOTEST	0.000770741	0.0434156	5.81582	-2.26695	0.0233934	1	no	XLOC_000593			Spna1	chr1:174172775-174248449
XLOC_000594	p1GFPpos	p1GFPneg	NOTEST	0	0	0	0	1	1	no	XLOC_000594			1810030J14Rik	chr1:174330517-174332877
XLOC_000595	p1GFPpos	p1GFPneg	NOTEST	0	0	0	0	1	1	no	XLOC_000595			Olfr417	chr1:174368918-174369848
XLOC_000596	p1GFPpos	p1GFPneg	NOTEST	0	0	0	0	1	1	no	XLOC_000596			Olfr248	chr1:174391045-174392055
XLOC_000597	p1GFPpos	p1GFPneg	NOTEST	0	0	0	0	1	1	no	XLOC_000597			Olfr414	chr1:174430429-174431384
XLOC_000598	p1GFPpos	p1GFPneg	NOTEST	0	0	0	0	1	1	no	XLOC_000598			Olfr220	chr1:174448624-174449602
XLOC_000599	p1GFPpos	p1GFPneg	OK	0.397176	2.13073	2.4235	-5.96027	2.51823e-09	6.20603e-08	yes	XLOC_000599			Fmn2	chr1:174501824-174822729
XLOC_000600	p1GFPpos	p1GFPneg	NOTEST	0.00925646	0.0115455	0.3188	-0.132491	0.894596	1	no	XLOC_000600			Kmo	chr1:175631957-175660853
XLOC_000601	p1GFPpos	p1GFPneg	NOTEST	0.00196202	0	-1.79769e+308	-1.79769e+308	0.281778	1	no	XLOC_000601			Wdr64	chr1:175698592-175815733
XLOC_000602	p1GFPpos	p1GFPneg	OK	0.0934797	0.874791	3.22621	-4.79013	1.66672e-06	2.58893e-05	yes	XLOC_000602			Exo1	chr1:175880777-175913420
XLOC_000603	p1GFPpos	p1GFPneg	OK	4.78042	3.63184	-0.396437	0.568664	0.569584	0.815126	no	XLOC_000603			Sdccag8	chr1:176733652-177258827
XLOC_000604	p1GFPpos	p1GFPneg	OK	24.2996	9.31261	-1.38368	4.54589	5.47033e-06	7.65034e-05	yes	XLOC_000604			Zfp238	chr1:177442545-177450764
XLOC_000605	p1GFPpos	p1GFPneg	NOTEST	0	0	0	0	1	1	no	XLOC_000605			1700016C15Rik	chr1:177729813-177753305
XLOC_000606	p1GFPpos	p1GFPneg	OK	1.86257	0.970097	-0.941089	0.866811	0.386046	0.662071	no	XLOC_000606			Gm16432	chr1:177819694-178173174
XLOC_000607	p1GFPpos	p1GFPneg	OK	7.98681	9.72116	0.28351	-0.935358	0.349604	0.626429	no	XLOC_000607			Pppde1	chr1:178187416-178252756
XLOC_000608	p1GFPpos	p1GFPneg	OK	33.1592	32.9761	-0.00798672	0.00568799	0.995462	0.999655	no	XLOC_000608			Fam36a	chr1:178287703-178337836
XLOC_000609	p1GFPpos	p1GFPneg	OK	1.98643	1.43806	-0.46605	0.816597	0.414159	0.688441	no	XLOC_000609			Efcab2	chr1:178405566-178490168
XLOC_000610	p1GFPpos	p1GFPneg	OK	7.90028	2.96623	-1.41328	4.62328	3.77722e-06	5.47091e-05	yes	XLOC_000610			Kif26b	chr1:178528894-178939333
XLOC_000611	p1GFPpos	p1GFPneg	OK	5.64526	6.84561	0.278138	-0.950913	0.341649	0.618028	no	XLOC_000611			Cnst	chr1:179546528-179627588
XLOC_000612	p1GFPpos	p1GFPneg	OK	25.9702	18.6514	-0.477577	1.56818	0.116838	0.314702	no	XLOC_000612			Sccpdh	chr1:179668230-179687191
XLOC_000613	p1GFPpos	p1GFPneg	FAIL	9.79723	11.7555	0	0	1	1	no	XLOC_000613			Cdc42bpa	chr1:179960334-180196020
XLOC_000614	p1GFPpos	p1GFPneg	OK	0.319337	0.180876	-0.82008	0.793492	0.427491	0.700942	no	XLOC_000614				chr1:180256453-180265541
XLOC_000615	p1GFPpos	p1GFPneg	OK	16.0519	10.9723	-0.548886	2.18083	0.0291957	0.118965	no	XLOC_000615			Itpkb	chr1:180326968-180427408
XLOC_000616	p1GFPpos	p1GFPneg	OK	25.8836	23.6369	-0.130998	0.584338	0.558993	0.807398	no	XLOC_000616			Parp1	chr1:180568900-180601394
XLOC_000617	p1GFPpos	p1GFPneg	OK	3.75663	3.7228	-0.0130524	0.0281926	0.977509	0.997583	no	XLOC_000617			Lin9	chr1:180641238-180690687
XLOC_000618	p1GFPpos	p1GFPneg	OK	11.2088	14.0284	0.323723	-1.18646	0.235439	0.49531	no	XLOC_000618			Acbd3	chr1:180726021-180756087
XLOC_000619	p1GFPpos	p1GFPneg	OK	0.441769	0.19578	-1.17405	2.06847	0.0385963	0.145633	no	XLOC_000619				chr1:180814182-180821320
XLOC_000620	p1GFPpos	p1GFPneg	OK	10.6082	9.62021	-0.14104	0.489526	0.624469	0.852664	no	XLOC_000620			BC031781	chr1:180851104-180868115
XLOC_000621	p1GFPpos	p1GFPneg	NOTEST	0.0173503	0.0216576	0.319911	-0.202127	0.839818	1	no	XLOC_000621			Lefty2	chr1:180893118-180899102
XLOC_000622	p1GFPpos	p1GFPneg	OK	10.0411	10.898	0.118145	-0.330695	0.740875	0.918459	no	XLOC_000622			Pycr2	chr1:180904273-180908116
XLOC_000623	p1GFPpos	p1GFPneg	OK	0.0715942	0.626813	3.13012	-2.51317	0.0119651	0.0605666	no	XLOC_000623			Lefty1	chr1:180914426-180938522
XLOC_000624	p1GFPpos	p1GFPneg	NOTEST	0.0176989	0.0942608	2.413	-1.1404	0.254121	1	no	XLOC_000624				chr1:180914426-180938522
XLOC_000625	p1GFPpos	p1GFPneg	OK	0.0279904	0.171797	2.6177	-2.93635	0.003321	0.0215405	yes	XLOC_000625				chr1:180914426-180938522
XLOC_000626	p1GFPpos	p1GFPneg	OK	4.48457	10.0828	1.16886	-3.34916	0.000810577	0.00654252	yes	XLOC_000626			Tmem63a	chr1:180941810-180975262
XLOC_000627	p1GFPpos	p1GFPneg	NOTEST	0.0222687	0.00927231	-1.26402	0.597155	0.550404	1	no	XLOC_000627			9130409I23Rik	chr1:181051236-181060667
XLOC_000628	p1GFPpos	p1GFPneg	OK	6.1786	6.2366	0.0134799	-0.0270429	0.978426	0.997714	no	XLOC_000628			Cnih4	chr1:181087103-181168994
XLOC_000629	p1GFPpos	p1GFPneg	OK	1.5296	0.916303	-0.739257	0.0272388	0.978269	0.997684	no	XLOC_000629			Cnih3,Wdr26	chr1:181173225-181460806
XLOC_000630	p1GFPpos	p1GFPneg	OK	0.448323	0.322171	-0.476714	0.193379	0.846662	0.963912	no	XLOC_000630				chr1:181173225-181460806
XLOC_000631	p1GFPpos	p1GFPneg	OK	0.208628	0.539997	1.37202	-0.379227	0.704519	0.899733	no	XLOC_000631			Lbr	chr1:181813161-181842401
XLOC_000632	p1GFPpos	p1GFPneg	OK	4.08277	1.59772	-1.35354	1.83475	0.0665433	0.214275	no	XLOC_000632				chr1:182020186-182051002
XLOC_000633	p1GFPpos	p1GFPneg	OK	20.0809	23.2042	0.208564	-0.699643	0.48415	0.749215	no	XLOC_000633			Srp9	chr1:182124736-182132415
XLOC_000634	p1GFPpos	p1GFPneg	OK	0.0385951	0.213866	2.47021	-1.18803	0.234821	0.49449	no	XLOC_000634			1700047M11Rik	chr1:182287921-182303391
XLOC_000635	p1GFPpos	p1GFPneg	OK	17.9714	11.4572	-0.649449	2.60611	0.0091578	0.0489876	yes	XLOC_000635			Trp53bp2	chr1:182409166-182462436
XLOC_000636	p1GFPpos	p1GFPneg	NOTEST	0.0203453	0.0100999	-1.01036	0.479908	0.631293	1	no	XLOC_000636			Capn8	chr1:182565006-182632352
XLOC_000637	p1GFPpos	p1GFPneg	OK	15.3752	31.1925	1.0206	-3.81134	0.000138217	0.00139397	yes	XLOC_000637			Susd4	chr1:182764210-182896586
XLOC_000638	p1GFPpos	p1GFPneg	NOTEST	0	0.0898923	1.79769e+308	1.79769e+308	0.0475582	1	no	XLOC_000638				chr1:182919347-182926383
XLOC_000639	p1GFPpos	p1GFPneg	OK	1.35685	4.2765	1.65617	-3.79825	0.000145724	0.00146151	yes	XLOC_000639			Tlr5	chr1:182954647-182976044
XLOC_000640	p1GFPpos	p1GFPneg	OK	10.4405	12.3173	0.238496	-0.487977	0.625566	0.853284	no	XLOC_000640			Aida	chr1:183276341-183369921
XLOC_000641	p1GFPpos	p1GFPneg	OK	8.14176	6.66954	-0.287754	0.711395	0.47684	0.743357	no	XLOC_000641			Taf1a	chr1:183387151-183413823
XLOC_000642	p1GFPpos	p1GFPneg	OK	1.14031	0.589346	-0.952235	1.27375	0.202754	0.450807	no	XLOC_000642			Hhipl2	chr1:183413920-183437053
XLOC_000643	p1GFPpos	p1GFPneg	OK	0.439674	2.76709	2.65386	-5.60185	2.12082e-08	4.56518e-07	yes	XLOC_000643			Dusp10	chr1:184034460-184075636
XLOC_000644	p1GFPpos	p1GFPneg	NOTEST	0	0.00344173	1.79769e+308	1.79769e+308	0.287673	1	no	XLOC_000644			4930488B22Rik	chr1:184712496-184718989
XLOC_000645	p1GFPpos	p1GFPneg	OK	7.37092	8.16131	0.146955	-0.478589	0.632231	0.857747	no	XLOC_000645			Rab3gap2	chr1:185204120-185329401
XLOC_000646	p1GFPpos	p1GFPneg	NOTEST	0	0	0	0	1	1	no	XLOC_000646			Mir664,Snora36b	chr1:185204120-185329401
XLOC_000647	p1GFPpos	p1GFPneg	NOTEST	0	0	0	0	1	1	no	XLOC_000647			Mir194-1	chr1:185204120-185329401
XLOC_000648	p1GFPpos	p1GFPneg	OK	0	30.2347	1.79769e+308	1.79769e+308	0.478764	0.744798	no	XLOC_000648			Mir215	chr1:185204120-185329401
XLOC_000649	p1GFPpos	p1GFPneg	OK	10.1188	6.51681	-0.634794	1.67111	0.0947002	0.272902	no	XLOC_000649			Bpnt1	chr1:185331078-185359044
XLOC_000650	p1GFPpos	p1GFPneg	OK	21.0821	27.4083	0.378592	-1.78631	0.0740484	0.230426	no	XLOC_000650			Eprs	chr1:185363094-185428355
XLOC_000651	p1GFPpos	p1GFPneg	OK	0.085925	5.0314	5.87174	-10.9468	0	0	yes	XLOC_000651			Slc30a10	chr1:185447115-185468772
XLOC_000652	p1GFPpos	p1GFPneg	NOTEST	0.024126	0.0129468	-0.897997	0.303146	0.761778	1	no	XLOC_000652			5033404E19Rik	chr1:185497305-185498014
XLOC_000653	p1GFPpos	p1GFPneg	NOTEST	0	0	0	0	1	1	no	XLOC_000653			Mir297c	chr1:185537335-185988795
XLOC_000654	p1GFPpos	p1GFPneg	NOTEST	0.0368165	0.12632	1.77865	-1.39504	0.163002	1	no	XLOC_000654				chr1:186587293-186600021
XLOC_000655	p1GFPpos	p1GFPneg	OK	0.330336	0.58466	0.823663	-0.229828	0.818226	0.95317	no	XLOC_000655				chr1:186721086-186752997
XLOC_000656	p1GFPpos	p1GFPneg	NOTEST	0	0.00175481	1.79769e+308	1.79769e+308	0.287673	1	no	XLOC_000656			D1Pas1	chr1:186967415-186970627
XLOC_000657	p1GFPpos	p1GFPneg	NOTEST	0.00844736	0.0169885	1.00798	-0.180521	0.856743	1	no	XLOC_000657			1700007P06Rik	chr1:187043920-187215446
XLOC_000658	p1GFPpos	p1GFPneg	OK	9.94684	7.36981	-0.432612	1.33615	0.1815	0.421104	no	XLOC_000658			Gpatch2	chr1:187215495-187351708
XLOC_000659	p1GFPpos	p1GFPneg	OK	0.355274	4.57833	3.68782	-8.61556	0	0	yes	XLOC_000659			Esrrg	chr1:187609005-188214981
XLOC_000660	p1GFPpos	p1GFPneg	NOTEST	0	0	0	0	1	1	no	XLOC_000660			Mir5111	chr1:187609005-188214981
XLOC_000661	p1GFPpos	p1GFPneg	OK	1.33296	0.16813	-2.98698	1.45632	0.145304	0.364136	no	XLOC_000661			Ush2a	chr1:188262009-189007840
XLOC_000662	p1GFPpos	p1GFPneg	OK	0.746854	0.0228969	-5.0276	2.4439	0.0145293	0.0703902	no	XLOC_000662				chr1:189034817-189038839
XLOC_000663	p1GFPpos	p1GFPneg	OK	2.76711	6.30473	1.18806	-4.80883	1.51813e-06	2.37488e-05	yes	XLOC_000663			Ptpn14	chr1:189728267-189876693
XLOC_000664	p1GFPpos	p1GFPneg	OK	0.332123	0.0227436	-3.86819	3.50137	0.00046287	0.00401027	yes	XLOC_000664				chr1:190218930-190222374
XLOC_000665	p1GFPpos	p1GFPneg	OK	11.5225	12.979	0.171731	-0.55413	0.57949	0.82169	no	XLOC_000665			Angel2	chr1:190925107-190979296
XLOC_000666	p1GFPpos	p1GFPneg	OK	0.584703	0.486974	-0.263861	0.13234	0.894715	0.978953	no	XLOC_000666			A230020J21Rik	chr1:191005831-191062933
XLOC_000667	p1GFPpos	p1GFPneg	OK	0.612146	0.308514	-0.988539	0.304868	0.760467	0.928281	no	XLOC_000667			1700022P22Rik	chr1:191005831-191062933
XLOC_000668	p1GFPpos	p1GFPneg	OK	0.872233	2.03914	1.22517	-2.58751	0.00966725	0.051026	no	XLOC_000668			Nsl1	chr1:191063020-191084560
XLOC_000669	p1GFPpos	p1GFPneg	OK	0.0479912	2.13673	5.47649	-2.92296	0.00346723	0.0223529	yes	XLOC_000669			Batf3	chr1:191097861-191108947
XLOC_000670	p1GFPpos	p1GFPneg	OK	0.789774	0.722766	-0.127912	0.185518	0.852823	0.965521	no	XLOC_000670				chr1:191223397-191225868
XLOC_000671	p1GFPpos	p1GFPneg	OK	3.19587	2.80291	-0.189281	0.389592	0.696838	0.895724	no	XLOC_000671			Tmem206	chr1:191325733-191397041
XLOC_000672	p1GFPpos	p1GFPneg	OK	9.3045	11.8652	0.35074	-1.0724	0.28354	0.5546	no	XLOC_000672			Ints7	chr1:191536728-191623686
XLOC_000673	p1GFPpos	p1GFPneg	OK	8.66016	10.9438	0.337652	-1.3772	0.168449	0.401227	no	XLOC_000673			Lpgat1	chr1:191718023-191784406
XLOC_000674	p1GFPpos	p1GFPneg	OK	0.432439	1.98202	2.1964	-4.57649	4.7285e-06	6.70003e-05	yes	XLOC_000674			Nek2	chr1:191821472-191833247
XLOC_000675	p1GFPpos	p1GFPneg	OK	0.183794	0.134149	-0.454253	0.232212	0.816373	0.952279	no	XLOC_000675			1700034H15Rik	chr1:191894071-191913247
XLOC_000676	p1GFPpos	p1GFPneg	OK	4.38578	3.50481	-0.323495	0.912297	0.361612	0.638368	no	XLOC_000676			Slc30a1	chr1:191894071-191913247
XLOC_000677	p1GFPpos	p1GFPneg	NOTEST	0.028987	0.0356408	0.298122	-0.259347	0.795367	1	no	XLOC_000677			Rd3	chr1:191977372-191988282
XLOC_000678	p1GFPpos	p1GFPneg	OK	0.693274	0.571912	-0.277632	0.183702	0.854247	0.965975	no	XLOC_000678			Gm10516	chr1:192097779-192152023
XLOC_000679	p1GFPpos	p1GFPneg	OK	0.0444204	0.132641	1.57824	-1.10186	0.270522	0.53902	no	XLOC_000679			Kcnh1	chr1:192190871-192771219
XLOC_000680	p1GFPpos	p1GFPneg	NOTEST	0	0.0689312	1.79769e+308	1.79769e+308	0.204767	1	no	XLOC_000680			1700065J18Rik	chr1:192841704-192842739
XLOC_000681	p1GFPpos	p1GFPneg	OK	0.0329913	0.988223	4.90468	-0.400163	0.689036	0.891274	no	XLOC_000681			Sertad4	chr1:192844423-192857108
XLOC_000682	p1GFPpos	p1GFPneg	OK	40.52	8.25792	-2.29479	6.82715	8.66196e-12	2.93743e-10	yes	XLOC_000682			A130010J15Rik,Irf6	chr1:193153055-193201546
XLOC_000683	p1GFPpos	p1GFPneg	OK	0.109954	0.261454	1.24965	-1.18684	0.235293	0.49509	no	XLOC_000683			Lamb3	chr1:193301990-193343986
XLOC_000684	p1GFPpos	p1GFPneg	OK	1.09936	4.26432	1.95565	-6.89132	5.5278e-12	1.91864e-10	yes	XLOC_000684			Plxna2	chr1:194619828-194816868
XLOC_000685	p1GFPpos	p1GFPneg	OK	1.30447	6.82324	2.387	-5.9446	2.77141e-09	6.79775e-08	yes	XLOC_000685			Cd34	chr1:194938746-194976959
XLOC_000686	p1GFPpos	p1GFPneg	OK	1.21273	1.14511	-0.0827774	0.0775511	0.938185	0.990286	no	XLOC_000686			A330023F24Rik,Mir29b-2,Mir29c	chr1:195017398-195092248
XLOC_000687	p1GFPpos	p1GFPneg	OK	0.976253	0.813917	-0.262373	0.579995	0.561918	0.809351	no	XLOC_000687			Cr1l	chr1:195096004-195132347
XLOC_000688	p1GFPpos	p1GFPneg	OK	1.5042	1.47733	-0.0259992	0.0463122	0.963061	0.995139	no	XLOC_000688			Xkr4	chr1:3199590-3671498
XLOC_000689	p1GFPpos	p1GFPneg	NOTEST	0.0238328	0.0734751	1.62431	-0.975608	0.329259	1	no	XLOC_000689				chr1:4163880-4243626
XLOC_000690	p1GFPpos	p1GFPneg	NOTEST	0.00458606	0.0246639	2.42707	-0.928294	0.353255	1	no	XLOC_000690			Rp1	chr1:4290845-4409241
XLOC_000691	p1GFPpos	p1GFPneg	OK	0.205548	0.35336	0.781667	-0.864862	0.387115	0.663096	no	XLOC_000691			Sox17	chr1:4490750-4496727
XLOC_000692	p1GFPpos	p1GFPneg	OK	11.5192	12.7059	0.14146	-0.336085	0.736807	0.916239	no	XLOC_000692			Mrpl15	chr1:4695742-4785726
XLOC_000693	p1GFPpos	p1GFPneg	OK	0.168464	0.488314	1.53536	-1.37373	0.169525	0.402987	no	XLOC_000693			Rgs20	chr1:4909575-5070285
XLOC_000694	p1GFPpos	p1GFPneg	NOTEST	0.00241828	0	-1.79769e+308	-1.79769e+308	0.281778	1	no	XLOC_000694			Npbwr1	chr1:5913706-5917398
XLOC_000695	p1GFPpos	p1GFPneg	NOTEST	0.00733139	0.0315625	2.10605	-1.33972	0.180338	1	no	XLOC_000695			Sntg1	chr1:8362660-9299730
XLOC_000696	p1GFPpos	p1GFPneg	OK	0.0316023	0.174573	2.46573	-0.868646	0.385041	0.661145	no	XLOC_000696			2610203C22Rik	chr1:9548045-9631092
XLOC_000697	p1GFPpos	p1GFPneg	OK	0.219147	1.68494	2.94273	-4.69148	2.71234e-06	4.03698e-05	yes	XLOC_000697			Mybl1	chr1:9667415-9700220
XLOC_000698	p1GFPpos	p1GFPneg	OK	5.47256	6.01806	0.137081	-0.428391	0.668367	0.879679	no	XLOC_000698			Vcpip1	chr1:9719798-9771256
XLOC_000699	p1GFPpos	p1GFPneg	OK	29.5197	26.4336	-0.159305	0.305933	0.759655	0.92768	no	XLOC_000699			Snhg6	chr1:9942024-9944138
XLOC_000700	p1GFPpos	p1GFPneg	NOTEST	0	0	0	0	1	1	no	XLOC_000700			Snord87	chr1:9942024-9944138
XLOC_000701	p1GFPpos	p1GFPneg	OK	0.134719	2.10388	3.96503	-6.59572	4.23184e-11	1.32004e-09	yes	XLOC_000701				chr1:9958991-9967348
XLOC_000702	p1GFPpos	p1GFPneg	NOTEST	0	0.111898	1.79769e+308	1.79769e+308	0.149606	1	no	XLOC_000702				chr1:9967445-9968087
XLOC_000703	p1GFPpos	p1GFPneg	NOTEST	0.137198	0.0904861	-0.60049	0.38719	0.698616	1	no	XLOC_000703			Ppp1r42	chr1:9968625-10009130
XLOC_000704	p1GFPpos	p1GFPneg	OK	35.3781	35.1318	-0.0100806	0.025312	0.979806	0.997984	no	XLOC_000704			Cops5	chr1:10024624-10137023
XLOC_000705	p1GFPpos	p1GFPneg	OK	30.83	11.8853	-1.37515	5.70572	1.15852e-08	2.60738e-07	yes	XLOC_000705			Arfgef1	chr1:10137483-10232670
XLOC_000706	p1GFPpos	p1GFPneg	OK	4.66938	0.701099	-2.73554	4.14148	3.45078e-05	0.000403372	yes	XLOC_000706			Cpa6	chr1:10311319-10865874
XLOC_000707	p1GFPpos	p1GFPneg	NOTEST	0	0	0	0	1	1	no	XLOC_000707			Mir467e	chr1:10311319-10865874
XLOC_000708	p1GFPpos	p1GFPneg	OK	1.88558	4.39875	1.22208	-3.70038	0.00021528	0.00205915	yes	XLOC_000708			Slco5a1	chr1:12866533-12992784
XLOC_000709	p1GFPpos	p1GFPneg	NOTEST	0.00547011	0.00440697	-0.311782	0.112229	0.910642	1	no	XLOC_000709			Prdm14	chr1:13113427-13127163
XLOC_000710	p1GFPpos	p1GFPneg	OK	11.334	10.3594	-0.129711	0.543289	0.586931	0.827093	no	XLOC_000710			Ncoa2	chr1:13138926-13374083
XLOC_000711	p1GFPpos	p1GFPneg	OK	12.5931	21.5478	0.774904	-3.05649	0.00223945	0.0155391	yes	XLOC_000711			Tram1	chr1:13564701-13589864
XLOC_000712	p1GFPpos	p1GFPneg	OK	8.48524	4.27677	-0.988433	1.9831	0.0473558	0.16824	no	XLOC_000712			Lactb2	chr1:13616028-13660844
XLOC_000713	p1GFPpos	p1GFPneg	NOTEST	0.025289	0.00503622	-2.3281	0.808565	0.418765	1	no	XLOC_000713			Gm5523	chr1:13785684-13786929
XLOC_000714	p1GFPpos	p1GFPneg	OK	0.342904	0.0573616	-2.57965	1.79721	0.0723028	0.226595	no	XLOC_000714				chr1:13848470-13862571
XLOC_000715	p1GFPpos	p1GFPneg	OK	71.215	31.1906	-1.19107	4.96781	6.7712e-07	1.13348e-05	yes	XLOC_000715			Eya1	chr1:14168905-14312672
XLOC_000716	p1GFPpos	p1GFPneg	OK	0.0486306	0.963823	4.30883	-4.36156	1.29139e-05	0.000167081	yes	XLOC_000716			Msc	chr1:14753345-14755966
XLOC_000717	p1GFPpos	p1GFPneg	OK	0.480475	0.248097	-0.953559	1.51596	0.12953	0.337424	no	XLOC_000717			Trpa1	chr1:14872647-14919055
XLOC_000718	p1GFPpos	p1GFPneg	OK	0.524333	1.25674	1.26114	-1.35545	0.175273	0.412121	no	XLOC_000718			Gm106	chr1:15805199-15892750
XLOC_000719	p1GFPpos	p1GFPneg	NOTEST	0.0458054	0.0928986	1.02014	-0.598239	0.54968	1	no	XLOC_000719			4930444P10Rik	chr1:16065978-16093041
XLOC_000720	p1GFPpos	p1GFPneg	OK	553.398	720.179	0.380037	-2.10145	0.0356015	0.137593	no	XLOC_000720			Rpl7	chr1:16101272-16105237
XLOC_000721	p1GFPpos	p1GFPneg	OK	8.58942	10.8204	0.33312	-1.00977	0.312605	0.586944	no	XLOC_000721			Stau2	chr1:16228730-16520101
XLOC_000722	p1GFPpos	p1GFPneg	OK	13.3978	11.1134	-0.269695	0.75123	0.452514	0.723076	no	XLOC_000722			Ube2w	chr1:16563412-16619321
XLOC_000723	p1GFPpos	p1GFPneg	OK	25.3152	25.5549	0.0135976	-0.0371383	0.970375	0.996584	no	XLOC_000723			Tceb1	chr1:16638816-16657284
XLOC_000724	p1GFPpos	p1GFPneg	OK	7.86072	2.55823	-1.61952	4.1522	3.29287e-05	0.000386758	yes	XLOC_000724			Jph1	chr1:16994881-17097889
XLOC_000725	p1GFPpos	p1GFPneg	OK	3.00799	0.525254	-2.51771	0.318972	0.749748	0.922971	no	XLOC_000725			Pi15	chr1:17601783-17697313
XLOC_000726	p1GFPpos	p1GFPneg	OK	0	0.383482	1.79769e+308	1.79769e+308	0.0163851	0.0772752	no	XLOC_000726				chr1:17995367-18058460
XLOC_000727	p1GFPpos	p1GFPneg	NOTEST	0	0	0	0	1	1	no	XLOC_000727			Crisp4	chr1:18115190-18137051
XLOC_000728	p1GFPpos	p1GFPneg	NOTEST	0	0	0	0	1	1	no	XLOC_000728			Defb44-ps	chr1:18210052-18223564
XLOC_000729	p1GFPpos	p1GFPneg	NOTEST	0	0	0	0	1	1	no	XLOC_000729			Defb18	chr1:18236472-18237443
XLOC_000730	p1GFPpos	p1GFPneg	NOTEST	0	0	0	0	1	1	no	XLOC_000730			Defb41,Gm15386	chr1:18250977-18265138
XLOC_000731	p1GFPpos	p1GFPneg	NOTEST	0.00795967	0.00174959	-2.18569	1.18416	0.23635	1	no	XLOC_000731			Pkhd1	chr1:20057778-20618057
XLOC_000732	p1GFPpos	p1GFPneg	NOTEST	0.00648898	0.0244143	1.91166	-0.67523	0.49953	1	no	XLOC_000732			Il17f	chr1:20777145-20784270
XLOC_000733	p1GFPpos	p1GFPneg	OK	2.26747	11.352	2.32379	-7.49531	6.61693e-14	2.86719e-12	yes	XLOC_000733			Mcm3	chr1:20803013-20820213
XLOC_000734	p1GFPpos	p1GFPneg	OK	0.672048	0.406741	-0.724452	0.124261	0.901108	0.980465	no	XLOC_000734			6720483E21Rik	chr1:20888641-20940107
XLOC_000735	p1GFPpos	p1GFPneg	OK	43.3503	4.43479	-3.2891	4.48589	7.26091e-06	9.88928e-05	yes	XLOC_000735			Efhc1,Tram2	chr1:20951542-21079225
XLOC_000736	p1GFPpos	p1GFPneg	NOTEST	0	0	0	0	1	1	no	XLOC_000736			Gm4956	chr1:21285245-21298312
XLOC_000737	p1GFPpos	p1GFPneg	OK	0.195686	0.336166	0.780632	-1.4251	0.154129	0.378464	no	XLOC_000737			Kcnq5	chr1:21398402-21961942
XLOC_000738	p1GFPpos	p1GFPneg	OK	0.0880448	2.19267	4.6383	-5.50586	3.67379e-08	7.59238e-07	yes	XLOC_000738			Rims1	chr1:22285900-22433234
XLOC_000739	p1GFPpos	p1GFPneg	OK	0.203224	5.04909	4.63488	-6.14774	7.85945e-10	2.08181e-08	yes	XLOC_000739			Rims1	chr1:22468190-22805858
XLOC_000740	p1GFPpos	p1GFPneg	NOTEST	0.0169486	0.0126801	-0.418595	0.211366	0.832601	1	no	XLOC_000740			4933415F23Rik	chr1:23100473-23102253
XLOC_000741	p1GFPpos	p1GFPneg	OK	2.29334	5.00664	1.12639	-3.46549	0.000529276	0.0045119	yes	XLOC_000741			Ogfrl1	chr1:23366423-23383175
XLOC_000742	p1GFPpos	p1GFPneg	OK	15.851	21.8959	0.466091	-1.72617	0.0843167	0.251988	no	XLOC_000742			Smap1	chr1:23761925-23922289
XLOC_000743	p1GFPpos	p1GFPneg	OK	14.9021	14.0863	-0.0812255	0.178397	0.858411	0.967346	no	XLOC_000743			1110058L19Rik	chr1:23995177-24005651
XLOC_000744	p1GFPpos	p1GFPneg	OK	17.1914	17.4692	0.0231252	-0.0920493	0.926659	0.986866	no	XLOC_000744			Fam135a	chr1:24010757-24100341
XLOC_000745	p1GFPpos	p1GFPneg	OK	0.158205	0.136537	-0.2125	0.414649	0.678399	0.885669	no	XLOC_000745			Col19a1	chr1:24256916-24587437
XLOC_000746	p1GFPpos	p1GFPneg	OK	0.150142	2.1551	3.84336	-7.21768	5.2891e-13	2.07024e-11	yes	XLOC_000746			Bai3	chr1:25067473-25830177
XLOC_000747	p1GFPpos	p1GFPneg	NOTEST	0.0124861	0.0332084	1.41122	-0.223309	0.823295	1	no	XLOC_000747			Gm20172	chr1:25067473-25830177
XLOC_000748	p1GFPpos	p1GFPneg	NOTEST	0	0.00513066	1.79769e+308	1.79769e+308	0.181779	1	no	XLOC_000748			4931408C20Rik	chr1:26681800-26687460
XLOC_000749	p1GFPpos	p1GFPneg	NOTEST	0	0.00233981	1.79769e+308	1.79769e+308	0.261479	1	no	XLOC_000749			Gm597	chr1:28776121-28780252
XLOC_000750	p1GFPpos	p1GFPneg	OK	12.2777	10.3428	-0.247413	0.999811	0.317402	0.591965	no	XLOC_000750			Phf3	chr1:30802337-30873666
XLOC_000751	p1GFPpos	p1GFPneg	OK	80.0408	60.5547	-0.402496	1.75476	0.0793001	0.241523	no	XLOC_000751			Gm13363,Ptp4a1	chr1:30940302-30949759
XLOC_000752	p1GFPpos	p1GFPneg	NOTEST	0.0156744	0	-1.79769e+308	-1.79769e+308	0.227975	1	no	XLOC_000752			4931428L18Rik	chr1:31141077-31222656
XLOC_000753	p1GFPpos	p1GFPneg	OK	0.211251	0.283483	0.424303	-0.405236	0.685304	0.889359	no	XLOC_000753			Khdrbs2	chr1:32172748-32705197
XLOC_000754	p1GFPpos	p1GFPneg	NOTEST	0.0051448	0.0780603	3.9234	-0.736218	0.461598	1	no	XLOC_000754			Gm9839	chr1:32172748-32705197
XLOC_000755	p1GFPpos	p1GFPneg	NOTEST	0.0251372	0.084526	1.74957	-0.992301	0.321051	1	no	XLOC_000755			Gm5415	chr1:32172748-32705197
XLOC_000756	p1GFPpos	p1GFPneg	OK	1.96364	5.4198	1.46471	-3.26709	0.0010866	0.00843609	yes	XLOC_000756			Prim2	chr1:33453810-33670953
XLOC_000757	p1GFPpos	p1GFPneg	OK	16.1447	6.36111	-1.34371	3.33285	0.000859599	0.00688728	yes	XLOC_000757			Bag2	chr1:33745483-33757750
XLOC_000758	p1GFPpos	p1GFPneg	OK	7.69276	8.89049	0.208761	-0.656533	0.511481	0.771732	no	XLOC_000758			Zfp451	chr1:33761473-33814448
XLOC_000759	p1GFPpos	p1GFPneg	NOTEST	0.0011574	0.00699873	2.59621	-0.710245	0.477552	1	no	XLOC_000759			Gm15455	chr1:33835898-33838914
XLOC_000760	p1GFPpos	p1GFPneg	OK	0.344769	1.09642	1.66911	-3.02772	0.00246407	0.0168423	yes	XLOC_000760			Bend6	chr1:33852051-33907621
XLOC_000761	p1GFPpos	p1GFPneg	OK	0.736886	0.493027	-0.579776	1.37335	0.169645	0.403185	no	XLOC_000761			Mir5103	chr1:34423659-34433679
XLOC_000762	p1GFPpos	p1GFPneg	OK	9.96103	7.27537	-0.453274	0.925261	0.35483	0.631577	no	XLOC_000762			Ccdc115	chr1:34436669-34449467
XLOC_000763	p1GFPpos	p1GFPneg	OK	1.21094	0.0325118	-5.21903	4.74031	2.13392e-06	3.24597e-05	yes	XLOC_000763			Ptpn18	chr1:34459132-34487238
XLOC_000764	p1GFPpos	p1GFPneg	NOTEST	0	0	0	0	1	1	no	XLOC_000764			Prss40	chr1:34552330-34560943
XLOC_000765	p1GFPpos	p1GFPneg	NOTEST	0.00270393	0.0050392	0.898138	-0.297244	0.76628	1	no	XLOC_000765			AA619741	chr1:34633534-34636210
XLOC_000766	p1GFPpos	p1GFPneg	OK	37.1189	46.1995	0.315722	-1.56012	0.118731	0.318056	no	XLOC_000766			Fam168b	chr1:34678159-34843050
XLOC_000767	p1GFPpos	p1GFPneg	OK	15.5563	9.88574	-0.654077	2.84313	0.00446732	0.0274378	yes	XLOC_000767			Uggt1	chr1:36135048-36244302
XLOC_000768	p1GFPpos	p1GFPneg	OK	0.159073	0.489173	1.62065	-1.47021	0.141506	0.357938	no	XLOC_000768			Neurl3	chr1:36264601-36273548
XLOC_000769	p1GFPpos	p1GFPneg	FAIL	15.3355	23.8321	0	0	1	1	no	XLOC_000769			4632411B12Rik	chr1:36335729-36369181
XLOC_000770	p1GFPpos	p1GFPneg	OK	9.32443	18.1623	0.961862	-2.73345	0.00626738	0.0361847	yes	XLOC_000770			Lman2l	chr1:36418649-36445420
XLOC_000771	p1GFPpos	p1GFPneg	OK	0.0619931	0.186621	1.58994	-1.24891	0.211698	0.463423	no	XLOC_000771				chr1:36465067-36468772
XLOC_000772	p1GFPpos	p1GFPneg	FAIL	5.85474	6.47348	0	0	1	1	no	XLOC_000772			Ankrd23,Ankrd39	chr1:36530190-36547243
XLOC_000773	p1GFPpos	p1GFPneg	OK	29.5564	17.1992	-0.781126	2.09401	0.0362593	0.13945	no	XLOC_000773			Fam178b,Sema4c	chr1:36548641-36683183
XLOC_000774	p1GFPpos	p1GFPneg	OK	32.2508	26.4627	-0.285374	1.12965	0.258624	0.52477	no	XLOC_000774			Actr1b	chr1:36698112-36710083
XLOC_000775	p1GFPpos	p1GFPneg	OK	16.8064	14.0345	-0.260035	1.10239	0.270291	0.538758	no	XLOC_000775			Tmem131	chr1:36792187-36939899
XLOC_000776	p1GFPpos	p1GFPneg	OK	20.11	15.5229	-0.373514	1.50959	0.131147	0.340225	no	XLOC_000776			6330578E17Rik	chr1:37417084-37430103
XLOC_000777	p1GFPpos	p1GFPneg	OK	2.06302	1.91892	-0.10447	0.260643	0.794367	0.943222	no	XLOC_000777			Mgat4a	chr1:37439332-37541018
XLOC_000778	p1GFPpos	p1GFPneg	NOTEST	0.0245397	0.0337016	0.4577	-0.101742	0.918961	1	no	XLOC_000778			4930594C11Rik	chr1:37439332-37541018
XLOC_000779	p1GFPpos	p1GFPneg	OK	15.8588	1.95688	-3.01865	6.86309	6.73883e-12	2.31302e-10	yes	XLOC_000779			2010300C02Rik	chr1:37611674-37719811
XLOC_000780	p1GFPpos	p1GFPneg	OK	1.7107	4.29969	1.32965	-1.74466	0.0810437	0.245121	no	XLOC_000780			Tsga10	chr1:37754581-37865147
XLOC_000781	p1GFPpos	p1GFPneg	OK	5.4777	4.62821	-0.243116	0.343288	0.731382	0.913313	no	XLOC_000781			Mitd1	chr1:37872205-37898333
XLOC_000782	p1GFPpos	p1GFPneg	NOTEST	0.0259641	0	-1.79769e+308	-1.79769e+308	0.0598673	1	no	XLOC_000782			Lyg2	chr1:37905922-37916493
XLOC_000783	p1GFPpos	p1GFPneg	NOTEST	0.0300954	0	-1.79769e+308	-1.79769e+308	0.171465	1	no	XLOC_000783			Lyg1	chr1:37946737-37957759
XLOC_000784	p1GFPpos	p1GFPneg	OK	8.76575	7.94855	-0.141185	0.47398	0.635514	0.859967	no	XLOC_000784			Txndc9	chr1:37983377-37997479
XLOC_000785	p1GFPpos	p1GFPneg	OK	8.86001	8.72837	-0.0215971	0.0611901	0.951208	0.993166	no	XLOC_000785			Rev1	chr1:37998009-38129662
XLOC_000786	p1GFPpos	p1GFPneg	OK	4.15455	13.1938	1.66709	-6.40199	1.53368e-10	4.45267e-09	yes	XLOC_000786			Aff3	chr1:38177062-38664955
XLOC_000787	p1GFPpos	p1GFPneg	OK	2.23661	4.44377	0.990472	-2.94091	0.00327255	0.021274	yes	XLOC_000787			Lonrf2	chr1:38793496-38836036
XLOC_000788	p1GFPpos	p1GFPneg	OK	2.53268	3.96405	0.64631	-1.62524	0.104111	0.29156	no	XLOC_000788			Chst10	chr1:38863867-38898160
XLOC_000789	p1GFPpos	p1GFPneg	OK	6.80333	6.07912	-0.162379	0.186904	0.851736	0.965359	no	XLOC_000789			Tbc1d8	chr1:39367850-39478747
XLOC_000790	p1GFPpos	p1GFPneg	OK	14.4128	10.2916	-0.48589	1.43276	0.151928	0.374865	no	XLOC_000790			Rnf149,Snord89	chr1:39547259-39577403
XLOC_000791	p1GFPpos	p1GFPneg	OK	0.020129	0.23809	3.56416	-4.16409	3.12594e-05	0.000369522	yes	XLOC_000791			Creg2	chr1:39618405-39651182
XLOC_000792	p1GFPpos	p1GFPneg	OK	0.17643	0.31221	0.823415	-0.853084	0.393613	0.669396	no	XLOC_000792			Rfx8	chr1:39665300-39720989
XLOC_000793	p1GFPpos	p1GFPneg	NOTEST	0	0	0	0	1	1	no	XLOC_000793			Gm3646	chr1:39804140-39805332
XLOC_000794	p1GFPpos	p1GFPneg	NOTEST	0	0	0	0	1	1	no	XLOC_000794			1700066B17Rik	chr1:39842427-39847330
XLOC_000795	p1GFPpos	p1GFPneg	NOTEST	0.0279669	0.055489	0.988479	-0.448617	0.653708	1	no	XLOC_000795			Gm16894	chr1:40076211-40125226
XLOC_000796	p1GFPpos	p1GFPneg	OK	1.69315	0.95372	-0.828076	1.62184	0.104838	0.292742	no	XLOC_000796			Mfsd9	chr1:40771755-40790657
XLOC_000797	p1GFPpos	p1GFPneg	NOTEST	0.0320056	0	-1.79769e+308	-1.79769e+308	0.225832	1	no	XLOC_000797			4930448I06Rik	chr1:41167559-41181252
XLOC_000798	p1GFPpos	p1GFPneg	OK	1.33012	0.0789277	-4.07488	3.78223	0.000155428	0.0015482	yes	XLOC_000798				chr1:41259902-41275807
XLOC_000799	p1GFPpos	p1GFPneg	OK	0.0780263	0.341772	2.131	-1.71017	0.0872336	0.257607	no	XLOC_000799				chr1:42325774-42333087
XLOC_000800	p1GFPpos	p1GFPneg	OK	0.0111769	0.889129	6.31381	-2.18304	0.029033	0.11843	no	XLOC_000800				chr1:42397847-42418181
XLOC_000801	p1GFPpos	p1GFPneg	OK	0.467575	0.405267	-0.206327	0.274614	0.783613	0.938517	no	XLOC_000801				chr1:42588569-42629925
XLOC_000802	p1GFPpos	p1GFPneg	OK	62.7414	89.6266	0.514509	-1.51518	0.129727	0.337737	no	XLOC_000802			2610017I09Rik	chr1:42648199-42696937
XLOC_000803	p1GFPpos	p1GFPneg	OK	0.930905	1.30307	0.48521	-0.282994	0.777181	0.93597	no	XLOC_000803			2900092D14Rik	chr1:42697104-42752813
XLOC_000804	p1GFPpos	p1GFPneg	OK	11.6904	8.00981	-0.545485	1.87069	0.0613885	0.202396	no	XLOC_000804			Tgfbrap1	chr1:43047238-43098622
XLOC_000805	p1GFPpos	p1GFPneg	OK	1.52322	14.9722	3.29709	-6.71859	1.83498e-11	5.96585e-10	yes	XLOC_000805			Fhl2	chr1:43123060-43164001
XLOC_000806	p1GFPpos	p1GFPneg	OK	1.97831	0.217382	-3.18597	3.8101	0.00013891	0.00139988	yes	XLOC_000806				chr1:43394585-43397313
XLOC_000807	p1GFPpos	p1GFPneg	OK	17.7224	17.7968	0.00603958	-0.0175403	0.986006	0.998457	no	XLOC_000807			Uxs1	chr1:43749858-43827767
XLOC_000808	p1GFPpos	p1GFPneg	NOTEST	0.170066	0.0957679	-0.828479	0.805877	0.420314	1	no	XLOC_000808			A530098C11Rik	chr1:44009407-44042606
XLOC_000809	p1GFPpos	p1GFPneg	OK	4.48396	3.5581	-0.333669	0.577642	0.563506	0.810519	no	XLOC_000809			1700029F09Rik	chr1:44086616-44102438
XLOC_000810	p1GFPpos	p1GFPneg	OK	11.3403	14.6097	0.365466	-1.07842	0.280846	0.55144	no	XLOC_000810			Kdelc1	chr1:44103795-44146186
XLOC_000811	p1GFPpos	p1GFPneg	NOTEST	0	0.00260667	1.79769e+308	1.79769e+308	0.261479	1	no	XLOC_000811			4832428D23Rik	chr1:44204069-44218931
XLOC_000812	p1GFPpos	p1GFPneg	OK	0.291479	0.0507394	-2.52221	1.18551	0.235817	0.495792	no	XLOC_000812				chr1:44545347-44550573
XLOC_000813	p1GFPpos	p1GFPneg	OK	0.230275	0.248126	0.107714	-0.0266613	0.97873	0.997772	no	XLOC_000813			4930521E06Rik	chr1:44551670-44796836
XLOC_000814	p1GFPpos	p1GFPneg	OK	0.238322	0.220072	-0.114937	0.0603829	0.951851	0.993323	no	XLOC_000814			Gulp1	chr1:44551670-44796836
XLOC_000815	p1GFPpos	p1GFPneg	OK	2.46738	89.1895	5.17582	-25.0584	0	0	yes	XLOC_000815			Col5a2	chr1:45374330-45503282
XLOC_000816	p1GFPpos	p1GFPneg	OK	0.810556	5.01718	2.62989	-6.76504	1.33273e-11	4.40236e-10	yes	XLOC_000816			Slc40a1	chr1:45908069-45925594
XLOC_000817	p1GFPpos	p1GFPneg	NOTEST	0	0.0148139	1.79769e+308	1.79769e+308	0.261416	1	no	XLOC_000817			Gm3852	chr1:46011546-46012263
XLOC_000818	p1GFPpos	p1GFPneg	NOTEST	0.00637198	0	-1.79769e+308	-1.79769e+308	0.271715	1	no	XLOC_000818			Gm4776	chr1:46020414-46030437
XLOC_000819	p1GFPpos	p1GFPneg	OK	8.35949	16.1405	0.949199	-3.78741	0.000152223	0.00151943	yes	XLOC_000819			Slc39a10	chr1:46807391-46894722
XLOC_000820	p1GFPpos	p1GFPneg	OK	0.0950849	3.08017	5.01765	-7.63355	2.28706e-14	1.03627e-12	yes	XLOC_000820			9330175M20Rik	chr1:51218385-51333779
XLOC_000821	p1GFPpos	p1GFPneg	OK	1.5708	1.21069	-0.375675	0.632299	0.527191	0.784254	no	XLOC_000821			Obfc2a	chr1:51464960-51478436
XLOC_000822	p1GFPpos	p1GFPneg	OK	29.6977	18.008	-0.721714	2.81054	0.00494585	0.0298687	yes	XLOC_000822			Myo1b	chr1:51749633-51915974
XLOC_000823	p1GFPpos	p1GFPneg	NOTEST	0.172418	0.0828466	-1.0574	1.02743	0.30422	1	no	XLOC_000823				chr1:52107998-52110428
XLOC_000824	p1GFPpos	p1GFPneg	OK	17.2672	17.8817	0.0504474	-0.17663	0.859799	0.967878	no	XLOC_000824			Gls	chr1:52163447-52234511
XLOC_000825	p1GFPpos	p1GFPneg	OK	2.83462	3.52871	0.315982	-0.888968	0.374021	0.650629	no	XLOC_000825			Nab1	chr1:52455848-52500448
XLOC_000826	p1GFPpos	p1GFPneg	OK	8.41321	2.1399	-1.97512	4.36156	1.29139e-05	0.000167081	yes	XLOC_000826			Mfsd6	chr1:52656188-52727318
XLOC_000827	p1GFPpos	p1GFPneg	OK	2.77779	5.93088	1.09431	-2.40133	0.0163355	0.0771027	no	XLOC_000827			Inpp1	chr1:52788869-52817758
XLOC_000828	p1GFPpos	p1GFPneg	OK	0.343686	1.39828	2.02449	-1.06859	0.285254	0.556454	no	XLOC_000828			1700019D03Rik	chr1:52844920-52953665
XLOC_000829	p1GFPpos	p1GFPneg	NOTEST	0.014461	0	-1.79769e+308	-1.79769e+308	0.281778	1	no	XLOC_000829			1700019A02Rik	chr1:53158576-53187617
XLOC_000830	p1GFPpos	p1GFPneg	OK	1.90515	1.89986	-0.00401164	0.00578042	0.995388	0.999655	no	XLOC_000830			Pms1	chr1:53188733-53330401
XLOC_000831	p1GFPpos	p1GFPneg	OK	0.727875	0.431294	-0.75502	0.373078	0.709091	0.90214	no	XLOC_000831			Osgepl1	chr1:53188733-53330401
XLOC_000832	p1GFPpos	p1GFPneg	OK	15.5043	13.0748	-0.245883	0.849503	0.395601	0.671379	no	XLOC_000832			Asnsd1	chr1:53344643-53352699
XLOC_000833	p1GFPpos	p1GFPneg	NOTEST	0.0393994	0.12201	1.63075	-1.04591	0.295603	1	no	XLOC_000833			Dnahc7a	chr1:53394442-53707025
XLOC_000834	p1GFPpos	p1GFPneg	OK	0.49969	2.56138	2.35782	-5.22965	1.69829e-07	3.14915e-06	yes	XLOC_000834			Stk17b	chr1:53755511-53785215
XLOC_000835	p1GFPpos	p1GFPneg	OK	3.30609	1.17956	-1.48687	1.47131	0.141207	0.357445	no	XLOC_000835			Hecw2	chr1:53806873-54195034
XLOC_000836	p1GFPpos	p1GFPneg	OK	6.47279	7.00943	0.114911	-0.352875	0.724182	0.909743	no	XLOC_000836			Gtf3c3	chr1:54395973-54439152
XLOC_000837	p1GFPpos	p1GFPneg	OK	2.84147	3.84776	0.437382	-1.58765	0.112365	0.306452	no	XLOC_000837			Pgap1	chr1:54472999-54557684
XLOC_000838	p1GFPpos	p1GFPneg	OK	0.698663	7.95533	3.50925	-10.5935	0	0	yes	XLOC_000838			Ankrd44	chr1:54645259-54926387
XLOC_000839	p1GFPpos	p1GFPneg	OK	61.4585	64.0332	0.059207	-0.305504	0.759982	0.927957	no	XLOC_000839			Sf3b1	chr1:54985140-55027486
XLOC_000840	p1GFPpos	p1GFPneg	OK	57.08	46.8177	-0.285931	1.29312	0.195969	0.441566	no	XLOC_000840			Hspd1	chr1:55077833-55087932
XLOC_000841	p1GFPpos	p1GFPneg	OK	0.197171	4.882	4.62995	-9.36327	0	0	yes	XLOC_000841			Rftn2	chr1:55170140-55227404
XLOC_000842	p1GFPpos	p1GFPneg	NOTEST	0	0.00892521	1.79769e+308	1.79769e+308	0.349705	1	no	XLOC_000842			Boll	chr1:55300068-55363469
XLOC_000843	p1GFPpos	p1GFPneg	NOTEST	0	0	0	0	1	1	no	XLOC_000843			Hsfy2	chr1:56636050-56637451
XLOC_000844	p1GFPpos	p1GFPneg	OK	0.225486	0.583731	1.37226	-2.32437	0.0201058	0.0905289	no	XLOC_000844			Satb2	chr1:56793980-56971334
XLOC_000845	p1GFPpos	p1GFPneg	NOTEST	0	0	0	0	1	1	no	XLOC_000845			BC055402	chr1:57200644-57214996
XLOC_000846	p1GFPpos	p1GFPneg	NOTEST	0.0110528	0.0669482	2.59863	-1.51008	0.131024	1	no	XLOC_000846			4930558J18Rik	chr1:57359221-57377544
XLOC_000847	p1GFPpos	p1GFPneg	OK	4.47405	4.61825	0.0457674	-0.0808879	0.935531	0.989648	no	XLOC_000847			1110034B05Rik	chr1:57388243-57415958
XLOC_000848	p1GFPpos	p1GFPneg	OK	5.212	5.49487	0.0762488	-0.176347	0.860021	0.967956	no	XLOC_000848			Kctd18	chr1:57955100-57970084
XLOC_000849	p1GFPpos	p1GFPneg	OK	91.28	57.6446	-0.663113	1.94697	0.0515381	0.178787	no	XLOC_000849			Clk1,Ppil3	chr1:58411987-58504919
XLOC_000850	p1GFPpos	p1GFPneg	OK	7.77336	7.56375	-0.0394382	0.0510748	0.959266	0.994611	no	XLOC_000850			Orc2	chr1:58411987-58504919
XLOC_000851	p1GFPpos	p1GFPneg	OK	3.04898	3.60036	0.239814	-0.682306	0.495045	0.758506	no	XLOC_000851			Fam126b	chr1:58514560-58595948
XLOC_000852	p1GFPpos	p1GFPneg	NOTEST	0	0	0	0	1	1	no	XLOC_000852			Als2cr12	chr1:58658119-58695989
XLOC_000853	p1GFPpos	p1GFPneg	OK	15.2222	7.15865	-1.08842	4.07246	4.65187e-05	0.00052699	yes	XLOC_000853			Trak2	chr1:58900257-58973482
XLOC_000854	p1GFPpos	p1GFPneg	NOTEST	0.0306133	0.0293906	-0.0588065	0.0416327	0.966792	1	no	XLOC_000854			Als2cr11	chr1:59050505-59094900
XLOC_000855	p1GFPpos	p1GFPneg	OK	15.673	15.5815	-0.00844482	0.0204017	0.983723	0.998237	no	XLOC_000855			Als2,Als2cr4,Mpp4	chr1:59100581-59237231
XLOC_000856	p1GFPpos	p1GFPneg	OK	0.483826	0.157112	-1.6227	2.01743	0.0436507	0.158802	no	XLOC_000856			Cdk15	chr1:59253412-59355490
XLOC_000857	p1GFPpos	p1GFPneg	OK	50.9466	49.0507	-0.0547103	0.217892	0.827513	0.957307	no	XLOC_000857			Sumo1	chr1:59639433-59670834
XLOC_000858	p1GFPpos	p1GFPneg	OK	1.10174	1.12028	0.0240652	-0.0452027	0.963946	0.995271	no	XLOC_000858			Ica1l	chr1:59986645-60043111
XLOC_000859	p1GFPpos	p1GFPneg	OK	4.42186	4.83621	0.129223	-0.311875	0.755135	0.925336	no	XLOC_000859			Wdr12	chr1:60068162-60153941
XLOC_000860	p1GFPpos	p1GFPneg	OK	27.1126	5.55547	-2.28698	7.80909	5.77316e-15	2.75817e-13	yes	XLOC_000860			Raph1	chr1:60409584-60566765
XLOC_000861	p1GFPpos	p1GFPneg	OK	0.106801	1.02278	3.2595	-0.935235	0.349667	0.626458	no	XLOC_000861			4930487H11Rik	chr1:62703291-62818692
XLOC_000862	p1GFPpos	p1GFPneg	OK	7.70178	6.97288	-0.143437	0.587751	0.556699	0.805656	no	XLOC_000862			Ino80d	chr1:63047722-63176822
XLOC_000863	p1GFPpos	p1GFPneg	OK	18.0776	19.8491	0.134873	-0.401072	0.688367	0.890961	no	XLOC_000863			Ndufs1	chr1:63047722-63176822
XLOC_000864	p1GFPpos	p1GFPneg	NOTEST	0.0177363	0.0234479	0.402748	-0.204854	0.837686	1	no	XLOC_000864			Gpr1	chr1:63182690-63214209
XLOC_000865	p1GFPpos	p1GFPneg	OK	2.60191	0.540241	-2.2679	3.32076	0.000897726	0.00715045	yes	XLOC_000865			Dytn	chr1:63619260-63686927
XLOC_000866	p1GFPpos	p1GFPneg	NOTEST	0.0892474	0.0766511	-0.219503	0.209307	0.834208	1	no	XLOC_000866			Mdh1b	chr1:63698826-63730318
XLOC_000867	p1GFPpos	p1GFPneg	NOTEST	0.117516	0.0933884	-0.331541	0.0429656	0.965729	1	no	XLOC_000867			4933402D24Rik	chr1:63730624-63769267
XLOC_000868	p1GFPpos	p1GFPneg	NOTEST	0	0	0	0	1	1	no	XLOC_000868			Mir1958	chr1:63980972-63984483
XLOC_000869	p1GFPpos	p1GFPneg	OK	2.32308	8.65706	1.89784	-6.98858	2.77689e-12	9.9988e-11	yes	XLOC_000869			Klf7	chr1:64029392-64122271
XLOC_000870	p1GFPpos	p1GFPneg	OK	4.5139	4.13858	-0.125239	0.296794	0.766624	0.931234	no	XLOC_000870			Mettl21a	chr1:64606476-64620454
XLOC_000871	p1GFPpos	p1GFPneg	OK	0.385184	0.788971	1.03442	-1.31593	0.188197	0.430907	no	XLOC_000871			2810408I11Rik	chr1:64679868-64690659
XLOC_000872	p1GFPpos	p1GFPneg	OK	0.874406	1.58002	0.853564	-1.99023	0.0465652	0.166176	no	XLOC_000872			Fzd5	chr1:64730557-64737750
XLOC_000873	p1GFPpos	p1GFPneg	OK	2.54174	2.22247	-0.193655	0.549827	0.582438	0.823693	no	XLOC_000873			Plekhm3	chr1:64789000-64956824
XLOC_000874	p1GFPpos	p1GFPneg	NOTEST	0.175774	0	-1.79769e+308	-1.79769e+308	0.173251	1	no	XLOC_000874			Akr1cl	chr1:65013085-65123229
XLOC_000875	p1GFPpos	p1GFPneg	OK	0.228172	0.011351	-4.32923	0.537539	0.590895	0.829766	no	XLOC_000875			Cryge	chr1:65013085-65123229
XLOC_000876	p1GFPpos	p1GFPneg	NOTEST	0.148613	0	-1.79769e+308	-1.79769e+308	0.299081	1	no	XLOC_000876			Crygd	chr1:65013085-65123229
XLOC_000877	p1GFPpos	p1GFPneg	OK	0.357479	0	-1.79769e+308	-1.79769e+308	0.353915	0.630762	no	XLOC_000877			Crygc	chr1:65013085-65123229
XLOC_000878	p1GFPpos	p1GFPneg	OK	0.619217	0.0171095	-5.17758	0.794258	0.427045	0.700502	no	XLOC_000878			Crygb	chr1:65013085-65123229
XLOC_000879	p1GFPpos	p1GFPneg	OK	1.2094	0.0329953	-5.19588	1.24559	0.212916	0.465142	no	XLOC_000879			Cryga	chr1:65013085-65123229
XLOC_000880	p1GFPpos	p1GFPneg	OK	1.33167	0.195855	-2.76537	2.10305	0.0354614	0.137218	no	XLOC_000880			D630023F18Rik	chr1:65013085-65123229
XLOC_000881	p1GFPpos	p1GFPneg	OK	31.2743	30.6418	-0.0294759	0.0404437	0.967739	0.996035	no	XLOC_000881			Idh1	chr1:65158536-65186499
XLOC_000882	p1GFPpos	p1GFPneg	OK	5.06793	8.62272	0.766746	-1.89437	0.0581763	0.194981	no	XLOC_000882			1110028C15Rik	chr1:66700860-66817595
XLOC_000883	p1GFPpos	p1GFPneg	OK	7.90983	23.5731	1.57542	-5.62052	1.90385e-08	4.13306e-07	yes	XLOC_000883			Acadl	chr1:66830852-66863267
XLOC_000884	p1GFPpos	p1GFPneg	OK	0.0247245	1.85605	6.23015	-2.16865	0.0301093	0.121739	no	XLOC_000884			Myl1	chr1:66924295-66945056
XLOC_000885	p1GFPpos	p1GFPneg	OK	6.09246	13.9414	1.19428	-4.17367	2.99729e-05	0.000355989	yes	XLOC_000885			Lancl1	chr1:66999800-67038883
XLOC_000886	p1GFPpos	p1GFPneg	OK	21.577	4.80022	-2.16832	7.9094	2.66454e-15	1.30712e-13	yes	XLOC_000886			Erbb4	chr1:68031786-69108623
XLOC_000887	p1GFPpos	p1GFPneg	OK	1.70594	1.66936	-0.0312643	0.0826511	0.934129	0.989176	no	XLOC_000887			Ikzf2	chr1:69531209-69687307
XLOC_000888	p1GFPpos	p1GFPneg	OK	0.132362	2.04761	3.95138	-7.88985	3.10862e-15	1.51411e-13	yes	XLOC_000888			Bard1	chr1:71027494-71103170
XLOC_000889	p1GFPpos	p1GFPneg	NOTEST	0	0.00130894	1.79769e+308	1.79769e+308	0.236547	1	no	XLOC_000889			Abca12	chr1:71243089-71414910
XLOC_000890	p1GFPpos	p1GFPneg	OK	12.5426	110.781	3.1428	-17.1885	0	0	yes	XLOC_000890			Fn1	chr1:71585518-71662843
XLOC_000891	p1GFPpos	p1GFPneg	NOTEST	0	0	0	0	1	1	no	XLOC_000891			4933417E11Rik	chr1:71958997-72005195
XLOC_000892	p1GFPpos	p1GFPneg	OK	19.4901	2.69197	-2.85601	7.00488	2.47202e-12	8.97317e-11	yes	XLOC_000892			Mreg	chr1:72159232-72212307
XLOC_000893	p1GFPpos	p1GFPneg	OK	8.21313	6.83404	-0.265195	0.433286	0.664807	0.8777	no	XLOC_000893			Pecr	chr1:72225955-72303060
XLOC_000894	p1GFPpos	p1GFPneg	OK	7.7144	0.0962062	-6.32528	8.18848	2.22045e-16	1.17822e-14	yes	XLOC_000894			2016-03-04	chr1:72427111-72537389
XLOC_000895	p1GFPpos	p1GFPneg	NOTEST	0.0330418	0.00960965	-1.78174	1.3223	0.186068	1	no	XLOC_000895			Ankar	chr1:72642979-72700564
XLOC_000896	p1GFPpos	p1GFPneg	OK	1003.66	259.435	-1.95183	9.49189	0	0	yes	XLOC_000896			Igfbp5	chr1:72858064-72874865
XLOC_000897	p1GFPpos	p1GFPneg	NOTEST	0	0	0	0	1	1	no	XLOC_000897			Tnp1	chr1:73015074-73015899
XLOC_000898	p1GFPpos	p1GFPneg	NOTEST	0.00514486	0.0314309	2.61098	-0.643733	0.519748	1	no	XLOC_000898			Pinc	chr1:73391384-73430779
XLOC_000899	p1GFPpos	p1GFPneg	OK	1.6984	0.110368	-3.94378	4.68438	2.80807e-06	4.16635e-05	yes	XLOC_000899			6030407O03Rik	chr1:73615567-73864466
XLOC_000900	p1GFPpos	p1GFPneg	OK	53.5486	15.4653	-1.79182	8.04931	8.88178e-16	4.53512e-14	yes	XLOC_000900			Tns1	chr1:73909925-74124463
XLOC_000901	p1GFPpos	p1GFPneg	NOTEST	0	0.0179244	1.79769e+308	1.79769e+308	0.208116	1	no	XLOC_000901			Cxcr1	chr1:74191785-74194631
XLOC_000902	p1GFPpos	p1GFPneg	OK	45.0574	39.3173	-0.196599	0.806556	0.419922	0.693811	no	XLOC_000902			Aamp	chr1:74279839-74284738
XLOC_000903	p1GFPpos	p1GFPneg	OK	15.9684	11.7633	-0.440926	1.11935	0.262989	0.53011	no	XLOC_000903			Tmbim1	chr1:74285033-74353692
XLOC_000904	p1GFPpos	p1GFPneg	OK	4.5231	5.91337	0.386669	-1.09014	0.275652	0.54517	no	XLOC_000904			Usp37	chr1:74409383-74588223
XLOC_000905	p1GFPpos	p1GFPneg	OK	4.0372	3.12913	-0.367597	0.818087	0.413308	0.687625	no	XLOC_000905			Zfp142	chr1:74409383-74588223
XLOC_000906	p1GFPpos	p1GFPneg	OK	15.6739	16.4374	0.0686203	-0.185704	0.852677	0.965521	no	XLOC_000906			Rnf25	chr1:74593751-74636998
XLOC_000907	p1GFPpos	p1GFPneg	NOTEST	0.0099629	0.0137843	0.468389	-0.257059	0.797134	1	no	XLOC_000907			Prkag3	chr1:74738921-74748955
XLOC_000908	p1GFPpos	p1GFPneg	NOTEST	0	0	0	0	1	1	no	XLOC_000908			Fev	chr1:74881508-74885408
XLOC_000909	p1GFPpos	p1GFPneg	NOTEST	0	0.0301977	1.79769e+308	1.79769e+308	0.204767	1	no	XLOC_000909			Cryba2	chr1:74889943-74893135
XLOC_000910	p1GFPpos	p1GFPneg	NOTEST	0	0	0	0	1	1	no	XLOC_000910			Mir375	chr1:74900657-74900721
XLOC_000911	p1GFPpos	p1GFPneg	OK	1.35326	0.199166	-2.7644	3.47423	0.000512329	0.00438642	yes	XLOC_000911			Ccdc108	chr1:74902079-74935604
XLOC_000912	p1GFPpos	p1GFPneg	OK	0.191958	0.196886	0.0365694	-0.0517632	0.958717	0.994575	no	XLOC_000912			Ihh	chr1:74945317-74951651
XLOC_000913	p1GFPpos	p1GFPneg	OK	1.77412	3.00349	0.759532	-1.14062	0.254028	0.519139	no	XLOC_000913			Nhej1	chr1:74963110-75046644
XLOC_000914	p1GFPpos	p1GFPneg	NOTEST	0.0815938	0.123147	0.593846	-0.6493	0.516144	1	no	XLOC_000914			Slc23a3	chr1:75125541-75133890
XLOC_000915	p1GFPpos	p1GFPneg	OK	14.1365	11.9114	-0.247076	0.744877	0.456346	0.726279	no	XLOC_000915			1810031K17Rik	chr1:75135214-75148153
XLOC_000916	p1GFPpos	p1GFPneg	OK	3.19372	5.73364	0.844213	-2.03663	0.0416873	0.153668	no	XLOC_000916			Abcb6	chr1:75168645-75180415
XLOC_000917	p1GFPpos	p1GFPneg	OK	8.86539	10.4271	0.234077	-0.717999	0.472758	0.740135	no	XLOC_000917			Atg9a	chr1:75180857-75210778
XLOC_000918	p1GFPpos	p1GFPneg	OK	7.22606	9.50728	0.395824	-1.10023	0.271231	0.539862	no	XLOC_000918			Glb1l	chr1:75180857-75210778
XLOC_000919	p1GFPpos	p1GFPneg	OK	8.78189	5.46516	-0.684268	1.2151	0.224327	0.480926	no	XLOC_000919			A630095N17Rik,Tuba4a	chr1:75210828-75232093
XLOC_000920	p1GFPpos	p1GFPneg	OK	0.17148	1.79399	3.38706	-4.97783	6.42999e-07	1.08137e-05	yes	XLOC_000920			Ptprn	chr1:75246836-75264208
XLOC_000921	p1GFPpos	p1GFPneg	OK	0.20029	3.70568	4.20958	-5.08606	3.65582e-07	6.41125e-06	yes	XLOC_000921			Resp18	chr1:75272201-75278380
XLOC_000922	p1GFPpos	p1GFPneg	OK	17.8618	23.8709	0.418375	-1.39882	0.161868	0.391149	no	XLOC_000922			Dnpep	chr1:75308564-75317637
XLOC_000923	p1GFPpos	p1GFPneg	NOTEST	0.0513176	0.0612191	0.254528	-0.135601	0.892137	1	no	XLOC_000923			Gm15179	chr1:75368209-75375015
XLOC_000924	p1GFPpos	p1GFPneg	OK	18.1132	20.5395	0.181364	-0.675371	0.49944	0.762035	no	XLOC_000924			Chpf	chr1:75474525-75479471
XLOC_000925	p1GFPpos	p1GFPneg	OK	8.37355	22.0542	1.39714	-5.56259	2.65799e-08	5.62825e-07	yes	XLOC_000925			Obsl1	chr1:75479531-75510405
XLOC_000926	p1GFPpos	p1GFPneg	OK	3.53213	29.8484	3.07905	-13.6653	0	0	yes	XLOC_000926			Epha4	chr1:77367184-77515088
XLOC_000927	p1GFPpos	p1GFPneg	OK	0.00219653	0.679349	8.27278	-1.33164	0.18298	0.423349	no	XLOC_000927			Pax3	chr1:78101266-78197136
XLOC_000928	p1GFPpos	p1GFPneg	OK	0.0434568	0.79001	4.18422	-1.94265	0.0520579	0.180137	no	XLOC_000928				chr1:78217164-78218294
XLOC_000929	p1GFPpos	p1GFPneg	OK	11.8901	12.2374	0.0415403	-0.128466	0.89778	0.97973	no	XLOC_000929			Farsb	chr1:78310345-78489024
XLOC_000930	p1GFPpos	p1GFPneg	OK	1.53683	5.29956	1.78592	-4.04197	5.30044e-05	0.000593786	yes	XLOC_000930			Scg2	chr1:79434668-79440090
XLOC_000931	p1GFPpos	p1GFPneg	OK	9.44415	5.78712	-0.706576	1.79642	0.0724283	0.2269	no	XLOC_000931			Ap1s3	chr1:79606336-79672001
XLOC_000932	p1GFPpos	p1GFPneg	OK	28.0976	11.2076	-1.32597	3.29293	0.000991496	0.00779084	yes	XLOC_000932			Wdfy1	chr1:79701425-79762030
XLOC_000933	p1GFPpos	p1GFPneg	OK	148.949	214.073	0.523286	-2.81052	0.0049461	0.0298688	yes	XLOC_000933			Serpine2	chr1:79794320-79861430
XLOC_000934	p1GFPpos	p1GFPneg	OK	6.10332	0.0774115	-6.3009	10.66	0	0	yes	XLOC_000934			Fam124b	chr1:80168621-80213953
XLOC_000935	p1GFPpos	p1GFPneg	OK	26.0754	26.7462	0.0366443	-0.142001	0.887079	0.976478	no	XLOC_000935			Cul3	chr1:80264932-80340430
XLOC_000936	p1GFPpos	p1GFPneg	OK	0.63483	2.91232	2.19773	-5.12986	2.8995e-07	5.17214e-06	yes	XLOC_000936			Dock10	chr1:80501071-80758553
XLOC_000937	p1GFPpos	p1GFPneg	OK	3.43973	8.13963	1.24267	-5.10525	3.30362e-07	5.84009e-06	yes	XLOC_000937			Irs1	chr1:82233104-82291439
XLOC_000938	p1GFPpos	p1GFPneg	OK	0.00885134	0.457854	5.69285	-0.533446	0.593725	0.831734	no	XLOC_000938			Rhbdd1	chr1:82316080-82722059
XLOC_000939	p1GFPpos	p1GFPneg	OK	6.17015	0.695634	-3.14891	5.07441	3.8869e-07	6.78446e-06	yes	XLOC_000939			Col4a4	chr1:82316080-82722059
XLOC_000940	p1GFPpos	p1GFPneg	NOTEST	0.0765288	0.029563	-1.37221	0.909097	0.363299	1	no	XLOC_000940			Tm4sf20	chr1:82756648-82768456
XLOC_000941	p1GFPpos	p1GFPneg	OK	0.670654	0.424386	-0.660191	0.999395	0.317604	0.592163	no	XLOC_000941			Slc19a3	chr1:83012522-83038448
XLOC_000942	p1GFPpos	p1GFPneg	OK	0.0252906	0.523391	4.37122	-5.67879	1.35653e-08	3.01747e-07	yes	XLOC_000942			Sphkap	chr1:83255470-83408200
XLOC_000943	p1GFPpos	p1GFPneg	NOTEST	0	0.11791	1.79769e+308	1.79769e+308	0.0709941	1	no	XLOC_000943				chr1:83991840-83994089
XLOC_000944	p1GFPpos	p1GFPneg	OK	1.86245	46.7108	4.64848	-17.0274	0	0	yes	XLOC_000944			Pid1	chr1:84036292-84284645
XLOC_000945	p1GFPpos	p1GFPneg	OK	0.687134	7.03023	3.35491	-8.91558	0	0	yes	XLOC_000945			Dner	chr1:84369838-84696221
XLOC_000946	p1GFPpos	p1GFPneg	OK	31.5817	26.282	-0.265013	1.24513	0.213083	0.465278	no	XLOC_000946			Trip12	chr1:84721113-84900486
XLOC_000947	p1GFPpos	p1GFPneg	OK	0.0591684	0.374695	2.66282	-3.38065	0.000723143	0.00592027	yes	XLOC_000947			Slc16a14	chr1:84903636-84935387
XLOC_000948	p1GFPpos	p1GFPneg	NOTEST	0.0177628	0.0389644	1.1333	-0.668774	0.50364	1	no	XLOC_000948			A530032D15Rik	chr1:85088138-85109853
XLOC_000949	p1GFPpos	p1GFPneg	NOTEST	0.0113193	0.00673366	-0.749328	0.26838	0.788407	1	no	XLOC_000949			C130026I21Rik	chr1:85246343-85270566
XLOC_000950	p1GFPpos	p1GFPneg	OK	0.0879471	0.571884	2.70101	-0.654257	0.512947	0.772748	no	XLOC_000950			Sp110	chr1:85488096-85645036
XLOC_000951	p1GFPpos	p1GFPneg	OK	0.0324261	1.70619	5.71747	-5.32792	9.93443e-08	1.91625e-06	yes	XLOC_000951			A630001G21Rik	chr1:85717082-85736606
XLOC_000952	p1GFPpos	p1GFPneg	NOTEST	0.116821	0.0171288	-2.7698	2.19883	0.0278904	1	no	XLOC_000952			Gpr55	chr1:85939536-85961055
XLOC_000953	p1GFPpos	p1GFPneg	NOTEST	0.108187	0.126468	0.225251	-0.0521622	0.958399	1	no	XLOC_000953			Htr2b	chr1:86064618-86139295
XLOC_000954	p1GFPpos	p1GFPneg	OK	36.9487	36.9984	0.00194037	-0.00984007	0.992149	0.999242	no	XLOC_000954			Ncl	chr1:86342028-86368761
XLOC_000955	p1GFPpos	p1GFPneg	NOTEST	0	0	0	0	1	1	no	XLOC_000955			Snora75	chr1:86342028-86368761
XLOC_000956	p1GFPpos	p1GFPneg	NOTEST	0	0	0	0	1	1	no	XLOC_000956			Snord82	chr1:86342028-86368761
XLOC_000957	p1GFPpos	p1GFPneg	NOTEST	0.0529004	0.041477	-0.350968	0.233084	0.815696	1	no	XLOC_000957			Nmur1	chr1:86386324-86388141
XLOC_000958	p1GFPpos	p1GFPneg	OK	0.125063	0.168074	0.426436	-0.40075	0.688604	0.891037	no	XLOC_000958				chr1:86432368-86433618
XLOC_000959	p1GFPpos	p1GFPneg	OK	24.1477	17.9301	-0.429501	1.04761	0.294817	0.567326	no	XLOC_000959			Pde6d	chr1:86543014-86606964
XLOC_000960	p1GFPpos	p1GFPneg	OK	0.0424792	2.0572	5.59778	-3.74187	0.000182656	0.00178386	yes	XLOC_000960			Nppc	chr1:86666292-86670573
XLOC_000961	p1GFPpos	p1GFPneg	NOTEST	0.00342665	0	-1.79769e+308	-1.79769e+308	0.281778	1	no	XLOC_000961			Alppl2	chr1:87086690-87089928
XLOC_000962	p1GFPpos	p1GFPneg	NOTEST	0	0.00674957	1.79769e+308	1.79769e+308	0.208116	1	no	XLOC_000962			Alpi	chr1:87098001-87101606
XLOC_000963	p1GFPpos	p1GFPneg	OK	0.259607	0.182329	-0.509791	0.697052	0.48577	0.750614	no	XLOC_000963				chr1:87142777-87147317
XLOC_000964	p1GFPpos	p1GFPneg	OK	2.52964	4.32274	0.773015	-1.83816	0.0660396	0.213132	no	XLOC_000964			Ecel1	chr1:87147582-87156141
XLOC_000965	p1GFPpos	p1GFPneg	OK	0.25799	0.123201	-1.0663	0.195485	0.845013	0.963422	no	XLOC_000965			Eif4e2	chr1:87213618-87241644
XLOC_000966	p1GFPpos	p1GFPneg	OK	1.323	3.10331	1.22999	-1.01312	0.311002	0.585288	no	XLOC_000966			Kcnj13	chr1:87326574-87455983
XLOC_000967	p1GFPpos	p1GFPneg	NOTEST	0.0403761	0.0076473	-2.40048	0.023584	0.981184	1	no	XLOC_000967			Gigyf2	chr1:87326574-87455983
XLOC_000968	p1GFPpos	p1GFPneg	NOTEST	0.07759	0.11044	0.509325	-0.428519	0.668273	1	no	XLOC_000968			Ngef	chr1:87476828-87573870
XLOC_000969	p1GFPpos	p1GFPneg	OK	7.72954	8.76267	0.180986	-0.518269	0.604271	0.839175	no	XLOC_000969			Usp40	chr1:87853286-88008555
XLOC_000970	p1GFPpos	p1GFPneg	OK	1.38015	1.17287	-0.234779	0.185341	0.852962	0.965582	no	XLOC_000970			Dnajb3	chr1:88055410-88220002
XLOC_000971	p1GFPpos	p1GFPneg	OK	7.83639	19.2041	1.29315	-4.19854	2.68637e-05	0.000322399	yes	XLOC_000971			6430706D22Rik,A730008H23Rik,Hjurp	chr1:88227019-88277608
XLOC_000972	p1GFPpos	p1GFPneg	NOTEST	0.00224342	0.0769648	5.10043	-1.29738	0.194502	1	no	XLOC_000972			Glrp1	chr1:88499870-88510066
XLOC_000973	p1GFPpos	p1GFPneg	OK	2.3612	6.61118	1.48539	-4.58839	4.46673e-06	6.36321e-05	yes	XLOC_000973			Arl4c	chr1:88698225-88702191
XLOC_000974	p1GFPpos	p1GFPneg	NOTEST	0	0	0	0	1	1	no	XLOC_000974			C030007H22Rik	chr1:89360343-89406133
XLOC_000975	p1GFPpos	p1GFPneg	NOTEST	0.0279803	0.0256713	-0.124257	0.0175969	0.98596	1	no	XLOC_000975			4933400F21Rik	chr1:89454810-89908738
XLOC_000976	p1GFPpos	p1GFPneg	OK	0.826862	0.261253	-1.6622	2.41707	0.0156461	0.0745968	no	XLOC_000976			Agap1	chr1:89454810-89908738
XLOC_000977	p1GFPpos	p1GFPneg	NOTEST	0.00676722	0	-1.79769e+308	-1.79769e+308	0.225832	1	no	XLOC_000977			Gbx2	chr1:89927961-89931176
XLOC_000978	p1GFPpos	p1GFPneg	NOTEST	0.00665464	0.00433013	-0.619951	0.172798	0.86281	1	no	XLOC_000978			Asb18	chr1:89952677-90014577
XLOC_000979	p1GFPpos	p1GFPneg	NOTEST	0.0402325	0.0186422	-1.10979	0.917098	0.359091	1	no	XLOC_000979			Iqca	chr1:90042131-90153401
XLOC_000980	p1GFPpos	p1GFPneg	OK	0.83864	29.0321	5.11345	-19.9261	0	0	yes	XLOC_000980			Col6a3	chr1:90766714-90848059
XLOC_000981	p1GFPpos	p1GFPneg	OK	0.312463	0.420375	0.427993	-0.509547	0.610369	0.843273	no	XLOC_000981			Rab17	chr1:90958132-90969918
XLOC_000982	p1GFPpos	p1GFPneg	OK	25.8691	33.0267	0.352404	-1.08783	0.276669	0.546316	no	XLOC_000982			Ilkap	chr1:91375830-91398783
XLOC_000983	p1GFPpos	p1GFPneg	NOTEST	0.0648134	0.0171193	-1.92067	0.733985	0.462958	1	no	XLOC_000983			1700020N18Rik	chr1:91404878-91406029
XLOC_000984	p1GFPpos	p1GFPneg	OK	16.4835	11.6606	-0.499385	1.32289	0.185874	0.427539	no	XLOC_000984			Hes6	chr1:91411482-91413354
XLOC_000985	p1GFPpos	p1GFPneg	OK	1.56075	2.79738	0.841836	-1.57252	0.11583	0.31286	no	XLOC_000985			Per2	chr1:91415851-91459480
XLOC_000986	p1GFPpos	p1GFPneg	OK	2.93973	4.82612	0.715177	-2.45691	0.0140139	0.0684703	no	XLOC_000986			Hdac4	chr1:91928778-92180074
XLOC_000987	p1GFPpos	p1GFPneg	OK	26.3842	30.1931	0.194542	-0.690415	0.489933	0.754013	no	XLOC_000987			Ndufa10	chr1:92439718-92473758
XLOC_000988	p1GFPpos	p1GFPneg	NOTEST	0	0.0116267	1.79769e+308	1.79769e+308	0.261479	1	no	XLOC_000988			Olfr1416	chr1:92479680-92480619
XLOC_000989	p1GFPpos	p1GFPneg	NOTEST	0	0.0119874	1.79769e+308	1.79769e+308	0.261479	1	no	XLOC_000989			Olfr1415	chr1:92490817-92491753
XLOC_000990	p1GFPpos	p1GFPneg	NOTEST	0	0	0	0	1	1	no	XLOC_000990			Olfr1414	chr1:92511047-92518515
XLOC_000991	p1GFPpos	p1GFPneg	OK	60.5263	53.4372	-0.179718	0.479792	0.631375	0.857319	no	XLOC_000991			Myeov2,Otos	chr1:92637144-92648841
XLOC_000992	p1GFPpos	p1GFPneg	OK	3.05198	0.297665	-3.35799	4.99346	5.93078e-07	1.00457e-05	yes	XLOC_000992				chr1:92713003-92730743
XLOC_000993	p1GFPpos	p1GFPneg	OK	1.76895	0.135102	-3.71077	0.710956	0.477112	0.74358	no	XLOC_000993			Ankmy1	chr1:92831685-92902906
XLOC_000994	p1GFPpos	p1GFPneg	NOTEST	0.104619	0.0964868	-0.116737	0.0293461	0.976589	1	no	XLOC_000994			9430060I03Rik	chr1:92933542-92950590
XLOC_000995	p1GFPpos	p1GFPneg	OK	1.71149	0.554536	-1.6259	1.91182	0.0558996	0.189521	no	XLOC_000995			Capn10	chr1:92933542-92950590
XLOC_000996	p1GFPpos	p1GFPneg	OK	2.28359	0.626835	-1.86515	1.56952	0.116527	0.314148	no	XLOC_000996			Capn10	chr1:92933542-92950590
XLOC_000997	p1GFPpos	p1GFPneg	OK	29.0215	15.3588	-0.918059	3.90636	9.36958e-05	0.000987011	yes	XLOC_000997			Kif1a	chr1:93015274-93102018
XLOC_000998	p1GFPpos	p1GFPneg	NOTEST	0.0032695	0.0178343	2.44751	-0.434461	0.663954	1	no	XLOC_000998			2310007B03Rik	chr1:93151354-93160948
XLOC_000999	p1GFPpos	p1GFPneg	OK	5.11481	112.6	4.46038	-12.1652	0	0	yes	XLOC_000999			Mterfd2	chr1:93235825-93306079
XLOC_001000	p1GFPpos	p1GFPneg	OK	1.22167	2.38735	0.966559	-1.92693	0.0539887	0.184705	no	XLOC_001000			Pask	chr1:93309277-93373493
XLOC_001001	p1GFPpos	p1GFPneg	OK	39.5413	49.7766	0.332108	-1.70691	0.087839	0.258948	no	XLOC_001001			Hdlbp	chr1:93405934-93478808
XLOC_001002	p1GFPpos	p1GFPneg	OK	25.6682	27.6831	0.109023	-0.371579	0.710206	0.902737	no	XLOC_001002			Stk25	chr1:93512103-93636218
XLOC_001003	p1GFPpos	p1GFPneg	OK	9.44935	10.1458	0.102597	-0.234834	0.814338	0.951315	no	XLOC_001003			Thap4	chr1:93705374-93754838
XLOC_001004	p1GFPpos	p1GFPneg	OK	22.0623	30.2447	0.455098	-1.07269	0.283412	0.554467	no	XLOC_001004			Dtymk	chr1:93791505-93803726
XLOC_001005	p1GFPpos	p1GFPneg	NOTEST	0.00523932	0.0182924	1.80379	-0.76481	0.444384	1	no	XLOC_001005			Pdcd1	chr1:94037659-94052553
XLOC_001006	p1GFPpos	p1GFPneg	OK	0.0931213	1.88879	4.3422	-6.48379	8.94482e-11	2.66174e-09	yes	XLOC_001006			St8sia4	chr1:95587681-95667594
XLOC_001007	p1GFPpos	p1GFPneg	NOTEST	0	0	0	0	1	1	no	XLOC_001007			4930598F16Rik	chr1:95701183-95716518
XLOC_001008	p1GFPpos	p1GFPneg	NOTEST	0	0	0	0	1	1	no	XLOC_001008			1700063A18Rik	chr1:95990658-96021758
XLOC_001009	p1GFPpos	p1GFPneg	NOTEST	0	0	0	0	1	1	no	XLOC_001009			4930533P14Rik	chr1:96612056-96662573
XLOC_001010	p1GFPpos	p1GFPneg	NOTEST	0.0344219	0.00389443	-3.14384	1.28774	0.197836	1	no	XLOC_001010			Slco4c1	chr1:96818783-96872171
XLOC_001011	p1GFPpos	p1GFPneg	NOTEST	0	0	0	0	1	1	no	XLOC_001011			Slco6b1	chr1:96906175-96997560
XLOC_001012	p1GFPpos	p1GFPneg	NOTEST	0	0.00359581	1.79769e+308	1.79769e+308	0.261479	1	no	XLOC_001012			Slco6c1	chr1:97059448-97128303
XLOC_001013	p1GFPpos	p1GFPneg	OK	5.00236	4.55885	-0.133941	0.334256	0.738186	0.916927	no	XLOC_001013			D1Ertd622e	chr1:97643901-97662018
XLOC_001014	p1GFPpos	p1GFPneg	OK	11.1213	13.5119	0.280909	-0.913285	0.361093	0.637901	no	XLOC_001014			Ppip5k2	chr1:97705909-97770116
XLOC_001015	p1GFPpos	p1GFPneg	OK	9.01604	62.4763	2.79274	-12.4776	0	0	yes	XLOC_001015			Pam	chr1:97821034-98095632
XLOC_001016	p1GFPpos	p1GFPneg	OK	0.334728	1.7972	2.42469	-1.0185	0.308443	0.58253	no	XLOC_001016			B230216N24Rik	chr1:97821034-98095632
XLOC_001017	p1GFPpos	p1GFPneg	OK	0.9854	0.212635	-2.21233	2.04025	0.0413254	0.152684	no	XLOC_001017				chr1:102334789-102378737
XLOC_001018	p1GFPpos	p1GFPneg	OK	3.30708	1.32611	-1.31836	3.24778	0.00116309	0.00895085	yes	XLOC_001018			Rnf152	chr1:105276915-105356710
XLOC_001019	p1GFPpos	p1GFPneg	OK	11.156	8.87281	-0.330351	1.33725	0.181143	0.420568	no	XLOC_001019			Pign	chr1:105518421-105663676
XLOC_001020	p1GFPpos	p1GFPneg	OK	0.522373	0.409498	-0.351225	0.0930933	0.925829	0.986683	no	XLOC_001020				chr1:105983391-106068347
XLOC_001021	p1GFPpos	p1GFPneg	NOTEST	0.121345	0.0429077	-1.49981	0.737362	0.460902	1	no	XLOC_001021			LOC626049	chr1:106152624-106171524
XLOC_001022	p1GFPpos	p1GFPneg	OK	14.1996	9.2345	-0.620742	2.29513	0.0217255	0.0957125	no	XLOC_001022			Bcl2	chr1:106538178-106714290
XLOC_001023	p1GFPpos	p1GFPneg	OK	26.877	10.333	-1.37912	3.95523	7.64611e-05	0.000822868	yes	XLOC_001023			Kdsr	chr1:106720409-106759787
XLOC_001024	p1GFPpos	p1GFPneg	OK	15.6748	17.1341	0.128422	-0.483619	0.628656	0.855254	no	XLOC_001024			Vps4b	chr1:106769913-106798958
XLOC_001025	p1GFPpos	p1GFPneg	NOTEST	0	0	0	0	1	1	no	XLOC_001025			Serpinb3a	chr1:107045586-107052303
XLOC_001026	p1GFPpos	p1GFPneg	NOTEST	0	0	0	0	1	1	no	XLOC_001026			Serpinb3d	chr1:107078192-107083480
XLOC_001027	p1GFPpos	p1GFPneg	NOTEST	0	0	0	0	1	1	no	XLOC_001027			Serpinb3b	chr1:107153960-107161114
XLOC_001028	p1GFPpos	p1GFPneg	NOTEST	0	0	0	0	1	1	no	XLOC_001028			Serpinb3c	chr1:107271200-107278371
XLOC_001029	p1GFPpos	p1GFPneg	OK	0.213279	3.30958	3.95583	-6.3187	2.63776e-10	7.44844e-09	yes	XLOC_001029			Cdh19	chr1:110888072-110977864
XLOC_001030	p1GFPpos	p1GFPneg	OK	4.35158	10.1868	1.22709	-4.4031	1.06714e-05	0.000140402	yes	XLOC_001030			Dsel	chr1:111858608-111865021
XLOC_001031	p1GFPpos	p1GFPneg	NOTEST	0.0129548	0.106849	3.04402	-1.12993	0.258507	1	no	XLOC_001031				chr1:112398715-112401039
XLOC_001032	p1GFPpos	p1GFPneg	OK	0.0391042	0.220545	2.49568	-1.78316	0.0745608	0.231544	no	XLOC_001032				chr1:112402861-112416871
XLOC_001033	p1GFPpos	p1GFPneg	OK	23.491	31.4194	0.419548	-1.76642	0.0773248	0.237247	no	XLOC_001033			Tsn	chr1:118293825-118311242
XLOC_001034	p1GFPpos	p1GFPneg	OK	0.429479	0.241158	-0.832611	0.0454581	0.963742	0.995258	no	XLOC_001034				chr1:118387736-118612854
XLOC_001035	p1GFPpos	p1GFPneg	NOTEST	0.155697	0.120823	-0.365842	0.0355083	0.971674	1	no	XLOC_001035			2900060B14Rik	chr1:118387736-118612854
XLOC_001036	p1GFPpos	p1GFPneg	OK	0.579197	0.746651	0.366381	-0.556483	0.577881	0.820564	no	XLOC_001036			Clasp1	chr1:118387736-118612854
XLOC_001037	p1GFPpos	p1GFPneg	NOTEST	0.0134342	0	-1.79769e+308	-1.79769e+308	0.470805	1	no	XLOC_001037			Clasp1	chr1:118387736-118612854
XLOC_001038	p1GFPpos	p1GFPneg	OK	3.11282	3.69451	0.247162	-0.77528	0.438174	0.710746	no	XLOC_001038			Gli2	chr1:118834052-119054342
XLOC_001039	p1GFPpos	p1GFPneg	NOTEST	0.0217904	0.12246	2.49054	-2.53999	0.0110856	1	no	XLOC_001039			Inhbb	chr1:119415464-119422248
XLOC_001040	p1GFPpos	p1GFPneg	OK	10.9228	11.6904	0.0979897	-0.323667	0.74619	0.921026	no	XLOC_001040			Ralb	chr1:119470304-119504782
XLOC_001041	p1GFPpos	p1GFPneg	OK	16.1367	3.0886	-2.38532	5.96975	2.37624e-09	5.87951e-08	yes	XLOC_001041			Epb4.1l5	chr1:119545032-119649000
XLOC_001042	p1GFPpos	p1GFPneg	OK	6.00144	4.01586	-0.579599	2.04046	0.0413042	0.152657	no	XLOC_001042			Ptpn4	chr1:119652463-119837071
XLOC_001043	p1GFPpos	p1GFPneg	OK	1.98335	1.86882	-0.0858109	0.173078	0.86259	0.968997	no	XLOC_001043			Tmem177	chr1:119896138-119913187
XLOC_001044	p1GFPpos	p1GFPneg	NOTEST	0.0137008	0.00456147	-1.58669	0.678796	0.497267	1	no	XLOC_001044			Gm101	chr1:119923518-119995210
XLOC_001045	p1GFPpos	p1GFPneg	OK	0.3164	0.00978421	-5.01515	0.924724	0.35511	0.631806	no	XLOC_001045			Sctr	chr1:120006979-120063558
[truncated: 32,914 more rows]

## Sheet: CufflinksP6GFPposvneg
gene_id	sample_1	sample_2	status	value_1	value_2	log2_fold_change	test_stat	p_value	q_value	significant	gene_id	class_code	nearest_ref_id	gene_short_name	locus	length	coverage
[truncated: 33,959 more rows]
