# Supplementary material for: Transcriptomic Analysis of Mouse Cochlear Supporting Cell Maturation Reveals Large-Scale Changes in Notch Responsiveness Prior to the Onset of Hearing
Source: PLoS One. 2016 Dec 5;11(12):e0167286. doi: 10.1371/journal.pone.0167286 (PMC5137903; doi:10.1371/journal.pone.0167286)
Supplement: S3 Table — Sheet 1 shows the analysis performed on the data with DESeq for both P0 and P5 cells. Sheet 2 shows the analysis performed with Cufflinks on P0 cells and Sheet 3 shows the same Cufflinks analysis on P5 cells. (XLSX) [file pone.0167286.s004.xlsx]

## Sheet: P0P5POS_DEseqNormCounts.name
	P0 24hIV GFP+ (DAPT vs DMSO Control)							P5 24hIV GFP+ (DAPT vs DMSO Control)
Probe ID	Mean.Ctrl	Mean.Dapt	FC.DaptVSCtrl	log2FC	pval	padj	symbol	Mean.Ctrl	Mean.Dapt	FC.DaptvsCtrl	log2FC	pval	padj	symbol
ENSMUSG00000000001	2742.64	2288.66	0.834472	-0.261065	0.123201	0.399539	Gnai3	2754.41	2794.38	1.01451	0.0207811	0.963152	1	Gnai3
ENSMUSG00000000003	15.7724	3.59381	0.227854	-2.13382	0.171269	0.486072	Pbsn	0	1.91384	Inf	Inf	0.712612	1	Pbsn
ENSMUSG00000000028	130.07	76.9369	0.591502	-0.757545	0.0825165	0.311216	Cdc45l	145.138	87.4677	0.602652	-0.730604	0.207708	1	Cdc45l
ENSMUSG00000000031	754.431	870.73	1.15415	0.206837	0.727911	0.986528	H19	3289.65	2560.12	0.778235	-0.361723	0.935027	1	H19
ENSMUSG00000000037	154.059	35.4119	0.22986	-2.12117	8.70437e-06	0.000195732	Scml2	25.608	40.4079	1.57794	0.658042	0.409062	1	Scml2
ENSMUSG00000000049	11.0383	5.56458	0.504118	-0.988168	0.577913	0.90734	Apoh	15.9006	2.54489	0.16005	-2.64341	0.358313	1	Apoh
ENSMUSG00000000056	470.399	750.888	1.59628	0.674712	0.00251509	0.0239257	Narf	1036.47	796.158	0.768147	-0.380545	0.311616	1	Narf
ENSMUSG00000000058	27.0061	38.9165	1.44103	0.527096	0.484603	0.834852	Cav2	343.212	370.199	1.07863	0.109202	0.680901	1	Cav2
ENSMUSG00000000078	2179.6	1419.87	0.651435	-0.618307	0.142199	0.434099	Klf6	2323.75	2912.18	1.25323	0.325647	0.246883	1	Klf6
ENSMUSG00000000085	1437.93	1768.8	1.2301	0.298781	0.16924	0.481979	Scmh1	1701.93	1612.94	0.947714	-0.0774758	0.879798	1	Scmh1
ENSMUSG00000000088	617.427	566.194	0.917023	-0.12497	0.568465	0.898116	Cox5a	652.45	495.427	0.759333	-0.397196	0.177491	1	Cox5a
ENSMUSG00000000093	332.864	463.361	1.39204	0.477205	0.155614	0.458245	Tbx2	628.421	664.745	1.0578	0.0810687	0.786094	1	Tbx2
ENSMUSG00000000094	1.89367	2.58612	1.36567	0.449607	0.970408	1	Tbx4	6.75442	31.3146	4.63617	2.21293	0.0799767	1	Tbx4
ENSMUSG00000000103	17.0858	0	0	#NAME?	0.00515047	0.0421305	Zfy2	2.98238	1.69659	0.568872	-0.813824	0.973884	1	Zfy2
ENSMUSG00000000120	333.639	349.535	1.04764	0.0671479	0.92684	1	Ngfr	461.951	294.08	0.636604	-0.651532	0.373014	1	Ngfr
ENSMUSG00000000125	10.91	14.7676	1.35359	0.436786	0.735749	0.991984	Wnt3	1.39765	0.424148	0.303472	-1.72037	0.952105	1	Wnt3
ENSMUSG00000000126	69.6197	75.7599	1.0882	0.121939	0.850916	1	Wnt9a	66.7827	43.4494	0.650609	-0.620138	0.365646	1	Wnt9a
ENSMUSG00000000127	608.399	734.854	1.20785	0.272441	0.204806	0.53944	Fer	727.599	678.193	0.932098	-0.101447	0.807933	1	Fer
ENSMUSG00000000131	2255.28	2837.24	1.25804	0.331181	0.0592796	0.248889	Xpo6	2306.96	2255.87	0.977853	-0.0323106	0.87726	1	Xpo6
ENSMUSG00000000134	569.358	761.425	1.33734	0.419365	0.0589183	0.247773	Tcfe3	824.34	675.287	0.819184	-0.28774	0.260173	1	Tcfe3
ENSMUSG00000000142	210.716	322.159	1.52888	0.612472	0.0394614	0.189003	Axin2	313.042	349.685	1.11705	0.159697	0.627759	1	Axin2
ENSMUSG00000000148	891.673	1369.97	1.5364	0.619557	0.00249897	0.0238329	AA881470	1036.17	1013.67	0.978286	-0.0316717	0.857654	1	AA881470
ENSMUSG00000000149	1322.96	881.478	0.666294	-0.58577	0.0024072	0.0231478	Gna12	908.258	645.534	0.710738	-0.49261	0.0964649	1	Gna12
ENSMUSG00000000154	68.6484	42.4079	0.617755	-0.694893	0.228557	0.573606	Slc22a18	29.6313	46.5943	1.57247	0.653031	0.388063	1	Slc22a18
ENSMUSG00000000157	28.234	32.1882	1.14005	0.189099	0.823926	1	Itgb2l	2.7953	10.4486	3.7379	1.90223	0.42535	1	Itgb2l
ENSMUSG00000000159	36.841	120.072	3.25919	1.70451	0.00082439	0.00975741	Igsf5	22.0057	34.8836	1.58521	0.664675	0.442294	1	Igsf5
ENSMUSG00000000167	78.2207	231.694	2.96205	1.5666	2.61647e-05	0.000518445	Pih1d2	45.1284	59.1946	1.31169	0.391431	0.601857	1	Pih1d2
ENSMUSG00000000168	1344.59	1565.07	1.16397	0.21906	0.335618	0.700726	Dlat	1334.61	1212.99	0.908874	-0.137848	0.670813	1	Dlat
ENSMUSG00000000171	810.599	810.761	1.0002	0.000288207	0.97397	1	Sdhd	835.154	708.846	0.848761	-0.23657	0.399044	1	Sdhd
ENSMUSG00000000182	14.8928	2.58612	0.17365	-2.52575	0.127442	0.407873	Fgf23	1.94148	3.19664	1.64649	0.719395	0.902186	1	Fgf23
ENSMUSG00000000183	33.0292	11.1961	0.338974	-1.56075	0.109512	0.371792	Fgf6	6.58473	3.82768	0.581296	-0.782654	0.816657	1	Fgf6
ENSMUSG00000000184	23.5609	13.8937	0.589693	-0.761965	0.480299	0.831909	Ccnd2	139.032	78.2915	0.563119	-0.828488	0.786293	1	Ccnd2
ENSMUSG00000000194	762.787	944.767	1.23857	0.308678	0.142379	0.434384	Gpr107	832.859	824.08	0.989459	-0.0152879	0.87348	1	Gpr107
ENSMUSG00000000197	1562.87	1631.9	1.04417	0.062357	0.814107	1	Nalcn	1106.87	1922.78	1.73713	0.796705	0.00185575	0.585897	Nalcn
ENSMUSG00000000202	94.2374	1414.63	15.0113	3.90798	1.35521e-56	7.36293e-54	Btbd17	438.493	412.894	0.94162	-0.0867832	0.674184	1	Btbd17
ENSMUSG00000000204	22.7056	1.57843	0.0695173	-3.84648	0.0108863	0.074078	Slfn4	11.0409	15.8073	1.43171	0.517735	0.91262	1	Slfn4
ENSMUSG00000000214	7.36085	4.60149	0.62513	-0.677771	0.748583	0.999367	Th	1.94148	2.13109	1.09766	0.134432	1	1	Th
ENSMUSG00000000215	1.97919	0	0	#NAME?	0.685482	0.970005	Ins2	1.89471	0	0	#NAME?	0.762763	1	Ins2
ENSMUSG00000000216	22.5957	2.08228	0.0921537	-3.43981	0.0178744	0.107441	Scnn1g	12.2221	15.7659	1.28995	0.367317	0.835979	1	Scnn1g
ENSMUSG00000000223	82.2218	54.2862	0.660241	-0.598934	0.26232	0.617444	Drp2	471.686	797.193	1.69009	0.757101	0.00696754	1	Drp2
ENSMUSG00000000244	33.5484	32.6119	0.972084	-0.0408477	0.970227	1	Tspan32	20.0348	14.7107	0.734259	-0.44564	0.686558	1	Tspan32
ENSMUSG00000000247	6.84165	62.5484	9.14231	3.19256	8.59379e-05	0.00144886	Lhx2	2.98238	7.66571	2.57034	1.36196	0.575226	1	Lhx2
ENSMUSG00000000248	14.4163	6.13533	0.425582	-1.23249	0.412903	0.775936	Clec2g	14.1168	14.8762	1.05379	0.0755934	0.89641	1	Clec2g
ENSMUSG00000000253	38.7958	56.48	1.45583	0.541842	0.402216	0.763733	Gmpr	52.555	70.3053	1.33775	0.419806	0.55962	1	Gmpr
ENSMUSG00000000263	51.3245	22.9406	0.446971	-1.16175	0.110319	0.373449	Glra1	14.8945	12.5589	0.843193	-0.246065	0.916817	1	Glra1
ENSMUSG00000000266	1181.74	829.902	0.702271	-0.509899	0.0114642	0.0769137	Mid2	1870.28	1796.69	0.960656	-0.0579078	0.812311	1	Mid2
ENSMUSG00000000275	733.93	296.271	0.403677	-1.30873	0.000731141	0.00887193	Trim25	671.199	376.665	0.561182	-0.833459	0.00697763	1	Trim25
ENSMUSG00000000276	672.758	536.049	0.796793	-0.327723	0.391116	0.75603	Dgke	574.648	484.16	0.842534	-0.247193	0.644441	1	Dgke
ENSMUSG00000000278	447.65	376.347	0.840716	-0.250309	0.3124	0.676949	Scpep1	523.22	557.693	1.06589	0.0920553	0.766718	1	Scpep1
ENSMUSG00000000282	525.333	505.622	0.962478	-0.0551748	0.810658	1	Mnt	433.358	488.278	1.12673	0.172144	0.582046	1	Mnt
ENSMUSG00000000290	25.8455	4.6684	0.180627	-2.46891	0.0405074	0.191939	Itgb2	87.7583	63.6844	0.72568	-0.462595	0.750939	1	Itgb2
ENSMUSG00000000295	215.866	198.708	0.920515	-0.119487	0.694788	0.971207	Hddc2	199.864	176.601	0.883606	-0.178525	0.63253	1	Hddc2
ENSMUSG00000000296	190.521	55.7086	0.292401	-1.77398	0.000232201	0.00338016	Tpd52l1	243.717	148.214	0.608141	-0.717522	0.0716415	1	Tpd52l1
ENSMUSG00000000301	59.5894	29.0181	0.486967	-1.0381	0.108761	0.370941	Pemt	20.596	30.8387	1.49731	0.582376	0.499826	1	Pemt
ENSMUSG00000000303	31911.8	20221	0.633654	-0.658234	1.54643e-05	0.000327413	Cdh1	7184.44	7355.24	1.02377	0.0338971	0.934996	1	Cdh1
ENSMUSG00000000305	861.423	3201.98	3.71709	1.89417	4.85066e-25	7.10411e-23	Cdh4	109.887	190.919	1.73741	0.796938	0.296301	1	Cdh4
ENSMUSG00000000308	226.33	371.499	1.64141	0.714933	0.163517	0.471783	Ckmt1	261.846	327.464	1.2506	0.322617	0.464285	1	Ckmt1
ENSMUSG00000000317	27.678	16.1098	0.582042	-0.780805	0.481615	0.832514	Bcl6b	26.0289	50.4841	1.93954	0.955711	0.255429	1	Bcl6b
ENSMUSG00000000318	11.814	8.60994	0.728789	-0.456427	0.788566	1	Mgl1	9.05266	5.55533	0.613668	-0.70447	0.66035	1	Mgl1
ENSMUSG00000000320	29.248	12.226	0.418014	-1.25838	0.195806	0.525348	Alox12	67.4962	107.744	1.5963	0.674731	0.216916	1	Alox12
ENSMUSG00000000325	710.687	353.273	0.497086	-1.00843	1.69058e-05	0.000354591	Arvcf	218.121	264.99	1.21488	0.280809	0.407962	1	Arvcf
ENSMUSG00000000326	366.211	320.33	0.874716	-0.193113	0.489427	0.838743	Comt1	300.664	456.674	1.51889	0.603014	0.0587843	1	Comt1
ENSMUSG00000000339	626.529	641.844	1.02444	0.0348417	0.928141	1	Rtcd1	484.714	456.27	0.941318	-0.0872458	0.879995	1	Rtcd1
ENSMUSG00000000340	430.901	441.419	1.02441	0.0347927	0.890446	1	Dbt	253.857	288.069	1.13477	0.1824	0.500304	1	Dbt
ENSMUSG00000000346	4354.77	3658.51	0.840115	-0.251341	0.219097	0.559028	Dazap2	3510.8	3548.74	1.01081	0.0155072	0.934592	1	Dazap2
ENSMUSG00000000355	354.397	675.516	1.9061	0.930624	9.71898e-05	0.00160719	Mcts1	528.871	488.94	0.924497	-0.113259	0.775331	1	Mcts1
ENSMUSG00000000359	10.2014	206.836	20.2753	4.34165	8.52077e-17	7.30336e-15	Rem1	10.8245	20.8661	1.92768	0.946863	0.467575	1	Rem1
ENSMUSG00000000365	109.998	84.8423	0.77131	-0.374618	0.578188	0.907477	Rnf17	28.5904	42.6322	1.49114	0.576411	0.572806	1	Rnf17
ENSMUSG00000000374	790.85	870.513	1.10073	0.138462	0.516668	0.863404	Trappc10	890.476	857.629	0.963113	-0.0542231	0.964853	1	Trappc10
ENSMUSG00000000378	257.062	511.677	1.99048	0.993115	0.0130363	0.0846106	Ccm2	350.628	267.369	0.762543	-0.391108	0.281899	1	Ccm2
ENSMUSG00000000381	4.23937	0.503843	0.118849	-3.0728	0.483924	0.834322	Wap	0.994126	1.69659	1.70662	0.771139	0.90425	1	Wap
ENSMUSG00000000384	418.378	534.368	1.27724	0.353027	0.150502	0.449034	Tbrg4	307.184	271.248	0.883015	-0.17949	0.614971	1	Tbrg4
ENSMUSG00000000385	432.287	1547.66	3.58018	1.84003	0.00011234	0.00182281	Tmprss2	2450.84	3856.46	1.57352	0.654	0.117932	1	Tmprss2
ENSMUSG00000000386	37.745	12.0344	0.318835	-1.64912	0.0626756	0.25857	Mx1	11.4151	33.8491	2.96531	1.56818	0.139821	1	Mx1
ENSMUSG00000000392	77.4449	26.1866	0.338133	-1.56434	0.0120495	0.0798533	Fap	255.836	140.186	0.547953	-0.867877	0.713677	1	Fap
ENSMUSG00000000394	18.8084	2.54152	0.135127	-2.88761	0.0585964	0.247036	Gcg	32.1688	7.00362	0.217715	-2.19949	0.491425	1	Gcg
ENSMUSG00000000399	632.136	462.924	0.732317	-0.44946	0.0990653	0.349243	Ndufa9	453.574	525.407	1.15837	0.212095	0.456141	1	Ndufa9
ENSMUSG00000000402	5654.16	283.951	0.0502199	-4.3156	7.87404e-41	2.38952e-38	Egfl6	892.179	488.982	0.548076	-0.867553	0.00155278	0.516048	Egfl6
ENSMUSG00000000409	72.5213	32.2774	0.445074	-1.16788	0.0552715	0.237084	Lck	22.3037	26.4007	1.18369	0.243294	0.79104	1	Lck
ENSMUSG00000000411	4.23937	6.29144	1.48405	0.56954	0.838026	1	Tssk3	12.333	20.4626	1.65917	0.730462	0.581933	1	Tssk3
ENSMUSG00000000416	414.004	338.34	0.817238	-0.291173	0.26747	0.624947	Cttnbp2	238.821	303.908	1.27253	0.347704	0.307691	1	Cttnbp2
ENSMUSG00000000420	2398.76	1840.29	0.767183	-0.382358	0.0312089	0.160475	Galnt1	1961.2	1866.88	0.951904	-0.0711122	0.775928	1	Galnt1
ENSMUSG00000000435	11.4475	0.503843	0.0440133	-4.50592	0.0730458	0.28639	Myf5	0.497063	0.848296	1.70662	0.771139	0.975647	1	Myf5
ENSMUSG00000000439	280.8	346.842	1.23519	0.304737	0.260832	0.61565	Mkrn2	305.465	430.108	1.40804	0.493693	0.127855	1	Mkrn2
ENSMUSG00000000440	27.1344	22.7489	0.83838	-0.254324	0.793917	1	Pparg	28.8362	25.5317	0.885403	-0.175594	0.90208	1	Pparg
ENSMUSG00000000441	1541.43	2220.88	1.44079	0.526858	0.00278833	0.0259676	Raf1	1866.37	1927.07	1.03253	0.046179	0.862847	1	Raf1
ENSMUSG00000000486	23.286	37.5388	1.61208	0.688922	0.401836	0.763367	Sept1	19.5551	17.0694	0.872887	-0.196133	0.845149	1	Sept1
ENSMUSG00000000489	23.1149	3.5492	0.153546	-2.70326	0.0650367	0.264905	Pdgfb	27.6604	30.456	1.10107	0.138901	0.899458	1	Pdgfb
ENSMUSG00000000530	20.3355	5.06073	0.248862	-2.00658	0.131176	0.414975	Acvrl1	15.3916	49.3461	3.20605	1.6808	0.0476627	1	Acvrl1
ENSMUSG00000000531	19.8224	57.9511	2.92352	1.5477	0.286918	0.647519	Grasp	15.1109	33.5905	2.22292	1.15246	0.218541	1	Grasp
ENSMUSG00000000532	912.545	825.533	0.904649	-0.14457	0.552098	0.883783	Acvr1b	576.048	554.766	0.963055	-0.05431	0.98686	1	Acvr1b
ENSMUSG00000000538	968.311	5090	5.25657	2.39412	6.6903e-21	7.6136e-19	Tom1l2	1477.47	1567.17	1.06071	0.0850356	0.841873	1	Tom1l2
ENSMUSG00000000544	26.3586	2.03767	0.0773058	-3.69328	0.00778836	0.0573194	Gpa33	6.84795	6.38292	0.932092	-0.101456	1	1	Gpa33
ENSMUSG00000000552	297.397	279.724	0.940573	-0.0883876	0.77108	1	Zfp385a	444.755	348.568	0.783729	-0.351574	0.271212	1	Zfp385a
ENSMUSG00000000555	158.555	65.9994	0.416256	-1.26446	0.234208	0.581507	Itga5	314.637	316.735	1.00667	0.00959163	0.879108	1	Itga5
ENSMUSG00000000560	28.0201	0	0	#NAME?	0.00014046	0.00220269	Gabra2	2.98238	1.27244	0.426654	-1.22886	0.906668	1	Gabra2
ENSMUSG00000000561	992.855	1137.95	1.14614	0.196787	0.322523	0.690008	Wdr77	867.787	602.705	0.694531	-0.525888	0.0384466	1	Wdr77
ENSMUSG00000000562	5.40001	0.526145	0.097434	-3.35943	0.371569	0.740259	Adora3	19.8825	2.34834	0.118111	-3.08179	0.379797	1	Adora3
ENSMUSG00000000563	1249.23	1384.98	1.10867	0.148824	0.436784	0.79843	Atp5f1	1327.28	1231.44	0.927791	-0.108128	0.682262	1	Atp5f1
ENSMUSG00000000567	4509.79	1430.47	0.317191	-1.65657	8.05481e-22	9.93869e-20	Sox9	2748.14	2141.64	0.779305	-0.35974	0.113306	1	Sox9
ENSMUSG00000000568	2213.51	2782.39	1.257	0.329989	0.0581421	0.245829	Hnrnpd	1550.06	1467.95	0.947026	-0.0785238	0.771731	1	Hnrnpd
ENSMUSG00000000579	2031.89	2332.5	1.14795	0.199056	0.25877	0.612598	Dynlt1c	1773.38	2016.91	1.13733	0.185645	0.412967	1	Dynlt1c
ENSMUSG00000000581	241.546	254.336	1.05295	0.0744357	0.824822	1	C1d	249.635	218.075	0.873575	-0.194997	0.59003	1	C1d
ENSMUSG00000000594	2228.53	637.74	0.28617	-1.80505	4.54776e-12	2.64579e-10	Gm2a	2866.85	2135.41	0.744865	-0.424949	0.0706181	1	Gm2a
ENSMUSG00000000600	976.857	1396.78	1.42988	0.51589	0.00683886	0.0521546	Krit1	876.253	1010.56	1.15327	0.205735	0.362189	1	Krit1
ENSMUSG00000000605	944.786	1027.53	1.08758	0.121122	0.667685	0.963913	Clcn4-2	857.575	801.476	0.934584	-0.0976041	0.839575	1	Clcn4-2
ENSMUSG00000000606	8.43598	1.57843	0.187108	-2.41806	0.300519	0.663419	Vmn2r88	2.98238	1.27244	0.426654	-1.22886	0.906668	1	Vmn2r88
ENSMUSG00000000617	24.5993	16.716	0.679532	-0.557386	0.649829	0.950398	Grm6	9.64326	4.91393	0.509571	-0.972644	0.551493	1	Grm6
ENSMUSG00000000627	239.115	83.8305	0.350586	-1.51216	3.90517e-05	0.000740927	Sema4f	46.5554	48.7875	1.04794	0.067562	1	1	Sema4f
ENSMUSG00000000628	292.968	311.176	1.06215	0.086986	0.82781	1	Hk2	459.85	334.209	0.726777	-0.460415	0.170986	1	Hk2
ENSMUSG00000000631	463.484	1722.32	3.71602	1.89376	9.13208e-21	1.02881e-18	Myo18a	561.134	557.073	0.992763	-0.0104782	0.953896	1	Myo18a
ENSMUSG00000000632	27.2627	16.8944	0.619691	-0.69038	0.485967	0.835705	Sez6	9.33327	59.0602	6.32792	2.66173	0.00541021	1	Sez6
ENSMUSG00000000673	35.717	29.7804	0.833788	-0.262247	0.787325	1	Haao	25.4677	37.1079	1.45706	0.543056	0.670257	1	Haao
ENSMUSG00000000682	0	1.51153	Inf	Inf	0.762379	1	Cd52	4.97063	0.848296	0.170662	-2.55079	0.606812	1	Cd52
ENSMUSG00000000686	9.96313	9.13608	0.916989	-0.125023	0.986321	1	Abhd15	6.08767	9.80716	1.61099	0.687945	0.782208	1	Abhd15
ENSMUSG00000000690	5.22896	0	0	#NAME?	0.245251	0.59522	Hoxb6	5.87122	1.69659	0.288968	-1.79102	0.670329	1	Hoxb6
ENSMUSG00000000693	50.8908	45.6895	0.897795	-0.155541	0.835243	1	Loxl3	132.594	96.7472	0.72965	-0.454724	0.740755	1	Loxl3
ENSMUSG00000000701	1.44163	0.503843	0.349495	-1.51666	0.920052	1	Tcl1b5	0	2.96904	Inf	Inf	0.519696	1	Tcl1b5
ENSMUSG00000000706	51.0251	11.3968	0.223356	-2.16258	0.00756686	0.0560567	Btn1a1	5.18708	36.1251	6.96445	2.80001	0.41639	1	Btn1a1
ENSMUSG00000000708	601.807	353.905	0.588071	-0.765937	0.00242218	0.0232453	Kat2b	1084.99	1116.09	1.02867	0.040774	0.732974	1	Kat2b
ENSMUSG00000000711	1841.13	1511.76	0.821101	-0.284368	0.111061	0.375236	Rab5b	2027.18	2111.41	1.04155	0.0587338	0.807544	1	Rab5b
ENSMUSG00000000724	38.1727	102.08	2.67417	1.41909	0.00710777	0.0536467	Cryba1	60.1926	75.271	1.2505	0.322508	0.776027	1	Cryba1
ENSMUSG00000000730	35.3566	9.18069	0.25966	-1.9453	0.0445848	0.205113	Dnmt3l	12.0057	15.9832	1.3313	0.41284	0.803981	1	Dnmt3l
ENSMUSG00000000731	7.25092	7.66916	1.05768	0.0809041	0.986822	1	Aire	5.18708	17.4936	3.37253	1.75383	0.314573	1	Aire
ENSMUSG00000000732	61.929	22.0667	0.356322	-1.48875	0.0313449	0.160904	Icosl	67.4201	23.2144	0.344325	-1.53816	0.0456785	1	Icosl
ENSMUSG00000000738	377.56	480.273	1.27204	0.347146	0.163	0.470817	Spg7	409.265	424.718	1.03776	0.0534697	0.936916	1	Spg7
ENSMUSG00000000739	12.1378	4.6684	0.384617	-1.37851	0.394523	0.758102	Sult5a1	10.9006	13.9969	1.28405	0.360697	0.80048	1	Sult5a1
ENSMUSG00000000740	340.127	328.553	0.965972	-0.0499474	0.861421	1	Rpl13	200.097	187.298	0.936037	-0.0953632	0.735245	1	Rpl13
ENSMUSG00000000743	278.931	216.734	0.777018	-0.36398	0.23157	0.577487	Chmp1a	290.033	272.459	0.939407	-0.0901782	0.703812	1	Chmp1a
ENSMUSG00000000751	317.409	374.019	1.17835	0.23677	0.382483	0.749895	Rpa1	370.528	375.185	1.01257	0.0180224	0.842237	1	Rpa1
ENSMUSG00000000753	191.101	162.978	0.852838	-0.229657	0.684202	0.970005	Serpinf1	909.813	894.073	0.9827	-0.0251764	0.875281	1	Serpinf1
ENSMUSG00000000759	894.501	1113.52	1.24486	0.315978	0.112259	0.377577	Tubgcp3	801.091	813.662	1.01569	0.0224634	0.95885	1	Tubgcp3
ENSMUSG00000000766	71.098	15.7306	0.221253	-2.17623	0.00188589	0.0191922	Oprm1	3.19883	24.5386	7.67112	2.93944	0.0868522	1	Oprm1
ENSMUSG00000000776	218.932	214.135	0.978088	-0.0319635	0.929319	1	Polr3d	160.173	209.623	1.30873	0.388164	0.37907	1	Polr3d
ENSMUSG00000000782	168.573	220.399	1.30744	0.386746	0.308095	0.672033	Tcf7	419.301	442.863	1.05619	0.078874	0.781861	1	Tcf7
ENSMUSG00000000787	6407.68	7431.34	1.15976	0.213821	0.184519	0.507472	Ddx3x	6390.68	5966.77	0.933668	-0.0990191	0.792832	1	Ddx3x
ENSMUSG00000000791	22.2292	3.5492	0.159664	-2.64689	0.0510573	0.224262	Il12rb1	17.9704	49.9358	2.77878	1.47445	0.314851	1	Il12rb1
ENSMUSG00000000792	16.4199	29.1874	1.77756	0.829899	0.373066	0.742407	Slc5a5	17.7659	10.6347	0.598603	-0.740329	0.638945	1	Slc5a5
ENSMUSG00000000794	33.3774	20.4437	0.6125	-0.707218	0.410206	0.772634	Kcnn3	10.0468	16.3866	1.63103	0.705785	0.632135	1	Kcnn3
ENSMUSG00000000804	1880.41	2033.1	1.0812	0.112631	0.517957	0.863448	Usp32	1851.37	2021.78	1.09205	0.127037	0.535862	1	Usp32
ENSMUSG00000000805	10.8244	2.54152	0.234794	-2.09053	0.282527	0.642341	Car4	14.193	10.8727	0.766062	-0.384466	0.746421	1	Car4
ENSMUSG00000000811	217.845	205.066	0.941339	-0.0872135	0.766841	1	Txnrd3	314.804	250.951	0.797166	-0.327048	0.291298	1	Txnrd3
ENSMUSG00000000817	14.288	7.66916	0.536754	-0.897667	0.537277	0.874647	Fasl	0.900589	5.12083	5.68609	2.50744	0.570408	1	Fasl
ENSMUSG00000000823	1086.57	1427.53	1.3138	0.393741	0.0369013	0.18104	Znf512b	1141.94	873.705	0.765104	-0.386272	0.188995	1	Znf512b
ENSMUSG00000000826	2714.33	3004.83	1.10702	0.146687	0.557838	0.888957	Dnajc5	2634.61	2333.39	0.885666	-0.175165	0.433401	1	Dnajc5
ENSMUSG00000000827	1313.7	1444.7	1.09972	0.137139	0.465428	0.819504	Tpd52l2	1714.55	1779.22	1.03772	0.0534146	0.818423	1	Tpd52l2
ENSMUSG00000000838	1418.18	1466.89	1.03435	0.0487244	0.757371	1	Fmr1	1077.91	1052.48	0.976406	-0.0344476	0.920066	1	Fmr1
ENSMUSG00000000861	979.16	2150.14	2.1959	1.13481	7.94135e-10	3.53375e-08	Bcl11a	287.92	356.585	1.23848	0.308575	0.329489	1	Bcl11a
ENSMUSG00000000869	10.1769	13.4344	1.32009	0.400633	0.767773	1	Il4	30.0402	12.7762	0.425303	-1.23344	0.543505	1	Il4
ENSMUSG00000000876	270.19	420.262	1.55543	0.637315	0.01655	0.101435	Pxmp4	309.324	297.546	0.961923	-0.0560065	0.971614	1	Pxmp4
ENSMUSG00000000881	591.075	534.956	0.905057	-0.143919	0.548657	0.881247	Dlg3	529.802	556.639	1.05065	0.0712866	0.924716	1	Dlg3
ENSMUSG00000000884	46.8225	30.115	0.643174	-0.63672	0.371567	0.740259	Gnb1l	23.1695	45.3115	1.95565	0.967651	0.241462	1	Gnb1l
ENSMUSG00000000889	12.7609	3.59381	0.281627	-1.82814	0.280866	0.640872	Dbh	3.19883	2.34834	0.734125	-0.445903	0.912199	1	Dbh
ENSMUSG00000000901	428.225	187.815	0.438589	-1.18906	2.31038e-05	0.00046435	Mmp11	496.295	408.848	0.8238	-0.279635	0.9192	1	Mmp11
ENSMUSG00000000902	846.67	1089.08	1.28631	0.363239	0.0737234	0.287961	Smarcb1	889.885	898.099	1.00923	0.0132552	0.950141	1	Smarcb1
ENSMUSG00000000903	25.1125	16.0652	0.639729	-0.644467	0.512874	0.860886	Vpreb3	6.08767	4.25183	0.698433	-0.517806	0.909624	1	Vpreb3
ENSMUSG00000000915	119.796	261.425	2.18226	1.12582	0.000898981	0.0104783	Hip1r	114.069	148.659	1.30324	0.3821	0.437836	1	Hip1r
ENSMUSG00000000916	759.574	188.501	0.248167	-2.01062	1.85101e-15	1.42355e-13	Nsun5	250.542	106.637	0.425627	-1.23234	0.00936609	1	Nsun5
ENSMUSG00000000934	150.84	63.3463	0.419958	-1.25168	0.0452808	0.207437	Top1mt	48.3794	86.7954	1.79406	0.843226	0.341525	1	Top1mt
ENSMUSG00000000938	7.57467	4.713	0.622206	-0.684536	0.744026	0.997777	Hoxa10	0.947357	0.848296	0.895434	-0.159341	1	1	Hoxa10
ENSMUSG00000000942	3.95838	2.56382	0.647694	-0.626617	0.899834	1	Hoxa4	0	10.4382	Inf	Inf	0.0726128	1	Hoxa4
ENSMUSG00000000948	797.484	602.186	0.755108	-0.405246	0.0613034	0.254719	Snrpn	1059.8	731.088	0.689835	-0.535677	0.0389122	1	Snrpn
ENSMUSG00000000957	3329.71	2306.3	0.692643	-0.529816	0.00189482	0.0192482	Mmp14	4029.05	3187.42	0.791107	-0.338054	0.503452	1	Mmp14
ENSMUSG00000000958	68.6301	74.663	1.0879	0.121552	0.852361	1	Slc7a7	98.5773	67.8327	0.688117	-0.539275	0.583639	1	Slc7a7
ENSMUSG00000000959	1244.72	662.568	0.532303	-0.909679	0.000725705	0.00882186	Oxa1l	631.905	620.757	0.982359	-0.0256782	0.939853	1	Oxa1l
ENSMUSG00000000976	736.966	1067.52	1.44854	0.534598	0.100413	0.352115	Heatr6	618.847	752.854	1.21654	0.282786	0.338654	1	Heatr6
ENSMUSG00000000982	5.96199	8.87756	1.48903	0.57437	0.796434	1	Ccl3	54.6889	114.324	2.09044	1.0638	0.359581	1	Ccl3
ENSMUSG00000000983	11.1665	5.17224	0.463191	-1.11032	0.524989	0.8673	Expi	45.5547	84.1676	1.84762	0.885665	0.313493	1	Expi
ENSMUSG00000001014	2.30294	4.7353	2.0562	1.03998	0.762665	1	Icam4	0.994126	9.58991	9.64657	3.27002	0.236497	1	Icam4
ENSMUSG00000001016	915.979	1279.35	1.39671	0.482028	0.0147258	0.0928563	Ilf2	571.095	587.643	1.02898	0.0412098	0.975059	1	Ilf2
ENSMUSG00000001017	3263.2	4815.58	1.47573	0.561424	0.000714934	0.00871608	2500003M10Rik	2586.72	2478.95	0.958338	-0.0613938	0.763935	1	2500003M10Rik
ENSMUSG00000001018	1331.85	1454.1	1.09179	0.126689	0.665843	0.962614	Snapin	1323.16	1353.33	1.02281	0.0325342	0.870326	1	Snapin
ENSMUSG00000001020	9.0163	11.1515	1.23681	0.306625	0.844751	1	S100a4	43.6252	48.9633	1.12236	0.166539	0.80914	1	S100a4
ENSMUSG00000001021	9.74932	4.05305	0.415726	-1.26629	0.498927	0.84891	S100a3	5.59061	2.33799	0.418199	-1.25774	0.736331	1	S100a3
ENSMUSG00000001023	7.91677	0	0	#NAME?	0.27321	0.632253	S100a5	0	1.28279	Inf	Inf	0.870517	1	S100a5
ENSMUSG00000001025	629.607	1038.24	1.64903	0.721619	0.0278944	0.148463	S100a6	1431.52	1766.21	1.2338	0.303109	0.391044	1	S100a6
ENSMUSG00000001027	72.9306	25.6159	0.351237	-1.50948	0.0171278	0.104086	Scn4a	11.0583	18.5488	1.67736	0.746194	0.625551	1	Scn4a
ENSMUSG00000001029	12.2844	12.226	0.995248	-0.00687212	0.997922	1	Icam2	6.80118	27.7042	4.07343	2.02625	0.131639	1	Icam2
ENSMUSG00000001034	339.687	424.649	1.25012	0.322065	0.217805	0.55687	Mapk7	238.945	240.585	1.00687	0.0098704	0.978722	1	Mapk7
ENSMUSG00000001036	2563.09	1724.08	0.672655	-0.57206	0.00103925	0.0118227	Epn2	2518.14	2402.16	0.953941	-0.0680276	0.665931	1	Epn2
ENSMUSG00000001039	322.314	475.913	1.47655	0.56223	0.239117	0.586485	B9d1	269.472	330.598	1.22684	0.294945	0.38589	1	B9d1
ENSMUSG00000001052	2007.24	2347.55	1.16954	0.225946	0.195841	0.525357	Sec24b	2018.49	1840.5	0.911817	-0.133183	0.623933	1	Sec24b
ENSMUSG00000001053	9.81043	6.54996	0.667653	-0.58283	0.838577	1	C330016O10Rik	22.5375	21.9834	0.975411	-0.0359172	0.930129	1	C330016O10Rik
ENSMUSG00000001054	326.26	433.509	1.32872	0.41004	0.122966	0.399048	Rmnd5b	302.125	269.397	0.891671	-0.165416	0.619176	1	Rmnd5b
ENSMUSG00000001056	132.153	145.768	1.10302	0.141457	0.723081	0.98277	Nhp2	74.3094	61.6051	0.829035	-0.270495	0.559594	1	Nhp2
ENSMUSG00000001062	362.46	606.713	1.67387	0.743191	0.00786496	0.057757	1300018I17Rik	546.819	377.285	0.689964	-0.535407	0.109944	1	1300018I17Rik
ENSMUSG00000001065	389.985	1530.91	3.92556	1.9729	9.73208e-18	8.9083e-16	Zfp276	522.17	495.861	0.949616	-0.074584	0.737875	1	Zfp276
ENSMUSG00000001076	0.989596	0	0	#NAME?	0.898724	1	C1ql4	NA	NA	NA	NA	NA	NA	NA
ENSMUSG00000001082	273.818	392.118	1.43204	0.518071	0.100366	0.351999	Mfsd10	162.77	189.553	1.16454	0.219764	0.639038	1	Mfsd10
ENSMUSG00000001089	1031.07	1057.25	1.02539	0.0361785	0.864742	1	Luzp1	1551.16	1408.67	0.908142	-0.139011	0.741724	1	Luzp1
ENSMUSG00000001095	6.30409	1.05229	0.166922	-2.58276	0.389066	0.754762	Slc13a2	6.44443	1.28279	0.199055	-2.32876	0.43522	1	Slc13a2
ENSMUSG00000001098	271.21	464.676	1.71335	0.776816	0.00316315	0.0287354	Kctd10	239.255	209.033	0.873682	-0.194819	0.644022	1	Kctd10
ENSMUSG00000001100	702.379	1076.39	1.53249	0.615876	0.0161803	0.0997682	Poldip2	757.121	594.026	0.784584	-0.35	0.213953	1	Poldip2
ENSMUSG00000001103	11.2765	0.526145	0.0466586	-4.42171	0.0747832	0.290222	Sebox	0.947357	0.641397	0.677038	-0.562691	1	1	Sebox
ENSMUSG00000001105	825.797	1223.21	1.48124	0.566808	0.00456118	0.0383074	Ift20	978.826	894.447	0.913796	-0.130056	0.6872	1	Ift20
ENSMUSG00000001119	0.989596	0	0	#NAME?	0.898724	1	Col6a1	0	2.76214	Inf	Inf	0.564942	1	Col6a1
ENSMUSG00000001120	142.593	638.959	4.48099	2.16382	1.70526e-15	1.3181e-13	Pcbp3	67.8878	119.869	1.76569	0.82023	0.111673	1	Pcbp3
ENSMUSG00000001123	31.3738	68.5632	2.18536	1.12787	0.0650034	0.2649	Lgals9	43.8938	58.0049	1.32148	0.402156	0.633439	1	Lgals9
ENSMUSG00000001127	1928.36	3625.78	1.88024	0.91092	0.000413011	0.00553613	Araf	2229.34	2346.6	1.0526	0.0739516	0.760718	1	Araf
ENSMUSG00000001128	133.65	243.581	1.82253	0.86594	0.00985443	0.0686691	Cfp	133.536	185.084	1.38602	0.47095	0.500833	1	Cfp
ENSMUSG00000001131	27.0489	15.3383	0.567059	-0.81843	0.408588	0.770405	Timp1	71.3672	110.361	1.54639	0.628901	0.585735	1	Timp1
ENSMUSG00000001134	135.141	156.705	1.15957	0.213592	0.568766	0.898326	Uxt	112.15	124.783	1.11264	0.153982	0.728627	1	Uxt
ENSMUSG00000001138	25.7356	42.0602	1.63432	0.708693	0.37041	0.738736	Cnnm3	61.5434	43.0356	0.699272	-0.516075	0.417976	1	Cnnm3
ENSMUSG00000001143	457.999	963.904	2.1046	1.07355	7.06721e-07	1.98383e-05	Lman2l	742.477	694.259	0.935058	-0.0968719	0.768088	1	Lman2l
ENSMUSG00000001150	723.924	940.076	1.29858	0.376939	0.0694932	0.277769	Mcm3ap	571.461	801.476	1.4025	0.488004	0.103898	1	Mcm3ap
ENSMUSG00000001151	346.046	529.682	1.53067	0.61416	0.0133106	0.0859884	Pcnt	331.564	325.87	0.982827	-0.0249903	0.995653	1	Pcnt
ENSMUSG00000001155	23.7564	5.10534	0.214904	-2.21824	0.0747847	0.290222	Ftcd	11.8186	0.848296	0.0717764	-3.80035	0.166983	1	Ftcd
ENSMUSG00000001156	363.865	936.599	2.57403	1.36403	1.50154e-06	3.97637e-05	Mxd1	271.594	415.501	1.52986	0.613401	0.0908849	1	Mxd1
ENSMUSG00000001157	533.464	724.104	1.35736	0.440805	0.0491425	0.219196	Gmcl1	553.591	509.558	0.92046	-0.119573	0.681175	1	Gmcl1
ENSMUSG00000001158	333.145	254.87	0.765044	-0.386385	0.176949	0.496173	Snrnp27	198.495	254.603	1.28267	0.359149	0.31497	1	Snrnp27
ENSMUSG00000001166	48.4412	25.2013	0.520244	-0.942739	0.189888	0.514966	Oas1c	15.1109	9.78645	0.64764	-0.626736	0.722977	1	Oas1c
ENSMUSG00000001168	6.49955	1.02999	0.158471	-2.65771	0.360891	0.727602	Oas1h	5.9006	3.20699	0.543502	-0.879642	0.678196	1	Oas1h
ENSMUSG00000001173	2683.11	2512.13	0.936274	-0.094998	0.59901	0.917292	Ocrl	3914.49	3872.79	0.989346	-0.0154528	0.872474	1	Ocrl
ENSMUSG00000001175	14748.9	38448.3	2.60686	1.38232	1.20106e-18	1.16258e-16	Calm1	9717.01	10524.8	1.08313	0.115211	0.604159	1	Calm1
ENSMUSG00000001211	1362.69	1102.11	0.808772	-0.306195	0.106142	0.365403	Agpat3	1377.46	1329.71	0.965329	-0.050907	0.891181	1	Agpat3
ENSMUSG00000001225	22.6812	5.60918	0.247305	-2.01564	0.105325	0.363735	Slc26a3	4.87709	16.4384	3.37053	1.75297	0.357068	1	Slc26a3
ENSMUSG00000001227	124.597	523.176	4.19894	2.07003	6.00929e-13	3.80494e-11	Sema6b	247.161	223.692	0.905045	-0.143939	0.623057	1	Sema6b
ENSMUSG00000001228	64.3236	67.7207	1.05281	0.0742496	0.927027	1	Uhrf1	62.531	45.6735	0.730414	-0.453213	0.839284	1	Uhrf1
ENSMUSG00000001229	408.177	566.365	1.38755	0.472537	0.0514228	0.225204	Dpp9	332.943	344.099	1.03351	0.0475454	0.988244	1	Dpp9
ENSMUSG00000001240	23.0722	1.00769	0.0436754	-4.51703	0.0240555	0.133296	Ramp2	17.9236	25.8007	1.43948	0.525545	0.686412	1	Ramp2
ENSMUSG00000001247	1140.35	1815.03	1.59165	0.670521	0.000292931	0.0041338	Lsr	1148.53	1240.23	1.07984	0.110824	0.673006	1	Lsr
ENSMUSG00000001248	528.626	475.016	0.898586	-0.154272	0.536362	0.873537	Gramd1a	311.721	262.114	0.84086	-0.250062	0.509004	1	Gramd1a
ENSMUSG00000001249	179.593	559.904	3.11763	1.64045	8.06541e-06	0.000182829	Hpn	95.9169	113.527	1.1836	0.243179	0.660572	1	Hpn
ENSMUSG00000001260	29.5229	0	0	#NAME?	9.22278e-05	0.00153797	Gabrg1	4.78356	5.12083	1.07051	0.0982935	1	1	Gabrg1
ENSMUSG00000001270	3901.03	6904.33	1.76987	0.823646	4.73278e-07	1.37905e-05	Ckb	4488.18	4477.3	0.997576	-0.00350123	0.831629	1	Ckb
ENSMUSG00000001280	2920.3	3348.49	1.14663	0.197396	0.243422	0.592847	Sp1	2827.68	2827.7	1.00001	1.04138e-05	0.894941	1	Sp1
ENSMUSG00000001281	65.8447	68.1353	1.03479	0.0493367	0.926915	1	Itgb7	68.6198	46.1908	0.673141	-0.571019	0.638358	1	Itgb7
ENSMUSG00000001285	148.305	245.258	1.65374	0.725735	0.0282159	0.149607	Myg1	164.092	212.519	1.29512	0.373089	0.279056	1	Myg1
ENSMUSG00000001288	105.551	55.151	0.522508	-0.936474	0.0616575	0.255773	Rarg	229.044	249.234	1.08815	0.121876	0.800006	1	Rarg
ENSMUSG00000001289	1061.81	927.601	0.873599	-0.194957	0.59924	0.917292	Pfdn5	652.894	665.593	1.01945	0.0277927	0.980353	1	Pfdn5
ENSMUSG00000001300	4261.05	2551.91	0.598892	-0.739631	9.30513e-06	0.000207039	Efnb2	2190.53	2091.93	0.954988	-0.0664457	0.682078	1	Efnb2
ENSMUSG00000001305	156.466	139.084	0.88891	-0.169891	0.665299	0.9622	Rrp15	69.9	92.4231	1.32222	0.402961	0.50376	1	Rrp15
ENSMUSG00000001313	3251.64	1958.9	0.602434	-0.731125	2.17907e-05	0.000441648	Rnd2	6666.36	4665.31	0.699828	-0.514927	0.0723273	1	Rnd2
ENSMUSG00000001323	362.943	422.879	1.16514	0.220503	0.408415	0.770209	Srr	430.112	440.308	1.0237	0.0337998	0.991813	1	Srr
ENSMUSG00000001333	11.6857	27.9212	2.38934	1.25661	0.217996	0.55698	Sync	27.0698	34.9457	1.29095	0.36843	0.731894	1	Sync
ENSMUSG00000001334	49.834	14.3529	0.288015	-1.79579	0.0254485	0.138909	Fndc5	117.718	76.0365	0.64592	-0.630574	0.219694	1	Fndc5
ENSMUSG00000001348	2.30294	0.503843	0.218783	-2.19243	0.755968	1	Acp5	12.3624	9.99335	0.808366	-0.30692	0.933606	1	Acp5
ENSMUSG00000001349	12.8464	16.0206	1.24709	0.318562	0.808015	1	Cnn1	18.1107	10.2106	0.563788	-0.826776	0.647646	1	Cnn1
ENSMUSG00000001366	486.691	580.146	1.19202	0.253411	0.283633	0.644116	Fbxo9	649.589	698.128	1.07472	0.103965	0.745056	1	Fbxo9
ENSMUSG00000001376	1040.83	1159.46	1.11398	0.155728	0.432516	0.795615	Ccdc132	941.832	972.056	1.03209	0.0455696	0.870627	1	Ccdc132
ENSMUSG00000001379	509.341	2328.27	4.57113	2.19255	2.40823e-10	1.15066e-08	Apbb3	519.955	524.724	1.00917	0.0131729	0.907016	1	Apbb3
ENSMUSG00000001380	405.257	467.793	1.15431	0.207034	0.417287	0.780906	Hars	303.563	385.862	1.27111	0.346086	0.290432	1	Hars
ENSMUSG00000001383	334.037	300.623	0.89997	-0.152052	0.561645	0.891843	Zmat2	346.283	237.327	0.685356	-0.545074	0.0987702	1	Zmat2
ENSMUSG00000001403	43.7681	25.4243	0.580885	-0.783675	0.293041	0.655058	Ube2c	59.7477	68.7638	1.1509	0.202767	0.719832	1	Ube2c
ENSMUSG00000001415	912.466	1091.85	1.19659	0.258925	0.197047	0.527247	Smg5	967.01	1131.99	1.17061	0.227261	0.441503	1	Smg5
ENSMUSG00000001416	1134.13	1275.98	1.12507	0.170017	0.452131	0.808302	Cct3	743.9	798.124	1.07289	0.101505	0.803751	1	Cct3
ENSMUSG00000001417	15.6197	0	0	#NAME?	0.0586586	0.247158	Rhbg	13.6198	6.39327	0.469411	-1.09108	0.505946	1	Rhbg
ENSMUSG00000001418	4380.97	4586.68	1.04696	0.0662026	0.71518	0.976881	0610031J06Rik	5612.97	8276.63	1.47455	0.560279	0.0292912	1	0610031J06Rik
ENSMUSG00000001419	731.273	1282.27	1.75348	0.810222	5.558e-05	0.000995858	Mef2d	908.851	1041.95	1.14644	0.197167	0.405864	1	Mef2d
ENSMUSG00000001420	157.62	276.571	1.75467	0.811199	0.235589	0.583122	Tmem79	573.603	793.582	1.38351	0.468328	0.0962343	1	Tmem79
ENSMUSG00000001424	973.955	1140.93	1.17144	0.228286	0.247868	0.599041	Snd1	837.547	926.755	1.10651	0.146018	0.556879	1	Snd1
ENSMUSG00000001435	567	361.387	0.637367	-0.649804	0.294212	0.656414	Col18a1	662.963	517.141	0.780045	-0.358372	0.275934	1	Col18a1
ENSMUSG00000001436	146.747	186.856	1.27332	0.348593	0.431304	0.794941	Slc19a1	71.5837	116.351	1.62539	0.700786	0.215275	1	Slc19a1
ENSMUSG00000001440	4694.08	4775.45	1.01734	0.0247951	0.888994	1	Kpnb1	3095.47	2850.25	0.920781	-0.119071	0.589851	1	Kpnb1
ENSMUSG00000001441	1815.65	2478.03	1.36481	0.448703	0.00995837	0.0691682	Npepps	2111.48	2476.44	1.17285	0.230013	0.358359	1	Npepps
ENSMUSG00000001444	15.9007	3.02306	0.190121	-2.39501	0.140095	0.4303	Tbx21	3.74266	7.42776	1.98462	0.988864	0.62087	1	Tbx21
ENSMUSG00000001445	216.849	208.998	0.963796	-0.0532007	0.875409	1	Mrpl10	224.518	165.48	0.737045	-0.440175	0.253528	1	Mrpl10
ENSMUSG00000001467	1197.29	1417.4	1.18385	0.243482	0.202002	0.535228	Cyp51	1042.53	1194.71	1.14597	0.196573	0.47075	1	Cyp51
ENSMUSG00000001472	3273.36	3850.17	1.17621	0.23415	0.162932	0.470779	Tcf25	4089.29	4077.05	0.997008	-0.00432263	0.910729	1	Tcf25
ENSMUSG00000001473	83.5107	67.4754	0.807984	-0.307601	0.566525	0.896228	Tubb6	208.792	186.046	0.891061	-0.166403	0.882288	1	Tubb6
ENSMUSG00000001482	387.579	310.16	0.800251	-0.321475	0.231796	0.577731	Def8	398.792	293.283	0.73543	-0.44334	0.15563	1	Def8
ENSMUSG00000001493	38.3986	23.4221	0.609973	-0.713183	0.640954	0.944468	Meox1	9.25712	18.7039	2.02049	1.0147	0.392095	1	Meox1
ENSMUSG00000001494	7.12263	0	0	#NAME?	0.132805	0.417853	Sost	3.19883	8.31746	2.60016	1.3786	0.621954	1	Sost
ENSMUSG00000001496	100.884	39.2288	0.388852	-1.36271	0.010005	0.0693883	Nkx2-1	40.7831	39.8597	0.977357	-0.033043	0.912142	1	Nkx2-1
ENSMUSG00000001497	22.7668	7.73606	0.339796	-1.55726	0.183087	0.505491	Pax9	5.04678	1.91384	0.379221	-1.39889	0.718644	1	Pax9
ENSMUSG00000001504	46.9201	628.516	13.3954	3.74367	1.11342e-32	2.4042e-30	Irx2	88.7938	151.152	1.70228	0.76747	0.30382	1	Irx2
ENSMUSG00000001506	66.5716	48.7572	0.732402	-0.449293	0.611979	0.921195	Col1a1	112.98	134.217	1.18797	0.248499	0.692499	1	Col1a1
ENSMUSG00000001507	298.57	299.602	1.00346	0.00497625	0.981745	1	Itga3	620.174	492.778	0.79458	-0.331735	0.206606	1	Itga3
ENSMUSG00000001508	7.91677	3.68301	0.465217	-1.10402	0.710204	0.974196	Sgca	21.3737	8.72091	0.40802	-1.29329	0.654756	1	Sgca
ENSMUSG00000001510	12.1134	137.568	11.3567	3.50548	2.18061e-07	6.82655e-06	Dlx3	5.73091	16.3452	2.85211	1.51203	0.359099	1	Dlx3
ENSMUSG00000001517	169.508	123.701	0.729767	-0.454493	0.230055	0.575521	Foxm1	121.413	142.742	1.17567	0.233484	0.686186	1	Foxm1
ENSMUSG00000001518	225.023	394.2	1.75182	0.808857	0.00354582	0.031465	Itfg2	237.869	177.801	0.747474	-0.419905	0.270244	1	Itfg2
ENSMUSG00000001520	128.617	191.89	1.49195	0.577202	0.108353	0.369964	Nrip2	86.9578	89.1643	1.02537	0.036151	0.868896	1	Nrip2
ENSMUSG00000001521	2054.9	2065.62	1.00521	0.00750265	0.997608	1	Tulp3	2335.79	1946.79	0.83346	-0.262815	0.226008	1	Tulp3
ENSMUSG00000001524	96.4304	110.802	1.14903	0.200422	0.666319	0.962931	Gtf2h4	84.0222	68.7845	0.818647	-0.288687	0.64015	1	Gtf2h4
ENSMUSG00000001525	2932.81	3818.35	1.30195	0.380669	0.0255087	0.139046	Tubb5	1885.25	1921.08	1.01901	0.0271617	0.819738	1	Tubb5
ENSMUSG00000001542	949.411	1764.32	1.85833	0.894008	2.09393e-06	5.37198e-05	Ell2	1338.35	1694.82	1.26635	0.340674	0.202244	1	Ell2
ENSMUSG00000001552	1128.08	1459.28	1.2936	0.371389	0.0530717	0.230117	Jup	1739.56	1542.61	0.886781	-0.173351	0.459537	1	Jup
ENSMUSG00000001555	612.766	420.743	0.686629	-0.542397	0.0218729	0.124206	Fkbp10	508.7	435.539	0.856179	-0.224016	0.725698	1	Fkbp10
ENSMUSG00000001558	386.009	460.904	1.19403	0.255834	0.313092	0.677797	Klhl10	452.054	388.51	0.859433	-0.218543	0.605315	1	Klhl10
ENSMUSG00000001566	5.63824	2.51922	0.446809	-1.16227	0.680498	0.970005	Mnx1	2.25147	1.48969	0.661653	-0.595853	0.967303	1	Mnx1
ENSMUSG00000001569	596.914	542.839	0.909409	-0.136999	0.620982	0.926857	Nom1	431.919	463.202	1.07243	0.10088	0.762342	1	Nom1
ENSMUSG00000001576	1204.04	710.924	0.590451	-0.760111	0.00016532	0.00253246	Ergic1	708.418	658.393	0.929385	-0.105651	0.668729	1	Ergic1
ENSMUSG00000001583	129.392	211.094	1.63142	0.706132	0.0429032	0.199999	Tnk1	122.297	177.553	1.45181	0.537858	0.354768	1	Tnk1
ENSMUSG00000001588	33.243	6.11302	0.183889	-2.44309	0.0475623	0.214248	Acap1	27.7072	15.3314	0.553337	-0.853769	0.453752	1	Acap1
ENSMUSG00000001604	72.4846	59.9755	0.827425	-0.2733	0.666393	0.962954	Tcea3	90.9691	89.692	0.985961	-0.0203976	0.982792	1	Tcea3
ENSMUSG00000001622	60.2919	2.60842	0.0432632	-4.53072	7.72037e-06	0.000175835	Csn3	5.73091	9.35196	1.63184	0.706503	0.677647	1	Csn3
ENSMUSG00000001627	426.326	506.874	1.18894	0.249671	0.357312	0.724201	Ifrd1	511.351	581.156	1.13651	0.184612	0.43208	1	Ifrd1
ENSMUSG00000001630	905.246	746.5	0.824638	-0.278167	0.185517	0.508431	Stk38l	960.142	793.676	0.826623	-0.274698	0.288687	1	Stk38l
ENSMUSG00000001632	663.394	1017.42	1.53366	0.616982	0.00338496	0.0303412	Brpf1	866.101	704.635	0.813572	-0.297658	0.272464	1	Brpf1
ENSMUSG00000001642	424.981	226.601	0.533203	-0.907242	0.0114107	0.0766286	Akr1b3	343.861	402.9	1.17169	0.228595	0.562403	1	Akr1b3
ENSMUSG00000001655	4.41042	1.51153	0.342718	-1.54491	0.679019	0.970005	Hoxc13	1.49119	1.92419	1.29037	0.367789	1	1	Hoxc13
ENSMUSG00000001656	0	1.57843	Inf	Inf	0.755603	1	Hoxc11	NA	NA	NA	NA	NA	NA	NA
ENSMUSG00000001657	0.494798	0.503843	1.01828	0.0261354	1	1	Hoxc8	0	2.33799	Inf	Inf	0.635355	1	Hoxc8
ENSMUSG00000001661	7.27533	2.56382	0.352399	-1.50472	0.508893	0.858418	Hoxc6	5.40353	1.06555	0.197194	-2.34231	0.527079	1	Hoxc6
ENSMUSG00000001663	24.7643	6.24683	0.252251	-1.98707	0.223584	0.56572	Gstt1	52.8703	36.5078	0.690515	-0.534255	0.852222	1	Gstt1
ENSMUSG00000001665	88.8985	61.6341	0.693309	-0.52843	0.403146	0.76451	Gstt3	180.734	209.509	1.15921	0.213141	0.567536	1	Gstt3
ENSMUSG00000001666	202.659	204.544	1.0093	0.0133573	1	1	Ddt	116.747	146.621	1.25589	0.328708	0.401455	1	Ddt
ENSMUSG00000001670	18.9367	4.57919	0.241816	-2.04802	0.139826	0.429827	Tat	5.99413	4.68633	0.781819	-0.355093	0.907164	1	Tat
ENSMUSG00000001672	1978.49	1836.39	0.928178	-0.107526	0.547664	0.880736	Marveld3	2705.32	2401.84	0.887823	-0.171656	0.43091	1	Marveld3
ENSMUSG00000001674	492.659	723.114	1.46778	0.553634	0.0150789	0.094517	Ddx18	422.294	337.684	0.799643	-0.322573	0.393922	1	Ddx18
ENSMUSG00000001687	1081.71	800.015	0.739583	-0.435216	0.0299622	0.155844	Ubl3	1207.96	1090.98	0.903163	-0.146942	0.655826	1	Ubl3
ENSMUSG00000001700	139.056	161.039	1.15809	0.211743	0.55991	0.890364	Gramd3	293.238	181.122	0.617661	-0.695113	0.328853	1	Gramd3
ENSMUSG00000001707	171.542	191.185	1.11451	0.156412	0.632075	0.935477	Eef1e1	153.243	91.9782	0.60021	-0.736461	0.138507	1	Eef1e1
ENSMUSG00000001729	1030.3	1024.51	0.994382	-0.0081279	0.944931	1	Akt1	772.425	780.041	1.00986	0.0141548	0.928129	1	Akt1
ENSMUSG00000001739	13.4511	21.3043	1.58383	0.663419	0.569369	0.8988	Cldn15	14.9239	21.7351	1.45639	0.542401	0.705265	1	Cldn15
ENSMUSG00000001741	142.679	88.579	0.620829	-0.687732	0.0942474	0.338312	Il16	32.9584	78.4262	2.37955	1.25069	0.0746233	1	Il16
ENSMUSG00000001750	388.544	240.036	0.617784	-0.694827	0.0138133	0.0885109	Tcirg1	620.945	470.298	0.757391	-0.40089	0.194319	1	Tcirg1
ENSMUSG00000001751	161.23	117.472	0.728599	-0.456802	0.267447	0.624947	Naglu	181.927	158.042	0.868709	-0.203055	0.61817	1	Naglu
ENSMUSG00000001755	338.307	401.098	1.18561	0.245624	0.362548	0.729623	Coasy	371.184	264.617	0.712901	-0.488226	0.115016	1	Coasy
ENSMUSG00000001761	1483.91	1099.53	0.740968	-0.432517	0.0214726	0.122528	Smo	964.133	956	0.991564	-0.0122223	0.869081	1	Smo
ENSMUSG00000001763	124.475	176.092	1.41468	0.500476	0.321801	0.689272	Tspan33	35.8767	36.0216	1.00404	0.00581787	0.971562	1	Tspan33
ENSMUSG00000001767	759.666	845.17	1.11256	0.153877	0.481661	0.832532	Crnkl1	516.434	523.679	1.01403	0.0200993	0.998963	1	Crnkl1
ENSMUSG00000001768	750.631	1671.85	2.22726	1.15527	2.92875e-09	1.20458e-07	Rin2	857.299	714.763	0.833739	-0.262333	0.550727	1	Rin2
ENSMUSG00000001773	49.107	6.66147	0.135652	-2.88202	0.00144512	0.0155103	Folh1	9.2865	9.76575	1.05161	0.0725964	0.903589	1	Folh1
ENSMUSG00000001774	1282.13	1629.61	1.27102	0.345982	0.0589772	0.247979	Chordc1	1085.75	1069.96	0.985455	-0.0211381	0.942471	1	Chordc1
ENSMUSG00000001783	1193.42	1147.42	0.961456	-0.056707	0.750928	1	D10Wsu52e	916.558	854.174	0.931937	-0.101696	0.569871	1	D10Wsu52e
ENSMUSG00000001785	420.528	471.351	1.12086	0.1646	0.577018	0.906612	Pwp1	272.372	345.381	1.26805	0.34261	0.520346	1	Pwp1
ENSMUSG00000001786	1499.77	1553.4	1.03576	0.0506929	0.790839	1	Fbxo7	908.013	796.883	0.877611	-0.188346	0.422536	1	Fbxo7
ENSMUSG00000001794	4005.43	2853.94	0.712517	-0.489003	0.0168626	0.102827	Capns1	4911.9	4504.18	0.916993	-0.125017	0.718415	1	Capns1
ENSMUSG00000001802	216.69	288.094	1.32952	0.410901	0.166146	0.476307	Lrp3	205.793	155.29	0.754594	-0.406228	0.419967	1	Lrp3
ENSMUSG00000001804	78.2451	19.8506	0.253698	-1.97882	0.0023386	0.0226302	Dsg4	11.9883	16.8211	1.40313	0.488651	0.74994	1	Dsg4
ENSMUSG00000001815	14.288	6.72838	0.47091	-1.08648	0.45419	0.810434	Evx2	9.59649	8.31746	0.866719	-0.206363	0.867335	1	Evx2
ENSMUSG00000001819	8.69255	16.2213	1.86611	0.900037	0.599239	0.917292	Hoxd13	13.6024	2.54489	0.187091	-2.41818	0.421814	1	Hoxd13
ENSMUSG00000001823	0.946833	3.13457	3.31058	1.72708	0.724941	0.984271	Hoxd12	6.75442	0	0	#NAME?	0.291894	1	Hoxd12
ENSMUSG00000001827	18.6801	10.1884	0.545413	-0.874578	0.467066	0.821186	Folr1	4.78356	2.33799	0.488755	-1.03282	0.825323	1	Folr1
ENSMUSG00000001829	487.766	515.163	1.05617	0.0788419	0.758163	1	Clpb	433.399	293.48	0.677159	-0.562434	0.0763553	1	Clpb
ENSMUSG00000001833	2555.01	2750.51	1.07652	0.106369	0.515969	0.863087	Sept7	2534.72	2872.3	1.13318	0.180377	0.495724	1	Sept7
ENSMUSG00000001844	243.031	264.283	1.08745	0.120946	0.671705	0.966395	Zdhhc4	231.653	215.416	0.929905	-0.104844	0.969041	1	Zdhhc4
ENSMUSG00000001847	6263.41	5120.61	0.817544	-0.290632	0.0668476	0.270872	Rac1	5250.82	4863.91	0.926315	-0.110426	0.742377	1	Rac1
ENSMUSG00000001855	1504.11	3110.86	2.06824	1.0484	2.31455e-09	9.7258e-08	Nup214	1754.91	1752.81	0.998803	-0.00172827	0.965222	1	Nup214
ENSMUSG00000001864	3490.48	1728.72	0.495266	-1.01373	1.26909e-08	4.89123e-07	Aif1l	2535.64	2239.82	0.883335	-0.178967	0.364542	1	Aif1l
ENSMUSG00000001865	38.753	5.67609	0.146468	-2.77134	0.00631521	0.0490574	Cpa3	7.31564	4.90358	0.670287	-0.577149	0.817974	1	Cpa3
ENSMUSG00000001870	804.967	496.57	0.616882	-0.696933	0.00159689	0.016794	Ltbp1	669.668	847.956	1.26623	0.340543	0.295019	1	Ltbp1
ENSMUSG00000001891	1144.22	1508.49	1.31835	0.398737	0.0364088	0.179434	Ugp2	983.152	1101.29	1.12016	0.163703	0.484372	1	Ugp2
ENSMUSG00000001901	1888.84	13171.3	6.97322	2.80182	2.36834e-14	1.6883e-12	Kcnh6	1200.54	2825.8	2.35378	1.23498	0.10287	1	Kcnh6
ENSMUSG00000001909	423.003	542.67	1.2829	0.359409	0.124037	0.401169	Trmt1	489.679	360.847	0.736905	-0.44045	0.17004	1	Trmt1
ENSMUSG00000001910	2663.02	2081.17	0.781508	-0.355667	0.0399552	0.19035	Nacc1	2512.74	2092.93	0.832926	-0.26374	0.22796	1	Nacc1
ENSMUSG00000001911	551.631	326.631	0.592119	-0.756042	0.0201482	0.117258	Nfix	1767.19	1610.45	0.911307	-0.13399	0.973988	1	Nfix
ENSMUSG00000001918	66.1317	215.089	3.25244	1.70152	1.58303e-05	0.000333904	Slc1a5	48.9406	74.2674	1.5175	0.601697	0.301626	1	Slc1a5
ENSMUSG00000001924	6436.54	7797.08	1.21138	0.276648	0.0831918	0.312863	Uba1	4981.12	4529.44	0.909322	-0.137138	0.58902	1	Uba1
ENSMUSG00000001930	348.258	293.859	0.843797	-0.245031	0.382538	0.749959	Vwf	239.794	228.627	0.953431	-0.0687991	0.748281	1	Vwf
ENSMUSG00000001942	656.742	294.786	0.448862	-1.15566	1.95344e-06	5.04614e-05	Siae	553.082	642.823	1.16226	0.21693	0.444119	1	Siae
ENSMUSG00000001943	10.4152	6.54996	0.628887	-0.669128	0.713871	0.976049	Vsig2	7.57886	5.97947	0.788968	-0.341962	0.824724	1	Vsig2
ENSMUSG00000001946	26.1448	6.70607	0.256497	-1.96299	0.0849895	0.316842	Esam	4.92386	49.2634	10.005	3.32265	0.00675961	1	Esam
ENSMUSG00000001948	35.2527	56.7832	1.61075	0.687729	0.308188	0.672181	Spa17	29.6955	24.7662	0.834006	-0.26187	0.675357	1	Spa17
ENSMUSG00000001962	262.987	326.828	1.24275	0.313536	0.513495	0.860886	Fam50a	317.394	213.295	0.672019	-0.573425	0.210203	1	Fam50a
ENSMUSG00000001964	400.975	378.844	0.944808	-0.0819071	0.737801	0.994051	Emd	303.745	312.391	1.02846	0.0404915	0.910399	1	Emd
ENSMUSG00000001983	97.2856	87.6737	0.901199	-0.150082	0.773756	1	Ccdc44	89.5139	67.2741	0.75155	-0.412059	0.486387	1	Ccdc44
ENSMUSG00000001985	67.2129	73.4232	1.0924	0.127498	0.907686	1	Grik3	176.917	192.45	1.0878	0.121413	0.758545	1	Grik3
ENSMUSG00000001986	359.668	236.5	0.65755	-0.604827	0.147313	0.443437	Gria3	582.218	549.324	0.943503	-0.0839012	0.962351	1	Gria3
ENSMUSG00000001988	6.34685	9.81834	1.54696	0.629439	0.70699	0.972904	Npas1	0.994126	11.9175	11.988	3.58351	0.136137	1	Npas1
ENSMUSG00000001995	546.634	343.962	0.629237	-0.668325	0.0069989	0.0529793	Sipa1l2	321.814	275.138	0.854959	-0.226072	0.52702	1	Sipa1l2
ENSMUSG00000001998	578.167	827.023	1.43042	0.516441	0.0166204	0.101774	Ap4e1	810.008	778.168	0.960692	-0.0578535	0.757512	1	Ap4e1
ENSMUSG00000001999	170.302	129.395	0.7598	-0.396308	0.279868	0.639533	Blvra	134.648	142.68	1.05965	0.0835893	0.873962	1	Blvra
ENSMUSG00000002006	199.037	273.504	1.37414	0.458531	0.145996	0.440907	Pdzd4	155.256	205.226	1.32186	0.402567	0.313422	1	Pdzd4
ENSMUSG00000002007	74.6655	122.444	1.6399	0.713607	0.104885	0.362624	Srpk3	126.659	87.6953	0.692375	-0.530374	0.490391	1	Srpk3
ENSMUSG00000002010	993.955	1135.21	1.14212	0.191709	0.32432	0.691219	Idh3g	853.072	809.907	0.9494	-0.0749114	0.872754	1	Idh3g
ENSMUSG00000002012	193.679	100.199	0.517344	-0.950805	0.0106572	0.0729353	Pnck	51.637	39.3838	0.762705	-0.390803	0.618355	1	Pnck
ENSMUSG00000002014	326.053	466.215	1.42987	0.515889	0.0431246	0.200892	Ssr4	434.284	455.153	1.04805	0.0677144	0.866996	1	Ssr4
ENSMUSG00000002015	891.636	819.411	0.918998	-0.121867	0.530543	0.869525	Bcap31	748.939	798.672	1.06641	0.0927558	0.716768	1	Bcap31
ENSMUSG00000002017	933.529	1373.69	1.4715	0.557286	0.00339121	0.0303811	Fam98a	848.85	720.826	0.849179	-0.235859	0.342746	1	Fam98a
ENSMUSG00000002020	59.1129	36.7897	0.622362	-0.684174	0.288527	0.650146	Ltbp2	242.633	377.068	1.55407	0.636047	0.481328	1	Ltbp2
ENSMUSG00000002028	5183.63	8003.05	1.54391	0.626589	8.94173e-05	0.00149777	Mll1	5016.37	5377.93	1.07207	0.100406	0.620909	1	Mll1
ENSMUSG00000002031	664.591	621.966	0.935862	-0.0956326	0.672007	0.966454	Ift46	641.38	727.87	1.13485	0.182504	0.537954	1	Ift46
ENSMUSG00000002032	50.5303	72.5006	1.43479	0.520843	0.374529	0.743755	Tmem25	110.122	127.586	1.15859	0.212368	0.611693	1	Tmem25
ENSMUSG00000002033	15.9862	11.9898	0.750009	-0.415019	0.772901	1	Cd3g	4.54971	5.32773	1.171	0.227744	1	1	Cd3g
ENSMUSG00000002043	104.983	78.6937	0.749589	-0.415828	0.470202	0.823947	Trappc6a	94.4312	72.2191	0.764781	-0.386882	0.566652	1	Trappc6a
ENSMUSG00000002052	2323.9	2602.6	1.11993	0.163404	0.349717	0.716124	Supt6h	2222.54	2022.31	0.909908	-0.136207	0.572971	1	Supt6h
ENSMUSG00000002055	68.288	57.0508	0.835444	-0.259385	0.710372	0.974264	Spag5	48.97	27.4352	0.560245	-0.835871	0.379211	1	Spag5
ENSMUSG00000002057	22.6812	20.8583	0.919627	-0.120879	0.938015	1	Foxn1	2.88884	4.24148	1.46823	0.554077	0.810009	1	Foxn1
ENSMUSG00000002058	226.397	160.442	0.708675	-0.496804	0.140084	0.4303	Unc119	143.56	121.079	0.843403	-0.245706	0.668392	1	Unc119
ENSMUSG00000002059	187.785	122.635	0.653065	-0.614702	0.178515	0.498819	Rab34	233.365	265.207	1.13644	0.184527	0.585374	1	Rab34
ENSMUSG00000002064	484.571	373.261	0.770293	-0.376522	0.154912	0.457097	Sdf2	394.067	420.952	1.06823	0.0952161	0.987962	1	Sdf2
ENSMUSG00000002068	82.4721	34.5604	0.419055	-1.25479	0.17138	0.486182	Ccne1	46.4727	15.1142	0.325227	-1.62048	0.365031	1	Ccne1
ENSMUSG00000002076	10.629	8.30681	0.781525	-0.355637	0.852975	1	Hsf2bp	5.87122	4.90358	0.835189	-0.259825	0.948252	1	Hsf2bp
ENSMUSG00000002083	14.2025	17.1175	1.20524	0.269324	0.841598	1	Bbc3	0	7.22087	Inf	Inf	0.157892	1	Bbc3
ENSMUSG00000002100	14.0742	5.17224	0.367498	-1.44419	0.336737	0.701977	Mybpc3	9.73679	8.27606	0.849978	-0.234503	1	1	Mybpc3
ENSMUSG00000002102	753.545	802.441	1.06489	0.0907017	0.675138	0.968075	Psmc3	590.492	624.771	1.05805	0.0814111	0.963724	1	Psmc3
ENSMUSG00000002103	1453.26	1685.25	1.15963	0.213668	0.254396	0.6073	Acp2	1049.13	1224.72	1.16737	0.223265	0.376026	1	Acp2
ENSMUSG00000002104	10.0059	26.0528	2.60375	1.38059	0.184058	0.506794	Rapsn	7.85947	6.39327	0.813448	-0.297878	0.92265	1	Rapsn
ENSMUSG00000002105	301.71	436.884	1.44803	0.534089	0.0389554	0.187352	Slc39a13	443.199	450.001	1.01535	0.0219745	0.954337	1	Slc39a13
ENSMUSG00000002107	12324.7	9647.82	0.782805	-0.353275	0.0226415	0.127304	Cugbp2	6323.08	5171.89	0.817938	-0.289937	0.144188	1	Cugbp2
ENSMUSG00000002108	29.3335	15.4052	0.525175	-0.929129	0.314034	0.679224	Nr1h3	25.111	13.4486	0.535568	-0.900857	0.34572	1	Nr1h3
ENSMUSG00000002109	89.2529	80.9544	0.907023	-0.140788	0.831597	1	Ddb2	137.923	152.776	1.1077	0.147561	0.667292	1	Ddb2
ENSMUSG00000002111	26.7923	10.6922	0.399078	-1.32526	0.204057	0.538814	Sfpi1	22.8943	11.0485	0.48259	-1.05113	0.557273	1	Sfpi1
ENSMUSG00000002129	1125.88	1194.72	1.06115	0.0856295	0.677448	0.969254	Sf3a1	743.361	682.135	0.917635	-0.124007	0.73065	1	Sf3a1
ENSMUSG00000002147	165.983	184.733	1.11296	0.154407	0.805284	1	Stat6	468.216	500.216	1.06834	0.095376	0.624514	1	Stat6
ENSMUSG00000002190	37.7206	12.7745	0.338661	-1.56209	0.083957	0.314727	Clgn	15.6548	15.9832	1.02098	0.0299509	1	1	Clgn
ENSMUSG00000002204	12.3516	44.401	3.59476	1.84589	0.0283101	0.14987	Napsa	44.5378	10.8934	0.244588	-2.03158	0.0358064	1	Napsa
ENSMUSG00000002205	351.538	345.483	0.982776	-0.0250653	0.930346	1	Vrk3	310.92	342.474	1.10149	0.139452	0.816722	1	Vrk3
ENSMUSG00000002210	198.053	186.339	0.940852	-0.0879595	0.770586	1	1500002O20Rik	148.718	107.123	0.720314	-0.473302	0.304615	1	1500002O20Rik
ENSMUSG00000002221	674.915	1094.66	1.62193	0.69771	0.000722822	0.00878998	Paxip1	625.343	675.204	1.07973	0.110675	0.67024	1	Paxip1
ENSMUSG00000002222	3628.52	3555.13	0.979773	-0.029481	0.863751	1	Rmnd5a	2700.01	2422.52	0.897227	-0.156455	0.43674	1	Rmnd5a
ENSMUSG00000002227	784.992	483.622	0.616085	-0.698798	0.00174215	0.0179572	Mov10	465.771	455.826	0.978647	-0.0311397	0.900908	1	Mov10
ENSMUSG00000002228	28.6432	26.2089	0.915014	-0.128135	0.893381	1	Ppm1j	49.4149	18.9315	0.383114	-1.38416	0.129563	1	Ppm1j
ENSMUSG00000002233	222.109	81.436	0.366649	-1.44753	0.000768589	0.00923303	Rhoc	292.371	156.801	0.536306	-0.898871	0.0282431	1	Rhoc
ENSMUSG00000002240	36.6028	1.53383	0.0419048	-4.57674	0.00031554	0.00440487	4930432K09Rik	10.4677	2.13109	0.203587	-2.29628	0.32656	1	4930432K09Rik
ENSMUSG00000002249	232.298	217.475	0.936188	-0.0951299	0.777405	1	Tead3	224.15	268.145	1.19628	0.258551	0.512701	1	Tead3
ENSMUSG00000002250	286.732	357.232	1.24587	0.317159	0.253884	0.606703	Ppard	463.668	319.994	0.690137	-0.535046	0.133753	1	Ppard
ENSMUSG00000002257	42.241	11.9006	0.281731	-1.82761	0.0347849	0.173303	Def6	28.0933	14.4935	0.515905	-0.954824	0.354383	1	Def6
ENSMUSG00000002265	2447.76	2292.9	0.936736	-0.0942855	0.597424	0.916904	Peg3	1876.51	2150.74	1.14614	0.196785	0.353581	1	Peg3
ENSMUSG00000002266	25.479	12.226	0.479848	-1.05935	0.310601	0.674866	Zim1	27.7072	26.8041	0.967406	-0.0478063	0.987825	1	Zim1
ENSMUSG00000002274	20.9586	18.9098	0.902245	-0.148408	0.923958	1	Metrn	61.613	31.7491	0.515299	-0.956519	0.202977	1	Metrn
ENSMUSG00000002279	579.829	729.071	1.25739	0.330434	0.134292	0.420157	Lmf1	507.215	653.531	1.28847	0.365659	0.276707	1	Lmf1
ENSMUSG00000002280	119.594	205.351	1.71706	0.779943	0.0327613	0.166049	Narfl	82.8236	101.537	1.22594	0.293893	0.557686	1	Narfl
ENSMUSG00000002289	24.5505	20.0736	0.817646	-0.290451	0.795986	1	Angptl4	54.4725	24.1764	0.443828	-1.17193	0.676104	1	Angptl4
ENSMUSG00000002290	431.505	339.353	0.786439	-0.346594	0.227065	0.571381	AC129188.1	343.517	379.075	1.10351	0.142105	0.783938	1	AC129188.1
ENSMUSG00000002297	298.607	200.388	0.671078	-0.575447	0.0550503	0.23627	Dbf4	99.5954	109.358	1.09802	0.134906	0.71114	1	Dbf4
ENSMUSG00000002307	306.139	317.402	1.03679	0.0521241	0.880437	1	Daxx	213.495	222.802	1.0436	0.0615635	0.930245	1	Daxx
ENSMUSG00000002308	530.098	443.256	0.836177	-0.25812	0.477056	0.829614	Cd320	400.838	416.711	1.0396	0.0560284	0.957619	1	Cd320
ENSMUSG00000002319	921.629	1128.43	1.22439	0.292064	0.141053	0.431909	Ipo4	849.885	650.624	0.765543	-0.385445	0.175516	1	Ipo4
ENSMUSG00000002320	513.666	527.488	1.02691	0.0383069	0.911615	1	Tm9sf1	438.511	530.765	1.21038	0.27546	0.406249	1	Tm9sf1
ENSMUSG00000002324	38.3254	98.2635	2.56393	1.35836	0.0112361	0.0756975	Rec8	26.9589	29.587	1.09748	0.134199	0.899382	1	Rec8
ENSMUSG00000002325	279.725	435.042	1.55525	0.637146	0.0215662	0.122837	Irf9	510.31	368.44	0.721993	-0.469944	0.19846	1	Irf9
ENSMUSG00000002326	315.265	405.771	1.28708	0.3641	0.159549	0.465258	Gmpr2	358.839	343.095	0.956126	-0.0647271	0.916367	1	Gmpr2
ENSMUSG00000002329	259.811	262.758	1.01134	0.016274	0.940228	1	Mdp1	232.009	180.543	0.778171	-0.361841	0.267254	1	Mdp1
ENSMUSG00000002332	1071.42	1337.11	1.24797	0.319586	0.0993612	0.349695	Dhrs1	1455.92	1566.95	1.07626	0.10603	0.777612	1	Dhrs1
ENSMUSG00000002341	195.408	837.647	4.28666	2.09985	9.86554e-13	6.09763e-11	Ncan	13.7601	64.0776	4.65678	2.21933	0.345607	1	Ncan
ENSMUSG00000002342	375.172	418.853	1.11643	0.158893	0.559291	0.889819	Tmem161a	445.521	401.99	0.902291	-0.148335	0.527194	1	Tmem161a
ENSMUSG00000002343	84.2559	84.2451	0.999872	-0.000184403	0.973476	1	Armc6	48.7188	50.6806	1.04027	0.0569569	0.951854	1	Armc6
ENSMUSG00000002345	338.838	310.32	0.915838	-0.126836	0.654616	0.953139	2310045N01Rik	217.459	229.682	1.05621	0.0788915	0.921605	1	2310045N01Rik
ENSMUSG00000002346	123.18	144.546	1.17345	0.230762	0.568586	0.898265	Slc25a42	147.49	181.608	1.23133	0.300214	0.474537	1	Slc25a42
ENSMUSG00000002365	595.888	468.765	0.786667	-0.346176	0.136271	0.423477	Snx9	673.706	741.598	1.10077	0.138519	0.551767	1	Snx9
ENSMUSG00000002372	396.961	474.905	1.19635	0.258639	0.293882	0.656319	Ranbp3	317.435	277.021	0.872684	-0.196468	0.568544	1	Ranbp3
ENSMUSG00000002379	368.367	304.729	0.827244	-0.273615	0.308425	0.672489	Ndufa11	301.588	256.289	0.849799	-0.234807	0.53042	1	Ndufa11
ENSMUSG00000002384	175.024	247.697	1.41522	0.501026	0.2329	0.579669	Bmp8b	202.05	93.3024	0.461778	-1.11473	0.0113098	1	Bmp8b
ENSMUSG00000002393	48.3984	69.7361	1.44087	0.526945	0.368865	0.737019	Nr2f6	37.1808	31.5319	0.848069	-0.237747	0.77179	1	Nr2f6
ENSMUSG00000002395	366.993	318.32	0.867375	-0.205273	0.435672	0.798109	Use1	250.688	257.293	1.02635	0.0375212	0.975466	1	Use1
ENSMUSG00000002396	110.407	226.214	2.04891	1.03486	0.00765126	0.0565203	Ocel1	139.694	141.376	1.01204	0.0172631	0.969212	1	Ocel1
ENSMUSG00000002409	640.487	917.841	1.43304	0.519075	0.112154	0.377413	Dyrk1b	572.508	640.361	1.11852	0.16159	0.656486	1	Dyrk1b
ENSMUSG00000002413	1774.21	2943.6	1.6591	0.730401	2.3342e-05	0.000467742	Braf	2133.95	2252.59	1.0556	0.0780613	0.788353	1	Braf
ENSMUSG00000002416	257.679	451.639	1.75272	0.809593	0.00214662	0.021205	Ndufb2	234.243	290.925	1.24198	0.312639	0.331346	1	Ndufb2
ENSMUSG00000002428	988.012	702.037	0.710556	-0.492981	0.0611174	0.254194	Hltf	820.401	977.26	1.1912	0.252414	0.428438	1	Hltf
ENSMUSG00000002455	644.042	809.401	1.25675	0.329701	0.131991	0.416458	Prpf6	624.907	594.812	0.951841	-0.0712079	0.820702	1	Prpf6
ENSMUSG00000002458	308.515	223.026	0.722901	-0.468129	0.115777	0.38518	Rgs19	166.506	155.042	0.931147	-0.10292	0.820505	1	Rgs19
ENSMUSG00000002459	53.3037	123.478	2.3165	1.21195	0.0102703	0.0708133	Rgs20	69.1397	97.4612	1.40963	0.495314	0.589224	1	Rgs20
ENSMUSG00000002475	100.022	15.8868	0.158832	-2.65442	1.81517e-05	0.000376734	Abhd3	57.1688	34.6664	0.606386	-0.721691	0.408443	1	Abhd3
ENSMUSG00000002477	442.037	430.513	0.97393	-0.0381101	0.864765	1	Snrpd1	300.821	188.436	0.626405	-0.674833	0.070779	1	Snrpd1
ENSMUSG00000002486	221.394	304.881	1.3771	0.461628	0.119195	0.391831	Tchp	217.454	189.274	0.87041	-0.200234	0.484462	1	Tchp
ENSMUSG00000002489	249.231	357.174	1.4331	0.519143	0.0617862	0.256109	Tiam1	165.782	222.285	1.34082	0.423121	0.516459	1	Tiam1
ENSMUSG00000002496	1369.9	2008.2	1.46595	0.551834	0.00249274	0.0237997	Tsc2	1743.49	1569.36	0.900127	-0.1518	0.588683	1	Tsc2
ENSMUSG00000002500	4.56312	2.08228	0.456328	-1.13186	0.712502	0.975224	Rpl3l	0.450294	0.848296	1.88387	0.913699	0.975645	1	Rpl3l
ENSMUSG00000002504	199.959	259.548	1.29801	0.376297	0.228657	0.573642	Slc9a3r2	376.184	336.154	0.893589	-0.162317	0.543104	1	Slc9a3r2
ENSMUSG00000002524	789.537	675.792	0.855935	-0.224427	0.305291	0.668599	Puf60	526.954	512.6	0.97276	-0.0398441	0.779147	1	Puf60
ENSMUSG00000002546	373.461	465.964	1.24769	0.31926	0.30281	0.666006	Golga2	520.473	496.037	0.953049	-0.069377	0.869865	1	Golga2
ENSMUSG00000002550	144.279	208.998	1.44857	0.534629	0.116	0.38558	Uck1	237.951	231.337	0.972205	-0.0406681	0.843753	1	Uck1
ENSMUSG00000002565	28.0568	2.05998	0.0734215	-3.76765	0.0333922	0.16836	Scin	76.8229	113.91	1.48276	0.568281	0.662707	1	Scin
ENSMUSG00000002578	116.405	85.5336	0.734791	-0.444595	0.299117	0.66205	Ikzf4	75.3263	52.5324	0.697397	-0.519948	0.531154	1	Ikzf4
ENSMUSG00000002580	154.664	143.293	0.926482	-0.110165	0.767341	1	1810046J19Rik	173.197	173.229	1.00018	0.000266029	0.926298	1	1810046J19Rik
ENSMUSG00000002588	19.3643	7.25452	0.374634	-1.41645	0.276348	0.636541	Pon1	6.89472	10.4175	1.51094	0.595445	0.726174	1	Pon1
ENSMUSG00000002602	313.872	206.221	0.657021	-0.605988	0.0382001	0.185299	Axl	674.205	809.493	1.20066	0.263831	0.592298	1	Axl
ENSMUSG00000002603	22.5102	9.61762	0.427257	-1.22683	0.28202	0.641622	Tgfb1	47.4788	52.2117	1.09968	0.13709	0.905767	1	Tgfb1
ENSMUSG00000002608	724.083	931.605	1.2866	0.363563	0.0849138	0.316786	Ccdc97	627.853	694.322	1.10587	0.145177	0.813614	1	Ccdc97
ENSMUSG00000002617	375.086	444.79	1.18583	0.2459	0.337148	0.701977	Zfp40	325.119	332.274	1.02201	0.0314075	0.962	1	Zfp40
ENSMUSG00000002625	370.994	688.032	1.85456	0.89108	0.000130204	0.00206299	Akap8l	454.288	385.706	0.849035	-0.236104	0.494561	1	Akap8l
ENSMUSG00000002633	0.452035	8.06149	17.8338	4.15654	0.346065	0.711417	Shh	1.94148	1.06555	0.54883	-0.865568	0.956188	1	Shh
ENSMUSG00000002635	115.086	127.451	1.10744	0.147229	0.724832	0.984238	Pdcd2l	75.8354	79.471	1.04794	0.0675585	0.972809	1	Pdcd2l
ENSMUSG00000002658	403.876	445.784	1.10376	0.142432	0.577499	0.907086	Gtf2f1	329.978	376.168	1.13998	0.189007	0.606814	1	Gtf2f1
ENSMUSG00000002660	190.924	313.741	1.64327	0.716573	0.0191815	0.113217	Clpp	200.571	160.277	0.799101	-0.32355	0.335286	1	Clpp
ENSMUSG00000002661	133.546	112.095	0.839374	-0.252614	0.740232	0.995716	Alkbh7	105.701	126.614	1.19785	0.260451	0.709615	1	Alkbh7
ENSMUSG00000002664	2.8405	1.55613	0.547838	-0.86818	0.874594	1	Pspn	5.77768	1.27244	0.220234	-2.18289	0.601929	1	Pspn
ENSMUSG00000002668	122.105	93.8495	0.768598	-0.379699	0.410622	0.773072	Dennd1c	42.9878	48.6323	1.1313	0.177987	0.966539	1	Dennd1c
ENSMUSG00000002679	310.879	402.065	1.29332	0.371078	0.17268	0.4888	Med6	270.892	267.224	0.98646	-0.0196678	0.957828	1	Med6
ENSMUSG00000002688	752.47	337.154	0.448063	-1.15823	0.000514628	0.00668541	Prkd1	534.223	536.093	1.0035	0.00504308	0.87586	1	Prkd1
ENSMUSG00000002699	16.872	7.05381	0.418079	-1.25815	0.353485	0.719682	Lcp2	24.479	24.7041	1.0092	0.013205	0.97954	1	Lcp2
ENSMUSG00000002718	3107.06	3483.69	1.12122	0.165064	0.323514	0.690883	Cse1l	2241.02	2276.47	1.01582	0.0226424	0.850698	1	Cse1l
ENSMUSG00000002728	325.693	462.79	1.42094	0.506847	0.0671918	0.271741	Nat5	404.925	327.774	0.809468	-0.304954	0.40993	1	Nat5
ENSMUSG00000002731	277.129	364.937	1.31685	0.397091	0.157727	0.462082	Prkra	214.424	235.972	1.10049	0.13815	0.736566	1	Prkra
ENSMUSG00000002732	25.3263	120.446	4.75576	2.24968	0.0283987	0.150143	Fkbp7	89.4899	90.6644	1.01312	0.0188109	0.901708	1	Fkbp7
ENSMUSG00000002733	419.356	403.519	0.962236	-0.0555371	0.84296	1	Plekha3	414.755	318.794	0.768632	-0.379635	0.239562	1	Plekha3
ENSMUSG00000002741	537.789	847.195	1.57533	0.655652	0.00242805	0.023295	Ykt6	835.94	729.226	0.872342	-0.197034	0.414809	1	Ykt6
ENSMUSG00000002748	3100	3108.37	1.0027	0.00389078	0.979017	1	Baz1b	2540.07	2151.5	0.847026	-0.239523	0.293533	1	Baz1b
ENSMUSG00000002763	423.534	418.902	0.989064	-0.0158638	0.927833	1	Pex6	301.803	442.263	1.4654	0.551296	0.254254	1	Pex6
ENSMUSG00000002767	139.288	157.534	1.131	0.177593	0.613939	0.921233	Mrpl2	115.087	120.572	1.04766	0.0671697	0.993385	1	Mrpl2
ENSMUSG00000002768	357.97	325.102	0.908183	-0.138945	0.797652	1	Mea1	240.5	174.232	0.724456	-0.46503	0.307442	1	Mea1
ENSMUSG00000002769	8.80249	17.7328	2.01452	1.01044	0.487213	0.836908	Gnmt	19.3974	30.7043	1.5829	0.662572	0.587167	1	Gnmt
ENSMUSG00000002771	47.0363	13.2337	0.281352	-1.82955	0.0509221	0.223843	Grin2d	14.4268	30.0008	2.07951	1.05625	0.312211	1	Grin2d
ENSMUSG00000002778	832.694	622.126	0.747124	-0.420579	0.0494176	0.219991	Kdelr1	780.524	655.806	0.840213	-0.251172	0.470421	1	Kdelr1
ENSMUSG00000002781	72.1304	59.3024	0.822155	-0.282517	0.613139	0.921233	Tmem143	75.9637	58.3877	0.768627	-0.379644	0.525683	1	Tmem143
ENSMUSG00000002791	20.8731	3.15687	0.151241	-2.72508	0.0512596	0.22477	RP23-451J17.2	26.0116	5.11048	0.196469	-2.34762	0.0859394	1	RP23-451J17.2
ENSMUSG00000002797	42.9068	20.7113	0.482703	-1.05079	0.179878	0.501132	Ggct	30.1458	47.6909	1.58201	0.661759	0.395498	1	Ggct
ENSMUSG00000002799	98.5927	3275.67	33.2243	5.05417	7.76145e-79	1.00555e-75	Jag2	62.8704	182.643	2.90507	1.53857	0.234933	1	Jag2
ENSMUSG00000002803	205.127	207.901	1.01353	0.0193841	0.973921	1	Btbd6	231.781	265.403	1.14506	0.195427	0.515387	1	Btbd6
ENSMUSG00000002804	147.846	174.639	1.18122	0.240274	0.534925	0.872268	Nudt14	84.379	92.6817	1.0984	0.135401	0.860092	1	Nudt14
ENSMUSG00000002808	270.941	260.186	0.960303	-0.0584377	0.869484	1	Epdr1	315.106	358.106	1.13646	0.184551	0.717975	1	Epdr1
ENSMUSG00000002812	653.205	1505.7	2.30509	1.20482	1.52861e-09	6.58454e-08	Flii	736.01	772.261	1.04925	0.0693643	0.850382	1	Flii
ENSMUSG00000002814	126.253	142.821	1.13123	0.177891	0.655942	0.954363	Top3a	156.735	159.801	1.01956	0.0279476	0.98719	1	Top3a
ENSMUSG00000002820	101.824	72.7368	0.714336	-0.485324	0.313367	0.67813	Atg4d	100.28	84.5712	0.843354	-0.24579	0.616119	1	Atg4d
ENSMUSG00000002825	156.796	445.463	2.84104	1.50642	1.88305e-07	5.9615e-06	Qtrt1	156.121	137.166	0.878583	-0.18675	0.631573	1	Qtrt1
ENSMUSG00000002831	64.5741	157.7	2.44215	1.28815	0.00235776	0.0227633	Plin4	108.151	165.801	1.53305	0.616404	0.23416	1	Plin4
ENSMUSG00000002833	472.342	606.343	1.2837	0.360303	0.16387	0.472071	Hdgfrp2	311.02	266.759	0.857688	-0.221475	0.543494	1	Hdgfrp2
ENSMUSG00000002835	60.8172	34.2927	0.563866	-0.826576	0.190199	0.515535	Chaf1a	31.4325	27.4248	0.8725	-0.196774	0.940322	1	Chaf1a
ENSMUSG00000002844	316.279	399.734	1.26386	0.337841	0.197806	0.528566	Adprh	289.768	273.235	0.942942	-0.0847595	0.675745	1	Adprh
ENSMUSG00000002845	1433.37	1940.07	1.3535	0.436699	0.0153265	0.095624	Tmem39a	1568.59	1806.14	1.15144	0.203437	0.386145	1	Tmem39a
ENSMUSG00000002846	283.439	301.72	1.0645	0.09017	0.77649	1	4930455C21Rik	209.536	200.105	0.954993	-0.0664377	0.914556	1	4930455C21Rik
ENSMUSG00000002847	18.8939	44.2449	2.34175	1.22759	0.116964	0.387408	Pla1a	16.3857	27.2076	1.66045	0.731572	0.416463	1	Pla1a
ENSMUSG00000002870	525.749	598.629	1.13862	0.187288	0.509978	0.858418	Mcm2	138.688	154.918	1.11702	0.159657	0.809347	1	Mcm2
ENSMUSG00000002871	211.315	298.032	1.41037	0.496075	0.0992282	0.349624	Tpra1	269.581	215.799	0.800496	-0.321034	0.353698	1	Tpra1
ENSMUSG00000002881	593.231	1053.45	1.77579	0.828462	7.57283e-05	0.00129619	Nab1	995.257	1398.25	1.40492	0.490485	0.0536758	1	Nab1
ENSMUSG00000002885	236.336	111.002	0.469682	-1.09024	0.00213803	0.0211511	Cd97	504.016	566.88	1.12473	0.169575	0.637233	1	Cd97
ENSMUSG00000002897	242.762	360.803	1.48624	0.57167	0.0421164	0.197396	Il17ra	247.097	197.622	0.799776	-0.322332	0.379014	1	Il17ra
ENSMUSG00000002900	288.894	241.979	0.837606	-0.255656	0.713675	0.975932	Lamb1	840.287	705.669	0.839795	-0.25189	0.95063	1	Lamb1
ENSMUSG00000002908	31.9785	44.2672	1.38428	0.469134	0.518976	0.864447	Kcnn1	26.9469	40.0252	1.48533	0.570787	0.488282	1	Kcnn1
ENSMUSG00000002910	19.5842	29.892	1.52633	0.61007	0.511362	0.859756	Arrdc2	30.5667	61.9775	2.02762	1.01978	0.162764	1	Arrdc2
ENSMUSG00000002930	23.4143	11.1961	0.478173	-1.0644	0.326929	0.693357	Gsbs	72.4842	54.6532	0.754001	-0.407361	0.563877	1	Gsbs
ENSMUSG00000002944	18.7229	8.06149	0.43057	-1.21568	0.337975	0.702065	Cd36	114.044	200.053	1.75418	0.810795	0.447742	1	Cd36
ENSMUSG00000002948	1434.23	1633.08	1.13864	0.187317	0.324023	0.691116	Map2k7	1157.77	1260.15	1.08842	0.12224	0.677287	1	Map2k7
ENSMUSG00000002949	528.669	767.198	1.45119	0.537235	0.0140397	0.0896113	Timm44	624.415	485.857	0.7781	-0.361973	0.180209	1	Timm44
ENSMUSG00000002957	1979.47	1646.29	0.831681	-0.265898	0.135804	0.422674	Ap2a2	1302.59	1651.2	1.26762	0.342128	0.214764	1	Ap2a2
ENSMUSG00000002963	102.087	120.228	1.1777	0.235972	0.58778	0.915154	Pnkp	99.3442	119.879	1.2067	0.271071	0.60691	1	Pnkp
ENSMUSG00000002968	267.764	329.89	1.23202	0.301022	0.284541	0.644788	Med25	220.389	225.875	1.02489	0.0354675	0.902301	1	Med25
ENSMUSG00000002980	685.47	517.875	0.755503	-0.40449	0.137598	0.425518	Bcam	3223.6	3312.52	1.02758	0.0392548	0.956175	1	Bcam
ENSMUSG00000002981	2068.43	1947.49	0.941527	-0.0869255	0.637931	0.941413	Clptm1	1855.3	1728.75	0.931791	-0.101922	0.652294	1	Clptm1
ENSMUSG00000002983	59.284	51.4011	0.867032	-0.205843	0.815942	1	Relb	65.6015	92.8058	1.41469	0.500486	0.355289	1	Relb
ENSMUSG00000002984	322.87	455.95	1.41218	0.497922	0.0521165	0.227079	Tomm40	312.98	212.995	0.680538	-0.555252	0.258914	1	Tomm40
ENSMUSG00000002985	88.8924	72.1124	0.811232	-0.301813	0.569357	0.8988	Apoe	499.043	539.672	1.08141	0.112919	0.794128	1	Apoe
ENSMUSG00000002992	13.1274	7.23222	0.550926	-0.860069	0.55614	0.887371	Apoc2	2.98238	12.7865	4.28736	2.10009	0.292801	1	Apoc2
ENSMUSG00000002996	2583.57	3032.87	1.17391	0.231322	0.174187	0.491866	Hbp1	2570.88	2748.75	1.06919	0.0965169	0.614776	1	Hbp1
ENSMUSG00000002997	668.037	412.574	0.617592	-0.695273	0.00902201	0.0642101	Prkar2b	1185.83	1005.95	0.848309	-0.237338	0.3345	1	Prkar2b
ENSMUSG00000003031	7707.25	3969.5	0.515034	-0.95726	3.66924e-09	1.49454e-07	Cdkn1b	6441.26	4279.97	0.664462	-0.589741	0.0508941	1	Cdkn1b
ENSMUSG00000003032	367.964	273.735	0.743918	-0.426784	0.643221	0.946304	Klf4	675.802	389.451	0.576279	-0.79516	0.477245	1	Klf4
ENSMUSG00000003033	312.84	481.201	1.53817	0.621216	0.0494199	0.219991	Ap1m1	259.786	229.589	0.883761	-0.178272	0.794973	1	Ap1m1
ENSMUSG00000003037	996.484	1175.81	1.17996	0.238742	0.234674	0.581935	Rab8a	783.22	802.935	1.02517	0.035865	0.950545	1	Rab8a
ENSMUSG00000003038	2052.18	2182.94	1.06372	0.0891144	0.622455	0.928236	Hmgn2	1293.11	1198.56	0.92688	-0.109546	0.633578	1	Hmgn2
ENSMUSG00000003039	335.118	478.476	1.42778	0.513778	0.0428389	0.19981	Fam32a	244.272	197.353	0.807923	-0.307711	0.436734	1	Fam32a
ENSMUSG00000003051	27.4765	89.1803	3.24569	1.69852	0.508034	0.858102	Elf3	145.456	303.68	2.08778	1.06197	0.201384	1	Elf3
ENSMUSG00000003053	48.2885	7.12071	0.147462	-2.76159	0.00227101	0.0221352	Cyp2c29	1.35088	5.53462	4.09704	2.03458	0.569973	1	Cyp2c29
ENSMUSG00000003062	404.224	295.17	0.730212	-0.453612	0.086684	0.320698	Stard3nl	276.405	238.537	0.862998	-0.21257	0.605345	1	Stard3nl
ENSMUSG00000003068	446.966	556.505	1.24507	0.316228	0.282345	0.642019	Stk11	372.966	386.058	1.0351	0.0497739	0.973261	1	Stk11
ENSMUSG00000003070	106.626	66.2092	0.62095	-0.687452	0.147045	0.442813	Efna2	89.1973	64.8326	0.726845	-0.46028	0.735548	1	Efna2
ENSMUSG00000003072	1603.75	1484.16	0.925427	-0.111809	0.533962	0.87185	Atp5d	1493.42	1412.66	0.945928	-0.0801975	0.673013	1	Atp5d
ENSMUSG00000003099	396.344	557.077	1.40554	0.491121	0.0437979	0.202655	Ppp5c	312.318	345.185	1.10524	0.144354	0.922821	1	Ppp5c
ENSMUSG00000003119	2464.17	3647.48	1.48021	0.565798	0.000776227	0.00929843	Crkrs	2301.3	2264.38	0.983953	-0.0233387	0.975446	1	Crkrs
ENSMUSG00000003123	202.641	308.814	1.52395	0.607815	0.144496	0.437831	Lipe	182.746	205.05	1.12205	0.166134	0.824187	1	Lipe
ENSMUSG00000003131	3042.3	3245.64	1.06683	0.0933369	0.582804	0.911536	Pafah1b2	2624.78	2361.14	0.899559	-0.15271	0.496624	1	Pafah1b2
ENSMUSG00000003134	496.678	603.091	1.21425	0.280065	0.223309	0.565237	Tbc1d8	836.238	861.395	1.03008	0.0427604	0.979062	1	Tbc1d8
ENSMUSG00000003135	603.841	618.8	1.02477	0.0353035	0.894221	1	D1Bwg0212e	562.093	486.509	0.865532	-0.208342	0.437268	1	D1Bwg0212e
ENSMUSG00000003153	90.45	19.9398	0.220451	-2.18147	0.000396697	0.00537088	Slc2a3	22.2569	43.6252	1.96008	0.97091	0.233692	1	Slc2a3
ENSMUSG00000003154	443.881	477.634	1.07604	0.10573	0.67899	0.970005	Foxj2	529.286	490.978	0.927624	-0.108388	0.842123	1	Foxj2
ENSMUSG00000003161	809.585	579.335	0.715595	-0.482786	0.0271172	0.145221	Sri	867.728	750.143	0.864491	-0.210077	0.431346	1	Sri
ENSMUSG00000003166	1008.86	1178.38	1.16803	0.224076	0.258682	0.61252	Dgcr2	849.487	754.519	0.888206	-0.171034	0.56805	1	Dgcr2
ENSMUSG00000003178	285.534	475.266	1.66448	0.735069	0.00447002	0.0377186	AC079443.1	179.671	226.858	1.26263	0.336433	0.433565	1	AC079443.1
ENSMUSG00000003184	502.872	561.442	1.11647	0.158944	0.492791	0.842152	Irf3	576.387	520.824	0.9036	-0.146243	0.694877	1	Irf3
ENSMUSG00000003190	40.0907	53.974	1.3463	0.428996	0.505941	0.856154	Bcl2l12	27.1166	13.4072	0.494429	-1.01616	0.402713	1	Bcl2l12
ENSMUSG00000003198	67.7383	54.634	0.806545	-0.310174	0.600854	0.917292	BC011426	66.017	55.7807	0.844945	-0.243071	0.716718	1	BC011426
ENSMUSG00000003199	235.254	215.941	0.917903	-0.123587	0.689813	0.970798	Mpnd	172.419	161.032	0.933956	-0.0985739	0.784316	1	Mpnd
ENSMUSG00000003200	394.89	593.648	1.50332	0.588156	0.0280164	0.148877	Sh3gl1	538.262	496.12	0.921706	-0.117621	0.723386	1	Sh3gl1
ENSMUSG00000003206	9.55386	3.06766	0.321091	-1.63894	0.416983	0.780697	Ebi3	4.09942	2.97939	0.726783	-0.460404	0.933805	1	Ebi3
ENSMUSG00000003208	57.8607	63.5115	1.09766	0.134434	0.806529	1	Ccdc94	52.6779	53.9806	1.02473	0.0352453	0.831064	1	Ccdc94
ENSMUSG00000003226	4853.91	5722.66	1.17898	0.237538	0.132123	0.416719	Ranbp2	4790.72	4533.84	0.94638	-0.0795081	0.767972	1	Ranbp2
ENSMUSG00000003227	27.7392	5.60918	0.202212	-2.30606	0.0445661	0.205055	Edar	14.5203	18.1143	1.24751	0.31905	0.865701	1	Edar
ENSMUSG00000003228	199.58	244.308	1.22411	0.291731	0.34258	0.70779	Grk5	130.138	114.82	0.882295	-0.180667	0.7826	1	Grk5
ENSMUSG00000003233	559.493	903.059	1.61407	0.690701	0.0015042	0.016011	Dvl3	520.813	565.287	1.08539	0.118219	0.736223	1	Dvl3
ENSMUSG00000003234	454.12	719.926	1.58532	0.664777	0.00360252	0.0318757	Abcf3	521.808	605.581	1.16054	0.214802	0.616972	1	Abcf3
ENSMUSG00000003235	513.837	662.385	1.28909	0.366358	0.107251	0.367758	Eif2b5	352.898	350.078	0.99201	-0.0115741	0.936792	1	Eif2b5
ENSMUSG00000003269	653.969	599.484	0.916687	-0.125499	0.570217	0.899796	Cyth2	445.476	462.084	1.03728	0.0528101	0.98813	1	Cyth2
ENSMUSG00000003271	30.1032	26.6459	0.885151	-0.176005	0.871716	1	Sult2b1	21.5728	25.1593	1.16625	0.22188	0.910521	1	Sult2b1
ENSMUSG00000003273	239.683	292.477	1.22027	0.287195	0.509876	0.858418	Car11	446.082	478.088	1.07175	0.0999669	0.839949	1	Car11
ENSMUSG00000003279	271.118	118.248	0.436149	-1.19711	0.000405636	0.00545463	Dlgap1	221.084	282.421	1.27744	0.35325	0.336683	1	Dlgap1
ENSMUSG00000003282	1820.67	2529.54	1.38934	0.474402	0.0140725	0.0897616	Plag1	1561.34	2027.55	1.2986	0.376953	0.471596	1	Plag1
ENSMUSG00000003283	23.9091	11.3745	0.475739	-1.07176	0.308809	0.672917	Hck	8.80683	9.13471	1.03723	0.0527358	0.904151	1	Hck
ENSMUSG00000003299	499.116	431.877	0.865285	-0.208752	0.389842	0.755658	Mrpl4	583.831	474.943	0.813494	-0.297796	0.327739	1	Mrpl4
ENSMUSG00000003308	214.131	155.015	0.723927	-0.466083	0.182212	0.504029	Keap1	203.683	151.669	0.744635	-0.425395	0.404352	1	Keap1
ENSMUSG00000003309	576.585	676.85	1.1739	0.231303	0.404081	0.76555	Ap1m2	569.843	477.561	0.838057	-0.25488	0.333728	1	Ap1m2
ENSMUSG00000003316	3493.09	2464.15	0.705435	-0.503415	0.0026216	0.0247104	Glg1	3186.59	3034.29	0.952207	-0.0706532	0.811849	1	Glg1
ENSMUSG00000003341	8.11223	4.6684	0.575477	-0.79717	0.700286	0.971207	Atp8b3	7.98238	14.0797	1.76384	0.818724	0.688389	1	Atp8b3
ENSMUSG00000003344	320.292	294.385	0.919113	-0.121685	0.661172	0.958907	Btbd2	261.805	287.19	1.09696	0.133516	0.814469	1	Btbd2
ENSMUSG00000003345	735.256	989.538	1.34584	0.428509	0.0391084	0.187847	Csnk1g2	710.865	577.432	0.812295	-0.299925	0.282973	1	Csnk1g2
ENSMUSG00000003346	207.124	158.128	0.763443	-0.389408	0.25847	0.612291	Fam108a	162.899	101.423	0.622616	-0.683585	0.11896	1	Fam108a
ENSMUSG00000003348	57.9767	44.5034	0.767608	-0.381557	0.532201	0.870987	Mobkl2a	51.625	45.8288	0.887725	-0.171815	0.759205	1	Mobkl2a
ENSMUSG00000003352	449.159	1200.57	2.67292	1.41842	1.96213e-09	8.32424e-08	Cacnb3	506.228	510.282	1.00801	0.0115073	1	1	Cacnb3
ENSMUSG00000003354	50.7685	98.2057	1.93438	0.951872	0.0698222	0.278536	Ccdc65	15.3742	17.4418	1.13449	0.182042	0.866546	1	Ccdc65
ENSMUSG00000003355	38.2459	4.14225	0.108306	-3.20682	0.0645766	0.263636	Fkbp11	29.9467	21.8488	0.729589	-0.454843	0.956477	1	Fkbp11
ENSMUSG00000003360	657.359	657.142	0.999671	-0.000475313	0.991344	1	Ddx23	507.912	451.088	0.888122	-0.171171	0.5544	1	Ddx23
ENSMUSG00000003363	1374.75	1020.08	0.742013	-0.430483	0.0244572	0.134914	Pld3	1620.03	1752.46	1.08174	0.113356	0.664853	1	Pld3
ENSMUSG00000003378	379.198	697.789	1.84017	0.879841	0.125546	0.40409	Grik5	288.348	364.292	1.26338	0.337285	0.312507	1	Grik5
ENSMUSG00000003379	34.1104	10.6922	0.313459	-1.67365	0.0782741	0.299893	Cd79a	10.2512	7.01397	0.684206	-0.547497	0.87085	1	Cd79a
ENSMUSG00000003380	252.798	231.404	0.915369	-0.127575	0.686009	0.970526	Rabac1	326.926	245.448	0.750773	-0.413551	0.260696	1	Rabac1
ENSMUSG00000003382	419.942	437.718	1.04233	0.0598106	0.79141	1	Etv3	378.563	295.694	0.781094	-0.356431	0.307382	1	Etv3
ENSMUSG00000003402	1022.26	992.494	0.97088	-0.0426351	0.818477	1	Prkcsh	850.903	715.767	0.841185	-0.249505	0.262018	1	Prkcsh
ENSMUSG00000003410	5.22896	1.53383	0.293334	-1.76939	0.573917	0.903555	Elavl3	2.98238	3.19664	1.07184	0.100091	1	1	Elavl3
ENSMUSG00000003411	5451.58	600.433	0.110139	-3.1826	1.21764e-66	8.91653e-64	Rab3b	642.948	594.067	0.923974	-0.114076	0.619358	1	Rab3b
ENSMUSG00000003418	87.2797	7.20992	0.082607	-3.59759	8.43504e-07	2.3328e-05	St8sia6	149.42	81.6227	0.546262	-0.872335	0.426385	1	St8sia6
ENSMUSG00000003420	41.8561	29.0627	0.694347	-0.526271	0.463227	0.817196	Fcgrt	156.839	184.867	1.1787	0.237199	0.654681	1	Fcgrt
ENSMUSG00000003421	174.297	218.661	1.25453	0.327147	0.308585	0.672664	Nosip	179.753	145.69	0.8105	-0.303116	0.489865	1	Nosip
ENSMUSG00000003423	117.621	152.327	1.29506	0.373022	0.331367	0.697917	Pih1d1	111.414	118.544	1.064	0.0894967	0.805591	1	Pih1d1
ENSMUSG00000003429	2877.83	2106.52	0.731981	-0.450122	0.00990809	0.0689147	Rps11	1397.26	1301.77	0.93166	-0.102125	0.714173	1	Rps11
ENSMUSG00000003435	961.023	1315.19	1.36853	0.452629	0.0203114	0.117984	Supt5h	910.504	838.79	0.921238	-0.118355	0.708929	1	Supt5h
ENSMUSG00000003436	19.3887	835.842	43.1098	5.42994	1.67793e-61	1.06643e-58	Dll3	21.7305	51.8911	2.38794	1.25577	0.545988	1	Dll3
ENSMUSG00000003437	801.534	883.685	1.10249	0.140769	0.523625	0.867002	Paf1	520.263	525.366	1.00981	0.0140791	0.869531	1	Paf1
ENSMUSG00000003438	219.14	425.608	1.94218	0.957674	0.000627608	0.0078796	Timm50	155.302	148.276	0.954758	-0.0667929	0.817831	1	Timm50
ENSMUSG00000003444	98.599	99.8865	1.01306	0.018718	0.97133	1	Med29	66.1106	60.705	0.918235	-0.123065	0.818272	1	Med29
ENSMUSG00000003452	831.521	1790.12	2.15283	1.10624	8.46123e-09	3.2988e-07	Bicd1	930.556	787.696	0.846479	-0.240455	0.496548	1	Bicd1
ENSMUSG00000003458	1999.27	1787.75	0.894204	-0.161323	0.34619	0.711445	Ncstn	1977.59	1851.54	0.936265	-0.0950118	0.736285	1	Ncstn
ENSMUSG00000003464	703.741	836.828	1.18911	0.249886	0.254205	0.607083	Pex19	558.854	603.098	1.07917	0.109922	0.735285	1	Pex19
ENSMUSG00000003469	25.7172	7.75836	0.30168	-1.72891	0.116431	0.386384	Phyhip	11.1812	8.95886	0.801242	-0.31969	0.805088	1	Phyhip
ENSMUSG00000003476	5.72376	3.68301	0.64346	-0.636077	0.812256	1	Crhr2	2.98238	10.2417	3.43406	1.77991	0.449155	1	Crhr2
ENSMUSG00000003477	7.70295	0	0	#NAME?	0.111405	0.375643	Inmt	2.98238	3.81733	1.27996	0.356101	0.857341	1	Inmt
ENSMUSG00000003484	20.3539	4.60149	0.226074	-2.14513	0.16797	0.47897	Cyp4f18	10.0468	5.75187	0.572509	-0.80463	0.668594	1	Cyp4f18
ENSMUSG00000003500	106.143	273.103	2.57297	1.36344	8.74642e-05	0.00147018	Impdh1	50.198	69.7467	1.38943	0.474496	0.684431	1	Impdh1
ENSMUSG00000003505	31.1356	5.21685	0.167553	-2.57731	0.0203833	0.118219	Psg18	5.59061	5.94842	1.064	0.0895019	0.950494	1	Psg18
ENSMUSG00000003518	399.472	290.71	0.727736	-0.458512	0.206395	0.541464	Dusp3	384.423	246.151	0.640314	-0.643149	0.0900319	1	Dusp3
ENSMUSG00000003526	113.84	137.987	1.21211	0.277527	0.493244	0.842546	Prodh	30.6722	63.7465	2.07832	1.05542	0.194992	1	Prodh
ENSMUSG00000003527	138.91	314.191	2.26184	1.1775	0.000219663	0.00322413	Dgcr14	157.653	175.391	1.11251	0.153822	0.815741	1	Dgcr14
ENSMUSG00000003528	141.414	266.785	1.88655	0.915753	0.062866	0.259007	Slc25a1	201.197	236.872	1.17731	0.2355	0.473167	1	Slc25a1
ENSMUSG00000003531	133.369	128.815	0.965856	-0.0501198	0.928569	1	Dgcr6	109.573	119.858	1.09387	0.129443	0.987364	1	Dgcr6
ENSMUSG00000003534	1140.57	844.586	0.740492	-0.433443	0.0282278	0.149623	Ddr1	971.904	1124.21	1.15671	0.210029	0.743967	1	Ddr1
ENSMUSG00000003541	34.8862	24.2291	0.694518	-0.525917	0.70221	0.971207	Ier3	186.307	278.758	1.49623	0.58133	0.55499	1	Ier3
ENSMUSG00000003545	2825.93	1527.63	0.540577	-0.887427	0.226634	0.57065	Fosb	4139.43	2448.34	0.591467	-0.75763	0.515947	1	Fosb
ENSMUSG00000003546	167.828	217.653	1.29688	0.375048	0.261302	0.6162	Klc4	146.736	131.828	0.898399	-0.154571	0.738806	1	Klc4
ENSMUSG00000003549	188.731	261.354	1.38479	0.469672	0.360917	0.727602	Ercc1	199.127	174.346	0.875552	-0.191735	0.668085	1	Ercc1
ENSMUSG00000003555	16.31	5.10534	0.313019	-1.67568	0.251822	0.604261	Cyp17a1	14.2571	11.5037	0.806877	-0.30958	0.843901	1	Cyp17a1
ENSMUSG00000003559	131.164	96.8098	0.738083	-0.438145	0.297414	0.659929	As3mt	45.6428	47.215	1.03444	0.0488561	0.873014	1	As3mt
ENSMUSG00000003573	21.1541	73.486	3.47384	1.79653	0.00615875	0.0481725	Homer3	16.9295	31.8939	1.88392	0.91374	0.305459	1	Homer3
ENSMUSG00000003575	671.702	1235.37	1.83916	0.879047	0.00429404	0.0365155	Crtc1	556.86	693.804	1.24592	0.317213	0.324627	1	Crtc1
ENSMUSG00000003581	167.388	217.653	1.30029	0.378835	0.276457	0.636663	Rnf215	147.788	129.448	0.875906	-0.191152	0.701652	1	Rnf215
ENSMUSG00000003585	78.8682	35.1088	0.445158	-1.16761	0.0446345	0.205184	Sec14l2	42.2917	40.2528	0.951788	-0.0712873	0.955387	1	Sec14l2
ENSMUSG00000003604	122.465	205.302	1.67641	0.745376	0.0380817	0.184923	Aven	104.034	117.044	1.12506	0.169999	0.911422	1	Aven
ENSMUSG00000003617	159.942	142.802	0.892841	-0.163525	0.78883	1	Cp	1677.67	2055.32	1.22511	0.292906	0.711214	1	Cp
ENSMUSG00000003623	1157.78	1002.52	0.865895	-0.207736	0.297768	0.660497	Crot	1347.48	1187.93	0.881593	-0.181816	0.741664	1	Crot
ENSMUSG00000003644	1660.35	894.761	0.538899	-0.891912	3.18951e-06	7.8941e-05	Rps6ka1	1461.43	1177.39	0.805639	-0.311795	0.193895	1	Rps6ka1
ENSMUSG00000003657	54.4948	233.963	4.29332	2.10209	1.52526e-07	4.9166e-06	Calb2	36.9002	59.3705	1.60895	0.686118	0.313743	1	Calb2
ENSMUSG00000003660	6960.59	3507.79	0.503949	-0.988649	8.44584e-05	0.00142749	Snrnp200	3494.76	2388.98	0.683589	-0.548798	0.0220624	1	Snrnp200
ENSMUSG00000003662	736.355	578.71	0.785912	-0.34756	0.145038	0.439036	Ciao1	572.667	505.472	0.882662	-0.180067	0.53508	1	Ciao1
ENSMUSG00000003665	96.3327	63.2885	0.656978	-0.606082	0.300617	0.663452	Has1	125.706	145.742	1.15939	0.21336	0.540563	1	Has1
ENSMUSG00000003680	221.278	247.411	1.1181	0.16105	0.59526	0.916186	Taf6l	108.922	176.456	1.62002	0.696014	0.262039	1	Taf6l
ENSMUSG00000003721	577.08	627.61	1.08756	0.121099	0.592974	0.916186	Insig2	725.982	811.345	1.11758	0.160383	0.590266	1	Insig2
ENSMUSG00000003731	1589.56	1568.17	0.986541	-0.0195491	0.912633	1	Kpna6	1569.91	1308.84	0.833706	-0.262389	0.371205	1	Kpna6
ENSMUSG00000003746	1350.75	861.984	0.638152	-0.648029	0.13827	0.426953	Man1a	1256.66	1424.96	1.13393	0.181326	0.416509	1	Man1a
ENSMUSG00000003752	239.787	289.529	1.20744	0.271954	0.353914	0.720163	Itpkc	221.378	194.022	0.876429	-0.190291	0.585395	1	Itpkc
ENSMUSG00000003762	234.039	415.211	1.77411	0.827096	0.101261	0.353689	Adck4	179.577	227.985	1.26957	0.344338	0.454078	1	Adck4
ENSMUSG00000003778	2080.49	2956.76	1.42119	0.507098	0.00293892	0.0271152	Brd8	2363.2	2189	0.926286	-0.110471	0.543762	1	Brd8
ENSMUSG00000003779	109.191	131.041	1.2001	0.263157	0.602404	0.91802	Kif20a	142.039	151.887	1.06933	0.0967039	0.894521	1	Kif20a
ENSMUSG00000003808	286.322	406.801	1.42078	0.506681	0.054867	0.235589	Farsa	291.682	206.654	0.70849	-0.49718	0.1384	1	Farsa
ENSMUSG00000003809	362.478	401.379	1.10732	0.147071	0.595952	0.916186	Gcdh	238.775	244.299	1.02313	0.0329961	0.986947	1	Gcdh
ENSMUSG00000003810	807.52	871.236	1.0789	0.109565	0.629818	0.933778	Mast2	1720.77	1703.04	0.989696	-0.0149423	0.920245	1	Mast2
ENSMUSG00000003812	318.124	346.054	1.0878	0.121408	0.670064	0.965857	Dnase2a	346.586	410.804	1.18529	0.245237	0.555253	1	Dnase2a
ENSMUSG00000003813	205.597	322.873	1.57041	0.651145	0.135964	0.422932	Rad23a	248.208	188.674	0.760145	-0.395653	0.303098	1	Rad23a
ENSMUSG00000003814	5936.49	3430.71	0.577902	-0.791102	1.14359e-06	3.07682e-05	Calr	3799.83	4365.07	1.14875	0.200068	0.362255	1	Calr
ENSMUSG00000003824	49.8768	40.1695	0.805376	-0.312266	0.663431	0.960571	Syce2	48.2685	48.115	0.996821	-0.0045932	1	1	Syce2
ENSMUSG00000003847	7475.68	10618.3	1.42038	0.506281	0.00111721	0.0125319	Nfat5	14114.2	18294.5	1.29618	0.374264	0.0810446	1	Nfat5
ENSMUSG00000003848	146.154	228.92	1.56629	0.64735	0.131899	0.416365	Nob1	159.443	83.7436	0.525225	-0.928993	0.0400414	1	Nob1
ENSMUSG00000003849	12.1805	3.66071	0.300538	-1.73438	0.304213	0.667496	Nqo1	37.134	72.5396	1.95346	0.966028	0.550232	1	Nqo1
ENSMUSG00000003863	67.891	132.409	1.95032	0.963711	0.0296557	0.154925	Ppfia3	48.4381	58.936	1.21673	0.283005	0.634252	1	Ppfia3
ENSMUSG00000003865	410.07	675.918	1.6483	0.720976	0.00202691	0.0202121	Gys1	361.149	319.829	0.885588	-0.175293	0.582419	1	Gys1
ENSMUSG00000003868	514.026	598.402	1.16415	0.219272	0.591584	0.91586	Ruvbl2	315.475	193.64	0.613802	-0.704154	0.0479674	1	Ruvbl2
ENSMUSG00000003872	15.5158	20.7782	1.33916	0.421327	0.717155	0.97803	Lin7b	14.5671	23.8972	1.64049	0.714126	0.648594	1	Lin7b
ENSMUSG00000003873	272.859	314.967	1.15432	0.207043	0.454976	0.810439	Bax	108.788	166.473	1.53025	0.613765	0.170387	1	Bax
ENSMUSG00000003882	24.0557	10.8929	0.452821	-1.14299	0.294606	0.657118	Il7r	6.32151	24.7144	3.90958	1.96701	0.143152	1	Il7r
ENSMUSG00000003923	485.292	518.811	1.06907	0.0963562	0.679251	0.970005	Tfam	347.698	260.334	0.748738	-0.417468	0.261272	1	Tfam
ENSMUSG00000003929	913.615	1149.85	1.25857	0.331788	0.0922866	0.333835	Zfp81	650.601	649.951	0.999002	-0.00144029	0.846271	1	Zfp81
ENSMUSG00000003934	125.452	121.873	0.971469	-0.04176	0.934494	1	Efnb3	27.1808	45.839	1.68645	0.75399	0.566186	1	Efnb3
ENSMUSG00000003948	517.325	495.647	0.958096	-0.0617577	0.789578	1	Mmd	397.89	579.708	1.45696	0.542957	0.0938819	1	Mmd
ENSMUSG00000003949	859.719	242.047	0.281542	-1.82858	5.16191e-07	1.48869e-05	Hlf	873.47	747.68	0.855989	-0.224336	0.975589	1	Hlf
ENSMUSG00000003955	161.915	215.08	1.32835	0.409641	0.226755	0.570828	Fam162a	189.548	121.834	0.642763	-0.637641	0.132577	1	Fam162a
ENSMUSG00000003970	2506.69	2051.54	0.818425	-0.289078	0.11712	0.387665	Rpl8	1267.13	1070.41	0.844752	-0.243401	0.375075	1	Rpl8
ENSMUSG00000003974	36.8654	1.51153	0.0410013	-4.60819	0.000273345	0.00389165	Grm3	3.43267	5.51392	1.60631	0.683747	0.727118	1	Grm3
ENSMUSG00000003992	1103.9	1186.62	1.07493	0.10424	0.582407	0.911273	Ssbp2	802.667	1063.95	1.32552	0.406558	0.209003	1	Ssbp2
ENSMUSG00000004018	310.977	248.249	0.79829	-0.325016	0.25914	0.612944	Fancl	244.108	204.792	0.838938	-0.253365	0.421039	1	Fancl
ENSMUSG00000004031	62.7964	512.363	8.15912	3.02841	1.07622e-21	1.31828e-19	Fam5b	12.4092	25.8214	2.08083	1.05716	0.447319	1	Fam5b
ENSMUSG00000004032	470.943	348.841	0.740729	-0.432983	0.0817889	0.309453	Gstm5	384.05	244.392	0.636356	-0.652093	0.0843284	1	Gstm5
ENSMUSG00000004035	882.51	248.829	0.281956	-1.82646	1.63622e-14	1.18021e-12	Gstm7	456.037	239.913	0.526083	-0.926638	0.00331803	0.865759	Gstm7
ENSMUSG00000004038	53.5602	4.09765	0.0765055	-3.70829	8.87544e-05	0.00148815	Gstm3	12.1286	15.3521	1.26578	0.340029	0.897919	1	Gstm3
ENSMUSG00000004040	899.418	1524.3	1.69476	0.761081	8.50207e-05	0.00143483	Stat3	1623.12	1651.64	1.01757	0.0251223	0.821776	1	Stat3
ENSMUSG00000004043	54.6414	62.9895	1.15278	0.205117	0.850453	1	Stat5a	348.969	429.073	1.22954	0.298123	0.608983	1	Stat5a
ENSMUSG00000004044	222.622	65.7185	0.295203	-1.76022	6.18896e-06	0.000144074	Ptrf	299.908	268.92	0.896678	-0.157338	0.984503	1	Ptrf
ENSMUSG00000004054	315.399	338.505	1.07326	0.101999	0.749056	0.999428	Map3k11	260.207	243.782	0.936879	-0.0940652	0.775735	1	Map3k11
ENSMUSG00000004056	721.041	849.852	1.17865	0.23713	0.373226	0.742551	Akt2	1470.33	1513.61	1.02943	0.0418514	0.830906	1	Akt2
ENSMUSG00000004069	387.53	418.398	1.07965	0.11057	0.690414	0.971007	Dnaja3	459.634	378.941	0.824441	-0.278513	0.387874	1	Dnaja3
ENSMUSG00000004070	347.042	340.506	0.981168	-0.0274276	0.938765	1	Hmox2	321.892	297.897	0.925458	-0.11176	0.851364	1	Hmox2
ENSMUSG00000004071	921.342	952.931	1.03429	0.0486359	0.854052	1	5730403B10Rik	772.313	1021.36	1.32247	0.403235	0.119805	1	5730403B10Rik
ENSMUSG00000004085	1180.57	1494.13	1.26561	0.33983	0.0702373	0.279662	B230120H23Rik	1371.44	1728.82	1.26059	0.334098	0.129966	1	B230120H23Rik
ENSMUSG00000004096	750.356	667.726	0.889879	-0.168318	0.421273	0.784531	Cwc15	457.563	415.128	0.907259	-0.140414	0.68003	1	Cwc15
ENSMUSG00000004098	89.9003	57.9511	0.644614	-0.633492	0.476891	0.829456	Col5a3	89.876	80.2262	0.892631	-0.163863	0.855772	1	Col5a3
ENSMUSG00000004099	965.648	1133.33	1.17365	0.231005	0.249723	0.601631	Dnmt1	943.136	1074.59	1.13938	0.188243	0.457838	1	Dnmt1
ENSMUSG00000004100	162.385	250.889	1.54503	0.627633	0.0561339	0.239824	Ppan	140.777	90.7679	0.644765	-0.633155	0.159191	1	Ppan
ENSMUSG00000004105	194.046	315.256	1.62465	0.700128	0.0169845	0.103364	Angptl2	444.1	383.772	0.864158	-0.210634	0.498258	1	Angptl2
ENSMUSG00000004110	401.683	120.442	0.299842	-1.73772	1.39829e-08	5.37076e-07	Cacna1e	129.36	153.107	1.18357	0.243147	0.583801	1	Cacna1e
ENSMUSG00000004113	348.141	1514.54	4.35036	2.12113	8.07021e-05	0.0013695	Cacna1b	61.6838	110.434	1.79032	0.840221	0.243466	1	Cacna1b
ENSMUSG00000004127	501.718	439.234	0.875461	-0.191886	0.432415	0.795615	Rg9mtd2	316.015	348.557	1.10298	0.141402	0.697456	1	Rg9mtd2
ENSMUSG00000004151	2254.25	1154.83	0.512289	-0.964969	2.00354e-05	0.000410519	Etv1	1264.88	1118.2	0.884037	-0.177822	0.826065	1	Etv1
ENSMUSG00000004187	197.784	288.949	1.46093	0.546888	0.0716152	0.283056	Kifc2	132.788	123.303	0.928574	-0.106912	0.831502	1	Kifc2
ENSMUSG00000004207	4078.17	2949.23	0.723175	-0.467583	0.00973096	0.0680904	Psap	4864.39	4660.96	0.95818	-0.0616318	0.720365	1	Psap
ENSMUSG00000004221	908.593	931.694	1.02542	0.0362216	0.885	1	Ikbkg	938.037	898.254	0.957589	-0.0625213	0.729319	1	Ikbkg
ENSMUSG00000004231	32.9498	530.255	16.0928	4.00835	1.65746e-06	4.33475e-05	Pax2	12.6724	8.29676	0.654711	-0.61107	0.75774	1	Pax2
ENSMUSG00000004233	503.294	815.198	1.61973	0.69575	0.00172073	0.0178049	Wars2	437.666	380.399	0.869155	-0.202315	0.711791	1	Wars2
ENSMUSG00000004263	1272.4	1510.35	1.18701	0.247327	0.1865	0.509924	Atn1	1019.87	1121.21	1.09937	0.136679	0.501595	1	Atn1
ENSMUSG00000004264	571.722	646.301	1.13045	0.176892	0.424976	0.78868	Phb2	533.269	412.676	0.773861	-0.369853	0.277715	1	Phb2
ENSMUSG00000004266	210.283	261.385	1.24302	0.313847	0.300028	0.662891	Ptpn6	127.583	128.352	1.00602	0.00866173	0.938014	1	Ptpn6
ENSMUSG00000004267	96.7053	210.412	2.1758	1.12155	0.00229299	0.0223042	Eno2	217.43	191.746	0.881877	-0.181351	0.592926	1	Eno2
ENSMUSG00000004268	491.064	624.69	1.27211	0.347228	0.140252	0.430396	Emg1	412.855	348.982	0.845288	-0.242486	0.37586	1	Emg1
ENSMUSG00000004270	857.33	2507.37	2.92462	1.54825	5.82908e-12	3.35646e-10	Lpcat3	953.444	1104.33	1.15825	0.211949	0.401612	1	Lpcat3
ENSMUSG00000004285	482.384	442.609	0.917545	-0.124149	0.612675	0.921233	Atp6v1f	405.586	385.355	0.950118	-0.073822	0.740616	1	Atp6v1f
ENSMUSG00000004296	17.2385	9.72913	0.564385	-0.825248	0.504935	0.855055	Il12b	10.4035	3.62078	0.348034	-1.5227	0.513926	1	Il12b
ENSMUSG00000004317	2161.23	2004.89	0.927663	-0.108328	0.521369	0.86548	Clcn5	1787.51	1945.26	1.08825	0.122008	0.559809	1	Clcn5
ENSMUSG00000004319	2287.1	3637.53	1.59046	0.66944	6.96511e-05	0.0012038	Clcn3	3263.53	3261.56	0.999397	-0.000869721	0.969487	1	Clcn3
ENSMUSG00000004328	1778.41	4039.13	2.27121	1.18346	5.61237e-07	1.6035e-05	Hif3a	492.01	888.344	1.80554	0.852431	0.377415	1	Hif3a
ENSMUSG00000004341	17.3423	8.69914	0.501613	-0.995353	0.452595	0.808778	Gpx6	2.70177	2.98974	1.10659	0.146116	1	1	Gpx6
ENSMUSG00000004344	9.59662	2.51922	0.262511	-1.92955	0.360127	0.726841	Gpx5	2.29824	1.70694	0.742717	-0.429115	0.964314	1	Gpx5
ENSMUSG00000004347	314.489	479.03	1.5232	0.607104	0.0342799	0.171527	Pde1c	385.322	408.393	1.05987	0.0838939	0.703567	1	Pde1c
ENSMUSG00000004356	958.128	898.127	0.937377	-0.0932987	0.656429	0.954867	Utp20	627.175	627.223	1.00008	0.000111417	0.978305	1	Utp20
ENSMUSG00000004359	157.26	173.408	1.10268	0.14102	0.689636	0.970798	Spic	139.759	168.046	1.2024	0.265917	0.56857	1	Spic
ENSMUSG00000004360	30.7751	9.3145	0.302663	-1.72421	0.0834335	0.313492	9330159F19Rik	11.1344	6.60017	0.59277	-0.754455	0.690746	1	9330159F19Rik
ENSMUSG00000004364	4349.01	4754.79	1.0933	0.128693	0.423483	0.78708	Cul3	4152.12	4063.04	0.978546	-0.0312887	0.903111	1	Cul3
ENSMUSG00000004366	7.85565	3.13457	0.399021	-1.32546	0.527703	0.868615	Sst	2.25147	0.848296	0.376774	-1.40823	0.900133	1	Sst
ENSMUSG00000004371	7.5319	9.70683	1.28876	0.365986	0.844465	1	Il11	18.3272	11.4934	0.627123	-0.673179	0.664485	1	Il11
ENSMUSG00000004383	1051.19	962.188	0.91533	-0.127636	0.590706	0.91586	Large	951.143	912.013	0.958859	-0.0606088	0.961356	1	Large
ENSMUSG00000004393	195.976	339.165	1.73064	0.79131	0.00776603	0.0571675	Ddx56	209.331	208.516	0.996105	-0.00563024	0.827173	1	Ddx56
ENSMUSG00000004394	1552.91	1755.86	1.13069	0.177201	0.333999	0.699761	Tmed4	1261.73	1082.39	0.857862	-0.221182	0.327019	1	Tmed4
ENSMUSG00000004415	100.89	80.9899	0.802758	-0.316963	0.508744	0.858418	Emid2	171.758	206.612	1.20293	0.266549	0.598584	1	Emid2
ENSMUSG00000004446	108.519	85.7252	0.789954	-0.34016	0.464823	0.818914	Bid	35.2099	52.1082	1.47993	0.565529	0.375031	1	Bid
ENSMUSG00000004451	624.928	337.907	0.540714	-0.887064	0.000255288	0.00366399	Ralb	386.614	399.052	1.03217	0.045681	0.87031	1	Ralb
ENSMUSG00000004455	2505.3	2028.87	0.809833	-0.304303	0.0746607	0.290104	Ppp1cc	1454.86	1162.34	0.79894	-0.323841	0.17557	1	Ppp1cc
ENSMUSG00000004460	2741.41	1801.97	0.657316	-0.60534	0.00613715	0.0481	Dnajb11	2000.12	1873.5	0.936692	-0.094353	0.699099	1	Dnajb11
ENSMUSG00000004462	346.132	462.684	1.33673	0.418705	0.101735	0.354976	Tbccd1	293.88	352.313	1.19883	0.26163	0.615742	1	Tbccd1
ENSMUSG00000004473	29.3946	34.1234	1.16087	0.215211	0.799465	1	Clec11a	48.3914	27.88	0.576136	-0.795518	0.353906	1	Clec11a
ENSMUSG00000004500	195.347	226.74	1.16071	0.215002	0.508545	0.858418	Zfp324	183.863	168.739	0.917739	-0.123844	0.86824	1	Zfp324
ENSMUSG00000004508	687.371	315.769	0.459387	-1.12222	3.47049e-06	8.52687e-05	Gab2	407.679	330.588	0.810902	-0.3024	0.326361	1	Gab2
ENSMUSG00000004530	509.268	483.671	0.949737	-0.0743996	0.739926	0.995583	Coro1c	304.862	412.076	1.35168	0.434754	0.154762	1	Coro1c
ENSMUSG00000004535	3535.18	3075.76	0.870045	-0.200838	0.231863	0.577803	Tax1bp1	3082.43	3273.81	1.06209	0.0869	0.743913	1	Tax1bp1
ENSMUSG00000004540	21.71	14.139	0.651267	-0.618679	0.648806	0.949558	Psg17	11.4618	13.8728	1.21035	0.275421	0.967839	1	Psg17
ENSMUSG00000004542	14.5507	4.7353	0.325436	-1.61956	0.487581	0.837146	Psg19	5.04678	9.62096	1.90636	0.930819	0.838271	1	Psg19
ENSMUSG00000004552	34.086	7.09841	0.20825	-2.26361	0.0280004	0.148815	Ctse	11.8654	10.614	0.894541	-0.16078	0.996418	1	Ctse
ENSMUSG00000004558	2249.27	1206.01	0.536177	-0.899218	6.48442e-07	1.82785e-05	Ndrg2	1048.27	1166.92	1.11318	0.154688	0.723159	1	Ndrg2
ENSMUSG00000004561	341.911	1297.17	3.79388	1.92367	0.000770582	0.00924377	Mett11d1	323.295	363.671	1.12489	0.169786	0.601946	1	Mett11d1
ENSMUSG00000004562	505.011	539.781	1.06885	0.0960599	0.656471	0.954867	E130112L23Rik	849.626	818.742	0.963649	-0.0534198	0.930631	1	E130112L23Rik
ENSMUSG00000004565	799.42	858.181	1.0735	0.102327	0.630455	0.934034	Pnpla6	858.956	796.924	0.927782	-0.108143	0.646538	1	Pnpla6
ENSMUSG00000004567	518.15	672.476	1.29784	0.376112	0.0961466	0.342357	Mcoln1	637.25	687.338	1.0786	0.109162	0.621868	1	Mcoln1
ENSMUSG00000004568	745.237	764.55	1.02592	0.0369113	0.856201	1	Arhgef18	991.038	757.116	0.763962	-0.388426	0.142136	1	Arhgef18
ENSMUSG00000004591	1224.38	1651.53	1.34887	0.431747	0.0195424	0.114764	Pkn2	1065.99	1162.11	1.09016	0.124541	0.511113	1	Pkn2
ENSMUSG00000004609	30.2987	0.503843	0.0166292	-5.91014	0.000302954	0.00426096	Cd33	34.8184	13.8314	0.397244	-1.3319	0.217419	1	Cd33
ENSMUSG00000004610	455.164	347.387	0.763212	-0.389844	0.12247	0.397968	Etfb	299.325	254.924	0.851663	-0.231646	0.59412	1	Etfb
ENSMUSG00000004612	3.20701	5.54228	1.72818	0.789249	0.779963	1	Nkg7	0	2.56559	Inf	Inf	0.655914	1	Nkg7
ENSMUSG00000004613	92.3316	13.1668	0.142604	-2.80992	0.000912857	0.0106175	Lim2	0	2.54489	Inf	Inf	0.584812	1	Lim2
ENSMUSG00000004626	869.187	1202.44	1.38341	0.468231	0.0807603	0.306526	Stxbp2	991.792	1002.95	1.01125	0.0161357	0.888079	1	Stxbp2
ENSMUSG00000004630	11.2337	10.233	0.910917	-0.134609	0.955823	1	Pcp2	5.96476	19.4488	3.26062	1.70515	0.570202	1	Pcp2
ENSMUSG00000004631	294.257	201.276	0.684012	-0.547907	0.0716204	0.283056	Sgce	171.126	274.269	1.60273	0.680535	0.120489	1	Sgce
ENSMUSG00000004633	156.24	86.443	0.553272	-0.853939	0.100478	0.352195	Chn2	83.2739	63.6844	0.764758	-0.386924	0.504611	1	Chn2
ENSMUSG00000004637	274.093	534.27	1.94923	0.962903	0.000187517	0.00281735	Wwox	369.622	381.134	1.03115	0.0442492	0.988904	1	Wwox
ENSMUSG00000004642	781.571	1172.67	1.50041	0.585354	0.00379017	0.0331701	Slbp	648.643	701.294	1.08117	0.112595	0.798054	1	Slbp
ENSMUSG00000004651	10.7145	2.10458	0.196423	-2.34796	0.262249	0.61733	Tyr	9.47357	4.67598	0.493581	-1.01864	0.691932	1	Tyr
ENSMUSG00000004654	29.2235	4.6684	0.159748	-2.64613	0.021667	0.123265	Ghrhr	6.4912	8.51401	1.31162	0.391355	0.865754	1	Ghrhr
ENSMUSG00000004655	34.9229	23.489	0.672596	-0.572187	0.51016	0.858551	Aqp1	363.314	237.368	0.653341	-0.614092	0.759865	1	Aqp1
ENSMUSG00000004661	519.726	888.832	1.71019	0.77416	0.0544187	0.234112	Arid3b	455.551	460.067	1.00991	0.014233	0.986871	1	Arid3b
ENSMUSG00000004665	119.796	74.0608	0.618226	-0.693794	0.132441	0.417294	Cnn2	110.045	114.468	1.0402	0.0568601	0.833896	1	Cnn2
ENSMUSG00000004667	454.633	391.81	0.861816	-0.214547	0.498218	0.848027	Polr2e	328.663	346.664	1.05477	0.0769284	0.965234	1	Polr2e
ENSMUSG00000004668	248.987	34.4935	0.138535	-2.85167	1.82838e-09	7.76756e-08	Abca13	65.4264	64.9879	0.993298	-0.00970199	0.919447	1	Abca13
ENSMUSG00000004677	1056.4	1555.49	1.47244	0.558206	0.00311625	0.0284242	Myo9b	1339.3	1404.98	1.04904	0.0690667	0.824963	1	Myo9b
ENSMUSG00000004698	1081.1	1119.52	1.03554	0.050381	0.778243	1	Hdac9	726.079	859.346	1.18354	0.243113	0.430305	1	Hdac9
ENSMUSG00000004707	52.1858	10.4337	0.199934	-2.32241	0.00436852	0.0369919	Ly9	36.625	36.4044	0.993977	-0.00871526	0.970198	1	Ly9
ENSMUSG00000004709	39.6815	7.60225	0.191582	-2.38397	0.0132451	0.0857112	Cd244	25.8593	45.9425	1.77664	0.829149	0.269832	1	Cd244
ENSMUSG00000004730	63.4867	26.802	0.422167	-1.24411	0.0541388	0.233325	Emr1	46.2856	115.72	2.50013	1.32201	0.0605144	1	Emr1
ENSMUSG00000004748	9.92037	13.5683	1.36772	0.45177	0.767975	1	1700020C11Rik	5.37416	2.76214	0.513967	-0.960253	0.836709	1	1700020C11Rik
ENSMUSG00000004768	578.662	583.446	1.00827	0.0118784	0.972675	1	Rab23	491.328	423.497	0.861943	-0.214336	0.568607	1	Rab23
ENSMUSG00000004771	831.313	1099.7	1.32285	0.403647	0.0436552	0.202245	Rab11a	1021.08	962.797	0.942923	-0.084788	0.662492	1	Rab11a
ENSMUSG00000004788	369.253	494.599	1.33946	0.421651	0.0914728	0.331925	Eif2b2	254.939	243.368	0.954613	-0.0670121	0.851384	1	Eif2b2
ENSMUSG00000004789	1072.67	1505.42	1.40343	0.488962	0.00922697	0.0653375	Dlst	1050.85	847.988	0.806951	-0.309448	0.19991	1	Dlst
ENSMUSG00000004791	105.19	72.3445	0.68775	-0.540044	0.238726	0.586136	Pgf	12.2221	10.8831	0.89044	-0.16741	0.854448	1	Pgf
ENSMUSG00000004798	1509.83	1337.13	0.885615	-0.175249	0.41705	0.780766	Ulk2	1353.38	1443.71	1.06675	0.0932182	0.663097	1	Ulk2
ENSMUSG00000004814	3.46359	0	0	#NAME?	0.438028	0.79843	Ccl24	2.88884	3.84838	1.33215	0.413762	1	1	Ccl24
ENSMUSG00000004815	394.805	531.504	1.34625	0.428942	0.148448	0.445676	Dgkq	431.113	449.329	1.04225	0.0597054	0.79636	1	Dgkq
ENSMUSG00000004821	15.4914	0.526145	0.0339636	-4.87987	0.0282758	0.14983	Tmed11	0	3.84838	Inf	Inf	0.482032	1	Tmed11
ENSMUSG00000004837	1.35611	0	0	#NAME?	0.802839	1	Grap	2.39178	7.01397	2.93253	1.55215	0.536384	1	Grap
ENSMUSG00000004842	25.6073	14.3975	0.562244	-0.830732	0.410913	0.77349	Pou1f1	16.9883	9.37266	0.551713	-0.858009	0.531482	1	Pou1f1
ENSMUSG00000004843	757.008	510.432	0.674275	-0.56859	0.0110628	0.0748898	Chmp2b	535.982	532.669	0.993818	-0.00894682	0.992224	1	Chmp2b
ENSMUSG00000004846	686.601	633.309	0.922383	-0.116562	0.589029	0.915758	Plod3	808.82	691.9	0.855444	-0.225254	0.460057	1	Plod3
ENSMUSG00000004849	194.504	158.65	0.815663	-0.293955	0.480869	0.832431	Ap1s1	102.238	138.076	1.35053	0.433524	0.296478	1	Ap1s1
ENSMUSG00000004864	159.587	297.644	1.86509	0.899244	0.00426211	0.0363651	Mapk13	118.958	137.807	1.15845	0.212196	0.709055	1	Mapk13
ENSMUSG00000004865	2734.05	5328.21	1.94883	0.96261	7.40269e-09	2.90968e-07	Srpk1	2085.04	2118.48	1.01604	0.0229521	0.996653	1	Srpk1
ENSMUSG00000004872	33.2247	3.66071	0.11018	-3.18206	0.00535659	0.0434892	Pax3	4.54971	11.5141	2.53073	1.33955	0.546935	1	Pax3
ENSMUSG00000004880	141.359	299.009	2.11524	1.08082	0.000741576	0.00897713	Lbr	156.683	196.081	1.25145	0.323603	0.429295	1	Lbr
ENSMUSG00000004885	97.3528	140.065	1.43874	0.524804	0.207491	0.543072	Crabp2	28.6078	30.1663	1.05448	0.0765273	0.799136	1	Crabp2
ENSMUSG00000004891	331.16	316.59	0.956003	-0.0649125	0.824576	1	Nes	413.911	329.564	0.796218	-0.328765	0.717671	1	Nes
ENSMUSG00000004892	109.405	58.018	0.530304	-0.915107	0.101593	0.354592	Bcan	162.078	100.627	0.620851	-0.687681	0.784133	1	Bcan
ENSMUSG00000004894	0.989596	4.7353	4.78509	2.25855	0.525511	0.8673	Hapln2	4.97063	2.34834	0.472443	-1.08179	0.746094	1	Hapln2
ENSMUSG00000004895	243.758	386.589	1.58596	0.665353	0.0220005	0.12472	Prcc	220.957	226.764	1.02628	0.0374269	0.948041	1	Prcc
ENSMUSG00000004896	220.606	281.508	1.27607	0.351705	0.352356	0.718556	BC023814	229.477	257.851	1.12365	0.168191	0.642491	1	BC023814
ENSMUSG00000004897	1896.53	2867.97	1.51222	0.596669	0.00261001	0.0246339	Hdgf	1517.26	1333.03	0.878576	-0.18676	0.357966	1	Hdgf
ENSMUSG00000004902	73.6942	133.252	1.80817	0.85453	0.133153	0.418557	Slc25a18	156.408	133.307	0.852305	-0.230558	0.610321	1	Slc25a18
ENSMUSG00000004929	141.445	260.226	1.83977	0.879528	0.00797784	0.0584839	Thop1	100.338	101.434	1.01092	0.015664	0.930697	1	Thop1
ENSMUSG00000004931	104.457	154.32	1.47735	0.563013	0.158745	0.463608	Apba3	153.799	100.523	0.653601	-0.613519	0.191399	1	Apba3
ENSMUSG00000004933	60.5729	56.6716	0.935594	-0.0960459	0.897528	1	Matk	55.4558	48.8082	0.880128	-0.184215	0.705885	1	Matk
ENSMUSG00000004934	249.555	354.066	1.41879	0.504664	0.0738882	0.288337	Pias4	214.104	202.216	0.944474	-0.0824169	0.773426	1	Pias4
ENSMUSG00000004936	2769.25	3349.94	1.20969	0.274642	0.112535	0.378128	Map2k1	2421.39	2415.86	0.997717	-0.00329766	0.847595	1	Map2k1
ENSMUSG00000004937	642.332	817.236	1.2723	0.347434	0.109332	0.371792	Sgta	685.736	497.413	0.725371	-0.46321	0.161682	1	Sgta
ENSMUSG00000004939	16.0962	4.09765	0.254573	-1.97385	0.189594	0.514458	Itgb1bp3	7.12856	4.68633	0.657401	-0.605154	0.822008	1	Itgb1bp3
ENSMUSG00000004945	112.801	121.819	1.07995	0.110958	0.784589	1	5730437N04Rik	104.736	80.8676	0.77211	-0.373121	0.542818	1	5730437N04Rik
ENSMUSG00000004947	354.134	446.596	1.26109	0.334674	0.417631	0.781184	Dtx2	247.636	302.284	1.22068	0.287684	0.41289	1	Dtx2
ENSMUSG00000004948	10.0487	4.713	0.469018	-1.09228	0.543839	0.878998	Zp3	0.450294	1.92419	4.27319	2.09531	0.884542	1	Zp3
ENSMUSG00000004951	4.77693	0.503843	0.105474	-3.24504	0.427397	0.791337	Hspb1	10.8418	8.72091	0.804375	-0.31406	0.952909	1	Hspb1
ENSMUSG00000004952	27.2199	36.9772	1.35846	0.44197	0.666031	0.962797	Rasa4	152.349	170.508	1.11919	0.162454	0.682452	1	Rasa4
ENSMUSG00000004961	220.001	217.194	0.987239	-0.0185292	0.936886	1	Syt5	9.61388	26.9903	2.80743	1.48925	0.170364	1	Syt5
ENSMUSG00000004980	13399	18851.6	1.40694	0.492562	0.00133396	0.0145184	Hnrnpa2b1	11715.6	11966.3	1.0214	0.0305437	0.897495	1	Hnrnpa2b1
ENSMUSG00000004988	16.7437	36.0942	2.15569	1.10815	0.206524	0.541608	Fxyd4	37.8301	27.2593	0.720572	-0.472786	0.582514	1	Fxyd4
ENSMUSG00000004994	80.9085	132.458	1.63713	0.711172	0.209224	0.545373	Ccdc130	83.8004	78.1054	0.932042	-0.101533	0.917415	1	Ccdc130
ENSMUSG00000004996	101.207	216.249	2.13669	1.09538	0.0218355	0.124035	Mri1	109.069	76.6261	0.702547	-0.509334	0.375493	1	Mri1
ENSMUSG00000005034	2092.07	1777.25	0.849517	-0.235286	0.174672	0.492371	Prkacb	1826.54	1789.87	0.979921	-0.0292621	0.944937	1	Prkacb
ENSMUSG00000005043	300.83	111.823	0.371714	-1.42774	3.79311e-05	0.000722687	Sgsh	383.225	205.091	0.535172	-0.901926	0.0791613	1	Sgsh
ENSMUSG00000005045	45.8817	35.5903	0.775698	-0.366432	0.584413	0.91304	Chd5	29.5084	21.0833	0.714485	-0.485024	0.643576	1	Chd5
ENSMUSG00000005054	370.23	256.672	0.693277	-0.528497	0.0558142	0.238925	Cstb	454.229	491.671	1.08243	0.114274	0.637636	1	Cstb
ENSMUSG00000005057	33.1392	46.2471	1.39554	0.480824	0.544645	0.879014	Sh2b2	39.9467	25.7386	0.644323	-0.634144	0.55323	1	Sh2b2
ENSMUSG00000005069	263.128	320.919	1.21963	0.286446	0.30556	0.668971	Pex5	224.659	257.003	1.14397	0.194052	0.608562	1	Pex5
ENSMUSG00000005078	552.181	547.281	0.991126	-0.0128602	0.928713	1	Jkamp	418.206	446.929	1.06868	0.0958331	0.829418	1	Jkamp
ENSMUSG00000005087	3217.04	2459.88	0.76464	-0.387148	0.457399	0.812245	Cd44	3528.94	3371.76	0.955458	-0.0657362	0.845339	1	Cd44
ENSMUSG00000005089	230.355	222.169	0.964463	-0.052202	0.934074	1	Slc1a2	1116.3	1133.62	1.01552	0.0222229	0.868309	1	Slc1a2
ENSMUSG00000005102	725.604	1712	2.35941	1.23843	1.52937e-10	7.50974e-09	Eif2ak4	727.624	818.307	1.12463	0.16945	0.537801	1	Eif2ak4
ENSMUSG00000005103	3392.38	2366.18	0.697497	-0.519741	0.00232453	0.0225459	Wdr1	2993.06	1964.55	0.656369	-0.607421	0.00650417	1	Wdr1
ENSMUSG00000005107	290	23.2528	0.0801821	-3.64058	1.48507e-11	8.17397e-10	Slc2a9	346.763	53.9187	0.155491	-2.6851	5.83418e-07	0.00122798	Slc2a9
ENSMUSG00000005124	224.051	92.5651	0.413142	-1.27529	0.000576637	0.00736037	Wisp1	2378.14	2372.65	0.997691	-0.00333496	0.960659	1	Wisp1
ENSMUSG00000005125	127.603	247.322	1.93822	0.954732	0.0044775	0.0377628	Ndrg1	1056.31	898.088	0.850212	-0.234106	0.644279	1	Ndrg1
ENSMUSG00000005131	20.8303	4.03075	0.193504	-2.36957	0.0836689	0.314017	4930550C14Rik	7.48532	35.4113	4.73076	2.24207	0.0830379	1	4930550C14Rik
ENSMUSG00000005142	934.781	659.304	0.705303	-0.503685	0.0159456	0.0985919	Man2b1	1293.75	1113.32	0.860539	-0.216688	0.414418	1	Man2b1
ENSMUSG00000005148	163.094	347.413	2.13015	1.09095	0.000287988	0.00407087	Klf5	585.521	768.795	1.31301	0.392878	0.140358	1	Klf5
ENSMUSG00000005150	148.5	213.912	1.44048	0.526554	0.122492	0.397968	Wdr83	168.735	107.713	0.638356	-0.647567	0.170024	1	Wdr83
ENSMUSG00000005161	2239.58	2195.71	0.980408	-0.0285452	0.868101	1	Prdx2	1595.69	1638	1.02652	0.0377597	0.94106	1	Prdx2
ENSMUSG00000005198	3835.02	5534.19	1.44307	0.529136	0.00160948	0.0169043	Polr2a	3219.73	3054.72	0.94875	-0.0759	0.77882	1	Polr2a
ENSMUSG00000005202	9.3584	5.56458	0.594608	-0.74999	0.782699	1	Shbg	3.19883	2.96904	0.928163	-0.10755	1	1	Shbg
ENSMUSG00000005204	752.537	1010.49	1.34278	0.425226	0.0382387	0.185414	Senp3	713.506	740.978	1.0385	0.0545049	0.817681	1	Senp3
ENSMUSG00000005220	235.871	245.283	1.0399	0.0564506	0.978276	1	Corin	74.5954	84.7677	1.13637	0.184428	0.757121	1	Corin
ENSMUSG00000005225	828.045	916.007	1.10623	0.145649	0.486222	0.836016	Plekha8	712.156	754.995	1.06015	0.0842738	0.688694	1	Plekha8
ENSMUSG00000005232	9.92037	0.503843	0.0507888	-4.29935	0.109814	0.372366	G6pc2	2.88884	0	0	#NAME?	0.601895	1	G6pc2
ENSMUSG00000005233	54.3177	37.2935	0.686581	-0.542497	0.402767	0.764363	Spc25	40.1044	22.5212	0.561565	-0.832474	0.688722	1	Spc25
ENSMUSG00000005237	123.418	91.9407	0.744953	-0.424779	0.417277	0.780906	Dnahc2	91.6772	79.3158	0.865163	-0.208955	0.863489	1	Dnahc2
ENSMUSG00000005251	902.442	889.985	0.986196	-0.0200533	0.923923	1	Ripk4	863.835	801.828	0.928219	-0.107463	0.604671	1	Ripk4
ENSMUSG00000005262	1759.3	1657.41	0.942088	-0.0860656	0.619702	0.925705	Ufd1l	1294.95	1259.35	0.972507	-0.0402196	0.891902	1	Ufd1l
ENSMUSG00000005267	197.1	233.772	1.18606	0.246171	0.531078	0.87019	Zfp287	178.062	156.883	0.881061	-0.182686	0.737816	1	Zfp287
ENSMUSG00000005268	127.651	5.17224	0.0405185	-4.62528	6.62008e-12	3.79893e-10	Prlr	20.9822	35.2767	1.68127	0.749553	0.350908	1	Prlr
ENSMUSG00000005299	826.897	1063.6	1.28625	0.363175	0.0747015	0.290104	Letm1	868.748	781.975	0.900118	-0.151814	0.584411	1	Letm1
ENSMUSG00000005312	1851.19	2101.31	1.13511	0.182834	0.315989	0.681788	Ubqln1	1680.59	1696.35	1.00938	0.0134668	0.931518	1	Ubqln1
ENSMUSG00000005320	55.7776	89.1629	1.59854	0.676757	0.185222	0.5081	Fgfr4	318.363	320.78	1.00759	0.0109123	0.844748	1	Fgfr4
ENSMUSG00000005338	57.8851	16.1098	0.278306	-1.84526	0.012203	0.0805208	Cadm3	28.1401	32.8975	1.16906	0.225348	0.992859	1	Cadm3
ENSMUSG00000005339	19.6453	2.51922	0.128235	-2.96314	0.0513077	0.224834	Fcer1a	0.947357	1.28279	1.35408	0.437309	1	1	Fcer1a
ENSMUSG00000005354	624.77	587.035	0.939603	-0.0898767	0.708591	0.973392	Txn2	422.727	444.55	1.05162	0.0726179	0.996725	1	Txn2
ENSMUSG00000005355	27.9957	25.1922	0.899857	-0.152232	0.951861	1	Casp14	10.5438	11.0589	1.04885	0.0688065	0.96784	1	Casp14
ENSMUSG00000005357	44.0735	18.8074	0.426728	-1.22861	0.109333	0.371792	Slc1a6	12.5495	29.8249	2.37658	1.24889	0.263716	1	Slc1a6
ENSMUSG00000005360	2442.61	3335.38	1.3655	0.449426	0.254597	0.607351	Slc1a3	4778.19	6458.31	1.35162	0.434692	0.0531658	1	Slc1a3
ENSMUSG00000005362	666.876	768.17	1.15189	0.204008	0.341416	0.70599	Crbn	709.643	553.473	0.779932	-0.358581	0.263662	1	Crbn
ENSMUSG00000005364	46.8896	19.3691	0.413078	-1.27552	0.10086	0.352948	Il5ra	10.8418	19.8109	1.82726	0.869681	0.500145	1	Il5ra
ENSMUSG00000005370	1334.99	1602.82	1.20063	0.263789	0.155055	0.457399	Msh6	3105.51	3193.94	1.02848	0.0405099	0.938013	1	Msh6
ENSMUSG00000005371	2557.11	2840.01	1.11063	0.151382	0.368843	0.737019	Fbxo11	2115.49	2030.76	0.959948	-0.0589725	0.921522	1	Fbxo11
ENSMUSG00000005373	130.767	63.623	0.486538	-1.03938	0.0220274	0.124809	Mlxipl	187.583	82.3573	0.439044	-1.18756	0.013067	1	Mlxipl
ENSMUSG00000005374	629.516	621.693	0.987573	-0.0180404	0.986887	1	Tbl2	603.426	532.907	0.883135	-0.179295	0.555395	1	Tbl2
ENSMUSG00000005378	348.141	467.534	1.34294	0.425399	0.0974013	0.344917	Wbscr22	265.301	263.593	0.99356	-0.0093205	0.989047	1	Wbscr22
ENSMUSG00000005397	600.488	359.192	0.598168	-0.741378	0.238925	0.586476	Nid1	1801.01	1169.8	0.649524	-0.622546	0.764468	1	Nid1
ENSMUSG00000005410	66.2356	107.97	1.6301	0.704957	0.1347	0.420905	Mcm5	45.397	26.2041	0.577222	-0.792803	0.340664	1	Mcm5
ENSMUSG00000005413	85.6059	51.8471	0.605649	-0.723446	0.171345	0.486167	Hmox1	125.337	126.603	1.0101	0.014498	0.84066	1	Hmox1
ENSMUSG00000005417	3117.55	3509.31	1.12566	0.170774	0.296753	0.659354	Mprip	4122.91	4006.06	0.971658	-0.041479	0.794812	1	Mprip
ENSMUSG00000005442	1735.12	2593.74	1.49485	0.580002	0.00100719	0.0115164	Cic	1947.87	3265.19	1.67629	0.745272	0.00206115	0.631792	Cic
ENSMUSG00000005447	444.474	274.923	0.618535	-0.693073	0.23293	0.579681	Pafah1b3	277.127	238.641	0.861125	-0.215706	0.562314	1	Pafah1b3
ENSMUSG00000005465	8.75972	13.6129	1.55403	0.636013	0.750132	0.999846	Il27ra	7.90624	15.3107	1.93654	0.953479	0.472737	1	Il27ra
ENSMUSG00000005469	994.107	1198.77	1.20588	0.270083	0.171986	0.487362	Prkaca	1136.78	1075.04	0.945688	-0.0805638	0.865226	1	Prkaca
ENSMUSG00000005470	8.28328	13.8045	1.66655	0.736863	0.578292	0.907556	Asf1b	19.3213	12.1451	0.628588	-0.669812	0.612682	1	Asf1b
ENSMUSG00000005474	8.11223	1.51153	0.186327	-2.42409	0.328777	0.695088	Myl10	1.35088	2.56559	1.89919	0.925387	0.969732	1	Myl10
ENSMUSG00000005481	427.541	494.314	1.15618	0.209366	0.418735	0.782182	Ddx39	362.957	326.853	0.90053	-0.151153	0.640509	1	Ddx39
ENSMUSG00000005483	468.322	488.776	1.04368	0.0616731	0.830111	1	Dnajb1	545.235	410.235	0.752399	-0.41043	0.183139	1	Dnajb1
ENSMUSG00000005493	31.9969	23.6451	0.738982	-0.436388	0.624852	0.929839	Msh4	14.38	10.6555	0.740989	-0.432476	0.746603	1	Msh4
ENSMUSG00000005501	1224.32	1216.83	0.993881	-0.00885471	0.978367	1	Usp40	1199.35	1147.02	0.956371	-0.0643582	0.943107	1	Usp40
ENSMUSG00000005503	0.452035	2.03767	4.50778	2.17242	0.792115	1	Evx1	0	0.848296	Inf	Inf	0.901086	1	Evx1
ENSMUSG00000005505	369.894	587.749	1.58897	0.668088	0.00604141	0.0475813	Kbtbd4	368.574	380.068	1.03119	0.044304	0.863752	1	Kbtbd4
ENSMUSG00000005506	3181.05	4170.19	1.31095	0.390612	0.0172282	0.104527	Cugbp1	3102.85	2887.63	0.930636	-0.103711	0.623427	1	Cugbp1
ENSMUSG00000005510	452.067	552.029	1.22112	0.288208	0.236984	0.584414	Ndufs3	550.287	446.991	0.812286	-0.29994	0.293496	1	Ndufs3
ENSMUSG00000005514	1162.94	788.025	0.677616	-0.56146	0.00506049	0.0415934	Por	1646.48	1009.09	0.612877	-0.706331	0.0269989	1	Por
ENSMUSG00000005533	8846.31	10475.5	1.18416	0.243866	0.117036	0.387569	Igf1r	4498.25	5179.3	1.1514	0.203395	0.401152	1	Igf1r
ENSMUSG00000005534	3150.14	2708.83	0.859908	-0.217746	0.193481	0.521395	Insr	2415.5	2359.79	0.976935	-0.0336648	0.922688	1	Insr
ENSMUSG00000005540	34.929	33.6642	0.96379	-0.0532093	0.932136	1	Fcer2a	33.6546	33.0837	0.983036	-0.0246839	0.835553	1	Fcer2a
ENSMUSG00000005547	72.0082	24.0821	0.334435	-1.5802	0.0134125	0.0864692	Cyp2a5	13.3098	29.6491	2.22762	1.1555	0.352446	1	Cyp2a5
ENSMUSG00000005553	34.5869	23.1859	0.670367	-0.576977	0.544163	0.878998	Atp4a	22.2515	18.735	0.841964	-0.248169	0.854666	1	Atp4a
ENSMUSG00000005566	2817.18	3179.64	1.12866	0.174612	0.317754	0.683868	Trim28	2445.8	1569.63	0.641767	-0.639879	0.00648216	1	Trim28
ENSMUSG00000005575	230.893	228.8	0.990937	-0.0131345	0.939875	1	Ube2m	163.425	142.328	0.870905	-0.199412	0.579776	1	Ube2m
ENSMUSG00000005580	186.324	142.37	0.7641	-0.388167	0.391926	0.756964	Adcy9	451.896	442.77	0.979805	-0.0294333	0.88309	1	Adcy9
ENSMUSG00000005583	107.017	50.3133	0.470145	-1.08882	0.0295255	0.154481	Mef2c	125.94	152.011	1.20701	0.27144	0.517465	1	Mef2c
ENSMUSG00000005609	1179.35	1140.04	0.966676	-0.0488956	0.832948	1	Ctr9	877.704	855.208	0.974369	-0.0374594	0.865585	1	Ctr9
ENSMUSG00000005610	25138.1	26277.5	1.04533	0.0639526	0.692571	0.971207	Eif4g2	21300.3	19539.7	0.917346	-0.124463	0.626555	1	Eif4g2
ENSMUSG00000005611	42.9129	19.146	0.446161	-1.16437	0.310333	0.674642	Mrvi1	43.982	20.6281	0.469013	-1.0923	0.265817	1	Mrvi1
ENSMUSG00000005615	502.212	530.939	1.0572	0.0802474	0.759486	1	Pcyt1a	508.421	551.331	1.0844	0.116896	0.563955	1	Pcyt1a
ENSMUSG00000005621	719.508	995.311	1.38332	0.468137	0.0219682	0.124599	Zfp592	724.958	827.7	1.14172	0.191211	0.440242	1	Zfp592
ENSMUSG00000005625	550.874	582.897	1.05813	0.0815202	0.726712	0.985518	Psmd4	438.763	378.527	0.862715	-0.213044	0.425977	1	Psmd4
ENSMUSG00000005628	32.5772	44.2003	1.35679	0.440193	0.518458	0.864012	Tmod4	28.871	25.8007	0.893653	-0.162213	0.802213	1	Tmod4
ENSMUSG00000005629	161.909	203.402	1.25628	0.329158	0.328374	0.694875	Scnm1	171.683	155.973	0.908496	-0.138448	0.646066	1	Scnm1
ENSMUSG00000005640	28.2584	25.1344	0.889448	-0.169017	0.840689	1	Insrr	8.30977	25.6145	3.08246	1.62408	0.348843	1	Insrr
ENSMUSG00000005649	23.176	1.53383	0.0661818	-3.91742	0.00998336	0.0693095	Cabp5	6.27474	8.51401	1.35687	0.440282	0.824141	1	Cabp5
ENSMUSG00000005656	1011.36	1057.23	1.04536	0.0639965	0.743343	0.997669	Snx6	856.949	779.782	0.909951	-0.136139	0.721216	1	Snx6
ENSMUSG00000005667	159.929	669.961	4.1891	2.06664	4.77204e-15	3.60418e-13	Mthfd2	116.496	101.237	0.869021	-0.202537	0.607736	1	Mthfd2
ENSMUSG00000005672	275.028	1360.74	4.94766	2.30675	6.97876e-26	1.08332e-23	Kit	390.522	504.902	1.29289	0.3706	0.181446	1	Kit
ENSMUSG00000005674	14.0926	9.75143	0.691956	-0.531248	0.73195	0.98884	Tomm40l	18.5436	10.8624	0.585773	-0.771587	0.577058	1	Tomm40l
ENSMUSG00000005677	8.24052	8.78835	1.06648	0.0928581	0.980141	1	Nr1i3	18.1107	14.2141	0.784846	-0.349518	1	1	Nr1i3
ENSMUSG00000005681	0	4.20916	Inf	Inf	0.345384	0.710707	Apoa2	1.44442	1.27244	0.880937	-0.182889	1	1	Apoa2
ENSMUSG00000005682	848.204	1263.52	1.48964	0.574965	0.00344864	0.0307647	Pan2	1076.03	1031.23	0.958367	-0.0613506	0.993489	1	Pan2
ENSMUSG00000005683	5367.13	6082.52	1.13329	0.18052	0.266898	0.624155	Cs	4748.65	4093.38	0.862009	-0.214225	0.362967	1	Cs
ENSMUSG00000005686	280.128	564.973	2.01684	1.01209	7.36138e-05	0.0012645	Ampd3	496.181	477.695	0.962743	-0.0547777	0.832576	1	Ampd3
ENSMUSG00000005687	699.557	798.098	1.14086	0.190124	0.362964	0.730206	Bcas2	666.783	534.469	0.801563	-0.319112	0.302701	1	Bcas2
ENSMUSG00000005696	19.9874	3.63841	0.182035	-2.45771	0.229934	0.575434	Sh2d1a	0.497063	4.25183	8.55391	3.09658	0.509555	1	Sh2d1a
ENSMUSG00000005698	1683.3	2088.11	1.24048	0.310903	0.0849414	0.316786	Ctcf	1434.53	1265.29	0.882023	-0.181112	0.521291	1	Ctcf
ENSMUSG00000005699	49.7118	46.8756	0.942948	-0.0847503	0.89438	1	Pard6a	44.2452	50.6392	1.14451	0.194735	0.745965	1	Pard6a
ENSMUSG00000005705	11.7896	14.3306	1.21553	0.281584	0.814345	1	Agrp	14.3974	17.1935	1.19421	0.256053	0.735054	1	Agrp
ENSMUSG00000005716	88.489	188.809	2.1337	1.09336	0.299277	0.662318	Pvalb	74.7183	56.8877	0.761362	-0.393346	0.502775	1	Pvalb
ENSMUSG00000005718	50.1578	26.3428	0.525198	-0.929067	0.195282	0.524318	Tcfap4	15.2045	21.7454	1.4302	0.516213	0.728644	1	Tcfap4
ENSMUSG00000005732	542.371	646.012	1.19109	0.252283	0.270567	0.628598	Ranbp1	357.259	327.453	0.916571	-0.125682	0.622216	1	Ranbp1
ENSMUSG00000005763	27.391	33.5304	1.22414	0.291767	0.707087	0.972904	Cd247	30.1458	22.8213	0.757032	-0.401574	0.617896	1	Cd247
ENSMUSG00000005774	471.193	798.785	1.69524	0.761489	0.000720437	0.00876731	Rfx5	343.662	274.507	0.79877	-0.324148	0.344756	1	Rfx5
ENSMUSG00000005779	1219.67	906.568	0.743287	-0.428008	0.0655009	0.266538	Psmb4	947.02	864.426	0.912785	-0.131653	0.573237	1	Psmb4
ENSMUSG00000005800	20.7876	0.503843	0.0242377	-5.3666	0.00498848	0.0411754	Mmp8	8.8536	10.4486	1.18015	0.238968	0.940955	1	Mmp8
ENSMUSG00000005802	1081.19	1008.17	0.932458	-0.10089	0.634157	0.937404	Slc30a4	1082.39	1271.09	1.17434	0.231853	0.321015	1	Slc30a4
ENSMUSG00000005803	44.5012	17.7683	0.399278	-1.32454	0.10037	0.351999	Sqrdl	25.2393	25.9869	1.02962	0.0421125	0.975463	1	Sqrdl
ENSMUSG00000005804	658.599	628.73	0.954648	-0.0669597	0.736427	0.992739	Pldn	503.504	507.52	1.00798	0.0114625	0.987355	1	Pldn
ENSMUSG00000005813	644.61	712.217	1.10488	0.143889	0.533445	0.87185	Metap1	719.414	694.766	0.965739	-0.0502951	0.852599	1	Metap1
ENSMUSG00000005823	442.996	560.67	1.26563	0.339859	0.143754	0.436716	Gpr108	520.632	543.179	1.04331	0.0611644	0.844113	1	Gpr108
ENSMUSG00000005824	6.88441	1.51153	0.219558	-2.18732	0.463536	0.817413	Tnfsf14	0	1.28279	Inf	Inf	0.870517	1	Tnfsf14
ENSMUSG00000005836	21.4351	6.66147	0.310774	-1.68606	0.165917	0.475937	Gata6	16.3857	19.9867	1.21977	0.286605	0.737272	1	Gata6
ENSMUSG00000005846	2179.38	2758.44	1.2657	0.339933	0.0479858	0.215348	Rsl1d1	1472.71	1328.73	0.902238	-0.14842	0.578725	1	Rsl1d1
ENSMUSG00000005864	170.717	63.0523	0.369338	-1.43699	0.000592461	0.00752604	Cnga2	58.5023	93.1266	1.59184	0.670699	0.303973	1	Cnga2
ENSMUSG00000005871	11890.4	8392.69	0.705834	-0.502599	0.00131867	0.0143817	Apc	8766.63	6996.46	0.798079	-0.325397	0.152823	1	Apc
ENSMUSG00000005873	1302.04	1547.03	1.18816	0.248729	0.453554	0.809687	Reep5	1505	1292.43	0.858761	-0.219671	0.369738	1	Reep5
ENSMUSG00000005881	2070.6	1632.36	0.788351	-0.343089	0.10483	0.362473	Ergic3	2045.81	1785.46	0.872738	-0.196379	0.352632	1	Ergic3
ENSMUSG00000005882	317.727	493.329	1.55268	0.634762	0.0569555	0.24221	Uqcc	285.681	345.95	1.21097	0.27616	0.471618	1	Uqcc
ENSMUSG00000005883	32.1923	4.60149	0.142938	-2.80654	0.0124494	0.0817143	Spo11	8.74267	24.0834	2.7547	1.46189	0.289984	1	Spo11
ENSMUSG00000005886	4243.65	4703.93	1.10846	0.148561	0.360597	0.727305	Ncoa2	4135.47	4115.34	0.995132	-0.00703973	0.931545	1	Ncoa2
ENSMUSG00000005891	12.5043	5.23915	0.418988	-1.25502	0.412615	0.775616	Prl4a1	5.00001	18.3833	3.67665	1.87839	0.583899	1	Prl4a1
ENSMUSG00000005892	426.899	3.68301	0.00862736	-6.85687	3.32071e-20	3.59673e-18	Trh	11.4912	10.4589	0.910166	-0.135798	0.849265	1	Trh
ENSMUSG00000005893	1395.64	2328.81	1.66863	0.738663	4.05117e-05	0.000764075	Nr2c2	1562.72	1480.8	0.947574	-0.0776899	0.857355	1	Nr2c2
ENSMUSG00000005897	590.164	523.604	0.887217	-0.17264	0.455545	0.810439	Nr2c1	474.473	472.833	0.996544	-0.00499459	0.94431	1	Nr2c1
ENSMUSG00000005899	960.528	948.124	0.987086	-0.018752	0.895738	1	Smpd4	609.86	735.174	1.20548	0.269608	0.37711	1	Smpd4
ENSMUSG00000005907	541.931	687.238	1.26813	0.342702	0.13237	0.417265	Pex1	592.794	611.881	1.0322	0.0457196	0.841222	1	Pex1
ENSMUSG00000005917	18.1425	0.503843	0.0277714	-5.17026	0.0104119	0.0715909	Otx1	8.97651	3.40353	0.37916	-1.39912	0.578014	1	Otx1
ENSMUSG00000005936	724.004	1003.2	1.38563	0.470545	0.0210399	0.120923	Kctd20	665.543	689.345	1.03576	0.0506948	0.895229	1	Kctd20
ENSMUSG00000005947	46.5903	15.9983	0.343382	-1.54211	0.0511629	0.22455	Itgae	18.6198	16.3763	0.87951	-0.185228	0.948421	1	Itgae
ENSMUSG00000005949	367.353	616.084	1.67709	0.74596	0.00180541	0.018468	Ctns	377.814	418.562	1.10785	0.147767	0.521982	1	Ctns
ENSMUSG00000005950	22.8523	12.7968	0.559979	-0.836556	0.444572	0.80242	P2rx5	18.5436	8.07951	0.435703	-1.19858	0.458636	1	P2rx5
ENSMUSG00000005951	30.2987	8.78835	0.290057	-1.78559	0.0815543	0.308877	Shpk	88.9874	56.8566	0.638929	-0.646273	0.278566	1	Shpk
ENSMUSG00000005952	12.9136	13.7599	1.06554	0.0915803	0.986004	1	Trpv1	3.47944	4.46908	1.28442	0.361122	0.906058	1	Trpv1
ENSMUSG00000005958	617.598	797.349	1.29105	0.368543	0.0863445	0.319845	Ephb3	613.217	489.219	0.797792	-0.325915	0.328257	1	Ephb3
ENSMUSG00000005968	129.081	121.717	0.942952	-0.0847435	0.808454	1	Tuft1	304.33	251.458	0.826268	-0.275319	0.444725	1	Tuft1
ENSMUSG00000005973	9577.95	11857.9	1.23804	0.308062	0.0503358	0.222518	Rcn1	4443.17	3412.18	0.76796	-0.380896	0.17838	1	Rcn1
ENSMUSG00000005980	282.553	549.56	1.94498	0.959755	0.199024	0.530209	Dnase1	369.464	650.034	1.7594	0.815082	0.211434	1	Dnase1
ENSMUSG00000005981	687.45	891.623	1.297	0.375179	0.168778	0.480868	Trap1	591.859	523.503	0.884506	-0.177056	0.577889	1	Trap1
ENSMUSG00000005982	319.633	362.984	1.13563	0.18349	0.472627	0.826264	Nat15	466.247	393.569	0.844121	-0.244478	0.405348	1	Nat15
ENSMUSG00000005983	55.8815	112.189	2.00762	1.00548	0.0359439	0.177636	1700037C18Rik	108.665	93.7576	0.86281	-0.212886	0.614914	1	1700037C18Rik
ENSMUSG00000005986	163.295	124.013	0.759442	-0.396987	0.284619	0.644878	Ankrd13d	181.426	180.646	0.995701	-0.00621617	0.923185	1	Ankrd13d
ENSMUSG00000005994	14.288	4.6238	0.323613	-1.62766	0.295268	0.657858	Tyrp1	14.5845	12.1348	0.832033	-0.265287	0.912235	1	Tyrp1
ENSMUSG00000006005	7823.07	7742.69	0.989725	-0.0149	0.933724	1	Tpr	5499.38	5260.14	0.956496	-0.0641686	0.783379	1	Tpr
ENSMUSG00000006007	20.9403	2.01537	0.0962439	-3.37716	0.0257002	0.139697	Pdc	0.450294	0	0	#NAME?	1	1	Pdc
ENSMUSG00000006010	592.553	696.231	1.17497	0.232623	0.27476	0.634011	BC003331	980.838	1003.95	1.02356	0.0336007	0.950943	1	BC003331
ENSMUSG00000006014	97.8353	66.8022	0.682803	-0.550459	0.370079	0.738372	Prg4	97.0688	93.023	0.95832	-0.0614204	0.89477	1	Prg4
ENSMUSG00000006019	160.119	189.719	1.18486	0.244719	0.475291	0.82849	Dhx34	157.688	159.645	1.01242	0.0178018	0.891512	1	Dhx34
ENSMUSG00000006021	135.501	161.704	1.19338	0.255052	0.640313	0.943812	Kptn	125.221	153.211	1.22352	0.291043	0.457382	1	Kptn
ENSMUSG00000006024	935.887	1216.75	1.30011	0.378629	0.085457	0.317864	Napa	818.366	1023.01	1.25006	0.321997	0.28225	1	Napa
ENSMUSG00000006050	567.88	1304.63	2.29737	1.19998	5.08724e-09	2.0352e-07	Sra1	642.607	534.334	0.83151	-0.266195	0.384368	1	Sra1
ENSMUSG00000006056	2.43123	0.503843	0.207238	-2.27064	0.748245	0.999074	Calcoco2	0.497063	1.48969	2.99699	1.58351	0.895564	1	Calcoco2
ENSMUSG00000006057	437.816	526.89	1.20345	0.267177	0.26763	0.625139	Atp5g1	387.458	390.145	1.00693	0.00996792	0.88624	1	Atp5g1
ENSMUSG00000006058	452.733	537.252	1.18669	0.24694	0.292115	0.653981	Snf8	455.885	399.848	0.877082	-0.189216	0.468364	1	Snf8
ENSMUSG00000006095	697.108	392.715	0.56335	-0.827897	0.000395508	0.00535908	Tbcb	354.265	375.941	1.06119	0.0856769	0.841685	1	Tbcb
ENSMUSG00000006127	474.999	605.075	1.27385	0.349192	0.135552	0.422275	Inpp5k	692.999	780.413	1.12614	0.171384	0.501141	1	Inpp5k
ENSMUSG00000006134	920.67	1170.84	1.27173	0.346792	0.131926	0.41641	Crkl	831.581	872.195	1.04884	0.068794	0.737978	1	Crkl
ENSMUSG00000006143	12.8708	1.05229	0.0817579	-3.6125	0.0993681	0.349695	2310043J07Rik	3.88297	9.35196	2.40846	1.26811	0.510581	1	2310043J07Rik
ENSMUSG00000006154	24.7276	10.4337	0.421945	-1.24487	0.232243	0.578418	Eps8l1	49.9761	46.0253	0.920947	-0.11881	0.826619	1	Eps8l1
ENSMUSG00000006169	2490.65	12770.2	5.12725	2.35819	1.72452e-45	6.05109e-43	Clint1	3807.72	3962.92	1.04076	0.0576371	0.935344	1	Clint1
ENSMUSG00000006179	24.5566	14.5982	0.594475	-0.750313	0.469741	0.823482	Prss16	10.1403	6.39327	0.63048	-0.665477	0.709484	1	Prss16
ENSMUSG00000006191	741.059	685.281	0.924732	-0.112893	0.624125	0.929478	Cdkal1	588.596	644.055	1.09422	0.129905	0.696948	1	Cdkal1
ENSMUSG00000006200	2.43123	0.526145	0.216411	-2.20815	0.746928	0.998978	Rhox6	5.46769	3.63113	0.664107	-0.590512	0.823553	1	Rhox6
ENSMUSG00000006204	34.8374	11.7891	0.338404	-1.56318	0.0961865	0.342434	5430419D17Rik	32.742	58.9463	1.80033	0.84826	0.22889	1	5430419D17Rik
ENSMUSG00000006205	30.3842	19.9175	0.655522	-0.609284	0.507575	0.857671	Htra1	364.958	317.211	0.869173	-0.202285	1	1	Htra1
ENSMUSG00000006215	148.415	172.186	1.16017	0.214338	0.551763	0.883467	Zbtb17	129.694	107.051	0.825409	-0.276818	0.632025	1	Zbtb17
ENSMUSG00000006216	4.77693	1.00769	0.210949	-2.24504	0.535014	0.872268	Clcnkb	8.64913	15.9728	1.84676	0.884993	0.588988	1	Clcnkb
ENSMUSG00000006218	8.43598	4.03075	0.477804	-1.06551	0.606879	0.919035	Fam131c	4.33326	3.63113	0.837968	-0.255033	0.926312	1	Fam131c
ENSMUSG00000006219	6842.71	3146.05	0.459767	-1.12103	2.72321e-05	0.000537383	Fblim1	6418.37	5336.79	0.831487	-0.266235	0.173818	1	Fblim1
ENSMUSG00000006221	1.8509	3.68301	1.98985	0.992657	0.821065	1	Hspb7	23.3098	9.97265	0.427831	-1.22489	0.433088	1	Hspb7
ENSMUSG00000006235	15.5586	26.5658	1.70746	0.771856	0.486577	0.836307	Epor	8.12269	37.863	4.66139	2.22076	0.0351131	1	Epor
ENSMUSG00000006241	51.7948	106.178	2.04997	1.0356	0.036364	0.179344	Ccdc159	24.491	30.8387	1.25919	0.332491	0.673652	1	Ccdc159
ENSMUSG00000006262	2911.38	3745.4	1.28647	0.363414	0.0302495	0.156879	Mobkl1a	5582.94	6289.66	1.12659	0.171958	0.527439	1	Mobkl1a
ENSMUSG00000006269	26.1448	23.8235	0.911214	-0.134138	0.90034	1	Atp6v1b1	20.9822	9.38301	0.44719	-1.16104	0.353684	1	Atp6v1b1
ENSMUSG00000006270	1.93643	1.51153	0.780576	-0.357389	1	1	Vax1	4.28649	0	0	#NAME?	0.420339	1	Vax1
ENSMUSG00000006273	1153.21	1880.22	1.63042	0.705242	0.000155561	0.0024004	Atp6v1b2	1230.92	1400.49	1.13776	0.186198	0.372286	1	Atp6v1b2
ENSMUSG00000006276	1271.08	1808.41	1.42273	0.508666	0.0052472	0.0427557	Eps15l1	1195.05	1128.59	0.944389	-0.0825466	0.742595	1	Eps15l1
ENSMUSG00000006281	421.231	481.897	1.14402	0.194112	0.429984	0.793937	Tep1	517.988	476.961	0.920795	-0.119049	0.709016	1	Tep1
ENSMUSG00000006288	613.328	968.613	1.57927	0.659261	0.00188547	0.0191922	Ttc5	719.941	718.229	0.997622	-0.00343409	0.908457	1	Ttc5
ENSMUSG00000006289	691.396	607.221	0.878253	-0.187291	0.38902	0.75475	Osgep	567.562	558.366	0.983798	-0.023566	0.90385	1	Osgep
ENSMUSG00000006299	505.462	445.637	0.881643	-0.181733	0.639131	0.942648	Aamp	407.091	398.452	0.978779	-0.0309455	0.834878	1	Aamp
ENSMUSG00000006301	1089.51	2363.45	2.16927	1.11721	1.22806e-09	5.33769e-08	Tmbim1	3807.47	3779.6	0.992681	-0.0105975	0.879689	1	Tmbim1
ENSMUSG00000006304	2825.86	2431.48	0.860438	-0.216857	0.196799	0.526751	Arpc2	2220.29	2319.96	1.04489	0.0633539	0.708205	1	Arpc2
ENSMUSG00000006307	1202.44	1895.74	1.57658	0.656799	0.000390997	0.0053001	Wbp7	1128	890.827	0.78974	-0.34055	0.15724	1	Wbp7
ENSMUSG00000006310	15.3448	18.6513	1.21548	0.281527	0.840059	1	Zbtb32	12.146	19.8109	1.63107	0.705815	0.585726	1	Zbtb32
ENSMUSG00000006311	7.61743	2.08228	0.273357	-1.87114	0.431242	0.794941	Etv2	6.35089	10.6762	1.68105	0.749361	0.821249	1	Etv2
ENSMUSG00000006313	12.5043	11.2853	0.902511	-0.147983	0.928582	1	Upk1a	21.2454	3.39318	0.159714	-2.64644	0.131079	1	Upk1a
ENSMUSG00000006315	257.086	272.202	1.05879	0.082423	0.871944	1	Tmem147	253.05	211.061	0.834068	-0.261764	0.382106	1	Tmem147
ENSMUSG00000006333	4277.51	3396.15	0.793954	-0.332873	0.0407062	0.192602	Rps9	1884.9	1765.94	0.936887	-0.0940524	0.84677	1	Rps9
ENSMUSG00000006335	85.6243	139.361	1.62758	0.702731	0.0967079	0.34327	Tfpt	82.0927	115.286	1.40434	0.489888	0.415384	1	Tfpt
ENSMUSG00000006342	468.579	89.2612	0.190494	-2.39219	8.69186e-15	6.40668e-13	Susd2	105.777	75.0227	0.709255	-0.495623	0.302794	1	Susd2
ENSMUSG00000006344	25.1552	5.06073	0.20118	-2.31344	0.0587955	0.247504	Ggt5	7.90624	30.9008	3.90841	1.96658	0.0982517	1	Ggt5
ENSMUSG00000006345	49.2353	21.8305	0.44339	-1.17335	0.108766	0.370941	Ggt1	11.8654	18.7246	1.57809	0.658181	0.592073	1	Ggt1
ENSMUSG00000006356	494.045	248.294	0.502573	-0.992594	0.000162531	0.00249652	Crip2	178.354	124.265	0.696732	-0.521324	0.298223	1	Crip2
ENSMUSG00000006360	99.2709	29.5128	0.297296	-1.75003	0.00192807	0.0194744	Crip1	79.5726	52.5841	0.660832	-0.597645	0.339761	1	Crip1
ENSMUSG00000006362	18.5518	200.839	10.8258	3.43641	1.26858e-12	7.76947e-11	Cbfa2t3	19.491	17.4522	0.895397	-0.1594	0.949414	1	Cbfa2t3
ENSMUSG00000006369	43.426	27.5421	0.634229	-0.656924	0.38313	0.750727	Fbln1	132.676	173.777	1.30979	0.389332	0.585654	1	Fbln1
ENSMUSG00000006373	1228.33	585.207	0.476425	-1.06968	2.03732e-07	6.40776e-06	Pgrmc1	695.273	627.43	0.902422	-0.148126	0.621447	1	Pgrmc1
ENSMUSG00000006378	60.9883	63.1993	1.03625	0.0513773	0.951746	1	Gcat	43.871	45.3115	1.03283	0.0466081	0.908453	1	Gcat
ENSMUSG00000006386	52.1981	29.6334	0.567711	-0.816771	0.466958	0.821125	Tek	43.04	71.9812	1.67242	0.741941	0.315461	1	Tek
ENSMUSG00000006389	71.9654	8.78835	0.122119	-3.03364	5.45842e-05	0.000979578	Mpl	30.1751	24.5075	0.812177	-0.300134	0.721373	1	Mpl
ENSMUSG00000006390	478.212	400.238	0.836946	-0.256793	0.286173	0.647005	Elovl1	466.55	587.57	1.25939	0.332729	0.234276	1	Elovl1
ENSMUSG00000006392	586.768	531.438	0.905705	-0.142887	0.528054	0.868785	Med8	485.453	424.811	0.875082	-0.19251	0.587734	1	Med8
ENSMUSG00000006395	48.7038	90.5365	1.85892	0.894465	0.165597	0.475495	Hyi	49.2452	34.5319	0.701225	-0.512051	0.446997	1	Hyi
ENSMUSG00000006398	29.0464	13.9606	0.48063	-1.057	0.369716	0.738096	Cdc20	20.5025	35.5043	1.73171	0.792195	0.366333	1	Cdc20
ENSMUSG00000006403	63.4195	38.9834	0.614692	-0.702065	0.249811	0.601708	Adamts4	95.9104	52.8944	0.551498	-0.858572	0.637897	1	Adamts4
ENSMUSG00000006411	265.779	66.4231	0.249918	-2.00047	0.000118188	0.0018976	Pvrl4	280.039	290.49	1.03732	0.0528605	0.953147	1	Pvrl4
ENSMUSG00000006412	279.383	326.506	1.16867	0.224866	0.425725	0.78946	Pfdn2	173.817	168.294	0.968226	-0.0465837	0.977068	1	Pfdn2
ENSMUSG00000006418	1125.72	1381.04	1.2268	0.294902	0.123085	0.399281	Rnf114	872.084	746.926	0.856484	-0.223502	0.330181	1	Rnf114
ENSMUSG00000006423	1334.81	1575.71	1.18047	0.23936	0.202104	0.535337	C330007P06Rik	1536.79	1434.04	0.93314	-0.099834	0.718388	1	C330007P06Rik
ENSMUSG00000006435	92.3681	1002.46	10.8528	3.44	2.50623e-39	7.15444e-37	Neurl1a	54.1691	108.427	2.00164	1.00118	0.0919678	1	Neurl1a
ENSMUSG00000006442	415.226	473.772	1.141	0.190297	0.460084	0.814353	Srm	352.521	297.204	0.843081	-0.246256	0.539098	1	Srm
ENSMUSG00000006445	46.8285	303.423	6.47944	2.69587	8.31313e-13	5.1857e-11	Epha2	44.7249	48.1771	1.07719	0.107272	1	1	Epha2
ENSMUSG00000006456	322.693	690.16	2.13875	1.09677	0.00727552	0.0545044	Rbm14	317.886	333.805	1.05008	0.0704976	0.810648	1	Rbm14
ENSMUSG00000006457	39.7486	158.261	3.98155	1.99333	1.85934e-05	0.00038448	Actn3	19.5377	19.6247	1.00445	0.00640363	0.945703	1	Actn3
ENSMUSG00000006462	13.4939	17.9244	1.32834	0.409621	0.743752	0.997777	RP24-151H6.2	19.6433	36.8078	1.87381	0.905977	0.335014	1	RP24-151H6.2
ENSMUSG00000006463	1213.44	1823.11	1.50243	0.587299	0.00165852	0.0173071	Zdhhc24	876.896	928.224	1.05853	0.0820674	0.91794	1	Zdhhc24
ENSMUSG00000006464	377.524	1686.5	4.46726	2.15939	2.57363e-25	3.80231e-23	Bbs1	457.183	483.085	1.05665	0.0795043	0.884887	1	Bbs1
ENSMUSG00000006469	7.25092	23.6897	3.26713	1.70803	0.133844	0.41954	Slc34a3	8.52622	12.1658	1.42688	0.512859	0.864102	1	Slc34a3
ENSMUSG00000006471	499.635	767.681	1.53648	0.619633	0.00992018	0.0689713	Ndor1	870.32	687.556	0.790003	-0.34007	0.227762	1	Ndor1
ENSMUSG00000006476	716.405	1184.78	1.65378	0.725768	0.000312702	0.00437614	Nelf	1303.37	1069.11	0.820267	-0.285834	0.28412	1	Nelf
ENSMUSG00000006488	14.9355	1.05229	0.0704555	-3.82714	0.047002	0.212373	Prl7a1	5.4503	4.88288	0.895891	-0.158605	1	1	Prl7a1
ENSMUSG00000006490	13.4511	1.05229	0.0782306	-3.67612	0.0678634	0.273606	Prl8a9	4.09942	4.46908	1.09017	0.124558	1	1	Prl8a9
ENSMUSG00000006494	469.19	439.88	0.937532	-0.0930609	0.80179	1	Pdk1	435.088	353.316	0.812055	-0.30035	0.547106	1	Pdk1
ENSMUSG00000006498	6493.73	19923.9	3.06817	1.61738	3.50984e-24	4.92621e-22	Ptbp1	4602.09	4857.27	1.05545	0.0778564	0.787463	1	Ptbp1
ENSMUSG00000006517	181.322	148.764	0.820444	-0.285522	0.416434	0.780229	Mvd	193.267	215.323	1.11412	0.155902	0.753097	1	Mvd
ENSMUSG00000006519	40.213	11.1738	0.277864	-1.84755	0.215451	0.553921	Cyba	15.5612	20.8039	1.33691	0.4189	0.649434	1	Cyba
ENSMUSG00000006522	42.241	13.3898	0.316987	-1.6575	0.0515543	0.225534	Itih3	5.99413	24.9524	4.1628	2.05755	0.157609	1	Itih3
ENSMUSG00000006526	116.668	145.318	1.24556	0.316797	0.401921	0.763367	Tmem110	221.139	261.607	1.183	0.242447	0.682465	1	Tmem110
ENSMUSG00000006527	632.735	559.324	0.883978	-0.177918	0.438056	0.798436	Sfmbt1	563.017	498.613	0.885608	-0.17526	0.651299	1	Sfmbt1
ENSMUSG00000006529	35.5704	4.16456	0.117079	-3.09444	0.00461203	0.0386651	Itih1	8.88297	6.40362	0.720887	-0.472155	0.760663	1	Itih1
ENSMUSG00000006538	7.07987	2.08228	0.294112	-1.76556	0.471565	0.825413	Ihh	8.2456	4.24148	0.514393	-0.959058	0.769883	1	Ihh
ENSMUSG00000006542	12.2905	2.54152	0.206788	-2.27378	0.368109	0.736147	Prkag3	2.39178	4.26218	1.78201	0.833508	0.846024	1	Prkag3
ENSMUSG00000006546	6.95158	3.08996	0.444498	-1.16975	0.609711	0.919798	Cryba2	0.900589	10.9038	12.1074	3.59781	0.416201	1	Cryba2
ENSMUSG00000006567	73.5048	101.634	1.38269	0.467476	0.304817	0.6683	Atp7b	31.526	30.8491	0.978527	-0.0313164	0.995203	1	Atp7b
ENSMUSG00000006570	6.82329	1.57843	0.23133	-2.11197	0.428649	0.792414	Defb2	0.900589	0	0	#NAME?	0.942265	1	Defb2
ENSMUSG00000006574	37.4824	22.9852	0.613225	-0.705511	0.415788	0.779617	Slc4a1	21.3509	15.5901	0.730183	-0.453669	0.699051	1	Slc4a1
ENSMUSG00000006575	66.7364	251.17	3.76361	1.91212	4.5978e-07	1.34559e-05	Rundc3a	19.6607	34.4491	1.75219	0.809156	0.358491	1	Rundc3a
ENSMUSG00000006576	236.947	247.054	1.04266	0.0602661	0.837891	1	Slc4a3	216.495	272.769	1.25994	0.33335	0.454472	1	Slc4a3
ENSMUSG00000006585	25.1796	19.9621	0.792788	-0.334993	0.725482	0.984717	Cdt1	23.6372	31.6766	1.34012	0.422363	0.580143	1	Cdt1
ENSMUSG00000006586	386.711	5698.08	14.7347	3.88115	1.20566e-25	1.81307e-23	Runx1t1	199.314	354.93	1.78076	0.832493	0.0264656	1	Runx1t1
ENSMUSG00000006587	0.946833	5.58688	5.90059	2.56086	0.421429	0.784678	Snai3	52.5202	22.573	0.429797	-1.21827	0.135309	1	Snai3
ENSMUSG00000006589	381.122	270.321	0.709278	-0.495577	0.219767	0.559851	Aprt	215.161	160.949	0.748039	-0.418814	0.328893	1	Aprt
ENSMUSG00000006599	497.301	747.383	1.50288	0.587728	0.00819704	0.0596752	Gtf2h1	620.225	497.547	0.802204	-0.31796	0.614086	1	Gtf2h1
ENSMUSG00000006611	40.946	21.3398	0.52117	-0.940174	0.406059	0.767743	Hfe	40.1338	52.9461	1.31924	0.399709	0.531245	1	Hfe
ENSMUSG00000006638	3.42082	1.02999	0.301094	-1.73172	0.710111	0.974196	Abhd1	2.7953	0.424148	0.151736	-2.72037	0.746892	1	Abhd1
ENSMUSG00000006641	103.877	65.7408	0.632873	-0.660011	0.166824	0.47736	Slc5a6	73.3446	93.9852	1.28142	0.357742	0.658874	1	Slc5a6
ENSMUSG00000006642	22.6141	3.02306	0.13368	-2.90314	0.0377293	0.183883	Tcf23	3.8362	3.61043	0.941149	-0.0875055	1	1	Tcf23
ENSMUSG00000006649	56.358	31.6042	0.560776	-0.834503	0.203246	0.537389	Nphs1	36.5608	29.8146	0.815479	-0.294281	0.766108	1	Nphs1
ENSMUSG00000006651	531.821	317.767	0.597509	-0.742969	0.0228619	0.128308	Aplp1	499.392	372.392	0.745691	-0.42335	0.179709	1	Aplp1
ENSMUSG00000006673	1901.49	2193.1	1.15336	0.205843	0.250364	0.602725	Qrich1	1621.48	1542.3	0.951168	-0.0722273	0.780334	1	Qrich1
ENSMUSG00000006675	62.3871	58.6424	0.939976	-0.0893037	0.875118	1	P4htm	40.1925	30.6939	0.763672	-0.388975	0.593823	1	P4htm
ENSMUSG00000006676	826.86	1228.69	1.48597	0.571407	0.00439297	0.0371615	Usp19	669.35	805.066	1.20276	0.266346	0.332897	1	Usp19
ENSMUSG00000006678	245.78	218.277	0.888102	-0.171203	0.61202	0.921216	Pola1	243.909	243.244	0.997273	-0.00393902	0.904754	1	Pola1
ENSMUSG00000006699	4641.23	4227.93	0.91095	-0.134557	0.393375	0.757863	Cdc42	5957.97	5132.83	0.861506	-0.215067	0.352091	1	Cdc42
ENSMUSG00000006705	196.465	540.227	2.74974	1.45929	4.83085e-08	1.70932e-06	Pknox1	179.063	158.901	0.887403	-0.172338	0.640112	1	Pknox1
ENSMUSG00000006711	74.983	31.9073	0.425528	-1.23268	0.199423	0.530824	D130043K22Rik	25.608	17.4625	0.681916	-0.552334	0.608531	1	D130043K22Rik
ENSMUSG00000006715	305.406	14.2637	0.0467042	-4.4203	2.77828e-23	3.6845e-21	Gmnn	22.2221	18.7557	0.844009	-0.24467	0.779313	1	Gmnn
ENSMUSG00000006717	264.319	226.668	0.857556	-0.221698	0.48246	0.833376	Acot13	258.377	262.983	1.01782	0.025488	0.955896	1	Acot13
ENSMUSG00000006720	261.802	277.468	1.05984	0.083844	0.787203	1	Zfp184	89.3268	109.213	1.22262	0.289982	0.582932	1	Zfp184
ENSMUSG00000006724	18.6129	21.7099	1.16639	0.222046	0.880158	1	Cyp27b1	6.72504	11.721	1.74289	0.801481	0.677739	1	Cyp27b1
ENSMUSG00000006728	3156.39	4307.17	1.36459	0.448463	0.00727613	0.0545044	Cdk4	1729.43	1653.87	0.95631	-0.0644503	0.773532	1	Cdk4
ENSMUSG00000006731	31.5265	48.3648	1.5341	0.617394	0.378083	0.746019	B4galnt1	230.015	166.804	0.725187	-0.463574	0.303531	1	B4galnt1
ENSMUSG00000006732	75.8933	108.831	1.434	0.520045	0.249793	0.601708	Mettl1	76.1627	63.8189	0.837927	-0.255103	0.784898	1	Mettl1
ENSMUSG00000006736	617.855	653.838	1.05824	0.0816651	0.718554	0.979305	Tspan31	461.212	570.263	1.23644	0.306198	0.318373	1	Tspan31
ENSMUSG00000006740	7537.04	7187.08	0.953567	-0.0685936	0.669437	0.96516	Kif5b	7529.52	7425.63	0.986201	-0.0200459	0.869971	1	Kif5b
ENSMUSG00000006763	349.15	617.552	1.76873	0.822715	0.00480886	0.0399687	Saal1	314.324	319.891	1.01771	0.02533	0.964289	1	Saal1
ENSMUSG00000006764	23.7564	14.9237	0.628197	-0.670711	0.519739	0.865162	Tph2	10.3742	10.6658	1.02811	0.0399976	0.988832	1	Tph2
ENSMUSG00000006777	25.3507	3.5492	0.140004	-2.83646	0.0270151	0.144836	Krt23	2.98238	8.71056	2.92068	1.5463	0.453058	1	Krt23
ENSMUSG00000006782	503.465	634.83	1.26092	0.334478	0.147321	0.443437	Cnp	318.031	276.38	0.869032	-0.202519	0.571539	1	Cnp
ENSMUSG00000006784	51.2633	130.465	2.54499	1.34766	0.0427885	0.199658	Ttc25	58.5023	65.888	1.12625	0.171521	0.93404	1	Ttc25
ENSMUSG00000006800	961.885	561.901	0.584167	-0.775548	0.000266971	0.00381055	Sulf2	529.74	364.126	0.687368	-0.540846	0.612638	1	Sulf2
ENSMUSG00000006818	452.55	357.374	0.789691	-0.340639	0.183114	0.505491	Sod2	283.033	277.528	0.980551	-0.0283355	0.875313	1	Sod2
ENSMUSG00000006850	138.006	114.73	0.831344	-0.266482	0.493019	0.842457	Tmco6	131.472	108.241	0.823301	-0.280508	0.579385	1	Tmco6
ENSMUSG00000006906	239.133	228.635	0.956099	-0.0647686	0.812792	1	Stambp	236.441	218.375	0.923589	-0.114677	0.859158	1	Stambp
ENSMUSG00000006920	444.657	702.568	1.58002	0.659944	0.0143906	0.0912722	Ezh1	607.438	729.67	1.20123	0.264509	0.335044	1	Ezh1
ENSMUSG00000006930	166.282	332.316	1.99851	0.998922	0.00110182	0.0124107	Hap1	63.4556	68.7742	1.08382	0.116121	0.867368	1	Hap1
ENSMUSG00000006931	326.45	254.982	0.781076	-0.356466	0.216308	0.554854	1110036O03Rik	313.721	241.165	0.768724	-0.379463	0.337208	1	1110036O03Rik
ENSMUSG00000006932	12663.4	10139.1	0.800667	-0.320726	0.0386773	0.186601	Ctnnb1	8738.93	7602.04	0.869905	-0.20107	0.458837	1	Ctnnb1
ENSMUSG00000006941	499.665	408.829	0.818206	-0.289463	0.233881	0.580867	Eif1b	370.949	328.095	0.884475	-0.177107	0.627848	1	Eif1b
ENSMUSG00000006948	36.6699	3.57151	0.0973961	-3.35999	0.00246428	0.0236023	Klk4	5.99413	26.8662	4.48209	2.16417	0.121318	1	Klk4
ENSMUSG00000006958	38.6675	26.4766	0.684724	-0.546405	0.483601	0.834231	Chrd	32.3037	21.1351	0.654261	-0.612061	0.419124	1	Chrd
ENSMUSG00000006998	1558.32	1619.85	1.03948	0.0558627	0.769455	1	Psmd2	1558.84	1335.99	0.85704	-0.222565	0.337108	1	Psmd2
ENSMUSG00000007021	36.841	29.2989	0.79528	-0.330464	0.67716	0.969109	Syngr3	25.906	20.6695	0.797865	-0.325784	0.751052	1	Syngr3
ENSMUSG00000007029	337.775	475.855	1.40879	0.494458	0.0551037	0.236455	Vars	243.687	187.122	0.767878	-0.381052	0.352935	1	Vars
ENSMUSG00000007030	12.7609	7.18762	0.563254	-0.828142	0.586447	0.914475	D17H6S56E-3	14.5671	23.1937	1.59219	0.671017	0.547571	1	D17H6S56E-3
ENSMUSG00000007033	10.4152	5.65378	0.542841	-0.881397	0.613757	0.921233	Hspa1l	6.84795	9.99335	1.45932	0.545296	0.759845	1	Hspa1l
ENSMUSG00000007034	60.1881	31.2697	0.519533	-0.944713	0.149451	0.447132	Slc44a4	94.6302	81.002	0.855985	-0.224343	0.889065	1	Slc44a4
ENSMUSG00000007035	21.1724	24.7197	1.16754	0.223475	0.806231	1	Msh5	58.5317	66.8396	1.14194	0.191486	0.760453	1	Msh5
ENSMUSG00000007036	476.41	784.236	1.64614	0.719084	0.0014754	0.0157424	Bat5	732.542	725.657	0.9906	-0.013625	0.960007	1	Bat5
ENSMUSG00000007038	593.286	388.225	0.654365	-0.611832	0.0104956	0.0721067	Neu1	843.432	589.391	0.698801	-0.517047	0.157209	1	Neu1
ENSMUSG00000007039	451.719	319.662	0.707658	-0.498876	0.230049	0.575521	Ddah2	403.936	504.892	1.24993	0.321848	0.288811	1	Ddah2
ENSMUSG00000007041	459.544	368.838	0.802618	-0.317214	0.23024	0.575814	Clic1	431.445	563.218	1.30542	0.384518	0.222896	1	Clic1
ENSMUSG00000007044	45.1487	184.626	4.0893	2.03185	3.01959e-06	7.50662e-05	Ly6g6c	127.729	2278.15	17.8358	4.1567	0.010146	1	Ly6g6c
ENSMUSG00000007050	194.015	256.079	1.31989	0.400417	0.195899	0.525431	Lsm2	143.496	188.539	1.3139	0.393857	0.417193	1	Lsm2
ENSMUSG00000007080	1944.59	18385.2	9.45456	3.24101	2.88334e-80	3.88502e-77	Pole	4010.2	5995.06	1.49495	0.5801	0.34737	1	Pole
ENSMUSG00000007097	235.584	162.203	0.688513	-0.538445	0.111251	0.375563	Atp1a2	281.456	399.641	1.4199	0.505792	0.607125	1	Atp1a2
ENSMUSG00000007107	47.47	8.74375	0.184195	-2.44069	0.00544535	0.0441036	Atp1a4	28.871	13.8314	0.479075	-1.06168	0.366838	1	Atp1a4
ENSMUSG00000007122	38.3254	40.0803	1.04579	0.0645947	0.939891	1	Casq1	29.6019	36.8285	1.24413	0.315133	0.699048	1	Casq1
ENSMUSG00000007207	54.8125	206.961	3.7758	1.91678	2.99611e-06	7.45916e-05	Stx1a	85.7472	51.7255	0.603232	-0.729216	0.27044	1	Stx1a
ENSMUSG00000007209	23.6525	6.59457	0.278811	-1.84264	0.118137	0.389875	Ceacam9	21.6195	5.74152	0.265571	-1.91283	0.216687	1	Ceacam9
ENSMUSG00000007216	62.8759	82.3098	1.30908	0.388559	0.440382	0.800554	Zfp775	27.2101	57.5291	2.11425	1.08015	0.179236	1	Zfp775
ENSMUSG00000007279	441.432	1156.7	2.62034	1.38976	8.49907e-11	4.30513e-09	Scube2	1044.04	1749.45	1.67565	0.744722	0.0376882	1	Scube2
ENSMUSG00000007338	168.035	177.457	1.05607	0.0787034	0.853839	1	Mrpl49	101.397	82.8849	0.817433	-0.290828	0.53337	1	Mrpl49
ENSMUSG00000007379	345.588	148.073	0.428467	-1.22274	6.63695e-05	0.00115957	Dennd2c	201.203	214.599	1.06658	0.0929882	0.817912	1	Dennd2c
ENSMUSG00000007411	1651.85	2402.24	1.45428	0.540301	0.00203506	0.0202694	Mark3	1641.86	1624.88	0.989658	-0.0149982	0.869872	1	Mark3
ENSMUSG00000007415	1537.38	1266.58	0.823857	-0.279535	0.21063	0.54699	Gatad1	1644.21	1286.48	0.782431	-0.353964	0.160975	1	Gatad1
ENSMUSG00000007440	127.957	108.305	0.846417	-0.240559	0.549854	0.882454	Pcdha11	42.5082	82.2642	1.93526	0.952525	0.163548	1	Pcdha11
ENSMUSG00000007457	7.40362	0	0	#NAME?	0.118422	0.390285	2310003L06Rik	1.39765	0	0	#NAME?	0.852007	1	2310003L06Rik
ENSMUSG00000007458	1417.06	1436.03	1.01339	0.0191864	0.919146	1	M6pr	1239.66	1080.14	0.871321	-0.198724	0.402817	1	M6pr
ENSMUSG00000007476	1837.01	1831.99	0.997264	-0.00395321	0.947505	1	Lrrc8a	1724.49	1803.29	1.04569	0.064457	0.966593	1	Lrrc8a
ENSMUSG00000007480	175.439	209.324	1.19314	0.254766	0.431423	0.79504	Mc5r	267.706	496.461	1.8545	0.891028	0.244438	1	Mc5r
ENSMUSG00000007564	2701.39	2138.2	0.791518	-0.337306	0.0468491	0.211969	Ppp2r1a	2183.89	2103.47	0.963176	-0.0541286	0.840679	1	Ppp2r1a
ENSMUSG00000007570	160.601	201.303	1.25343	0.325884	0.4443	0.80242	Fance	158.133	176.932	1.11889	0.162063	0.857991	1	Fance
ENSMUSG00000007589	136.759	240.5	1.75856	0.814399	0.017663	0.106512	Tinf2	169.566	219.347	1.29358	0.371368	0.648189	1	Tinf2
ENSMUSG00000007591	20.9586	41.8504	1.99681	0.997697	0.215869	0.554615	Tssk4	23.263	50.6703	2.17815	1.1231	0.180989	1	Tssk4
ENSMUSG00000007594	17.2568	8.63224	0.500222	-0.999359	0.454138	0.810385	Hapln4	6.58473	1.91384	0.290648	-1.78265	0.587484	1	Hapln4
ENSMUSG00000007603	416.827	588.716	1.41238	0.498125	0.0365362	0.179878	Dus3l	398.026	354.009	0.889412	-0.169077	0.632439	1	Dus3l
ENSMUSG00000007610	96.0211	154.824	1.61239	0.689203	0.0880896	0.323658	Gtpbp3	102.28	71.8466	0.702451	-0.509529	0.502555	1	Gtpbp3
ENSMUSG00000007613	11243.3	21380.4	1.90162	0.927229	0.0432691	0.201204	Tgfbr1	3003.53	6227.3	2.07332	1.05195	0.124048	1	Tgfbr1
ENSMUSG00000007617	1308.77	1789.93	1.36765	0.451695	0.0135912	0.0873701	Homer1	938.944	1098.76	1.17021	0.226768	0.432801	1	Homer1
ENSMUSG00000007646	148.378	187.547	1.26398	0.337976	0.349496	0.715801	Rad51c	135.607	160.918	1.18665	0.246893	0.554081	1	Rad51c
ENSMUSG00000007653	98.1286	17.4875	0.17821	-2.48835	4.90351e-05	0.000895282	Gabrb2	31.2508	25.2834	0.809047	-0.305704	0.956098	1	Gabrb2
ENSMUSG00000007655	96.0578	45.0965	0.469472	-1.09089	0.0409301	0.193479	Cav1	511.544	937.316	1.83233	0.873677	0.39996	1	Cav1
ENSMUSG00000007656	4063.25	3056.18	0.752151	-0.410906	0.0125576	0.0822323	Arpp19	3516.8	3161.13	0.898866	-0.153823	0.407246	1	Arpp19
ENSMUSG00000007659	375.538	1261.22	3.35843	1.74779	5.06459e-16	4.18139e-14	Bcl2l1	376.745	422.639	1.12182	0.165837	0.807681	1	Bcl2l1
ENSMUSG00000007670	1394.31	1948.93	1.39777	0.483128	0.00890296	0.0635912	Khsrp	1132.48	1105.47	0.976143	-0.0348349	0.880981	1	Khsrp
ENSMUSG00000007682	41.1415	20.3767	0.495285	-1.01367	0.216525	0.555155	Dio2	1104.64	1393.68	1.26166	0.335318	0.680956	1	Dio2
ENSMUSG00000007721	58.4715	46.1132	0.788645	-0.342553	0.551006	0.883125	Ccdc124	57.2917	63.281	1.10454	0.143444	0.890286	1	Ccdc124
ENSMUSG00000007739	1615.06	1852.95	1.14729	0.198236	0.279795	0.639495	Cct4	1102.32	1147	1.04053	0.0573227	0.855823	1	Cct4
ENSMUSG00000007777	932.967	850.606	0.911722	-0.133335	0.501933	0.852155	0610009B22Rik	693.198	749.326	1.08097	0.112327	0.825457	1	0610009B22Rik
ENSMUSG00000007783	247.49	352.443	1.42407	0.510021	0.0718515	0.283509	Cpt1c	188.734	189.481	1.00396	0.00569679	0.934099	1	Cpt1c
ENSMUSG00000007805	3.37806	2.08228	0.616412	-0.698033	0.888087	1	Twist2	13.2336	10.6037	0.801269	-0.319641	1	1	Twist2
ENSMUSG00000007812	1024.99	1717.48	1.6756	0.744676	6.77968e-05	0.0011784	Zfp655	1097.81	1134.69	1.0336	0.0476725	0.833887	1	Zfp655
ENSMUSG00000007815	2740.47	2490.92	0.90894	-0.137743	0.417919	0.781287	Rhoa	2866.69	2959.27	1.03229	0.0458533	0.834074	1	Rhoa
ENSMUSG00000007817	2414.97	6699.87	2.7743	1.47213	1.69652e-08	6.44274e-07	Zmiz1	4001.51	3570.31	0.89224	-0.164496	0.539992	1	Zmiz1
ENSMUSG00000007827	708.415	601.682	0.849336	-0.235592	0.298828	0.661914	Ankrd26	370.218	389.627	1.05243	0.0737208	0.788126	1	Ankrd26
ENSMUSG00000007833	87.5179	136.561	1.56037	0.64189	0.131961	0.416458	Aldh16a1	119.052	82.7298	0.694907	-0.525109	0.222614	1	Aldh16a1
ENSMUSG00000007836	14.4407	17.4652	1.20944	0.27434	0.841011	1	Hnrnpa0	7.93562	7.66571	0.965989	-0.049922	1	1	Hnrnpa0
ENSMUSG00000007837	127.077	152.291	1.19842	0.261128	0.523876	0.867248	Prrg2	102.747	134.062	1.30477	0.383797	0.380415	1	Prrg2
ENSMUSG00000007850	12316.7	17042.2	1.38367	0.468502	0.00226792	0.0221114	Hnrnph1	8903.68	9144.03	1.02699	0.0384279	0.85436	1	Hnrnph1
ENSMUSG00000007867	274.508	261.688	0.953297	-0.0690018	0.814128	1	1700019E19Rik	170.039	153.48	0.902614	-0.147819	0.76767	1	1700019E19Rik
ENSMUSG00000007872	3206.47	985.878	0.307465	-1.70151	6.5872e-06	0.000152084	Id3	983.238	712.115	0.724254	-0.465431	0.190947	1	Id3
ENSMUSG00000007877	1.35611	1.55613	1.1475	0.198495	1	1	Tcap	4.05265	4.26218	1.0517	0.0727263	1	1	Tcap
ENSMUSG00000007880	9699.25	7774.06	0.801511	-0.319205	0.0396209	0.189336	Arid1a	4809.23	4015.87	0.835034	-0.260092	0.225769	1	Arid1a
ENSMUSG00000007888	20.983	10.233	0.487679	-1.036	0.361672	0.728718	Crlf1	9.47357	27.1869	2.86976	1.52093	0.251228	1	Crlf1
ENSMUSG00000007891	3625.72	3038.22	0.837964	-0.255041	0.146614	0.442021	Ctsd	4609.11	4991.04	1.08286	0.114853	0.556498	1	Ctsd
ENSMUSG00000007892	2967.53	1798.09	0.605921	-0.722797	0.0300935	0.156242	Rplp1	1538.11	1376.61	0.895001	-0.160039	0.551583	1	Rplp1
ENSMUSG00000007907	16.3955	1.51153	0.0921917	-3.43922	0.054	0.23298	4931407G18Rik	3.19883	5.55533	1.73667	0.796328	0.903013	1	4931407G18Rik
ENSMUSG00000007908	281.924	550.504	1.95267	0.965447	0.0001512	0.00234061	Hmgcll1	80.794	114.344	1.41526	0.501065	0.31901	1	Hmgcll1
ENSMUSG00000007944	12.6998	3.15687	0.248577	-2.00823	0.455731	0.810439	Ttc9b	3.88297	2.34834	0.60478	-0.725518	0.85306	1	Ttc9b
ENSMUSG00000007946	6.99434	0.526145	0.0752243	-3.73266	0.237288	0.584414	Phox2a	4.97063	0.424148	0.0853308	-3.55079	0.504964	1	Phox2a
ENSMUSG00000007950	140.437	156.019	1.11095	0.1518	0.708327	0.973366	Abhd8	190.209	193.236	1.01591	0.0227783	0.903967	1	Abhd8
ENSMUSG00000007987	161.291	244.83	1.51793	0.60211	0.209152	0.545373	Rabl5	117.777	128.486	1.09093	0.125556	0.909402	1	Rabl5
ENSMUSG00000007989	3700.11	7621.92	2.05992	1.04259	1.11876e-10	5.62468e-09	Fzd3	2311.08	2786.98	1.20592	0.270133	0.565052	1	Fzd3
ENSMUSG00000008028	126.124	88.9581	0.705321	-0.503648	0.235727	0.583172	1700008O03Rik	89.5954	122.124	1.36306	0.446849	0.456969	1	1700008O03Rik
ENSMUSG00000008035	241.345	171.536	0.710749	-0.492587	0.122013	0.39703	Mid1ip1	684.984	724.208	1.05726	0.0803341	0.944805	1	Mid1ip1
ENSMUSG00000008036	195.591	176.998	0.904937	-0.144111	0.666558	0.963014	Ap2s1	110.695	157.918	1.4266	0.512584	0.355913	1	Ap2s1
ENSMUSG00000008090	4964.42	1685.87	0.33959	-1.55813	2.04687e-09	8.65105e-08	Fgfrl1	2303.82	1342.75	0.582836	-0.778838	0.000737502	0.301241	Fgfrl1
ENSMUSG00000008129	60.8539	77.3028	1.2703	0.345171	0.591215	0.91586	4930432K21Rik	44.1571	24.7041	0.55946	-0.837894	0.446536	1	4930432K21Rik
ENSMUSG00000008136	72.0693	148.67	2.06288	1.04466	0.135006	0.421314	Fhl2	51.7827	72.6949	1.40385	0.489385	0.507497	1	Fhl2
ENSMUSG00000008140	902.228	607.747	0.673606	-0.570022	0.00693222	0.0526283	2310044H10Rik	702.283	540.262	0.769294	-0.378394	0.225109	1	2310044H10Rik
ENSMUSG00000008153	307.855	489.757	1.59087	0.669816	0.0351501	0.174713	Clstn3	69.5312	55.6774	0.800753	-0.320571	0.500787	1	Clstn3
ENSMUSG00000008167	175.579	211.272	1.20329	0.266979	0.431837	0.795345	Fbxw9	139.841	146.445	1.04722	0.0665694	0.898856	1	Fbxw9
ENSMUSG00000008193	12.5471	1.57843	0.125801	-2.99078	0.121939	0.396942	Spib	16.4444	5.31737	0.323354	-1.62881	0.377347	1	Spib
ENSMUSG00000008200	1596.31	2672.02	1.67387	0.743188	2.00647e-05	0.000410869	Fnbp4	1749.24	1807.11	1.03308	0.0469537	0.87501	1	Fnbp4
ENSMUSG00000008206	197.241	208.294	1.05604	0.078663	0.802165	1	Lass4	92.2504	97.4197	1.05604	0.0786579	0.774426	1	Lass4
ENSMUSG00000008226	218.81	236.037	1.07873	0.109331	0.73506	0.99161	Scrn3	212.303	223.609	1.05326	0.0748565	0.923603	1	Scrn3
ENSMUSG00000008301	493.214	500.788	1.01536	0.0219853	0.952776	1	Phax	337.259	296.666	0.879639	-0.185017	0.57182	1	Phax
ENSMUSG00000008305	1708.75	1317.97	0.771305	-0.374627	0.209985	0.545996	Tle1	1707.02	1463.58	0.85739	-0.221977	0.400943	1	Tle1
ENSMUSG00000008307	24.5077	66.9269	2.73085	1.44935	0.0243605	0.134509	1700109H08Rik	51.4727	65.1637	1.26599	0.340262	0.611888	1	1700109H08Rik
ENSMUSG00000008318	124.878	96.4488	0.772344	-0.372685	0.373923	0.74354	Relt	444.857	258.524	0.58114	-0.783043	0.141019	1	Relt
ENSMUSG00000008333	569.651	1035.55	1.81786	0.862243	4.64424e-05	0.000857213	Snrpb2	341.007	390.579	1.14537	0.195812	0.473831	1	Snrpb2
ENSMUSG00000008348	1302.68	1368.68	1.05067	0.0713102	0.877933	1	Ubc	2238.72	1912.71	0.854378	-0.227054	0.38068	1	Ubc
ENSMUSG00000008373	614.324	819.501	1.33399	0.415747	0.161928	0.469047	Prpf31	414.856	398.928	0.961606	-0.0564824	0.80297	1	Prpf31
ENSMUSG00000008384	117.67	55.4186	0.470967	-1.0863	0.0230265	0.129016	Sertad1	80.4786	70.1914	0.872175	-0.197311	0.855879	1	Sertad1
ENSMUSG00000008393	339.388	338.171	0.996413	-0.00518382	1	1	Carhsp1	193.624	287.749	1.48612	0.57155	0.14857	1	Carhsp1
ENSMUSG00000008398	388.88	261.697	0.672951	-0.571426	0.0370369	0.181462	Elk3	389.872	411.445	1.05533	0.0776995	0.721615	1	Elk3
ENSMUSG00000008429	802.304	1017.27	1.26794	0.342484	0.0877525	0.323057	Herpud2	1021.18	972.656	0.952485	-0.070232	0.775607	1	Herpud2
ENSMUSG00000008435	160.112	181.006	1.13049	0.176953	0.722812	0.982563	Rdh13	235.412	171.739	0.729524	-0.454972	0.208232	1	Rdh13
ENSMUSG00000008438	30.4025	26.9135	0.885238	-0.175862	0.872141	1	Adam21	21.8534	27.6835	1.26678	0.341168	0.72307	1	Adam21
ENSMUSG00000008450	821.961	809.116	0.984372	-0.0227241	0.889665	1	Nutf2	612.917	431.99	0.70481	-0.504693	0.0949348	1	Nutf2
ENSMUSG00000008461	14.288	218.215	15.2725	3.93287	5.66649e-16	4.63291e-14	Fut1	37.8127	27.9628	0.739508	-0.435362	0.589972	1	Fut1
ENSMUSG00000008475	2254.72	2971.04	1.3177	0.398025	0.0240725	0.133347	Arpc5	2476.14	2729.01	1.10213	0.140289	0.461345	1	Arpc5
ENSMUSG00000008482	19.3703	13.6707	0.705752	-0.502766	0.731338	0.98833	Rnf151	3.88297	8.31746	2.14204	1.09898	0.670801	1	Rnf151
ENSMUSG00000008489	67.3595	134.603	1.99828	0.998757	0.0269962	0.144836	Elavl2	9.16359	29.4215	3.21069	1.68289	0.171219	1	Elavl2
ENSMUSG00000008496	16.8292	2.63072	0.156319	-2.67743	0.0865366	0.320222	Pou2f2	20.5439	4.69668	0.228617	-2.12899	0.252206	1	Pou2f2
ENSMUSG00000008540	1942.36	738.377	0.380145	-1.39538	2.82273e-13	1.86073e-11	Mgst1	1742.41	2279.81	1.30842	0.387831	0.19691	1	Mgst1
ENSMUSG00000008575	5372.36	6856.82	1.27631	0.351983	0.167668	0.478594	Nfib	4234.09	4323.96	1.02123	0.0303023	0.841692	1	Nfib
ENSMUSG00000008590	30.9829	11.486	0.37072	-1.4316	0.295752	0.658482	Htr3b	1.44442	6.17602	4.27578	2.09619	0.518246	1	Htr3b
ENSMUSG00000008601	653.034	456.779	0.699473	-0.51566	0.025018	0.137096	Rab25	496.738	377.275	0.759505	-0.396868	0.234369	1	Rab25
ENSMUSG00000008604	1038.9	1203.91	1.15883	0.212675	0.272991	0.632006	Ubqln4	736.566	585.263	0.794584	-0.331728	0.214177	1	Ubqln4
ENSMUSG00000008658	42.3449	35.0997	0.828901	-0.270728	0.83215	1	A2bp1	22.766	44.3907	1.94987	0.963381	0.403532	1	A2bp1
ENSMUSG00000008668	973.93	682.519	0.700788	-0.51295	0.480173	0.831909	Rps18	236.103	273.524	1.1585	0.212253	0.637095	1	Rps18
ENSMUSG00000008682	2499.56	1910.94	0.764511	-0.387392	0.0248296	0.136397	Rpl10	1253.72	1257.33	1.00288	0.00414859	0.829915	1	Rpl10
ENSMUSG00000008683	3863.43	3160.72	0.818112	-0.28963	0.110709	0.374271	Rps15a	2032.13	1873.12	0.921756	-0.117543	0.547727	1	Rps15a
ENSMUSG00000008686	431.438	566.873	1.31391	0.393871	0.109271	0.371792	CT033756.2	421.271	323.398	0.767673	-0.381436	0.193305	1	CT033756.2
ENSMUSG00000008690	270.128	324.647	1.20182	0.265226	0.349947	0.716377	Ncaph2	264.46	226.754	0.857424	-0.221919	0.548202	1	Ncaph2
ENSMUSG00000008730	4062.13	3835.76	0.944274	-0.0827227	0.603838	0.918389	Hipk1	3706.63	3352.09	0.904351	-0.145046	0.548173	1	Hipk1
ENSMUSG00000008734	245.291	118.261	0.482126	-1.05252	0.0263983	0.142504	Gprc5b	447.86	351.774	0.785457	-0.348396	0.353769	1	Gprc5b
ENSMUSG00000008763	3263.28	2762.7	0.846603	-0.240243	0.153848	0.455432	Man1a2	1904.21	1825.04	0.958423	-0.0612652	0.788916	1	Man1a2
ENSMUSG00000008789	22.4003	4.6684	0.208408	-2.26252	0.0780503	0.29924	Ceacam5	7.39178	2.34834	0.317696	-1.65428	0.504798	1	Ceacam5
ENSMUSG00000008813	11.0627	1.57843	0.142681	-2.80913	0.167968	0.47897	Tppp2	2.25147	4.05528	1.80117	0.848934	0.902691	1	Tppp2
ENSMUSG00000008822	356.87	297.105	0.832529	-0.264428	0.34136	0.70599	Acyp1	361.598	353.492	0.977583	-0.0327089	0.819808	1	Acyp1
ENSMUSG00000008843	2.47399	2.63072	1.06335	0.0886206	1	1	Cldn13	0.497063	0	0	#NAME?	1	1	Cldn13
ENSMUSG00000008845	59.736	30.7881	0.515403	-0.956227	0.146201	0.44113	Cd163	52.0525	95.2577	1.83003	0.871868	0.250775	1	Cd163
ENSMUSG00000008855	464.529	1631.38	3.51191	1.81225	5.24262e-19	5.28735e-17	Hdac5	712.128	723.629	1.01615	0.0231146	0.882745	1	Hdac5
ENSMUSG00000008859	828.583	804.233	0.970613	-0.0430321	0.834999	1	Rala	776.05	780.486	1.00572	0.00822277	0.944539	1	Rala
ENSMUSG00000008874	9.87761	4.03075	0.408069	-1.29311	0.496996	0.846632	Clec3a	36.6717	63.9326	1.74338	0.801883	0.47899	1	Clec3a
ENSMUSG00000008892	958.323	970.106	1.0123	0.0176298	0.957461	1	Vdac3	788.189	723.215	0.917565	-0.124117	0.698506	1	Vdac3
ENSMUSG00000008932	7.07987	10.1215	1.42961	0.515624	0.757679	1	Slc1a7	9.97064	4.05528	0.406722	-1.29788	0.50234	1	Slc1a7
ENSMUSG00000008958	501.412	543.776	1.08449	0.117015	0.645748	0.948287	Vps72	307.289	344.057	1.11966	0.163054	0.695353	1	Vps72
ENSMUSG00000008976	1346.31	1935.63	1.43773	0.523797	0.00393512	0.0341372	Gabpa	1328.07	1614.69	1.21582	0.281933	0.184978	1	Gabpa
ENSMUSG00000008999	1274.55	430.655	0.337888	-1.56538	1.0634e-12	6.54856e-11	Bmp7	567.525	431.68	0.760637	-0.39472	0.184758	1	Bmp7
ENSMUSG00000009013	1607.37	1896.07	1.17961	0.238315	0.189542	0.514358	Dynll1	1045.24	827.794	0.791963	-0.336495	0.322297	1	Dynll1
ENSMUSG00000009030	805.932	620.129	0.769455	-0.378091	0.0793456	0.303043	Pdcl	606.83	617.24	1.01715	0.0245394	0.848419	1	Pdcl
ENSMUSG00000009035	1027.39	1526.8	1.4861	0.571535	0.00547306	0.0442632	Tmem184b	692.413	748.064	1.08037	0.11153	0.681365	1	Tmem184b
ENSMUSG00000009047	0.904071	0	0	#NAME?	0.906363	1	Gm5965	NA	NA	NA	NA	NA	NA	NA
ENSMUSG00000009070	9.59662	22.0667	2.29942	1.20127	0.279041	0.63916	Rtdr1	13.5904	10.8831	0.800791	-0.320503	0.790046	1	Rtdr1
ENSMUSG00000009073	1412.17	1864.14	1.32005	0.400595	0.0264862	0.142841	Nf2	1797.03	1793.44	0.998001	-0.00288675	0.878896	1	Nf2
ENSMUSG00000009075	13.4084	8.69914	0.648785	-0.624188	0.65482	0.953389	Cabp7	28.561	30.2387	1.05874	0.0823487	0.941306	1	Cabp7
ENSMUSG00000009076	53.4808	61.8216	1.15596	0.209091	0.757853	1	Zmat5	24.7422	22.9557	0.927796	-0.10812	0.975867	1	Zmat5
ENSMUSG00000009079	3332.3	5357.93	1.60788	0.685156	0.000535452	0.00691592	Ewsr1	4167.46	3906.33	0.93734	-0.0933563	0.577773	1	Ewsr1
ENSMUSG00000009090	892.589	1108.8	1.24223	0.312929	0.123766	0.400678	Ap1b1	886.918	805.893	0.908644	-0.138213	0.736267	1	Ap1b1
ENSMUSG00000009092	41.5507	96.8949	2.33197	1.22155	0.0682049	0.274392	Derl3	249.979	317.595	1.27048	0.345377	0.524021	1	Derl3
ENSMUSG00000009093	13.2801	1.00769	0.0758796	-3.72014	0.149563	0.447342	Gstt4	2.74853	2.33799	0.850631	-0.233395	1	1	Gstt4
ENSMUSG00000009097	2.75497	7.12071	2.58467	1.36998	0.564395	0.894238	Tbx1	26.1399	33.7353	1.29057	0.368006	0.708086	1	Tbx1
ENSMUSG00000009108	22.9195	24.0152	1.04781	0.0673721	0.968568	1	Gnat2	29.8771	19.3557	0.647842	-0.626286	0.611147	1	Gnat2
ENSMUSG00000009112	731.535	841.861	1.15081	0.202655	0.342813	0.708053	Bcl2l13	601.222	642.472	1.06861	0.095736	0.826703	1	Bcl2l13
ENSMUSG00000009114	2.71221	7.09841	2.6172	1.38803	0.565482	0.895136	2610028H24Rik	3.3859	0	0	#NAME?	0.532256	1	2610028H24Rik
ENSMUSG00000009115	0.904071	0	0	#NAME?	0.906363	1	1700027D21Rik	3.33914	0.848296	0.254047	-1.97684	0.775338	1	1700027D21Rik
ENSMUSG00000009116	9.96313	2.08228	0.208998	-2.25844	0.276772	0.636926	Gm9744	5.04678	1.92419	0.381272	-1.39111	0.634064	1	Gm9744
ENSMUSG00000009145	26.212	47.7495	1.82167	0.865258	0.234371	0.581696	Dqx1	34.6019	49.6565	1.43508	0.521129	0.559206	1	Dqx1
ENSMUSG00000009185	4.6914	1.00769	0.214794	-2.21897	0.538746	0.875563	Ccl8	5.46769	4.24148	0.775735	-0.366365	1	1	Ccl8
ENSMUSG00000009207	704.707	1125.84	1.59761	0.675912	0.000799021	0.00951528	Lnp	1640.38	1827.91	1.11432	0.156159	0.526309	1	Lnp
ENSMUSG00000009210	7.89841	0	0	#NAME?	0.101061	0.353211	2310007L24Rik	4.19296	2.34834	0.560068	-0.836326	0.803144	1	2310007L24Rik
ENSMUSG00000009214	9.08347	5.67609	0.624881	-0.678347	0.709708	0.974092	Tmem8c	3.19883	1.27244	0.397784	-1.32994	0.855704	1	Tmem8c
ENSMUSG00000009216	7.16539	0	0	#NAME?	0.131661	0.415923	Fam163b	0.450294	0.641397	1.4244	0.51035	1	1	Fam163b
ENSMUSG00000009246	69.1432	26.1643	0.378408	-1.40199	0.0285849	0.150765	Trpm5	13.6198	44.5563	3.27145	1.70993	0.0909651	1	Trpm5
ENSMUSG00000009248	5.72376	0.526145	0.0919229	-3.44343	0.335734	0.700738	Ascl2	11.4444	6.36222	0.555923	-0.847044	0.757535	1	Ascl2
ENSMUSG00000009281	7.16539	6.24683	0.871806	-0.197921	0.95684	1	Rarres2	7.90624	3.40353	0.430487	-1.21596	0.678311	1	Rarres2
ENSMUSG00000009291	1408.06	2257.67	1.60339	0.681123	0.000134426	0.00211992	Pttg1ip	2075.07	2334.45	1.125	0.169923	0.401739	1	Pttg1ip
ENSMUSG00000009292	175.262	167.25	0.954289	-0.0675019	0.8308	1	Trpm2	94.5193	110.755	1.17177	0.228686	0.680088	1	Trpm2
ENSMUSG00000009293	113.388	125.948	1.11078	0.151568	0.737197	0.993457	Ube2g2	48.1575	68.6603	1.42574	0.511715	0.434979	1	Ube2g2
ENSMUSG00000009350	11.7896	3.11227	0.263983	-1.92148	0.437604	0.79843	Mpo	10.0642	22.0971	2.19562	1.13463	0.307935	1	Mpo
ENSMUSG00000009356	39.5776	13.3006	0.336065	-1.57319	0.0680503	0.274076	Lpo	54.9935	127.545	2.31927	1.21367	0.207625	1	Lpo
ENSMUSG00000009376	253.647	153.847	0.606541	-0.721324	0.183904	0.506617	Met	794.097	1074.43	1.35302	0.436184	0.526541	1	Met
ENSMUSG00000009378	17.0002	14.9683	0.880475	-0.183646	0.89253	1	Slc16a12	17.9998	16.8108	0.933943	-0.0985942	0.998725	1	Slc16a12
ENSMUSG00000009394	19.798	20.1405	1.0173	0.0247482	1	1	Syn2	13.4795	16.8211	1.24791	0.319512	0.837829	1	Syn2
ENSMUSG00000009406	603.145	637.88	1.05759	0.0807795	0.76554	1	Elk1	559.192	459.301	0.821366	-0.283903	0.351101	1	Elk1
ENSMUSG00000009418	807.508	1668.61	2.06637	1.0471	6.42105e-08	2.2437e-06	Nav1	2075.28	1800.86	0.867767	-0.20462	0.665756	1	Nav1
ENSMUSG00000009470	6570.13	7489.8	1.13998	0.189005	0.242426	0.591367	Tnpo1	6315.9	5632.24	0.891757	-0.165278	0.464379	1	Tnpo1
ENSMUSG00000009471	1.44163	0	0	#NAME?	0.793351	1	Myod1	NA	NA	NA	NA	NA	NA	NA
ENSMUSG00000009487	17578.8	12389.8	0.704815	-0.504683	0.000977843	0.011238	Otog	31820.2	34700.3	1.09051	0.125002	0.835477	1	Otog
ENSMUSG00000009535	888.954	1522.34	1.71251	0.77611	6.02502e-05	0.001071	Rnmt	793.291	783.527	0.987692	-0.0178663	0.892474	1	Rnmt
ENSMUSG00000009545	58.2333	89.5421	1.53764	0.620722	0.231406	0.577401	Kcnq1	82.1689	83.1745	1.01224	0.0175497	0.896022	1	Kcnq1
ENSMUSG00000009549	1015.75	1749.94	1.72281	0.784764	3.24838e-05	0.000629946	Srp14	909.862	889.037	0.977111	-0.033405	0.772332	1	Srp14
ENSMUSG00000009551	0.494798	2.56382	5.18155	2.37338	0.70117	0.971207	6330409D20Rik	1.94148	1.69659	0.873864	-0.19452	1	1	6330409D20Rik
ENSMUSG00000009555	436.142	523.81	1.20101	0.264245	0.377773	0.746019	Cdk9	553.643	370.53	0.669259	-0.579364	0.0578553	1	Cdk9
ENSMUSG00000009563	170.644	124.695	0.730735	-0.452579	0.230297	0.57584	Tor2a	178.32	136.483	0.765383	-0.385746	0.384213	1	Tor2a
ENSMUSG00000009566	46.3948	32.2551	0.69523	-0.524439	0.46587	0.81993	Fpgs	41.017	50.2772	1.22576	0.293682	0.726505	1	Fpgs
ENSMUSG00000009569	1065.47	1026.42	0.963346	-0.0538735	0.761686	1	Mkl2	1494.63	1396.73	0.934502	-0.0977306	0.738307	1	Mkl2
ENSMUSG00000009575	10977.4	8864.25	0.807502	-0.308463	0.0468385	0.21195	Cbx5	9660.47	8436.84	0.873336	-0.195392	0.328003	1	Cbx5
ENSMUSG00000009580	16.481	0.526145	0.0319243	-4.9692	0.0344116	0.171976	Odam	6.30412	2.33799	0.370867	-1.43103	0.657949	1	Odam
ENSMUSG00000009585	23.8235	17.6882	0.742468	-0.429599	0.647517	0.948884	Apobec3	32.5495	52.0875	1.60025	0.678301	0.344726	1	Apobec3
ENSMUSG00000009588	27.4642	3.57151	0.130042	-2.94295	0.185118	0.5081	St6galnac1	2.88884	3.41388	1.18175	0.240924	1	1	St6galnac1
ENSMUSG00000009596	41.7706	4.05305	0.0970311	-3.36541	0.00118601	0.0131504	Taf7l	21.9121	66.2086	3.02155	1.59529	0.0391512	1	Taf7l
ENSMUSG00000009614	207.595	72.0323	0.346985	-1.52705	9.73576e-05	0.00160917	Sardh	84.6248	100.72	1.19019	0.251195	0.647288	1	Sardh
ENSMUSG00000009621	432.959	372.923	0.861334	-0.215356	0.405771	0.767437	Vav2	262.231	311.491	1.18785	0.248352	0.557566	1	Vav2
ENSMUSG00000009628	417.541	437.459	1.0477	0.0672303	0.867718	1	Tex15	1038.93	1043.84	1.00472	0.00679573	0.828743	1	Tex15
ENSMUSG00000009630	1112.17	1017.51	0.914881	-0.128344	0.517674	0.863404	Ppp2cb	979.907	1015.97	1.0368	0.0521428	0.896669	1	Ppp2cb
ENSMUSG00000009633	0.452035	4.03075	8.91688	3.15654	0.486886	0.836559	G0s2	13.5904	21.9419	1.61452	0.691106	0.573353	1	G0s2
ENSMUSG00000009640	255.706	334.778	1.30923	0.388716	0.168561	0.480412	Dmap1	178.507	211.702	1.18596	0.246057	0.563361	1	Dmap1
ENSMUSG00000009646	27.2871	0.503843	0.0184645	-5.7591	0.00072626	0.00882421	Pla2g12b	6.46182	3.18628	0.493094	-1.02007	0.803023	1	Pla2g12b
ENSMUSG00000009647	207.149	262.322	1.26634	0.340669	0.28141	0.641249	Ccdc109a	212.499	210.223	0.989285	-0.0155418	0.916477	1	Ccdc109a
ENSMUSG00000009654	14.288	4.55689	0.318931	-1.64868	0.296194	0.659133	Oit3	5.91799	16.6556	2.81441	1.49283	0.481697	1	Oit3
ENSMUSG00000009670	40.1519	12.7968	0.31871	-1.64968	0.0617284	0.255948	Tex11	4.78356	4.47943	0.936423	-0.0947682	0.991081	1	Tex11
ENSMUSG00000009681	1035.44	1323.52	1.27822	0.354131	0.0643023	0.262803	Bcr	749.068	749.988	1.00123	0.00177109	0.928847	1	Bcr
ENSMUSG00000009687	36.2179	34.5158	0.953003	-0.0694476	0.936587	1	Fxyd5	157.915	140.683	0.890878	-0.166701	0.936137	1	Fxyd5
ENSMUSG00000009731	77.9945	51.1517	0.655837	-0.608592	0.386581	0.753499	Kcnd1	73.3848	48.4667	0.660446	-0.598487	0.542281	1	Kcnd1
ENSMUSG00000009733	579.389	812.068	1.40159	0.487068	0.0257053	0.139697	Tcfcp2	437.067	431.473	0.987202	-0.0185831	0.893661	1	Tcfcp2
ENSMUSG00000009734	35.6132	6.81758	0.191434	-2.38508	0.0175324	0.105914	Pou6f2	11.1344	7.68642	0.690328	-0.534647	0.68021	1	Pou6f2
ENSMUSG00000009739	342.961	379.013	1.10512	0.144203	0.605671	0.918417	Pou6f1	366.019	514.006	1.40432	0.489867	0.135872	1	Pou6f1
ENSMUSG00000009741	105.624	124.753	1.18111	0.240141	0.675693	0.968264	Ubp1	104.682	87.023	0.831305	-0.26655	0.686345	1	Ubp1
ENSMUSG00000009772	22.7668	88.1329	3.87112	1.95275	0.00119232	0.0131942	Nuak2	26.6783	31.4387	1.17844	0.236875	0.777373	1	Nuak2
ENSMUSG00000009828	1253.61	1564.74	1.24819	0.319836	0.0790558	0.302235	Ick	795.155	909.52	1.14383	0.193869	0.369052	1	Ick
ENSMUSG00000009863	373.565	420.449	1.1255	0.170571	0.525867	0.8673	Sdhb	353.166	317.729	0.899658	-0.152552	0.617387	1	Sdhb
ENSMUSG00000009876	578.894	131.236	0.226702	-2.14113	0.000163228	0.00250493	Cox4i2	148.952	42.4046	0.284687	-1.81255	0.000736182	0.301241	Cox4i2
ENSMUSG00000009894	846.255	915.022	1.08126	0.112714	0.750455	0.999937	Snap47	563.784	567.78	1.00709	0.0101888	0.956683	1	Snap47
ENSMUSG00000009900	7.81289	1.00769	0.128977	-2.95481	0.26595	0.622856	Wnt3a	1.39765	2.96904	2.1243	1.08699	0.792083	1	Wnt3a
ENSMUSG00000009905	1665.2	1179.27	0.708185	-0.497801	0.00751798	0.0558665	Kdsr	986.061	992.622	1.00665	0.00956768	0.976753	1	Kdsr
ENSMUSG00000009907	1184.36	1937.26	1.6357	0.709907	0.000102218	0.00167717	Vps4b	1336.1	1358.82	1.017	0.02432	0.915256	1	Vps4b
ENSMUSG00000009927	3520.44	3016.94	0.856978	-0.22267	0.443649	0.80242	Rps25	2149.78	1798.84	0.836753	-0.257127	0.240825	1	Rps25
ENSMUSG00000009941	31.8442	5.08304	0.159622	-2.64727	0.0540532	0.233045	Nxf2	2.39178	14.2866	5.97321	2.57851	0.20786	1	Nxf2
ENSMUSG00000009995	701.94	1101.15	1.56873	0.649594	0.00141962	0.0152926	Taz	861.991	785.307	0.911038	-0.134417	0.562022	1	Taz
ENSMUSG00000010021	561.808	4982.49	8.86867	3.14872	4.96211e-43	1.57687e-40	Kif19a	1750.45	1445.7	0.825901	-0.27596	0.381872	1	Kif19a
ENSMUSG00000010025	974.627	587.571	0.602867	-0.730088	0.0121499	0.0802803	Aldh3a2	939.615	1024.29	1.09011	0.12448	0.648654	1	Aldh3a2
ENSMUSG00000010044	21.8016	30.2174	1.38602	0.470946	0.60845	0.919798	Zmynd10	19.2571	6.37257	0.33092	-1.59545	0.336009	1	Zmynd10
ENSMUSG00000010045	183.173	167.897	0.916607	-0.125625	0.710011	0.974196	Tmem115	131.496	142.917	1.08686	0.120168	0.831064	1	Tmem115
ENSMUSG00000010047	349.467	298.759	0.8549	-0.226173	0.405754	0.767437	Hyal2	151.454	145.4	0.960028	-0.0588522	0.945868	1	Hyal2
ENSMUSG00000010048	55.4355	50.9733	0.919505	-0.121071	0.842959	1	Ifrd2	72.8476	34.5319	0.47403	-1.07695	0.147556	1	Ifrd2
ENSMUSG00000010051	78.4345	75.7153	0.965332	-0.0509034	0.944837	1	Hyal1	65.6189	67.1293	1.02302	0.0328323	1	1	Hyal1
ENSMUSG00000010054	41.7034	53.0555	1.27221	0.347337	0.587923	0.915251	Tusc2	39.1864	35.9906	0.918445	-0.122734	0.923006	1	Tusc2
ENSMUSG00000010057	166.704	161.811	0.970647	-0.0429812	0.936317	1	Nprl2	152.625	106.544	0.69808	-0.518536	0.231033	1	Nprl2
ENSMUSG00000010064	26.664	6.75068	0.253175	-1.98179	0.0748513	0.290438	Slc38a3	57.0165	51.7255	0.907201	-0.140506	0.921435	1	Slc38a3
ENSMUSG00000010066	216.092	373.716	1.72943	0.790301	0.0143492	0.091044	Cacna2d2	180.396	142.266	0.78863	-0.342579	0.399969	1	Cacna2d2
ENSMUSG00000010067	205.506	287.197	1.39752	0.482865	0.111724	0.376305	Rassf1	296.441	249.451	0.841486	-0.248989	0.542205	1	Rassf1
ENSMUSG00000010080	262.792	681.143	2.59195	1.37404	1.09704e-06	2.97057e-05	Epn3	592.023	732.164	1.23671	0.306513	0.410018	1	Epn3
ENSMUSG00000010086	25.2224	69.4461	2.75335	1.46119	0.0243601	0.134509	Rnf112	5.59061	11.0692	1.97997	0.98548	0.60582	1	Rnf112
ENSMUSG00000010095	1562.5	1266.38	0.810482	-0.303148	0.174774	0.492507	Slc3a2	613.156	577.763	0.942278	-0.0857753	0.931088	1	Slc3a2
ENSMUSG00000010097	2438.55	3231.62	1.32522	0.406236	0.0150685	0.0944895	Nxf1	2160.72	1978.58	0.915705	-0.127045	0.563939	1	Nxf1
ENSMUSG00000010110	1048.79	1296.19	1.23589	0.305555	0.108213	0.369691	Stx5a	1119.18	1117.48	0.998477	-0.00219895	0.984812	1	Stx5a
ENSMUSG00000010122	46.8346	9.29219	0.198405	-2.33348	0.181172	0.502732	Slc47a1	4.23972	7.03467	1.65923	0.730512	0.81099	1	Slc47a1
ENSMUSG00000010136	31.3127	55.1824	1.7623	0.817462	0.229389	0.574581	1700027A23Rik	11.5086	14.9073	1.29532	0.373306	0.804219	1	1700027A23Rik
ENSMUSG00000010142	19.4315	6.13533	0.315742	-1.66318	0.202128	0.535359	Tnfrsf13b	17.035	5.11048	0.299998	-1.73698	0.279176	1	Tnfrsf13b
ENSMUSG00000010154	813.281	851.172	1.04659	0.0656964	0.763928	1	Spire2	1098.76	1433.76	1.30489	0.383923	0.177169	1	Spire2
ENSMUSG00000010175	18541.4	10639.7	0.573833	-0.801298	2.47598e-07	7.68696e-06	Prox1	5546.97	5012.14	0.903581	-0.146275	0.566095	1	Prox1
ENSMUSG00000010205	1856.83	2109.75	1.13621	0.184231	0.307482	0.671294	Raver1	1505	1355.72	0.900815	-0.150697	0.665316	1	Raver1
ENSMUSG00000010277	4465.05	3920.97	0.878146	-0.187467	0.253122	0.605956	2610507B11Rik	5268.66	4341.98	0.824114	-0.279083	0.236983	1	2610507B11Rik
ENSMUSG00000010290	792.31	745.622	0.941074	-0.0876201	0.664997	0.961928	AI597479	679.472	490.813	0.722344	-0.469241	0.107313	1	AI597479
ENSMUSG00000010307	1189.25	625.266	0.525763	-0.927514	0.0048203	0.0400424	Tmem86a	2481.59	2336.41	0.941498	-0.0869703	0.66787	1	Tmem86a
ENSMUSG00000010311	44.0003	30.7658	0.699219	-0.516185	0.614387	0.921233	Optc	33.3859	28.4697	0.852744	-0.229815	0.946484	1	Optc
ENSMUSG00000010342	132.099	363.863	2.75448	1.46178	2.61162e-06	6.59464e-05	Tex14	77.2798	114.572	1.48256	0.568091	0.289312	1	Tex14
ENSMUSG00000010358	26.8534	29.7581	1.10817	0.148178	0.852004	1	Ifi35	195.069	180.243	0.923996	-0.114042	0.680756	1	Ifi35
ENSMUSG00000010362	77.9397	70.6901	0.906984	-0.140851	0.817015	1	Rdm1	79.4203	76.0261	0.957263	-0.0630134	0.904366	1	Rdm1
ENSMUSG00000010376	783.318	709.759	0.906094	-0.142268	0.622379	0.928223	Nedd8	556.643	475.916	0.854975	-0.226045	0.45365	1	Nedd8
ENSMUSG00000010392	822.798	853.758	1.03763	0.0532888	0.836124	1	Gosr1	934.23	737.73	0.789665	-0.340687	0.158438	1	Gosr1
ENSMUSG00000010406	236.983	171.237	0.722569	-0.468793	0.152571	0.453167	Mrpl52	159.946	128	0.800271	-0.32144	0.454623	1	Mrpl52
ENSMUSG00000010435	14.0742	2.58612	0.183749	-2.44419	0.151725	0.451209	1700094C09Rik	2.88884	2.96904	1.02776	0.0395036	0.962344	1	1700094C09Rik
ENSMUSG00000010453	868.35	876.213	1.00905	0.0130043	0.948979	1	4632411B12Rik	867.698	860.526	0.991734	-0.0119745	0.956478	1	4632411B12Rik
ENSMUSG00000010461	4450.1	12577.7	2.82638	1.49895	9.70581e-21	1.0898e-18	Eya4	4535.67	7345.04	1.61939	0.695454	0.00242769	0.69679	Eya4
ENSMUSG00000010476	4647.21	2466.14	0.53067	-0.914112	4.89243e-08	1.72929e-06	Ebf3	2903.13	2395.78	0.825239	-0.277116	0.194029	1	Ebf3
ENSMUSG00000010492	26.7007	62.8739	2.35476	1.23558	0.0530735	0.230117	AL844529.1	61.625	65.3913	1.06112	0.0855841	0.928134	1	AL844529.1
ENSMUSG00000010505	130.693	1403.88	10.7418	3.42516	6.71173e-47	2.62889e-44	Myt1	23.7133	60.2085	2.53902	1.34427	0.468707	1	Myt1
ENSMUSG00000010517	1031.8	1223.42	1.18571	0.245746	0.205862	0.540909	Faf1	788.887	1041.3	1.31996	0.40049	0.151563	1	Faf1
ENSMUSG00000010529	352.13	17.4652	0.0495987	-4.33356	1.77171e-25	2.6407e-23	Gm266	46.017	12.1451	0.263927	-1.92179	0.0436643	1	Gm266
ENSMUSG00000010538	78.3429	66.7262	0.85172	-0.231549	0.755168	1	1700021C14Rik	61.625	67.8845	1.10157	0.139566	0.773465	1	1700021C14Rik
ENSMUSG00000010554	1338.7	1466.58	1.09552	0.131622	0.488012	0.837468	Mett10d	1106.89	1157.52	1.04574	0.0645235	0.801816	1	Mett10d
ENSMUSG00000010592	12.3516	6.04612	0.489501	-1.03062	0.529225	0.869135	Dazl	7.39178	6.62087	0.895707	-0.158902	0.874089	1	Dazl
ENSMUSG00000010601	3.91562	2.08228	0.531787	-0.911079	0.82238	1	Apol7a	2.7953	0	0	#NAME?	0.610311	1	Apol7a
ENSMUSG00000010607	105.856	113.927	1.07625	0.106011	0.814755	1	Pigyl	95.21	86.1746	0.9051	-0.143851	0.860196	1	Pigyl
ENSMUSG00000010608	4023.64	4814.6	1.19658	0.258913	0.108516	0.37038	Rbm25	3559.33	3178.56	0.893023	-0.163231	0.413187	1	Rbm25
ENSMUSG00000010609	502.164	186.24	0.370876	-1.43099	1.84033e-07	5.84275e-06	Psen2	228.753	157.008	0.686364	-0.542954	0.142158	1	Psen2
ENSMUSG00000010651	7.07987	9.3368	1.31878	0.399205	0.843993	1	Acaa1b	6.36828	16.666	2.61703	1.38793	0.602266	1	Acaa1b
ENSMUSG00000010660	545.657	434.939	0.797093	-0.327181	0.541296	0.877876	Plcd1	367.961	394.138	1.07114	0.0991486	0.965987	1	Plcd1
ENSMUSG00000010663	1571.07	1522.52	0.9691	-0.045283	0.816728	1	Fads1	1454.54	1359.93	0.934955	-0.0970305	0.997794	1	Fads1
ENSMUSG00000010721	650.725	817.636	1.2565	0.329411	0.116366	0.386261	Lmbr1	663.016	684.525	1.03244	0.0460577	0.924944	1	Lmbr1
ENSMUSG00000010751	1822.44	2750.26	1.50911	0.593695	0.0184279	0.109904	Tnfrsf22	1786.54	1983.82	1.11043	0.151113	0.545401	1	Tnfrsf22
ENSMUSG00000010755	316.346	681.134	2.15313	1.10644	4.05546e-06	9.82792e-05	Cars	615.142	530.093	0.861741	-0.214674	0.543008	1	Cars
ENSMUSG00000010760	9.10182	2.08228	0.228776	-2.12799	0.329731	0.695796	Phlda2	10.4383	1.69659	0.162535	-2.62118	0.517612	1	Phlda2
ENSMUSG00000010796	20.4882	1.55613	0.0759525	-3.71876	0.0186625	0.110908	Asz1	3.15206	0.424148	0.134562	-2.89366	0.691108	1	Asz1
ENSMUSG00000010797	14.4835	3.5269	0.243512	-2.03794	0.20727	0.54281	Wnt2	21.6195	15.559	0.719674	-0.474584	0.67624	1	Wnt2
ENSMUSG00000010803	34.3853	7.16531	0.208383	-2.26269	0.0273394	0.146156	Gabra1	10.7483	12.7762	1.18867	0.249348	0.866866	1	Gabra1
ENSMUSG00000010825	85.2882	1103.02	12.9328	3.69296	3.55757e-16	2.96626e-14	Grid2ip	119.478	137.921	1.15436	0.207095	0.59856	1	Grid2ip
ENSMUSG00000010830	101.079	83.9238	0.830279	-0.268332	0.568283	0.897993	Kdelr3	228.956	186.791	0.815838	-0.293645	0.611718	1	Kdelr3
ENSMUSG00000010841	15.2593	0.526145	0.0344803	-4.85808	0.0236142	0.13137	1700006E09Rik	0.994126	2.76214	2.77846	1.47428	0.772042	1	1700006E09Rik
ENSMUSG00000010911	199.886	288.094	1.44129	0.527362	0.0809985	0.307221	Apip	160.36	186.263	1.16153	0.216029	0.567623	1	Apip
ENSMUSG00000010914	486.263	620.713	1.2765	0.352189	0.136072	0.423084	Pdhx	427.918	381.237	0.890912	-0.166646	0.58782	1	Pdhx
ENSMUSG00000010936	695.953	727.23	1.04494	0.0634225	0.803743	1	Vac14	611.035	516.427	0.845168	-0.24269	0.44243	1	Vac14
ENSMUSG00000011008	9.05906	5.60918	0.619179	-0.691571	0.727984	0.986528	Mcoln2	8.71329	11.721	1.34519	0.427806	0.829392	1	Mcoln2
ENSMUSG00000011034	63.5661	22.8737	0.35984	-1.47457	0.0313413	0.160904	Slc5a1	23.3859	27.0007	1.15457	0.207354	0.810322	1	Slc5a1
ENSMUSG00000011052	2.47399	2.58612	1.04532	0.0639503	1	1	1700049J03Rik	NA	NA	NA	NA	NA	NA	NA
ENSMUSG00000011096	241.65	263.472	1.0903	0.124731	0.744508	0.997777	Akt1s1	187.436	186.222	0.993521	-0.0093782	0.946643	1	Akt1s1
ENSMUSG00000011114	514.992	529.753	1.02866	0.0407685	0.845789	1	Tbrg1	528.655	478.202	0.904563	-0.144706	0.734241	1	Tbrg1
ENSMUSG00000011118	22.3147	4.09765	0.18363	-2.44513	0.0639504	0.261873	Panx3	7.40918	54.0944	7.301	2.86809	0.292711	1	Panx3
ENSMUSG00000011148	32.9925	4.6238	0.140147	-2.83499	0.00994295	0.0691079	Adssl1	9.8771	10.2313	1.03586	0.0508306	1	1	Adssl1
ENSMUSG00000011154	43.2794	24.9427	0.576319	-0.795061	0.306026	0.66944	1700026D08Rik	0.994126	5.95877	5.99398	2.58351	0.449507	1	1700026D08Rik
ENSMUSG00000011158	443.582	604.313	1.36235	0.446095	0.0594358	0.249296	Brf1	439.201	390.9	0.890025	-0.168082	0.507438	1	Brf1
ENSMUSG00000011171	36.1935	21.9329	0.60599	-0.722635	0.394767	0.758332	Vipr2	7.93562	16.4073	2.06756	1.04793	0.520241	1	Vipr2
ENSMUSG00000011179	1937.7	2077.84	1.07232	0.10074	0.595238	0.916186	Odc1	1468.41	1303.51	0.887705	-0.171847	0.393223	1	Odc1
ENSMUSG00000011254	245.621	301.019	1.22554	0.293423	0.307328	0.671098	Thg1l	157.912	140.362	0.888865	-0.169964	0.795582	1	Thg1l
ENSMUSG00000011256	126.448	317.036	2.50725	1.3261	0.0960282	0.342189	Adam19	185.265	331.333	1.78842	0.838688	0.228051	1	Adam19
ENSMUSG00000011257	780.215	683.525	0.876072	-0.190878	0.353666	0.719857	Pabpc4	482.93	391.479	0.810632	-0.30288	0.363449	1	Pabpc4
ENSMUSG00000011263	9.04071	1.57843	0.174592	-2.51794	0.449159	0.806093	Exoc3l2	1.98825	5.52427	2.77846	1.47428	0.599518	1	Exoc3l2
ENSMUSG00000011267	9.25452	0.526145	0.0568527	-4.13663	0.128214	0.409399	Zfp296	2.98238	5.10013	1.71009	0.77407	0.756571	1	Zfp296
ENSMUSG00000011305	38.2582	73.1606	1.91228	0.935297	0.225098	0.568231	Plin5	47.6779	42.9838	0.901547	-0.149525	0.9079	1	Plin5
ENSMUSG00000011306	309.37	448.723	1.45044	0.536492	0.0609023	0.253615	Sugp1	234.77	333.319	1.41977	0.505659	0.248725	1	Sugp1
ENSMUSG00000011349	4.73417	5.78759	1.22252	0.289853	0.950032	1	Dmrtc2	6.4912	15.9832	2.46229	1.3	0.446234	1	Dmrtc2
ENSMUSG00000011350	22.8095	7.80297	0.342092	-1.54754	0.182268	0.504114	AC161441.7	2.39178	22.6144	9.45506	3.24109	0.0548882	1	AC161441.7
ENSMUSG00000011382	384.134	189.277	0.492736	-1.02111	0.0770984	0.29657	Dhdh	138.782	211.547	1.52431	0.608158	0.164614	1	Dhdh
ENSMUSG00000011427	286.97	392.055	1.36619	0.450159	0.103026	0.358182	Zfp790	244.652	219.171	0.895848	-0.158674	0.78801	1	Zfp790
ENSMUSG00000011463	46.8469	2.05998	0.0439725	-4.50725	4.34126e-05	0.000810617	Cpb1	6.89472	18.8074	2.7278	1.44774	0.639815	1	Cpb1
ENSMUSG00000011486	18.9123	9.81834	0.519152	-0.945771	0.453439	0.809566	Slc25a41	23.263	13.4383	0.577668	-0.791689	0.438459	1	Slc25a41
ENSMUSG00000011589	106.626	144.421	1.35447	0.437729	0.275055	0.63443	Fsd1	21.526	16.1901	0.752117	-0.410971	0.735831	1	Fsd1
ENSMUSG00000011632	3.42082	1.57843	0.46142	-1.11585	0.802883	1	2310033E01Rik	2.84207	5.95877	2.09663	1.06807	0.707276	1	2310033E01Rik
ENSMUSG00000011658	215.548	273.603	1.26933	0.344072	0.400897	0.762561	Fuz	149.747	143.249	0.956607	-0.0640025	0.763424	1	Fuz
ENSMUSG00000011751	119.796	43.955	0.366916	-1.44648	0.260202	0.614477	Spnb4	54.181	40.0355	0.738921	-0.436508	0.529039	1	Spnb4
ENSMUSG00000011752	1809.17	1573.57	0.869775	-0.201286	0.253835	0.606629	Pgam1	2191.83	1486.83	0.678351	-0.559895	0.0123397	1	Pgam1
ENSMUSG00000011831	3595.35	3183.66	0.885494	-0.175446	0.289973	0.651878	Evi5	2750.77	2593.14	0.942696	-0.0851349	0.768748	1	Evi5
ENSMUSG00000011832	177.241	215.87	1.21794	0.284447	0.467437	0.821392	Evi5l	204.366	156.656	0.766545	-0.383558	0.399838	1	Evi5l
ENSMUSG00000011837	322.644	305.256	0.946106	-0.0799257	0.759523	1	Snapc2	203.652	262.517	1.28905	0.366303	0.395523	1	Snapc2
ENSMUSG00000011877	543.574	537.988	0.989725	-0.0149009	0.920985	1	Git1	590.852	527.827	0.893333	-0.162731	0.689289	1	Git1
ENSMUSG00000011884	561.056	256.98	0.458029	-1.12649	0.00214073	0.0211623	Gltp	595.109	457.088	0.768074	-0.380683	0.230584	1	Gltp
ENSMUSG00000011958	1866.24	2212.82	1.18571	0.245749	0.167056	0.477497	Bnip2	1621.45	1704.21	1.05104	0.0718153	0.77807	1	Bnip2
ENSMUSG00000011960	962.355	1486.18	1.54431	0.626966	0.000942626	0.0109077	Ccnt1	892.072	977.704	1.09599	0.132237	0.520994	1	Ccnt1
ENSMUSG00000012017	20.4638	10.7814	0.526853	-0.924528	0.428409	0.792219	Scarf2	35.0402	58.2221	1.66158	0.732555	0.442713	1	Scarf2
ENSMUSG00000012042	7.89841	4.6238	0.585408	-0.772485	0.704127	0.971207	4930579F01Rik	12.333	3.39318	0.27513	-1.86182	0.554035	1	4930579F01Rik
ENSMUSG00000012076	474.064	585.555	1.23518	0.304724	0.210143	0.546278	Brms1l	572.896	606.667	1.05895	0.0826328	0.743705	1	Brms1l
ENSMUSG00000012114	635.075	629.867	0.9918	-0.0118792	0.976735	1	Med15	604.982	773.389	1.27837	0.354303	0.265038	1	Med15
ENSMUSG00000012117	391.024	482.463	1.23385	0.303162	0.381888	0.749149	Dhdds	398.107	463.729	1.16484	0.220129	0.629514	1	Dhdds
ENSMUSG00000012123	59.8643	33.0934	0.552807	-0.855151	0.183952	0.506642	Aim1l	41.3216	53.929	1.30511	0.384167	0.775741	1	Aim1l
ENSMUSG00000012126	45.0143	266.888	5.92895	2.56778	4.26831e-11	2.25005e-09	Ubxn11	71.7893	116.982	1.62952	0.704451	0.378103	1	Ubxn11
ENSMUSG00000012187	20.079	235.109	11.7092	3.54957	6.4319e-15	4.78275e-13	Mogat1	22.2101	28.0559	1.2632	0.337084	0.627398	1	Mogat1
ENSMUSG00000012211	0	0.503843	Inf	Inf	0.995397	1	Tex22	5.18708	0.848296	0.16354	-2.61228	0.56997	1	Tex22
ENSMUSG00000012282	10.5251	10.3668	0.984958	-0.0218655	0.994488	1	Wnt8a	3.9765	7.87261	1.97978	0.985342	0.6416	1	Wnt8a
ENSMUSG00000012296	299.523	2661.48	8.88572	3.15149	2.39632e-44	7.91373e-42	Tjap1	194.993	296.025	1.51814	0.6023	0.225447	1	Tjap1
ENSMUSG00000012350	69.2411	14.3306	0.206967	-2.27253	0.0286369	0.150936	Ehf	3.19883	17.4936	5.46874	2.45121	0.189537	1	Ehf
ENSMUSG00000012396	48.3313	17.1398	0.354631	-1.49561	0.0526636	0.228752	Nanog	22.7833	18.5281	0.813228	-0.298267	0.807053	1	Nanog
ENSMUSG00000012405	1985.61	1879.14	0.946378	-0.0795111	0.633412	0.936632	Rpl15	2054.85	1537.48	0.748217	-0.418471	0.146096	1	Rpl15
ENSMUSG00000012422	2149.45	2254.24	1.04875	0.0686734	0.691015	0.971207	Tmem167	2007.5	1870.27	0.931642	-0.102153	0.538588	1	Tmem167
ENSMUSG00000012428	34.4465	8.06149	0.23403	-2.09524	0.223266	0.565237	Steap4	37.6017	42.777	1.13763	0.186036	0.759313	1	Steap4
ENSMUSG00000012429	419.753	598.472	1.42577	0.511744	0.0296115	0.154765	2810021B07Rik	359.37	378.072	1.05204	0.0731893	0.987615	1	2810021B07Rik
ENSMUSG00000012443	118.14	70.3869	0.595791	-0.747123	0.103843	0.360318	Kif11	86.7642	106.316	1.22535	0.293194	0.699039	1	Kif11
ENSMUSG00000012483	185.903	205.048	1.10298	0.141409	0.666671	0.963014	Rpa3	117.753	117.758	1.00004	6.46783e-05	1	1	Rpa3
ENSMUSG00000012519	9.38281	4.11995	0.439096	-1.18739	0.530388	0.869313	Mlkl	19.3681	20.2557	1.04583	0.0646487	1	1	Mlkl
ENSMUSG00000012520	18.2892	5.06073	0.276707	-1.85357	0.187906	0.511939	Phox2b	7.93562	5.13118	0.646601	-0.629052	0.682383	1	Phox2b
ENSMUSG00000012535	1387.34	2048.41	1.4765	0.56218	0.00195601	0.0196799	Tnpo3	1447.76	1292.95	0.893071	-0.163154	0.557535	1	Tnpo3
ENSMUSG00000012609	728.805	1094.39	1.50162	0.586524	0.00359879	0.0318511	Ttll5	749.489	755.968	1.00864	0.0124175	0.895511	1	Ttll5
ENSMUSG00000012640	948.33	662.465	0.69856	-0.517545	0.0129239	0.0840103	Zfp715	553.474	518.031	0.935961	-0.0954792	0.744891	1	Zfp715
ENSMUSG00000012705	21.264	40.3256	1.89643	0.923284	0.262809	0.618294	Retn	4.38003	3.63113	0.82902	-0.27052	0.925934	1	Retn
ENSMUSG00000012777	28.6372	46.6749	1.62987	0.704758	0.317026	0.683116	Acpt	41.2922	27.9007	0.67569	-0.565566	0.486111	1	Acpt
ENSMUSG00000012819	320.28	4232.02	13.2135	3.72394	9.87341e-37	2.53882e-34	Cdh23	472.341	398.183	0.842999	-0.246398	0.342125	1	Cdh23
ENSMUSG00000012848	4346.29	3090.48	0.711062	-0.491954	0.00279662	0.0260161	Rps5	1324.7	1235.53	0.932692	-0.100528	0.795273	1	Rps5
ENSMUSG00000012889	15.3204	13.0198	0.849836	-0.234744	0.87188	1	Podnl1	9.38004	22.7592	2.42634	1.27878	0.295502	1	Podnl1
ENSMUSG00000013033	3927.73	3597.84	0.916009	-0.126566	0.420276	0.783453	Lphn1	3068.38	2638.23	0.85981	-0.21791	0.445208	1	Lphn1
ENSMUSG00000013076	2209.07	984.188	0.445522	-1.16643	2.55353e-10	1.2132e-08	Amotl1	1987.1	1557.11	0.783609	-0.351794	0.627269	1	Amotl1
ENSMUSG00000013083	1.93643	0	0	#NAME?	0.690099	0.970798	2200002J24Rik	2.43855	3.81733	1.56541	0.646543	0.804418	1	2200002J24Rik
ENSMUSG00000013089	2045.75	1806.08	0.882845	-0.179768	0.30679	0.670504	Etv5	979.451	894.944	0.91372	-0.130176	0.58031	1	Etv5
ENSMUSG00000013091	46.3765	83.7099	1.80501	0.852004	0.120976	0.394908	Tmem190	72.0753	52.8014	0.732586	-0.44893	0.496762	1	Tmem190
ENSMUSG00000013150	186.826	173.538	0.928876	-0.106442	0.801619	1	Gfod2	193.899	140.683	0.725546	-0.462862	0.442088	1	Gfod2
ENSMUSG00000013155	37.4213	73.4546	1.96291	0.972993	0.0959984	0.342119	E130303B06Rik	32.9704	45.7667	1.38811	0.473125	0.544939	1	E130303B06Rik
ENSMUSG00000013158	10.348	11.7668	1.13711	0.185372	0.891491	1	4933405L10Rik	13.1521	24.0316	1.82721	0.869645	0.447811	1	4933405L10Rik
ENSMUSG00000013160	1781.33	2025.44	1.13704	0.185285	0.540887	0.87785	Atp6v0d1	1916.74	1985.49	1.03587	0.0508398	0.828822	1	Atp6v0d1
ENSMUSG00000013236	2009.43	1653.22	0.822729	-0.281511	0.109223	0.371784	Ptprs	1789.15	1646.93	0.920507	-0.119499	0.858709	1	Ptprs
ENSMUSG00000013275	694.896	637.014	0.916705	-0.125471	0.648087	0.949166	Slc41a1	930.957	935.227	1.00459	0.0066014	0.844135	1	Slc41a1
ENSMUSG00000013338	58.9847	31.0558	0.526506	-0.925479	0.15222	0.452361	Fer1l4	11.4912	26.0283	2.26506	1.17955	0.40684	1	Fer1l4
ENSMUSG00000013353	63.3095	7.18762	0.113531	-3.13884	0.000121156	0.00194155	4931406B18Rik	8.07592	8.12091	1.00557	0.00801525	0.924289	1	4931406B18Rik
ENSMUSG00000013367	66.8403	48.6903	0.728457	-0.457085	0.432101	0.795407	Iglon5	39.7944	63.3224	1.59124	0.670149	0.566462	1	Iglon5
ENSMUSG00000013415	461.468	904.842	1.96079	0.971436	1.12696e-05	0.000246025	Igf2bp1	216.477	228.13	1.05383	0.0756417	0.900033	1	Igf2bp1
ENSMUSG00000013418	99.8451	51.4771	0.51557	-0.955761	0.062229	0.257263	B4galnt2	43.7014	56.7015	1.29748	0.375709	0.696804	1	B4galnt2
ENSMUSG00000013419	131.97	105.304	0.797938	-0.325651	0.442492	0.80242	AC165080.2	287.291	308.853	1.07505	0.104407	0.84545	1	AC165080.2
ENSMUSG00000013465	235.151	272.67	1.15956	0.213572	0.49081	0.840601	Cobra1	295.307	193.174	0.654147	-0.612314	0.0895625	1	Cobra1
ENSMUSG00000013483	38.0016	11.8114	0.310813	-1.68588	0.0625875	0.258333	Card14	25.0174	48.8082	1.95097	0.96419	0.299898	1	Card14
ENSMUSG00000013495	396.002	434.833	1.09806	0.134954	0.607625	0.919626	Tmem175	529.624	459.477	0.867554	-0.204975	0.73501	1	Tmem175
ENSMUSG00000013523	29.8894	41.0657	1.37392	0.458301	0.529758	0.869135	Bcas1	43.5491	28.0973	0.645187	-0.632212	0.49339	1	Bcas1
ENSMUSG00000013539	104.708	132.766	1.26797	0.34252	0.400799	0.762561	D16H22S680E	154.781	168.998	1.09185	0.12677	0.864907	1	D16H22S680E
ENSMUSG00000013562	0.494798	0.503843	1.01828	0.0261354	1	1	RP23-106N22.1	1.35088	0.424148	0.313978	-1.67126	0.95357	1	RP23-106N22.1
ENSMUSG00000013584	41.7767	28.5274	0.682856	-0.550347	0.671271	0.966329	Aldh1a2	107.495	130.048	1.2098	0.274772	0.741091	1	Aldh1a2
ENSMUSG00000013593	990.962	945.823	0.95445	-0.0672587	0.722526	0.982412	Ndufs2	850.64	867.56	1.01989	0.0284156	0.991542	1	Ndufs2
ENSMUSG00000013611	49.217	10.8037	0.219512	-2.18763	0.00849203	0.0613455	Snx31	13.1695	8.74161	0.663779	-0.591226	0.683441	1	Snx31
ENSMUSG00000013622	554.392	397.847	0.717627	-0.478693	0.0503493	0.222518	0610007C21Rik	466.025	394.479	0.846476	-0.240458	0.460452	1	0610007C21Rik
ENSMUSG00000013629	577.44	657.641	1.13889	0.18763	0.407936	0.769778	Cad	325.388	324.37	0.996871	-0.00452122	0.946658	1	Cad
ENSMUSG00000013643	65.7224	12.293	0.187044	-2.41855	0.00107773	0.0121902	2210415F13Rik	12.7192	27.4455	2.15781	1.10957	0.306009	1	2210415F13Rik
ENSMUSG00000013646	209.806	331.621	1.58061	0.660477	0.0237235	0.131869	Sh3bp5l	243.635	260.458	1.06905	0.0963305	0.709147	1	Sh3bp5l
ENSMUSG00000013653	27.5865	6.09072	0.220787	-2.17927	0.0573051	0.243236	1810065E05Rik	3.9765	14.0797	3.54072	1.82404	0.339881	1	1810065E05Rik
ENSMUSG00000013662	2814.56	2706.07	0.961453	-0.0567119	0.70719	0.972904	Atad1	2195.94	1995.25	0.908608	-0.13827	0.467813	1	Atad1
ENSMUSG00000013663	5598.66	4320.5	0.771701	-0.373885	0.0222334	0.125639	Pten	5277.4	4801	0.909729	-0.136491	0.557875	1	Pten
ENSMUSG00000013668	20.4638	1.55613	0.0760431	-3.71704	0.0197588	0.115692	4933402N03Rik	4.78356	2.55524	0.534171	-0.904626	0.821576	1	4933402N03Rik
ENSMUSG00000013698	1122.3	530.377	0.472582	-1.08136	2.62866e-07	8.10122e-06	Pea15a	1238.81	1139.97	0.920212	-0.119962	0.708003	1	Pea15a
ENSMUSG00000013701	56.9139	136.583	2.39982	1.26292	0.0195086	0.114605	AC154532.2	94.1104	86.8988	0.923371	-0.115017	0.797826	1	AC154532.2
ENSMUSG00000013707	8.69255	10.2553	1.17978	0.238515	0.887276	1	Tnfaip8l2	3.8362	12.5796	3.2792	1.71334	0.398632	1	Tnfaip8l2
ENSMUSG00000013736	872.119	840.393	0.963623	-0.0534599	0.82261	1	Trnt1	782.22	598.846	0.765572	-0.385389	0.180957	1	Trnt1
ENSMUSG00000013766	9.87761	4.07535	0.412585	-1.27724	0.496188	0.84594	Ly6g6e	4.95324	18.1557	3.66541	1.87398	0.480096	1	Ly6g6e
ENSMUSG00000013787	609.406	655.345	1.07538	0.104851	0.76167	1	Ehmt2	514.931	557.58	1.08283	0.1148	0.753664	1	Ehmt2
ENSMUSG00000013822	213.08	217.198	1.01932	0.0276125	0.917909	1	Elof1	165.94	181.95	1.09648	0.132878	0.841326	1	Elof1
ENSMUSG00000013833	757.778	667.151	0.880405	-0.183761	0.376733	0.744864	Med16	562.468	502.999	0.894271	-0.161215	0.487591	1	Med16
ENSMUSG00000013846	557.727	595.123	1.06705	0.0936284	0.698074	0.971207	St3gal1	1216.64	1022.45	0.840389	-0.250871	0.436778	1	St3gal1
ENSMUSG00000013858	547.044	484.345	0.885386	-0.175622	0.4914	0.841313	ORF61	464.89	435.549	0.936886	-0.0940543	0.673698	1	ORF61
ENSMUSG00000013878	957.444	702.813	0.734051	-0.446047	0.0313272	0.160892	Rnf170	1465.77	1409.12	0.961349	-0.0568675	0.82224	1	Rnf170
ENSMUSG00000013921	2314.51	2259.59	0.976272	-0.0346448	0.83635	1	Clip3	908.046	1047.79	1.1539	0.206516	0.479628	1	Clip3
ENSMUSG00000013928	0.494798	1.00769	2.03656	1.02614	0.987076	1	Thap8	0	0.424148	Inf	Inf	0.979	1	Thap8
ENSMUSG00000013936	11.1482	1.55613	0.139586	-2.84077	0.166873	0.477377	Myl2	9.84772	4.46908	0.453819	-1.13981	0.636278	1	Myl2
ENSMUSG00000013973	117.224	259.503	2.21374	1.14648	0.00177423	0.0182043	Dedd	167.145	136.1	0.814263	-0.296432	0.453675	1	Dedd
ENSMUSG00000013974	21.6245	94.8927	4.38821	2.13363	0.000312926	0.00437745	1810033B17Rik	25.0642	12.5279	0.499832	-1.00048	0.488607	1	1810033B17Rik
ENSMUSG00000013989	24.2939	108.751	4.47647	2.16236	0.00231943	0.0225029	D430018E03Rik	64.3855	38.3286	0.595298	-0.748316	0.282178	1	D430018E03Rik
ENSMUSG00000013997	341.391	324.513	0.950561	-0.0731494	0.771366	1	Nit1	255.658	215.985	0.844819	-0.243286	0.474254	1	Nit1
ENSMUSG00000014030	6.13304	5.08304	0.828796	-0.270911	0.945861	1	Pax5	1.84795	5.11048	2.76549	1.46754	0.682134	1	Pax5
ENSMUSG00000014039	513.165	719.69	1.40245	0.487952	0.0299522	0.155844	Prdm15	487.737	469.543	0.962698	-0.0548447	0.777674	1	Prdm15
ENSMUSG00000014074	503.917	515.087	1.02217	0.0316309	0.862439	1	Rnf168	528.005	519.396	0.983695	-0.0237171	0.849822	1	Rnf168
ENSMUSG00000014075	617.855	327.777	0.530508	-0.914555	0.000199769	0.00297622	Tctex1d2	332.943	304.094	0.913351	-0.130759	0.702631	1	Tctex1d2
ENSMUSG00000014077	1122.1	1009.18	0.899374	-0.153008	0.444647	0.80242	1500003O03Rik	1118.69	1105.44	0.988152	-0.0171957	0.967992	1	1500003O03Rik
ENSMUSG00000014104	9.92037	0.526145	0.0530368	-4.23686	0.109438	0.371792	Sval2	3.9765	0.848296	0.213327	-2.22886	0.712489	1	Sval2
ENSMUSG00000014158	990.644	571.603	0.577001	-0.793354	0.00115692	0.0128957	Trpv4	1195.93	936.335	0.782934	-0.353037	0.180547	1	Trpv4
ENSMUSG00000014164	69.7724	42.6532	0.61132	-0.710001	0.380732	0.748466	Klhl3	58.1923	56.2256	0.966203	-0.049602	0.941418	1	Klhl3
ENSMUSG00000014177	796.629	658.898	0.827108	-0.273852	0.194597	0.523311	Fam18b	643.859	647.086	1.00501	0.00721112	0.942083	1	Fam18b
ENSMUSG00000014195	1098.85	1413	1.2859	0.362774	0.0609411	0.253705	Dnajc7	899.23	900.251	1.00113	0.00163606	0.995712	1	Dnajc7
ENSMUSG00000014198	31.0745	17.5321	0.564197	-0.82573	0.354633	0.720929	Zfp385c	18.0292	32.8457	1.82181	0.865372	0.486066	1	Zfp385c
ENSMUSG00000014226	1067	1101.6	1.03243	0.0460392	0.821928	1	Cacybp	682.466	656.169	0.961467	-0.0566906	0.808293	1	Cacybp
ENSMUSG00000014232	310.195	607.474	1.95836	0.969648	7.54107e-05	0.00129141	Cluap1	303.57	295.528	0.97351	-0.0387324	0.927302	1	Cluap1
ENSMUSG00000014243	95.4775	148.844	1.55895	0.640573	0.111242	0.375563	Zswim7	136.513	92.6403	0.678619	-0.559326	0.253823	1	Zswim7
ENSMUSG00000014245	524.723	698.515	1.33121	0.412736	0.0704776	0.280275	Pigl	478.878	554.228	1.15735	0.210823	0.528676	1	Pigl
ENSMUSG00000014294	180.033	183.842	1.02116	0.0302054	0.947671	1	Ndufa2	135.683	120.924	0.891222	-0.166143	0.730768	1	Ndufa2
ENSMUSG00000014301	55.3867	122.141	2.20524	1.14093	0.0387787	0.186929	Magmas	57.4962	62.143	1.08082	0.112124	0.802761	1	Magmas
ENSMUSG00000014303	578.582	893.339	1.54401	0.626686	0.00949214	0.0668219	Glis2	514.343	568.39	1.10508	0.144151	0.640607	1	Glis2
ENSMUSG00000014313	439.19	468.422	1.06656	0.0929626	0.778314	1	Cox6c	644.653	493.12	0.764938	-0.386586	0.159442	1	Cox6c
ENSMUSG00000014329	87.3469	88.6277	1.01466	0.0210012	0.9693	1	Bicc1	305.175	315.877	1.03507	0.0497249	0.846332	1	Bicc1
ENSMUSG00000014349	609.608	742.157	1.21743	0.283843	0.197243	0.527483	Ube2z	687.192	847.067	1.23265	0.301762	0.310078	1	Ube2z
ENSMUSG00000014351	10.6717	1.05229	0.0986052	-3.34219	0.143226	0.435902	Gip	0.450294	1.27244	2.8258	1.49866	0.903661	1	Gip
ENSMUSG00000014353	1350.95	1733.83	1.28341	0.359981	0.0490738	0.218976	Tmem87b	1645.72	1661.32	1.00948	0.0136063	0.951548	1	Tmem87b
ENSMUSG00000014355	3700.24	5443.13	1.47102	0.556816	0.00067439	0.00833339	Anapc1	4490.94	4043	0.900257	-0.151591	0.531261	1	Anapc1
ENSMUSG00000014361	546.322	622.363	1.13919	0.188004	0.66351	0.960576	Mertk	1154.73	1280.87	1.10924	0.149571	0.577921	1	Mertk
ENSMUSG00000014372	17.7577	4.6907	0.264151	-1.92057	0.394722	0.758309	Cyp2d10	2.34501	9.38301	4.00127	2.00046	0.437846	1	Cyp2d10
ENSMUSG00000014402	661.947	833.952	1.25985	0.333249	0.110418	0.373615	Tsg101	573.953	608.043	1.0594	0.0832421	0.886648	1	Tsg101
ENSMUSG00000014418	460.741	792.257	1.71953	0.782011	0.000447274	0.00591304	Hps5	589.139	567.221	0.962797	-0.054696	0.97368	1	Hps5
ENSMUSG00000014426	765.188	676.086	0.883555	-0.178608	0.481431	0.832431	Map3k4	678.228	632.768	0.932973	-0.100093	0.874898	1	Map3k4
ENSMUSG00000014444	137.553	88.3246	0.642111	-0.639106	0.164777	0.473903	Fam38a	609.842	464.96	0.762428	-0.391327	0.199226	1	Fam38a
ENSMUSG00000014453	7.94118	2.10458	0.265021	-1.91582	0.398769	0.760891	Blk	1.35088	0	0	#NAME?	0.856494	1	Blk
ENSMUSG00000014470	249.078	261.688	1.05063	0.0712485	0.790311	1	Rnf166	358.92	268.021	0.746742	-0.421318	0.175713	1	Rnf166
ENSMUSG00000014496	1325.17	1564.92	1.18092	0.239909	0.180348	0.501528	Ankrd28	1722.67	1937.99	1.12499	0.16991	0.531661	1	Ankrd28
ENSMUSG00000014498	1332.77	1970.86	1.47877	0.564401	0.00186579	0.0190107	Ankrd52	1845.28	1599.25	0.86667	-0.206446	0.396443	1	Ankrd52
ENSMUSG00000014503	66.9014	63.3554	0.946997	-0.0785688	0.906264	1	Pkd2l2	33.982	54.5704	1.60586	0.68335	0.418184	1	Pkd2l2
ENSMUSG00000014504	602.662	936.459	1.55387	0.635866	0.00251952	0.023944	Srp19	659.502	560.632	0.850083	-0.234324	0.411511	1	Srp19
ENSMUSG00000014529	21.1968	6.57226	0.310059	-1.68939	0.176493	0.495376	4930511M11Rik	8.76006	12.7555	1.4561	0.542106	0.672821	1	4930511M11Rik
ENSMUSG00000014542	39.1012	5.08304	0.129997	-2.94345	0.00418421	0.0358001	Clec4f	7.2221	9.33125	1.29204	0.369652	0.744248	1	Clec4f
ENSMUSG00000014543	42.7969	5.65378	0.132107	-2.92022	0.0112403	0.0757107	Klra17	3.88297	0.848296	0.218466	-2.19452	0.716247	1	Klra17
ENSMUSG00000014547	132.38	187.391	1.41556	0.501371	0.15693	0.46067	Wdfy2	139.94	149.549	1.06866	0.0958044	0.913925	1	Wdfy2
ENSMUSG00000014550	555.596	533.391	0.960034	-0.0588422	0.819111	1	Zfyve20	490.123	423.104	0.86326	-0.212132	0.571845	1	Zfyve20
ENSMUSG00000014551	261.228	487.474	1.86609	0.900016	0.000674879	0.00833564	Mrps25	286.699	233.251	0.813574	-0.297655	0.359847	1	Mrps25
ENSMUSG00000014554	282.523	337.742	1.19545	0.257554	0.413891	0.777358	Dguok	219.009	203.747	0.930311	-0.104216	0.820161	1	Dguok
ENSMUSG00000014592	7419.78	19654.3	2.6489	1.40539	6.16285e-19	6.19688e-17	Camta1	7977.9	12417.4	1.55648	0.638285	0.0105082	1	Camta1
ENSMUSG00000014599	86.058	20.5552	0.238853	-2.06581	0.000897647	0.01047	Csf1	196.078	192.191	0.980177	-0.0288858	0.908416	1	Csf1
ENSMUSG00000014601	695.024	816.79	1.1752	0.232901	0.288808	0.650563	Fam40a	646.999	508.192	0.78546	-0.34839	0.239283	1	Fam40a
ENSMUSG00000014602	4123.23	2626.09	0.636901	-0.650858	0.000114261	0.00184688	Kif1a	1813.27	1497.15	0.825664	-0.276373	0.283561	1	Kif1a
ENSMUSG00000014603	0	1.00769	Inf	Inf	0.879576	1	Alx3	0	4.24148	Inf	Inf	0.361267	1	Alx3
ENSMUSG00000014606	948.177	993.314	1.0476	0.0670939	0.77762	1	Slc25a11	981.411	733.85	0.74775	-0.419373	0.125409	1	Slc25a11
ENSMUSG00000014609	22.5774	29.1742	1.29219	0.369816	0.807603	1	Chrne	41.1345	16.1797	0.393337	-1.34616	0.389613	1	Chrne
ENSMUSG00000014633	64.2747	73.4901	1.14337	0.193298	0.755803	1	2310061C15Rik	91.3085	53.1221	0.581787	-0.781436	0.282755	1	2310061C15Rik
ENSMUSG00000014668	669.631	1059.33	1.58196	0.66171	0.00136119	0.0147528	Chfr	601.854	734.16	1.21983	0.286683	0.389026	1	Chfr
ENSMUSG00000014686	1.35611	1.53383	1.13106	0.17767	1	1	Ceacam16	26.5554	22.1178	0.832893	-0.263797	0.869242	1	Ceacam16
ENSMUSG00000014704	20.2684	17.1976	0.848494	-0.237024	0.916555	1	Hoxa2	26.4325	32.9387	1.24615	0.317474	0.626078	1	Hoxa2
ENSMUSG00000014725	50.4204	31.885	0.632384	-0.661128	0.332309	0.698171	Adam28	22.2221	31.325	1.40963	0.495316	0.684162	1	Adam28
ENSMUSG00000014747	17.8615	23.489	1.31506	0.395129	0.694945	0.971207	Ankrd53	25.9528	16.6039	0.639772	-0.64437	0.600356	1	Ankrd53
ENSMUSG00000014748	583.499	523.083	0.896458	-0.157692	0.587554	0.915146	Tex261	519.714	483.913	0.931113	-0.102972	0.672319	1	Tex261
ENSMUSG00000014763	1012.43	1676.01	1.65544	0.727216	0.000125502	0.00199883	Fam120b	960.309	1127.83	1.17445	0.231982	0.398623	1	Fam120b
ENSMUSG00000014767	834.887	1273.17	1.52496	0.60877	0.00202075	0.0201567	Tbp	803.986	786.868	0.97871	-0.0310472	0.94463	1	Tbp
ENSMUSG00000014769	779.048	878.147	1.12721	0.17275	0.427476	0.79137	Psmb1	695.852	573.108	0.823606	-0.279974	0.303248	1	Psmb1
ENSMUSG00000014773	45.5579	793.983	17.428	4.12333	1.57972e-43	5.11662e-41	Dll1	9.8771	66.7259	6.75562	2.75609	0.00221791	0.652587	Dll1
ENSMUSG00000014776	9.05906	9.3368	1.03066	0.0435664	1	1	Nol3	14.9413	6.16567	0.412661	-1.27697	0.498458	1	Nol3
ENSMUSG00000014778	124.463	102.388	0.822636	-0.281674	0.707227	0.972904	Fhod1	371.57	309.784	0.833716	-0.262371	0.432661	1	Fhod1
ENSMUSG00000014782	26.3159	15.1822	0.576922	-0.793552	0.481152	0.832431	Plekhg4	39.6193	25.9041	0.653824	-0.613025	0.676571	1	Plekhg4
ENSMUSG00000014786	52.9127	35.3227	0.667566	-0.583018	0.395758	0.759018	Slc9a5	105.508	128.941	1.2221	0.289361	0.505147	1	Slc9a5
ENSMUSG00000014791	486.208	328.838	0.676332	-0.564197	0.0270126	0.144836	Elmo3	438.926	413.804	0.942765	-0.0850297	0.741504	1	Elmo3
ENSMUSG00000014813	185.158	425.328	2.29711	1.19982	0.108953	0.371314	Stc1	124.338	139.069	1.11848	0.161537	0.625156	1	Stc1
ENSMUSG00000014837	41.4408	73.3076	1.76897	0.82291	0.143634	0.436552	4931428F04Rik	23.0933	24.6834	1.06885	0.0960637	0.906851	1	4931428F04Rik
ENSMUSG00000014846	130.504	117.945	0.903762	-0.145985	0.75387	1	Tppp3	287.025	219.306	0.764064	-0.388235	0.313518	1	Tppp3
ENSMUSG00000014850	623.255	646.163	1.03676	0.0520777	0.807053	1	Msh3	491.294	488.102	0.993504	-0.00940216	0.981946	1	Msh3
ENSMUSG00000014852	132.007	35.3673	0.26792	-1.90012	0.000197625	0.00294688	Adamts13	29.3213	41.7218	1.42292	0.50885	0.531973	1	Adamts13
ENSMUSG00000014856	294.16	363.117	1.23442	0.303837	0.280546	0.640561	Tmem208	348.816	236.158	0.677027	-0.562714	0.0987142	1	Tmem208
ENSMUSG00000014859	405.257	595.708	1.46995	0.555769	0.0215601	0.122823	E2f4	401.867	372.134	0.926013	-0.110896	0.777989	1	E2f4
ENSMUSG00000014867	2158.32	2055.86	0.952526	-0.0701701	0.65729	0.955291	Surf4	1998.28	2044.72	1.02324	0.0331429	0.812827	1	Surf4
ENSMUSG00000014873	363.987	405.285	1.11346	0.15505	0.580457	0.909564	Surf2	258.308	225.647	0.873559	-0.195022	0.620523	1	Surf2
ENSMUSG00000014905	927.72	842.344	0.907972	-0.13928	0.497141	0.846752	Dnajb9	712.777	794.441	1.11457	0.156489	0.538571	1	Dnajb9
ENSMUSG00000014907	273.36	452.209	1.65426	0.726186	0.0902017	0.328801	Naf1	229.272	269.003	1.17329	0.230561	0.467612	1	Naf1
ENSMUSG00000014932	975.489	860.989	0.882623	-0.18013	0.395878	0.759022	Yes1	719.782	795.538	1.10525	0.144371	0.604381	1	Yes1
ENSMUSG00000014956	4365.84	5885.75	1.34814	0.43097	0.0073891	0.0550668	Ppp1cb	5068.25	5344.77	1.05456	0.0766402	0.821461	1	Ppp1cb
ENSMUSG00000014959	1453.63	1561.38	1.07412	0.103158	0.567674	0.897541	Gorasp2	1631.39	1369.76	0.83963	-0.252175	0.314297	1	Gorasp2
ENSMUSG00000014980	1137.57	331.906	0.291768	-1.7771	3.01189e-15	2.30058e-13	Tsen15	494.651	428.825	0.866924	-0.206022	0.533651	1	Tsen15
ENSMUSG00000015001	213.966	268.563	1.25516	0.327874	0.785685	1	Oc90	256.065	397.241	1.55133	0.633506	0.430332	1	Oc90
ENSMUSG00000015002	2552.25	2969.72	1.16357	0.218559	0.213972	0.551979	Efr3a	3985.51	3444.95	0.864368	-0.210282	0.319382	1	Efr3a
ENSMUSG00000015013	120.578	93.7289	0.777332	-0.363396	0.387862	0.753573	Trappc2l	123.846	100.585	0.812181	-0.300127	0.5677	1	Trappc2l
ENSMUSG00000015016	102.899	129.52	1.2587	0.33194	0.415863	0.779698	Acsf3	113.567	72.664	0.639836	-0.644226	0.233081	1	Acsf3
ENSMUSG00000015023	622.051	712.403	1.14525	0.195662	0.594698	0.916186	Ddx19a	537.942	532.421	0.989735	-0.0148857	0.988958	1	Ddx19a
ENSMUSG00000015027	51.8193	30.3958	0.586573	-0.769616	0.257038	0.610602	Galns	43.9994	83.4746	1.89718	0.923854	0.143093	1	Galns
ENSMUSG00000015053	102.521	122.243	1.19238	0.253839	0.56687	0.896479	Gata2	231.739	401.328	1.73181	0.792278	0.0161831	1	Gata2
ENSMUSG00000015083	16.3344	13.5906	0.832021	-0.265308	0.815308	1	C8g	8.52622	17.7212	2.07843	1.0555	0.569347	1	C8g
ENSMUSG00000015085	53.0043	9.20299	0.173627	-2.52594	0.00248019	0.0237018	Entpd2	129.49	76.6675	0.592073	-0.756153	0.136939	1	Entpd2
ENSMUSG00000015087	906.785	1099.06	1.21204	0.277443	0.167734	0.478661	B230208H17Rik	1245.72	1092.4	0.876925	-0.189475	0.448679	1	B230208H17Rik
ENSMUSG00000015090	71.9166	79.1307	1.10031	0.137913	0.788623	1	Ptgds	205.089	228.637	1.11482	0.156805	0.792132	1	Ptgds
ENSMUSG00000015092	954.884	847.154	0.88718	-0.172702	0.388566	0.754401	Edf1	711.705	696.442	0.978555	-0.0312751	0.88701	1	Edf1
ENSMUSG00000015093	10.1342	21.3043	2.10222	1.07192	0.340324	0.705101	Clic3	19.4268	37.9148	1.95167	0.964711	0.336443	1	Clic3
ENSMUSG00000015094	339.828	673.528	1.98197	0.986935	4.1522e-05	0.000780943	Npdc1	456.749	468.488	1.0257	0.0366098	0.915622	1	Npdc1
ENSMUSG00000015095	715.397	686.378	0.959436	-0.059741	0.798438	1	Fbxw5	837.021	515.496	0.61587	-0.699303	0.0123571	1	Fbxw5
ENSMUSG00000015112	243.544	104.925	0.430826	-1.21482	0.000649757	0.00810632	Slc25a13	89.4084	90.9127	1.01683	0.0240719	0.960093	1	Slc25a13
ENSMUSG00000015120	1480.51	1656.27	1.11871	0.161839	0.390753	0.75603	Ube2i	1004.64	858.984	0.855018	-0.225973	0.427842	1	Ube2i
ENSMUSG00000015126	166.062	204.54	1.2317	0.300657	0.383643	0.751036	0610007P22Rik	128.279	84.9229	0.662015	-0.595065	0.26874	1	0610007P22Rik
ENSMUSG00000015127	292.474	295.781	1.01131	0.0162211	0.963782	1	Unkl	272.757	297.173	1.08951	0.123685	0.688724	1	Unkl
ENSMUSG00000015133	554.111	602.039	1.0865	0.119682	0.594309	0.916186	Lrrk1	536.538	501.675	0.935022	-0.096928	0.741117	1	Lrrk1
ENSMUSG00000015134	49.272	32.7589	0.664858	-0.588882	0.563332	0.89345	Aldh1a3	49.28	40.7183	0.826265	-0.275324	0.656439	1	Aldh1a3
ENSMUSG00000015143	394.53	972.589	2.46518	1.30169	9.09998e-06	0.000203136	Actn1	1046.67	1075.05	1.02712	0.0386057	0.899253	1	Actn1
ENSMUSG00000015149	945.269	1630.35	1.72475	0.786385	3.51571e-05	0.000675565	Sirt2	1180.24	1275.57	1.08077	0.112065	0.5934	1	Sirt2
ENSMUSG00000015165	1093.29	1480.11	1.35382	0.437034	0.0231589	0.129608	Hnrnpl	1016.7	897.871	0.883122	-0.179316	0.561866	1	Hnrnpl
ENSMUSG00000015176	377.047	557.616	1.4789	0.564526	0.0216625	0.12326	Nolc1	232.272	220.816	0.950678	-0.0729718	0.854538	1	Nolc1
ENSMUSG00000015189	1617.26	1786.97	1.10494	0.143966	0.442242	0.802205	Casd1	1233.78	1343.84	1.0892	0.123272	0.586442	1	Casd1
ENSMUSG00000015202	1261.18	434.918	0.344849	-1.53596	4.47965e-13	2.86876e-11	Cnksr3	440.931	401.576	0.910745	-0.134881	0.667252	1	Cnksr3
ENSMUSG00000015214	443.252	525.387	1.1853	0.245253	0.304198	0.667496	Mtmr1	642.393	734.067	1.14271	0.192455	0.627763	1	Mtmr1
ENSMUSG00000015217	1033.2	1153.55	1.11648	0.158962	0.581798	0.910639	Hmgb3	480.587	501.613	1.04375	0.0617781	0.846215	1	Hmgb3
ENSMUSG00000015222	533.959	1182.83	2.21521	1.14744	4.05438e-08	1.44981e-06	Mtap2	2219.34	2337.48	1.05324	0.074829	0.827931	1	Mtap2
ENSMUSG00000015224	142.88	55.004	0.384966	-1.3772	0.0560953	0.239793	Cyp2j9	161.846	218.902	1.35254	0.435666	0.272132	1	Cyp2j9
ENSMUSG00000015242	7.78848	0.526145	0.0675542	-3.88781	0.200148	0.532207	Nipsnap3a	0.947357	0.424148	0.447717	-1.15934	1	1	Nipsnap3a
ENSMUSG00000015243	2490.35	3876.26	1.55651	0.638319	0.343127	0.708193	Abca1	6204.59	4943.89	0.796811	-0.32769	0.591426	1	Abca1
ENSMUSG00000015247	656.583	565.758	0.86167	-0.214793	0.335625	0.700726	Nipsnap3b	437.412	447.622	1.02334	0.0332889	0.965361	1	Nipsnap3b
ENSMUSG00000015289	267.984	308.894	1.15266	0.204963	0.49198	0.841708	Lage3	228.741	229.164	1.00185	0.0026705	0.906938	1	Lage3
ENSMUSG00000015290	643.761	632.859	0.983065	-0.0246416	0.892989	1	Ubl4	533.438	480.581	0.900912	-0.150541	0.704989	1	Ubl4
ENSMUSG00000015291	3453.99	4142.64	1.19938	0.262287	0.118555	0.390526	Gdi1	2903.83	2955.88	1.01793	0.0256338	0.881063	1	Gdi1
ENSMUSG00000015305	2140.07	2573.11	1.20235	0.265856	0.123865	0.400844	Sash1	1573.4	1276.03	0.810998	-0.302229	0.464847	1	Sash1
ENSMUSG00000015312	70.3711	17.6659	0.251039	-1.99401	0.00313026	0.0285212	Gadd45b	22.754	71.7122	3.15163	1.6561	0.0203836	1	Gadd45b
ENSMUSG00000015314	25.5645	5.67609	0.22203	-2.17117	0.0655394	0.26663	Slamf6	7.36241	8.75196	1.18874	0.249429	0.989226	1	Slamf6
ENSMUSG00000015316	43.0595	5.19454	0.120636	-3.05126	0.00189901	0.0192675	Slamf1	16.6489	11.4623	0.688474	-0.538525	0.843985	1	Slamf1
ENSMUSG00000015335	379.931	411.402	1.08284	0.114814	0.672756	0.966963	Zdhhc12	282.792	202.536	0.716202	-0.481562	0.184855	1	Zdhhc12
ENSMUSG00000015337	2.3457	2.58612	1.10249	0.14077	1	1	Endog	3.8362	0.848296	0.221129	-2.17704	0.718147	1	Endog
ENSMUSG00000015340	49.4736	9.72913	0.196653	-2.34627	0.00571856	0.0456037	Cybb	46.4205	47.8253	1.03026	0.0430123	0.824319	1	Cybb
ENSMUSG00000015341	2134.75	1911.84	0.895583	-0.159101	0.363471	0.730914	Golga7	1594.2	1638.26	1.02764	0.0393321	0.929716	1	Golga7
ENSMUSG00000015342	448.713	315.171	0.702389	-0.509657	0.115126	0.383545	Xk	329.218	323.026	0.981191	-0.0273948	0.83912	1	Xk
ENSMUSG00000015354	171.817	582.192	3.38845	1.76063	0.00226785	0.0221114	Pcolce2	613.14	862.843	1.40725	0.49288	0.0924542	1	Pcolce2
ENSMUSG00000015355	6.1758	2.60842	0.422362	-1.24345	0.628186	0.932548	Cd48	4.4268	11.7106	2.6454	1.40349	0.450193	1	Cd48
ENSMUSG00000015357	653.29	831.829	1.27329	0.348563	0.11311	0.379229	Clpx	687.251	624.968	0.909374	-0.137055	0.673905	1	Clpx
ENSMUSG00000015363	208.89	241.352	1.1554	0.208396	0.521986	0.86565	Trabd	174.478	207.74	1.19064	0.251733	0.633329	1	Trabd
ENSMUSG00000015365	69.5281	28.6167	0.411584	-1.28074	0.0439062	0.203073	Mov10l1	12.2515	23.4834	1.91678	0.938684	0.686049	1	Mov10l1
ENSMUSG00000015377	186.832	347.94	1.86232	0.897101	0.020896	0.120342	Fam116b	240.459	177.791	0.739381	-0.435611	0.27675	1	Fam116b
ENSMUSG00000015396	81.2199	103.124	1.26968	0.344468	0.474178	0.827814	Cd83	33.374	91.7093	2.74793	1.45835	0.139682	1	Cd83
ENSMUSG00000015401	24.8559	3.5269	0.141894	-2.81711	0.0298206	0.155545	Tmem27	10.9648	2.34834	0.214171	-2.22316	0.298157	1	Tmem27
ENSMUSG00000015405	20.9586	1.53383	0.0731838	-3.77233	0.0175946	0.106195	Ace2	3.15206	1.91384	0.607171	-0.719824	0.918965	1	Ace2
ENSMUSG00000015437	17.2568	0.526145	0.0304891	-5.03556	0.0142572	0.0905626	Gzmb	5.85383	2.13109	0.364051	-1.45779	0.629151	1	Gzmb
ENSMUSG00000015441	23.8235	2.58612	0.108553	-3.20353	0.0194336	0.114264	Gzmf	0.900589	5.32773	5.91583	2.56458	0.530283	1	Gzmf
ENSMUSG00000015443	10.0059	7.62455	0.762006	-0.392125	0.847804	1	Gzmn	2.29824	8.31746	3.61906	1.85561	0.511239	1	Gzmn
ENSMUSG00000015451	90.8776	72.8037	0.801118	-0.319913	0.504023	0.85411	C4a	57.1221	35.3595	0.619017	-0.691948	0.346758	1	C4a
ENSMUSG00000015452	50.6586	55.45	1.09458	0.130381	0.868688	1	Ager	41.7892	50.6392	1.21178	0.277123	0.684391	1	Ager
ENSMUSG00000015461	1248.3	1010.11	0.80919	-0.305449	0.114949	0.383258	Atf6b	672.098	555.521	0.826548	-0.27483	0.24503	1	Atf6b
ENSMUSG00000015467	50.9335	33.5527	0.658754	-0.602188	0.378463	0.746019	Egfl8	22.6898	14.4521	0.636942	-0.650767	0.677974	1	Egfl8
ENSMUSG00000015468	68.7523	50.8304	0.739326	-0.435718	0.591141	0.91586	Notch4	75.2676	72.2088	0.959361	-0.0598541	0.967924	1	Notch4
ENSMUSG00000015474	161.89	125.904	0.777712	-0.362693	0.332618	0.698453	Ppt2	180.98	154.773	0.855193	-0.225677	0.641446	1	Ppt2
ENSMUSG00000015476	2.38846	4.11995	1.72494	0.786544	0.826511	1	Prrt1	14.5845	13.1796	0.903674	-0.146126	1	1	Prrt1
ENSMUSG00000015478	1229.76	1561.65	1.26989	0.344699	0.282056	0.641622	Rnf5	892.294	930.428	1.04274	0.0603742	0.899831	1	Rnf5
ENSMUSG00000015484	31.05	5.21685	0.168014	-2.57335	0.0205234	0.118806	Fam163a	6.98826	82.4609	11.7999	3.56071	0.222372	1	Fam163a
ENSMUSG00000015488	973.589	1335.64	1.37187	0.456148	0.0188544	0.111697	5930434B04Rik	874.539	999.688	1.1431	0.192955	0.521247	1	5930434B04Rik
ENSMUSG00000015501	875.259	706.826	0.807563	-0.308354	0.144005	0.437129	Hivep2	2624.06	2457.52	0.936535	-0.0945958	0.670273	1	Hivep2
ENSMUSG00000015519	30.4086	2.56382	0.0843123	-3.56811	0.00436085	0.0369548	2310057J18Rik	4.50294	1.27244	0.28258	-1.82327	0.7046	1	2310057J18Rik
ENSMUSG00000015522	1320.01	2116.92	1.60371	0.681414	0.000192066	0.00287289	Arnt	1809.66	1883.89	1.04102	0.0579961	0.670049	1	Arnt
ENSMUSG00000015533	97.3711	36.3618	0.373435	-1.42107	0.00881704	0.0632054	Itga2	103.39	112.617	1.08924	0.123321	0.991441	1	Itga2
ENSMUSG00000015536	1552.23	438.749	0.282658	-1.82287	9.59459e-19	9.47782e-17	Mocs2	1050.47	578.187	0.550406	-0.861433	0.00182398	0.581683	Mocs2
ENSMUSG00000015542	92.8752	89.4083	0.962671	-0.0548853	0.929557	1	Nat9	59.3681	48.7461	0.821082	-0.284402	0.687312	1	Nat9
ENSMUSG00000015568	42.0455	8.30681	0.197567	-2.33959	0.0112931	0.0760207	Lpl	101.77	84.6021	0.83131	-0.266541	0.960355	1	Lpl
ENSMUSG00000015575	794.601	1234.24	1.55328	0.635319	0.00146745	0.0157024	Atp6v0e	847.301	1111.5	1.31181	0.391559	0.412563	1	Atp6v0e
ENSMUSG00000015579	2.43123	3.02306	1.24343	0.314325	0.966193	1	Nkx2-5	2.25147	0	0	#NAME?	0.6925	1	Nkx2-5
ENSMUSG00000015597	2039.75	3415.17	1.6743	0.743562	1.39019e-05	0.00029676	Zfp318	1586.7	1634.58	1.03017	0.0428858	0.843147	1	Zfp318
ENSMUSG00000015599	20.3355	2.08228	0.102396	-3.28777	0.0304138	0.157517	Ttbk1	15.9006	7.42776	0.467137	-1.09808	0.666902	1	Ttbk1
ENSMUSG00000015605	498.053	688.936	1.38326	0.468073	0.0442415	0.204231	Srf	254.488	227.251	0.892972	-0.163312	0.794768	1	Srf
ENSMUSG00000015619	6829.56	7836.02	1.14737	0.198327	0.308559	0.672656	Gata3	7137.06	7637.89	1.07017	0.0978435	0.958042	1	Gata3
ENSMUSG00000015627	7.81289	1.02999	0.131832	-2.92323	0.265293	0.621713	Gata5	1.44442	3.40353	2.35633	1.23654	0.780232	1	Gata5
ENSMUSG00000015647	1775.62	2423.3	1.36477	0.448654	0.0105556	0.0724315	Lama5	3594.01	2978.77	0.828813	-0.270881	0.411996	1	Lama5
ENSMUSG00000015652	18.6129	0.503843	0.0270695	-5.20719	0.00960083	0.0674601	Steap1	3.60236	4.26218	1.18317	0.242651	1	1	Steap1
ENSMUSG00000015653	276.396	142.46	0.515419	-0.956182	0.00298214	0.0274164	Steap2	130.46	227.623	1.74477	0.803037	0.0779617	1	Steap2
ENSMUSG00000015656	1811.19	2227.51	1.22986	0.298492	0.0932449	0.336506	Hspa8	1605.83	1409.9	0.877987	-0.187728	0.539615	1	Hspa8
ENSMUSG00000015659	1310.33	1191.5	0.90932	-0.137141	0.469386	0.823385	Serac1	1255.46	1533.3	1.22131	0.288428	0.324529	1	Serac1
ENSMUSG00000015665	25.4606	1.02999	0.0404542	-4.62757	0.00727166	0.0545044	Awat1	3.29237	4.26218	1.29456	0.372467	0.960129	1	Awat1
ENSMUSG00000015668	1067.83	879.823	0.823938	-0.279392	0.169895	0.483272	Pdzd11	673.671	761.927	1.13101	0.177607	0.587095	1	Pdzd11
ENSMUSG00000015671	1262.9	1390.66	1.10117	0.139033	0.454997	0.810439	Psma2	1040.34	904.999	0.869908	-0.201065	0.445244	1	Psma2
ENSMUSG00000015672	388.99	488.352	1.25544	0.328191	0.189432	0.514251	Mrpl32	274.47	250.796	0.913746	-0.130135	0.6273	1	Mrpl32
ENSMUSG00000015697	1289.94	1944.92	1.50776	0.592406	0.00108728	0.0122738	Setdb1	1267.86	1417.39	1.11794	0.160846	0.598607	1	Setdb1
ENSMUSG00000015702	61.1593	27.2034	0.444796	-1.16878	0.0952108	0.340501	Anxa9	286.388	353.658	1.23489	0.304382	0.652498	1	Anxa9
ENSMUSG00000015709	693.412	721.947	1.04115	0.05818	0.857121	1	Arnt2	555.108	541.597	0.97566	-0.035549	0.992527	1	Arnt2
ENSMUSG00000015711	317.488	356.621	1.12326	0.167689	0.568307	0.897993	Prune	326.236	277.797	0.851522	-0.231884	0.453965	1	Prune
ENSMUSG00000015714	2829.74	1667.21	0.589176	-0.76323	1.14164e-05	0.000248747	Lass2	3322	2862.35	0.861635	-0.214852	0.322404	1	Lass2
ENSMUSG00000015721	43.707	8.1507	0.186485	-2.42287	0.00802582	0.0587845	Nlrp5	9.21035	17.9281	1.94651	0.960892	0.573981	1	Nlrp5
ENSMUSG00000015733	1940.84	2192.94	1.12989	0.176186	0.317365	0.683405	Capza2	1780.3	1768.09	0.993141	-0.00992932	0.9786	1	Capza2
ENSMUSG00000015745	142.966	422.438	2.95482	1.56307	1.02888e-07	3.45885e-06	Plekho1	140.057	125.714	0.897591	-0.15587	0.889438	1	Plekho1
ENSMUSG00000015747	342.79	480.952	1.40305	0.488565	0.208734	0.544505	Vps45	366.516	336.464	0.918005	-0.123426	0.700514	1	Vps45
ENSMUSG00000015748	563.372	781.735	1.3876	0.472591	0.0318423	0.162664	Prpf3	524.451	512.237	0.976711	-0.0339961	0.996031	1	Prpf3
ENSMUSG00000015749	1015.71	1322.68	1.30223	0.380982	0.0517099	0.225863	Anp32e	841.476	756.268	0.898739	-0.154025	0.484303	1	Anp32e
ENSMUSG00000015750	121.243	65.46	0.539905	-0.889222	0.0508752	0.223783	Aph1a	118.239	90.8713	0.768538	-0.379812	0.594379	1	Aph1a
ENSMUSG00000015755	3341.55	3578.23	1.07083	0.0987298	0.559236	0.889801	Map3k7ip2	3533	3676.91	1.04073	0.0575998	0.680985	1	Map3k7ip2
ENSMUSG00000015757	1152.52	1506.77	1.30736	0.386661	0.0387994	0.187002	Ppil4	1083.08	1046.34	0.966079	-0.0497864	0.834491	1	Ppil4
ENSMUSG00000015759	1366.12	1476.24	1.08061	0.111848	0.536834	0.874112	Cnih	802.663	667.703	0.83186	-0.265587	0.355781	1	Cnih
ENSMUSG00000015766	786.556	877.505	1.11563	0.157859	0.472232	0.825883	Eps8	845.318	951.18	1.12523	0.170224	0.478593	1	Eps8
ENSMUSG00000015776	464.15	471.164	1.01511	0.0216386	0.970977	1	Med22	469.96	398.928	0.848855	-0.236411	0.339462	1	Med22
ENSMUSG00000015787	45.3381	8.06149	0.177808	-2.4916	0.00654012	0.0503555	Abo	2.84207	7.88296	2.77367	1.47179	0.573879	1	Abo
ENSMUSG00000015790	177.992	252.481	1.41849	0.504359	0.122622	0.398218	Surf1	217.459	162.759	0.748459	-0.418006	0.387456	1	Surf1
ENSMUSG00000015804	667.249	796.783	1.19413	0.255962	0.237239	0.584414	Med28	584.993	507.758	0.867973	-0.204277	0.46686	1	Med28
ENSMUSG00000015806	582.883	460.872	0.790677	-0.338839	0.198398	0.529356	Qdpr	339.646	278.149	0.818938	-0.288174	0.374757	1	Qdpr
ENSMUSG00000015812	18.4602	19.9844	1.08257	0.114455	0.899239	1	Gnrh1	41.3683	57.8808	1.39916	0.484558	0.522622	1	Gnrh1
ENSMUSG00000015829	60.8967	56.4131	0.926374	-0.110333	0.862818	1	Tnr	32.0405	15.3211	0.478179	-1.06438	0.345387	1	Tnr
ENSMUSG00000015837	784.912	724.433	0.922948	-0.115678	0.576012	0.905848	Sqstm1	795.703	923.775	1.16096	0.215312	0.340346	1	Sqstm1
ENSMUSG00000015839	266.781	821.535	3.07944	1.62267	0.204212	0.539098	Nfe2l2	892.571	1011.12	1.13281	0.179912	0.716727	1	Nfe2l2
ENSMUSG00000015843	41.789	40.2587	0.963382	-0.0538196	0.959902	1	Rxrg	14.193	14.8969	1.0496	0.0698387	0.984118	1	Rxrg
ENSMUSG00000015846	697.517	1109.15	1.59014	0.669155	0.00116046	0.0129117	Rxra	555.033	557.352	1.00418	0.00601613	0.877773	1	Rxra
ENSMUSG00000015850	59.1801	95.352	1.61122	0.68815	0.176062	0.494797	Adamtsl4	53.8591	73.4502	1.36375	0.447576	0.474287	1	Adamtsl4
ENSMUSG00000015852	14.3124	7.66916	0.535839	-0.900129	0.51401	0.860907	Fcrls	10.0642	2.12074	0.210722	-2.24659	0.415773	1	Fcrls
ENSMUSG00000015854	7.16539	1.05229	0.146857	-2.76751	0.317725	0.683868	Cd5l	5.91799	3.41388	0.576866	-0.793692	0.780251	1	Cd5l
ENSMUSG00000015869	600.866	740.165	1.23183	0.300803	0.17807	0.49795	Prpsap1	839.26	759.796	0.905317	-0.143506	0.485288	1	Prpsap1
ENSMUSG00000015879	132.374	155.376	1.17377	0.231151	0.707211	0.972904	Fam184b	167.348	229.289	1.37013	0.45431	0.35087	1	Fam184b
ENSMUSG00000015880	76.3453	29.9366	0.39212	-1.35063	0.0271593	0.145424	Ncapg	55.3035	37.2734	0.673979	-0.569225	0.434868	1	Ncapg
ENSMUSG00000015882	651.965	1234.79	1.89395	0.921395	6.31127e-06	0.000146617	Lcorl	675.22	852.404	1.26241	0.336181	0.169308	1	Lcorl
ENSMUSG00000015889	386.113	497.934	1.28961	0.366934	0.133184	0.418614	Lta4h	433.17	391.8	0.904495	-0.144816	0.675867	1	Lta4h
ENSMUSG00000015890	10.0059	4.03075	0.402837	-1.31173	0.494679	0.844137	Amdhd1	5.91799	4.04493	0.683498	-0.548991	0.897715	1	Amdhd1
ENSMUSG00000015932	6149.05	5810.78	0.944989	-0.0816312	0.607116	0.919137	Dstn	4459.5	4278.1	0.959324	-0.0599106	0.80304	1	Dstn
ENSMUSG00000015937	1791.79	2986.4	1.66671	0.737005	2.3066e-05	0.000464144	H2afy	1960.99	1677.9	0.855639	-0.224925	0.32366	1	H2afy
ENSMUSG00000015942	173.851	212.909	1.22466	0.292384	0.369244	0.737284	Gtf2ird2	188.186	191.177	1.0159	0.0227526	0.974687	1	Gtf2ird2
ENSMUSG00000015943	84.769	96.3505	1.13662	0.184756	0.707825	0.973147	Bola1	48.4381	50.6392	1.04544	0.0641115	0.88566	1	Bola1
ENSMUSG00000015944	614.739	1210.36	1.9689	0.977393	0.00190666	0.0193219	Gatsl2	600.536	777.444	1.29458	0.372487	0.176306	1	Gatsl2
ENSMUSG00000015947	9.83484	1.55613	0.158227	-2.65994	0.22416	0.566624	Fcgr1	6.91211	6.61052	0.956367	-0.0643631	1	1	Fcgr1
ENSMUSG00000015950	27.7575	25.9859	0.936177	-0.0951474	0.965325	1	Ncf1	24.9413	57.829	2.31861	1.21326	0.103642	1	Ncf1
ENSMUSG00000015957	9.0163	1.05229	0.11671	-3.099	0.206486	0.541578	Wnt11	10.7309	14.4728	1.3487	0.431569	0.774508	1	Wnt11
ENSMUSG00000015961	2003.83	2536.98	1.26607	0.340354	0.0521243	0.227083	Adss	1319.28	1403.11	1.06354	0.0888754	0.762098	1	Adss
ENSMUSG00000015962	8.11223	9.84064	1.21306	0.278654	0.888196	1	1700016C15Rik	13.1227	10.6451	0.811198	-0.301875	0.870664	1	1700016C15Rik
ENSMUSG00000015966	59.4978	50.2241	0.844134	-0.244457	0.710063	0.974196	Il17rb	68.5545	82.74	1.20692	0.271334	0.533322	1	Il17rb
ENSMUSG00000015968	588.82	1496.28	2.54116	1.34549	1.19249e-07	3.94202e-06	Cacna1d	1208.84	1389.67	1.14959	0.201119	0.421726	1	Cacna1d
ENSMUSG00000015970	49.3636	92.6857	1.87761	0.908899	0.0919715	0.333232	Chdh	109.689	151.69	1.38291	0.467708	0.260301	1	Chdh
ENSMUSG00000015971	533.611	518.61	0.971889	-0.0411369	0.835374	1	Actr8	448.884	312.308	0.695743	-0.523374	0.114119	1	Actr8
ENSMUSG00000015980	205.066	261.515	1.27527	0.350804	0.245689	0.595783	Lrrc27	120.713	112.037	0.928134	-0.107595	0.776628	1	Lrrc27
ENSMUSG00000015981	15.6258	10.2999	0.65916	-0.6013	0.623854	0.929312	Stk32c	1.44442	8.32781	5.76551	2.52745	0.407755	1	Stk32c
ENSMUSG00000015994	727.192	707.656	0.973134	-0.0392892	0.846923	1	Fnta	620.713	732.174	1.17957	0.238261	0.376913	1	Fnta
ENSMUSG00000016018	1262.64	1971.86	1.5617	0.643119	0.000457064	0.00602591	Skiv2l2	1051.25	965.911	0.91882	-0.122146	0.726494	1	Skiv2l2
ENSMUSG00000016024	65.8691	29.7358	0.451439	-1.1474	0.0736914	0.287878	Lbp	398.781	234.451	0.587919	-0.766311	0.708643	1	Lbp
ENSMUSG00000016028	4642.31	3216.83	0.692938	-0.529202	0.0212218	0.12157	Celsr1	2690.83	2444.86	0.908588	-0.138301	0.445768	1	Celsr1
ENSMUSG00000016087	74.9037	32.839	0.438416	-1.18963	0.215248	0.553651	Fli1	189.744	215.219	1.13426	0.18175	0.777384	1	Fli1
ENSMUSG00000016128	460.998	624.016	1.35362	0.436822	0.263986	0.619764	Stard13	1802.44	1194.56	0.662743	-0.593478	0.0526936	1	Stard13
ENSMUSG00000016150	96.8947	23.3866	0.241361	-2.05074	0.000993757	0.0113976	Odz1	12.9998	8.92781	0.686766	-0.54211	0.831326	1	Odz1
ENSMUSG00000016179	24.0373	38.8141	1.61474	0.691304	0.387222	0.753573	Camk1g	23.0813	16.5521	0.717121	-0.479712	0.935784	1	Camk1g
ENSMUSG00000016181	414.585	573.77	1.38396	0.468806	0.0492773	0.219623	AA408296	281.909	286.414	1.01598	0.0228734	0.832518	1	AA408296
ENSMUSG00000016194	27.2016	8.60994	0.316523	-1.65962	0.124186	0.401333	Hsd11b1	39.8064	31.2111	0.784072	-0.350941	0.919963	1	Hsd11b1
ENSMUSG00000016200	245.926	512.439	2.08371	1.05916	6.03849e-05	0.00107282	Syt14	147.426	174.615	1.18443	0.244189	0.593797	1	Syt14
ENSMUSG00000016206	15.021	6.26914	0.417357	-1.26065	0.366879	0.734654	H2-M3	10.7483	10.4279	0.970185	-0.0436681	1	1	H2-M3
ENSMUSG00000016239	47.8121	26.4898	0.55404	-0.851939	0.262436	0.617631	Lonrf3	357.945	320.874	0.896434	-0.157731	0.902227	1	Lonrf3
ENSMUSG00000016252	575.662	546.433	0.949225	-0.0751777	0.721181	0.981257	Atp5e	576.468	360.227	0.624886	-0.678334	0.0136428	1	Atp5e
ENSMUSG00000016253	426.936	508.364	1.19073	0.251842	0.321945	0.689386	Th1l	364.739	358.654	0.983317	-0.024272	0.894772	1	Th1l
ENSMUSG00000016255	7.77013	5.14994	0.662787	-0.593382	0.761347	1	Tubb1	NA	NA	NA	NA	NA	NA	NA
ENSMUSG00000016256	266.14	245.226	0.92142	-0.118069	0.715469	0.976957	Ctsz	272.985	266.324	0.975602	-0.0356357	0.820255	1	Ctsz
ENSMUSG00000016257	421.891	588.016	1.39376	0.478986	0.0442576	0.204277	Slmo2	407.78	452.164	1.10884	0.149052	0.827679	1	Slmo2
ENSMUSG00000016262	235.132	269.37	1.14561	0.196119	0.675797	0.968264	Sertad4	503.94	409.965	0.81352	-0.297749	0.913319	1	Sertad4
ENSMUSG00000016283	94.4268	8.69914	0.0921258	-3.44025	6.55759e-07	1.84538e-05	H2-M2	19.8651	27.0835	1.36337	0.447175	0.738521	1	H2-M2
ENSMUSG00000016308	509.628	521.276	1.02285	0.0326007	0.92483	1	Ube2a	376.868	411.104	1.09084	0.125444	0.772161	1	Ube2a
ENSMUSG00000016319	5532.96	3594.14	0.649588	-0.622404	0.000126168	0.00200755	Slc25a5	1810.49	1935.67	1.06914	0.0964529	0.710817	1	Slc25a5
ENSMUSG00000016327	22.2048	4.05305	0.18253	-2.45379	0.0836736	0.314017	Atp1b4	7.12856	8.28641	1.16242	0.217136	0.867741	1	Atp1b4
ENSMUSG00000016344	620.041	368.7	0.594638	-0.749916	0.0139373	0.0891699	Ppdpf	477.685	409.366	0.856979	-0.222668	0.440658	1	Ppdpf
ENSMUSG00000016346	71.4645	20.3544	0.284819	-1.81188	0.00678607	0.0518695	Kcnq2	34.4203	18.1453	0.52717	-0.923661	0.568975	1	Kcnq2
ENSMUSG00000016349	9.29728	5.74299	0.617706	-0.695007	0.689524	0.970798	Eef1a2	4.05265	0.848296	0.209319	-2.25623	0.675716	1	Eef1a2
ENSMUSG00000016356	129.411	255.201	1.97202	0.979675	0.00339641	0.0304196	Col20a1	312.039	308.17	0.987603	-0.017997	0.826984	1	Col20a1
ENSMUSG00000016382	505.768	173.287	0.342623	-1.54531	2.65997e-08	9.76048e-07	Pls3	733.398	791.151	1.07875	0.109357	0.71677	1	Pls3
ENSMUSG00000016386	70.8659	243.171	3.43142	1.77881	2.8258e-06	7.07444e-05	Mpped2	38.4729	59.9291	1.5577	0.639413	0.478746	1	Mpped2
ENSMUSG00000016409	349.827	454.51	1.29924	0.377667	0.128886	0.410661	Nkap	432.065	409.48	0.947728	-0.0774556	0.829767	1	Nkap
ENSMUSG00000016427	95.9356	107.926	1.12498	0.169901	0.714105	0.97625	Ndufa1	135.063	115.679	0.85648	-0.223509	0.5751	1	Ndufa1
ENSMUSG00000016458	29.9322	4.53459	0.151496	-2.72265	0.0196233	0.115079	Wt1	3.88297	4.27253	1.10033	0.137932	1	1	Wt1
ENSMUSG00000016477	1014.13	691.581	0.681949	-0.552265	0.00681971	0.0520759	E2f3	528.919	488.164	0.922947	-0.115681	0.715149	1	E2f3
ENSMUSG00000016481	868.228	769.914	0.886765	-0.173376	0.407308	0.769094	Cr1l	746.85	874.698	1.17118	0.227966	0.41659	1	Cr1l
ENSMUSG00000016487	1762.48	2085.18	1.18309	0.242563	0.209986	0.545996	Ppfibp1	1837.12	1971.43	1.07311	0.101796	0.608959	1	Ppfibp1
ENSMUSG00000016493	131.188	237.736	1.81217	0.857717	0.0372685	0.182337	Cd46	209.53	227.116	1.08393	0.116272	0.728569	1	Cd46
ENSMUSG00000016494	25.9738	8.2399	0.317239	-1.65636	0.131423	0.415444	Cd34	57.5778	68.257	1.18548	0.245465	0.89438	1	Cd34
ENSMUSG00000016495	467.668	472.283	1.00987	0.0141659	0.979919	1	5033414D02Rik	330.206	328.157	0.993795	-0.00898021	0.908729	1	5033414D02Rik
ENSMUSG00000016496	109.252	72.1124	0.660053	-0.599345	0.206377	0.541464	Cd274	77.9171	91.8334	1.1786	0.237079	0.732618	1	Cd274
ENSMUSG00000016498	15.8579	6.24683	0.393925	-1.34401	0.340194	0.705065	Pdcd1lg2	0.450294	4.48978	9.97077	3.3177	0.565655	1	Pdcd1lg2
ENSMUSG00000016503	80.8473	86.4298	1.06905	0.0963283	0.850003	1	Gtf3a	65.9169	50.8668	0.771681	-0.373924	0.74039	1	Gtf3a
ENSMUSG00000016510	89.2406	101.242	1.13448	0.182036	0.693576	0.971207	Mtif3	88.4556	84.5919	0.95632	-0.0644344	0.817016	1	Mtif3
ENSMUSG00000016520	518.333	819.661	1.58134	0.661148	0.00297343	0.0273736	Lnx2	499.106	473.04	0.947774	-0.0773856	0.827843	1	Lnx2
ENSMUSG00000016524	8.15499	4.57919	0.56152	-0.83259	0.700971	0.971207	Il19	4.78356	5.94842	1.24351	0.314424	0.863586	1	Il19
ENSMUSG00000016526	121.989	140.011	1.14774	0.198799	0.810349	1	Dyrk3	149.022	89.3092	0.599301	-0.738647	0.108567	1	Dyrk3
ENSMUSG00000016528	330.481	448.767	1.35792	0.441397	0.0892787	0.326531	Mapkapk2	476.297	427.159	0.896834	-0.157086	0.85139	1	Mapkapk2
ENSMUSG00000016529	3.8301	3.15687	0.824227	-0.278886	0.972799	1	Il10	0.450294	8.93816	19.8496	4.31104	0.185071	1	Il10
ENSMUSG00000016534	5956.2	7212.97	1.211	0.276199	0.0782171	0.299743	Lamp2	8934.59	9530.22	1.06667	0.0931084	0.581708	1	Lamp2
ENSMUSG00000016541	1937.58	1983.1	1.02349	0.0335024	0.875451	1	Atxn10	1932.26	1498.45	0.775488	-0.366825	0.225304	1	Atxn10
ENSMUSG00000016552	205.463	573.761	2.79253	1.48157	1.70879e-08	6.47476e-07	Foxred2	93.4316	167.115	1.78863	0.838855	0.0660805	1	Foxred2
ENSMUSG00000016554	767.314	906.286	1.18112	0.24015	0.242941	0.592434	Eif3d	517.86	497.951	0.961555	-0.0565584	0.896113	1	Eif3d
ENSMUSG00000016559	9865.57	8387.13	0.850141	-0.234226	0.128785	0.410418	H3f3b	5351.8	5966.89	1.11493	0.156953	0.584992	1	H3f3b
ENSMUSG00000016619	322.009	493.516	1.53262	0.615997	0.015651	0.0971806	Nup50	313.599	297.846	0.949765	-0.0743577	0.849949	1	Nup50
ENSMUSG00000016624	219.397	766.102	3.49186	1.804	1.03955e-07	3.48776e-06	Phf21b	377.809	174.563	0.462041	-1.11391	0.00102991	0.391762	Phf21b
ENSMUSG00000016626	29.9138	5.60918	0.187511	-2.41495	0.0298791	0.155582	Nlrp14	4.97063	11.1107	2.23526	1.16044	0.690596	1	Nlrp14
ENSMUSG00000016637	59.3268	57.3539	0.966746	-0.0487911	0.94895	1	Ift27	38.7307	44.9598	1.16083	0.215157	0.863699	1	Ift27
ENSMUSG00000016664	533.104	537.52	1.00828	0.0119017	0.94642	1	Pacsin2	528.595	712.642	1.34818	0.431016	0.113813	1	Pacsin2
ENSMUSG00000016756	62.21	13.3898	0.215236	-2.21601	0.00297815	0.0273946	Cmah	24.7248	12.352	0.499581	-1.00121	0.408112	1	Cmah
ENSMUSG00000016757	793.996	566.787	0.713842	-0.486324	0.0246577	0.135718	Ttll12	675.76	591.233	0.874915	-0.192784	0.450664	1	Ttll12
ENSMUSG00000016758	31.2027	37.0796	1.18834	0.248952	0.752952	1	Bik	50.9996	57.7463	1.13229	0.179243	0.882363	1	Bik
ENSMUSG00000016763	42.5647	41.5605	0.976406	-0.034447	1	1	Scube1	123.074	170.549	1.38575	0.470663	0.595279	1	Scube1
ENSMUSG00000016831	1108.95	1544.97	1.39319	0.478389	0.011638	0.0777982	Tox4	1192.14	1133.28	0.95063	-0.0730437	0.711795	1	Tox4
ENSMUSG00000016833	127.804	187.85	1.46983	0.555648	0.128114	0.409396	Mrps18c	133.882	118.358	0.884049	-0.177802	0.725929	1	Mrps18c
ENSMUSG00000016918	807.484	505.58	0.626118	-0.675493	0.0308684	0.159137	Sulf1	1621.19	1858.89	1.14662	0.197391	0.718322	1	Sulf1
ENSMUSG00000016921	3638.42	5391.61	1.48186	0.567405	0.000446236	0.00590395	Sfrs6	3443.91	3540.41	1.02802	0.0398711	0.840178	1	Sfrs6
ENSMUSG00000016933	834.93	1671.26	2.00167	1.00121	1.59266e-07	5.11915e-06	Plcg1	1141.55	1212.25	1.06193	0.0866918	0.666368	1	Plcg1
ENSMUSG00000016940	291.014	304.966	1.04794	0.067559	0.795143	1	Kctd2	297.998	256.91	0.862121	-0.214038	0.515682	1	Kctd2
ENSMUSG00000016942	690.571	785.101	1.13689	0.185088	0.456623	0.811374	Tmprss6	829.944	760.996	0.916924	-0.125126	0.604074	1	Tmprss6
ENSMUSG00000016946	357.5	332.744	0.930753	-0.10353	0.706088	0.972374	Kctd5	223.185	215.033	0.963476	-0.05368	0.912637	1	Kctd5
ENSMUSG00000016982	23.2432	4.03075	0.173416	-2.52769	0.0513736	0.225065	Pom121l2	8.30977	2.77249	0.333642	-1.58363	0.522774	1	Pom121l2
ENSMUSG00000016984	331.294	356.88	1.07723	0.107327	0.705213	0.971777	Etaa1	278.43	266.066	0.955594	-0.0655306	0.797934	1	Etaa1
ENSMUSG00000016995	200.46	37.9311	0.189221	-2.40186	3.67136e-08	1.32032e-06	Matn4	50.1392	60.4464	1.20557	0.269717	0.747317	1	Matn4
ENSMUSG00000016998	15.3448	0.526145	0.0342882	-4.86615	0.0232747	0.130083	Svs4	0.450294	2.54489	5.65161	2.49866	0.703811	1	Svs4
ENSMUSG00000017000	7.91677	1.00769	0.127285	-2.97386	0.444118	0.80242	Svs6	0.994126	1.28279	1.29037	0.367789	1	1	Svs6
ENSMUSG00000017002	9.14459	0	0	#NAME?	0.0698001	0.278481	Slpi	27.1982	16.6142	0.610858	-0.71109	0.725366	1	Slpi
ENSMUSG00000017003	8.19775	0	0	#NAME?	0.0950651	0.340174	Svs3a	2.98238	1.48969	0.499498	-1.00145	0.902539	1	Svs3a
ENSMUSG00000017004	0.946833	0	0	#NAME?	0.902507	1	Svs5	1.80118	0	0	#NAME?	0.772123	1	Svs5
ENSMUSG00000017007	128.213	51.4457	0.401251	-1.31742	0.00576155	0.0458704	Rbpjl	69.4029	59.3808	0.855595	-0.224999	0.761642	1	Rbpjl
ENSMUSG00000017009	5431.93	3124.81	0.575268	-0.797694	1.03779e-06	2.82603e-05	Sdc4	12816.4	11801.5	0.920816	-0.119016	0.56899	1	Sdc4
ENSMUSG00000017049	5.14344	0.526145	0.102294	-3.2892	0.383726	0.751036	Ccdc70	NA	NA	NA	NA	NA	NA	NA
ENSMUSG00000017057	260.715	253.266	0.971426	-0.0418238	0.920965	1	Il13ra1	474.749	506.641	1.06718	0.0937977	0.700192	1	Il13ra1
ENSMUSG00000017064	8.39321	2.03767	0.242776	-2.0423	0.367606	0.735496	Prl5a1	0	1.92419	Inf	Inf	0.759343	1	Prl5a1
ENSMUSG00000017119	3579.04	4934.55	1.37874	0.463346	0.00460461	0.0386124	Nbr1	3413.22	3555.74	1.04176	0.0590173	0.813671	1	Nbr1
ENSMUSG00000017132	297.049	456.766	1.53768	0.620755	0.0172439	0.104603	Cyth1	415.907	328.446	0.78971	-0.340604	0.339618	1	Cyth1
ENSMUSG00000017144	1180.29	424.056	0.359281	-1.47682	1.65428e-06	4.33315e-05	Rnd3	552.367	467.795	0.846891	-0.239752	0.520909	1	Rnd3
ENSMUSG00000017146	153.857	236.451	1.53682	0.619949	0.0590227	0.248078	Brca1	292.191	189.926	0.650005	-0.621476	0.105481	1	Brca1
ENSMUSG00000017165	2.43123	3.68301	1.51488	0.599202	0.893631	1	Gast	2.70177	0	0	#NAME?	0.618956	1	Gast
ENSMUSG00000017167	80.1264	44.1111	0.550518	-0.861137	0.316839	0.683054	Cntnap1	125.571	89.0091	0.708834	-0.496479	0.758297	1	Cntnap1
ENSMUSG00000017176	240.777	261.581	1.08641	0.119565	0.700734	0.971207	Nt5c3l	202.185	155.425	0.768724	-0.379462	0.362822	1	Nt5c3l
ENSMUSG00000017188	231.143	151.948	0.657374	-0.605214	0.0712279	0.281973	Ccdc56	156.577	109.337	0.698296	-0.518089	0.341516	1	Ccdc56
ENSMUSG00000017195	18.0509	6.04612	0.334947	-1.57799	0.443105	0.80242	Zpbp2	1.89471	1.06555	0.562378	-0.830389	0.956981	1	Zpbp2
ENSMUSG00000017204	35.8514	3.61611	0.100864	-3.30952	0.00297515	0.027382	Gsdma	10.2339	6.61052	0.645946	-0.630514	0.706334	1	Gsdma
ENSMUSG00000017210	606.981	1046.73	1.72448	0.786161	0.000180172	0.00272402	Med24	558.421	590.043	1.05663	0.0794661	0.721507	1	Med24
ENSMUSG00000017211	23.4143	7.69146	0.328495	-1.60606	0.162939	0.470779	Gsdma2	20.0816	5.55533	0.276638	-1.85393	0.168019	1	Gsdma2
ENSMUSG00000017221	507.161	546.562	1.07769	0.107942	0.704098	0.971207	Psmd3	484.304	381.051	0.786801	-0.345929	0.30343	1	Psmd3
ENSMUSG00000017264	625.161	682.525	1.09176	0.126656	0.550825	0.88296	Exosc10	491.252	446.546	0.908995	-0.137655	0.724676	1	Exosc10
ENSMUSG00000017286	835.198	656.08	0.785538	-0.348247	0.0981263	0.346622	Glod4	661.572	562.659	0.850488	-0.233637	0.444483	1	Glod4
ENSMUSG00000017288	804.362	1111.63	1.382	0.466758	0.0199435	0.116389	Vps53	855.267	822.073	0.961188	-0.057109	0.938958	1	Vps53
ENSMUSG00000017291	8390.67	8035.86	0.957714	-0.0623336	0.684809	0.970005	Taok1	7350.84	7235.19	0.984267	-0.0228787	0.967913	1	Taok1
ENSMUSG00000017299	141.652	254.126	1.79401	0.84319	0.0101471	0.0702435	Dnttip1	199.548	229.165	1.14842	0.199651	0.64165	1	Dnttip1
ENSMUSG00000017300	1.8509	3.63841	1.96575	0.975078	0.821644	1	Tnnc2	1.80118	1.91384	1.06255	0.0875305	1	1	Tnnc2
ENSMUSG00000017307	60.4202	106.816	1.76788	0.822019	0.0826193	0.311303	Acot8	136.367	137.662	1.0095	0.0136351	0.910773	1	Acot8
ENSMUSG00000017309	12.6937	6.26914	0.493878	-1.01777	0.581304	0.910219	Cd300lg	11.3977	10.8209	0.9494	-0.0749116	0.967606	1	Cd300lg
ENSMUSG00000017310	4.77693	21.1614	4.42992	2.14728	0.461117	0.815494	Spint4	2.34501	16.6763	7.11141	2.83014	0.461996	1	Spint4
ENSMUSG00000017311	3.61628	0	0	#NAME?	0.400883	0.762561	Pyy	0	5.93807	Inf	Inf	0.261473	1	Pyy
ENSMUSG00000017314	1828.3	531.62	0.290773	-1.78203	9.35712e-08	3.18057e-06	Mpp2	1013.99	618.461	0.60993	-0.713284	0.0566709	1	Mpp2
ENSMUSG00000017316	8.13664	2.60842	0.320577	-1.64125	0.554641	0.886043	Ppy	3.2456	2.13109	0.656609	-0.606893	0.914547	1	Ppy
ENSMUSG00000017344	27.6903	7.16531	0.258766	-1.95028	0.232451	0.578808	Vtn	181.385	34.5423	0.190437	-2.39262	0.00073255	0.301241	Vtn
ENSMUSG00000017376	1816.23	2743.26	1.51041	0.59494	0.000690463	0.00847295	Nlk	1623.84	1600.45	0.985593	-0.0209365	0.815078	1	Nlk
ENSMUSG00000017386	424.884	600.916	1.41431	0.500094	0.0332689	0.16799	Traf4	307.867	309.722	1.00602	0.00866499	0.989072	1	Traf4
ENSMUSG00000017390	3577.47	717.67	0.200608	-2.31755	2.62889e-36	6.60851e-34	Aldoc	1300.42	754.468	0.58017	-0.785452	0.0024167	0.69679	Aldoc
ENSMUSG00000017400	14.5874	9.22529	0.632417	-0.661053	0.657983	0.956052	Stac2	12.1927	6.37257	0.522653	-0.936074	0.701993	1	Stac2
ENSMUSG00000017404	1106.06	827.99	0.748594	-0.417745	0.0363905	0.179401	Rpl19	578.801	521.765	0.901459	-0.149666	0.587992	1	Rpl19
ENSMUSG00000017405	124.017	190.347	1.53485	0.618097	0.0907512	0.330018	Nek8	174.262	156.438	0.897722	-0.155659	0.762253	1	Nek8
ENSMUSG00000017412	129.777	116.446	0.897279	-0.156371	0.73186	0.988758	Cacnb4	123.782	152.673	1.2334	0.302645	0.744295	1	Cacnb4
ENSMUSG00000017417	25.0941	16.7606	0.667911	-0.582272	0.579152	0.908276	Plxdc1	14.7716	17.028	1.15276	0.205086	0.837379	1	Plxdc1
ENSMUSG00000017418	2077.71	2950.99	1.42031	0.506208	0.00300454	0.027562	Arl5b	2039.1	1962.35	0.96236	-0.0553509	0.81557	1	Arl5b
ENSMUSG00000017421	5644.29	8977.62	1.59057	0.669541	0.00305376	0.0279451	Zfp207	5476.53	5225.79	0.954217	-0.0676109	0.725379	1	Zfp207
ENSMUSG00000017428	1363.6	1478.02	1.08391	0.116244	0.543557	0.878998	Psmd11	1263.4	1332.77	1.0549	0.077113	0.765446	1	Psmd11
ENSMUSG00000017446	42.9129	10.1438	0.23638	-2.08082	0.0188133	0.111513	C1qtnf1	114.612	130.286	1.13676	0.184928	0.755137	1	C1qtnf1
ENSMUSG00000017453	206.813	125.792	0.608243	-0.717281	0.0677946	0.273456	Pipox	44.6541	51.8392	1.16091	0.21525	0.731374	1	Pipox
ENSMUSG00000017466	2833.13	1338.33	0.472385	-1.08197	9.65629e-10	4.26866e-08	Timp2	4203.09	4627.08	1.10088	0.138653	0.61873	1	Timp2
ENSMUSG00000017478	374.714	593.889	1.58491	0.664403	0.00590741	0.0467225	Zc3h18	415.399	341.171	0.821308	-0.284005	0.355126	1	Zc3h18
ENSMUSG00000017485	6678.98	8043.3	1.20427	0.26816	0.0914972	0.331978	Top2b	4564.71	4295.68	0.941062	-0.087639	0.69121	1	Top2b
ENSMUSG00000017491	225.566	149.741	0.663843	-0.591085	0.0804616	0.305736	Rarb	341.093	273.855	0.802875	-0.316753	0.917692	1	Rarb
ENSMUSG00000017493	158.732	153.709	0.968353	-0.0463951	0.946237	1	Igfbp4	867.252	661.403	0.762641	-0.390923	0.845346	1	Igfbp4
ENSMUSG00000017499	74.3478	39.3312	0.529016	-0.918617	0.120355	0.393951	Cdc6	52.5897	62.0809	1.18047	0.239367	0.658029	1	Cdc6
ENSMUSG00000017548	1801.65	2304.55	1.27914	0.355173	0.0469484	0.212251	Suz12	1430.29	1366.7	0.955539	-0.0656134	0.752501	1	Suz12
ENSMUSG00000017550	489.922	419.348	0.855949	-0.224404	0.340889	0.705421	Atad5	347.049	394.489	1.1367	0.184846	0.555044	1	Atad5
ENSMUSG00000017561	294.038	316.385	1.076	0.10568	0.712698	0.975224	Crlf3	438.41	441.518	1.00709	0.0101922	0.920559	1	Crlf3
ENSMUSG00000017588	5.85205	6.61687	1.13069	0.177206	0.944695	1	Krt27	2.84207	1.69659	0.596956	-0.744304	0.975059	1	Krt27
ENSMUSG00000017607	26.7496	8.72145	0.326041	-1.61688	0.131778	0.416137	Tns4	17.5027	17.2349	0.984699	-0.0222452	1	1	Tns4
ENSMUSG00000017615	1043.86	902.461	0.864546	-0.209985	0.507404	0.85752	Tnfaip1	958.464	859.202	0.896436	-0.157727	0.499125	1	Tnfaip1
ENSMUSG00000017631	582.186	970.908	1.66769	0.737853	0.000488054	0.00638947	Abr	467.349	557.569	1.19305	0.25465	0.49879	1	Abr
ENSMUSG00000017639	472.543	500.316	1.05877	0.0823929	0.74312	0.997655	Rab11fip4	1450.52	1085.29	0.748208	-0.418489	0.452108	1	Rab11fip4
ENSMUSG00000017652	29.6268	10.8929	0.367672	-1.44351	0.326415	0.693274	Cd40	21.6783	21.3006	0.982575	-0.0253602	0.964229	1	Cd40
ENSMUSG00000017664	187.387	333.752	1.78108	0.83275	0.00507944	0.0416913	Slc35c2	171.946	187.05	1.08784	0.121466	0.867572	1	Slc35c2
ENSMUSG00000017667	715.44	718.722	1.00459	0.00660385	0.964892	1	Zfp334	438.691	449.784	1.02529	0.0360285	0.926067	1	Zfp334
ENSMUSG00000017670	630.719	622.634	0.987181	-0.0186133	0.93321	1	Elmo2	1065.19	640.713	0.601499	-0.733366	0.00609869	1	Elmo2
ENSMUSG00000017677	1067.94	1936.53	1.81333	0.858642	3.33783e-06	8.24302e-05	Wsb1	1540.37	1524.48	0.98969	-0.0149515	0.953427	1	Wsb1
ENSMUSG00000017679	691.493	794.388	1.1488	0.20013	0.653394	0.953002	Ttpal	821.662	745.788	0.907657	-0.13978	0.790888	1	Ttpal
ENSMUSG00000017686	1368.06	2041.12	1.49198	0.577232	0.00154348	0.01636	Rhot1	1226.56	1305.11	1.06403	0.0895448	0.852187	1	Rhot1
ENSMUSG00000017688	27.3299	3.59381	0.131497	-2.92689	0.0181756	0.108863	Hnf4g	5.63738	0.424148	0.0752385	-3.73238	0.428762	1	Hnf4g
ENSMUSG00000017692	93.6022	107.565	1.14917	0.200592	0.662242	0.959798	Rhbdl3	125.01	107.206	0.857583	-0.221652	0.618915	1	Rhbdl3
ENSMUSG00000017697	45.1182	134.014	2.97029	1.5706	0.043315	0.201253	Ada	80.7125	114.561	1.41938	0.505259	0.423406	1	Ada
ENSMUSG00000017707	3183.39	5192.78	1.63121	0.705943	1.91125e-05	0.000394006	Serinc3	4351.37	4779.1	1.0983	0.135271	0.497994	1	Serinc3
ENSMUSG00000017713	46.1566	42.1849	0.913952	-0.12981	0.872277	1	Tha1	30.9648	32.7525	1.05774	0.0809784	0.892456	1	Tha1
ENSMUSG00000017715	150.412	187.056	1.24363	0.314552	0.355934	0.722312	Pgs1	274.249	220.547	0.804187	-0.314397	0.316838	1	Pgs1
ENSMUSG00000017716	22.724	27.8989	1.22773	0.295991	0.752871	1	Birc5	87.221	44.0287	0.504794	-0.986232	0.158769	1	Birc5
ENSMUSG00000017718	109.704	88.2312	0.804264	-0.31426	0.482175	0.832969	Afmid	109.537	117.562	1.07326	0.102003	0.858182	1	Afmid
ENSMUSG00000017720	10.9771	12.9529	1.17999	0.238774	0.919486	1	Trp53tg5	3.78943	8.71056	2.29865	1.20078	0.546579	1	Trp53tg5
ENSMUSG00000017721	2188.36	1409.21	0.643955	-0.634969	0.00040239	0.00543267	Pigt	1634	1547.78	0.947236	-0.0782036	0.81372	1	Pigt
ENSMUSG00000017723	140.406	67.4663	0.480508	-1.05737	0.177909	0.497622	Wfdc2	65.9409	166.235	2.52097	1.33398	0.108107	1	Wfdc2
ENSMUSG00000017724	250.697	70.6991	0.28201	-1.82618	9.80374e-07	2.68269e-05	Etv4	100.993	77.7434	0.769789	-0.377465	0.470107	1	Etv4
ENSMUSG00000017733	7.83124	7.86987	1.00493	0.00709893	1	1	Spinlw1	0.497063	4.47943	9.0118	3.17181	0.528243	1	Spinlw1
ENSMUSG00000017734	66.9625	73.557	1.09848	0.135508	0.81657	1	Dbndd2	59.3615	55.2738	0.931138	-0.102933	0.970118	1	Dbndd2
ENSMUSG00000017737	26.6824	3.57151	0.133853	-2.90128	0.0214756	0.122528	Mmp9	53.8057	42.5701	0.791181	-0.337921	0.881986	1	Mmp9
ENSMUSG00000017740	98.6905	120.397	1.21995	0.286817	0.515143	0.862215	Slc12a5	69.9587	93.6748	1.339	0.421157	0.478429	1	Slc12a5
ENSMUSG00000017747	125.691	136.529	1.08623	0.119332	0.76147	1	Ghdc	124.216	133.121	1.07169	0.0998847	0.949935	1	Ghdc
ENSMUSG00000017754	34.8007	223.248	6.41505	2.68146	0.0375039	0.183276	Pltp	201.489	502.409	2.49348	1.31816	0.0137725	1	Pltp
ENSMUSG00000017756	1900.41	2951.69	1.55318	0.635229	0.000251693	0.0036232	Slc12a7	5029.01	6824.21	1.35697	0.440386	0.221394	1	Slc12a7
ENSMUSG00000017760	1588.74	1528.99	0.962391	-0.0553042	0.767163	1	Ctsa	2162.99	2530.21	1.16978	0.226232	0.346357	1	Ctsa
ENSMUSG00000017764	130.15	189.696	1.45752	0.543517	0.136378	0.423557	Zswim1	159.835	177.046	1.10768	0.147543	0.820846	1	Zswim1
ENSMUSG00000017765	100.926	125.93	1.24774	0.319323	0.44388	0.80242	Slc12a4	199.231	266.696	1.33863	0.420756	0.214673	1	Slc12a4
ENSMUSG00000017767	6.45678	6.61687	1.02479	0.0353327	1	1	1700020C07Rik	4.33326	20.6488	4.76519	2.25253	0.132925	1	1700020C07Rik
ENSMUSG00000017774	163.484	187.066	1.14424	0.19439	0.591625	0.91586	Myo1c	268.951	247.248	0.919305	-0.121384	0.846918	1	Myo1c
ENSMUSG00000017776	2869.71	2949.59	1.02784	0.0396097	0.83425	1	Crk	2525.77	2519.53	0.997529	-0.00356987	0.94879	1	Crk
ENSMUSG00000017778	697.419	781.569	1.12066	0.164348	0.448896	0.805856	Cox7c	667.022	616.04	0.923567	-0.114711	0.608746	1	Cox7c
ENSMUSG00000017781	2462.51	3512.99	1.42659	0.512571	0.00250309	0.0238654	Pitpna	2405.72	2215.9	0.921096	-0.118577	0.638052	1	Pitpna
ENSMUSG00000017801	161.322	166.31	1.03092	0.0439274	0.889531	1	Mlx	147.419	102.385	0.694519	-0.525913	0.309252	1	Mlx
ENSMUSG00000017802	394.09	437.206	1.1094	0.149785	0.543408	0.878998	Fam134c	360.68	381.63	1.05809	0.081457	0.7224	1	Fam134c
ENSMUSG00000017817	26.774	14.1522	0.528581	-0.919803	0.518792	0.864274	Jph2	15.9474	29.1318	1.82674	0.869274	0.391277	1	Jph2
ENSMUSG00000017830	22.6568	52.204	2.30412	1.20421	0.0879776	0.323575	Dhx58	29.1516	20.8764	0.716132	-0.481703	0.636919	1	Dhx58
ENSMUSG00000017831	772.86	918.433	1.18836	0.248967	0.231191	0.577048	Rab5a	863.612	927.365	1.07382	0.102755	0.676712	1	Rab5a
ENSMUSG00000017832	2.75497	1.55613	0.564845	-0.824074	0.876561	1	Hspb9	1.35088	1.28279	0.949597	-0.0746129	1	1	Hspb9
ENSMUSG00000017837	448.286	367.759	0.820369	-0.285656	0.252925	0.605657	Nkiras2	266.682	319.146	1.19673	0.259099	0.544769	1	Nkiras2
ENSMUSG00000017843	939.045	1155.48	1.23048	0.299222	0.123449	0.400036	Ppp2r5c	1087.27	1063.8	0.978415	-0.0314822	0.971234	1	Ppp2r5c
ENSMUSG00000017858	475.927	511.093	1.07389	0.102846	0.815233	1	Ift52	606.152	588.894	0.971529	-0.0416711	0.896772	1	Ift52
ENSMUSG00000017861	60.9455	105.986	1.73904	0.798287	0.106264	0.365496	Mybl2	75.2622	71.288	0.947196	-0.0782649	0.985989	1	Mybl2
ENSMUSG00000017868	20.2072	3.04536	0.150706	-2.73019	0.0579461	0.245277	Sgk2	8.71329	10.2003	1.17065	0.227315	0.833494	1	Sgk2
ENSMUSG00000017897	33.7867	1702.55	50.3913	5.6551	2.38817e-97	5.02784e-94	Eya2	47.9117	132.138	2.75795	1.46359	0.0114905	1	Eya2
ENSMUSG00000017922	6.21856	1.00769	0.162045	-2.62553	0.393898	0.757863	Prl3c1	1.94148	0	0	#NAME?	0.758184	1	Prl3c1
ENSMUSG00000017929	2887.32	2558.41	0.886084	-0.174484	0.288702	0.650424	B4galt5	2592	2474.97	0.954849	-0.0666561	0.632209	1	B4galt5
ENSMUSG00000017943	21.5878	106.86	4.95004	2.30744	7.9452e-05	0.00135222	Gdap1l1	17.0992	30.0939	1.75996	0.815543	0.586205	1	Gdap1l1
ENSMUSG00000017950	26.5785	2.03767	0.0766663	-3.70526	0.00680964	0.052026	Hnf4a	6.53796	13.6659	2.09024	1.06367	0.635554	1	Hnf4a
ENSMUSG00000017969	26.0837	14.2637	0.546844	-0.870798	0.379059	0.746478	Ptgis	9.83033	10.6244	1.08078	0.112069	0.902551	1	Ptgis
ENSMUSG00000017978	2786.23	5844.25	2.09755	1.0687	0.0396952	0.189459	Cadps2	1638.15	1475.29	0.900586	-0.151064	0.513346	1	Cadps2
ENSMUSG00000017999	376.003	463.41	1.23246	0.301544	0.224453	0.566999	Ddx27	355.266	257.603	0.725101	-0.463747	0.133357	1	Ddx27
ENSMUSG00000018001	910.004	595.194	0.654057	-0.612512	0.158258	0.462747	Cyth3	971.612	793.582	0.816768	-0.292001	0.606449	1	Cyth3
ENSMUSG00000018006	0	2.58612	Inf	Inf	0.552317	0.88388	1700041B01Rik	NA	NA	NA	NA	NA	NA	NA
ENSMUSG00000018008	15.864	18.183	1.14618	0.19683	0.95072	1	Cyth4	23.0346	13.5831	0.589682	-0.76199	0.799832	1	Cyth4
ENSMUSG00000018012	50.8724	47.0226	0.924324	-0.113529	0.879101	1	Rac3	26.9763	24.2282	0.898128	-0.155006	1	1	Rac3
ENSMUSG00000018040	120.828	264.266	2.18712	1.12903	0.0103851	0.0714362	Rrp7a	87.0927	89.6092	1.02889	0.0410945	0.914553	1	Rrp7a
ENSMUSG00000018042	6296.45	4464.51	0.709051	-0.496038	0.00192331	0.0194346	Cyb5r3	4059.32	4178.76	1.02942	0.0418368	0.960177	1	Cyb5r3
ENSMUSG00000018068	1269.26	2265.54	1.78493	0.835871	3.77463e-06	9.19367e-05	Ints2	1174.24	1181.95	1.00656	0.00943973	0.969776	1	Ints2
ENSMUSG00000018076	1642.69	1927.33	1.17328	0.230549	0.209494	0.545388	Med13l	1330.63	1227.95	0.922839	-0.11585	0.629889	1	Med13l
ENSMUSG00000018102	32.4489	32.3443	0.996775	-0.00465992	1	1	Hist1h2bc	130.993	77.3296	0.590333	-0.760399	0.118158	1	Hist1h2bc
ENSMUSG00000018126	7.89841	71.9877	9.11419	3.18811	3.3382e-05	0.000646248	Baiap2l2	44.3855	46.2529	1.04207	0.0594569	1	1	Baiap2l2
ENSMUSG00000018143	243.269	327.34	1.34559	0.428241	0.36403	0.731476	Mafk	178.245	131.383	0.737092	-0.440084	0.45761	1	Mafk
ENSMUSG00000018160	1920.5	2709.61	1.41089	0.496601	0.00405768	0.035011	Med1	2079.23	1838.27	0.884112	-0.177699	0.522394	1	Med1
ENSMUSG00000018166	2000.18	1341.79	0.670835	-0.57597	0.143007	0.435535	Erbb3	2262.42	2237.65	0.989053	-0.0158802	0.825105	1	Erbb3
ENSMUSG00000018167	354.317	326.752	0.9222	-0.116848	0.702453	0.971207	Stard3	341.031	267.421	0.784153	-0.350794	0.409626	1	Stard3
ENSMUSG00000018168	53.7801	32.0188	0.595366	-0.748151	0.251462	0.604061	Ikzf3	7.2221	30.4456	4.21562	2.07574	0.0813558	1	Ikzf3
ENSMUSG00000018169	137.333	1836.97	13.376	3.74158	7.14954e-60	4.37877e-57	Mfng	81.5956	189.057	2.317	1.21226	0.345631	1	Mfng
ENSMUSG00000018171	1916.7	1736.72	0.906098	-0.142261	0.424191	0.787829	Tmem49	1543.45	1686.12	1.09243	0.127544	0.640043	1	Tmem49
ENSMUSG00000018189	399.478	424.409	1.06241	0.087338	0.734392	0.990986	Uchl5	368.991	283.9	0.769397	-0.3782	0.23356	1	Uchl5
ENSMUSG00000018196	706.344	821.783	1.16343	0.218388	0.318953	0.685462	Glrx2	609.426	498.499	0.817981	-0.28986	0.269057	1	Glrx2
ENSMUSG00000018199	2160.73	2195.66	1.01616	0.023134	0.879143	1	Trove2	1661.06	1575.19	0.948303	-0.0765799	0.77773	1	Trove2
ENSMUSG00000018209	2038.56	1989.26	0.975817	-0.0353179	0.864001	1	Stk4	1372.55	1223.27	0.891236	-0.16612	0.52237	1	Stk4
ENSMUSG00000018211	8.75972	4.05305	0.462691	-1.11188	0.570816	0.900522	Wfdc15b	2.74853	3.84838	1.40016	0.48559	1	1	Wfdc15b
ENSMUSG00000018217	96.5465	108.224	1.12095	0.164722	0.884833	1	Pmp22	873.936	735.97	0.842132	-0.247881	0.936599	1	Pmp22
ENSMUSG00000018238	3.74457	5.17224	1.38126	0.465989	0.894578	1	Gdf9	6.98826	10.6451	1.52328	0.607185	0.755653	1	Gdf9
ENSMUSG00000018239	125.562	186.107	1.48218	0.567725	0.114052	0.381173	Zcchc10	90.6657	95.8577	1.05726	0.0803369	0.934745	1	Zcchc10
ENSMUSG00000018259	12.4799	0	0	#NAME?	0.0235353	0.131071	Prl8a2	0	1.70694	Inf	Inf	0.777182	1	Prl8a2
ENSMUSG00000018263	23.3898	2.56382	0.109612	-3.18952	0.0226896	0.127532	Tbx5	4.64325	14.9073	3.21053	1.68281	0.340122	1	Tbx5
ENSMUSG00000018286	1233.94	1080.86	0.875943	-0.191091	0.309307	0.673566	Psmb6	762.962	597.108	0.782619	-0.353619	0.23817	1	Psmb6
ENSMUSG00000018287	348.661	288.793	0.828293	-0.271787	0.328981	0.695275	Spag7	189.191	203.643	1.07639	0.106201	0.848894	1	Spag7
ENSMUSG00000018293	2250.26	2122.61	0.943277	-0.0842472	0.621484	0.927373	Pfn1	1661.99	1722.38	1.03633	0.051486	0.843886	1	Pfn1
ENSMUSG00000018322	563.867	787.789	1.39712	0.482455	0.0295065	0.154481	Tomm34	490.895	473.712	0.964996	-0.051405	0.891377	1	Tomm34
ENSMUSG00000018326	5567.52	5614.83	1.0085	0.0122087	0.983961	1	Ywhab	5516.25	4833.03	0.876144	-0.19076	0.361061	1	Ywhab
ENSMUSG00000018334	187.32	1540.82	8.22562	3.04012	6.38922e-08	2.2349e-06	Ksr1	321.746	337.053	1.04758	0.0670552	0.776499	1	Ksr1
ENSMUSG00000018339	18.2036	24.372	1.33885	0.420996	0.667504	0.963692	Gpx3	65.186	54.5394	0.836673	-0.257264	0.727275	1	Gpx3
ENSMUSG00000018340	961.799	1288.62	1.3398	0.422022	0.0466046	0.211175	Anxa6	5088.69	4442.56	0.873025	-0.195906	0.449887	1	Anxa6
ENSMUSG00000018341	232.206	282.694	1.21743	0.283835	0.388945	0.754744	Il12rb2	166.297	99.8198	0.600252	-0.736361	0.129443	1	Il12rb2
ENSMUSG00000018347	188.554	250.006	1.32591	0.406984	0.333099	0.698787	Zkscan6	171.747	152.404	0.887375	-0.172384	0.730915	1	Zkscan6
ENSMUSG00000018362	248.363	424.547	1.70938	0.773471	0.00488595	0.0404879	Kpna2	210.114	207.854	0.98924	-0.015607	0.889928	1	Kpna2
ENSMUSG00000018363	3404.89	3886.17	1.14135	0.190745	0.250633	0.603031	Smurf2	2962.23	2564.21	0.865633	-0.208173	0.383836	1	Smurf2
ENSMUSG00000018372	570.69	1461.17	2.56036	1.35634	1.5392e-11	8.44427e-10	Ccdc45	515.071	532.607	1.03405	0.0482997	0.909286	1	Ccdc45
ENSMUSG00000018377	2191.72	2233.86	1.01923	0.0274777	0.885999	1	Vezf1	1569	1497.07	0.954156	-0.0677031	0.807947	1	Vezf1
ENSMUSG00000018378	455.152	437.049	0.960227	-0.0585521	0.854936	1	Cuedc1	430.54	407.721	0.946999	-0.0785648	0.81248	1	Cuedc1
ENSMUSG00000018379	4618.63	5245.08	1.13564	0.1835	0.41059	0.773055	Sfrs1	3380.06	3260.29	0.964565	-0.05205	0.797817	1	Sfrs1
ENSMUSG00000018381	9.72491	8.1284	0.835833	-0.258714	0.934788	1	Abi3	0.497063	0.848296	1.70662	0.771139	0.975647	1	Abi3
ENSMUSG00000018387	938.91	1124.64	1.19781	0.260401	0.521119	0.86548	Shroom1	2141.72	1902.73	0.888412	-0.170699	0.390911	1	Shroom1
ENSMUSG00000018395	1762.78	2150.85	1.22015	0.287058	0.109344	0.371792	Kif3a	1372.36	1448.33	1.05536	0.0777403	0.955117	1	Kif3a
ENSMUSG00000018398	1002.42	715.11	0.713387	-0.487244	0.019699	0.115387	Sept8	1553.26	1634.37	1.05222	0.0734368	0.844932	1	Sept8
ENSMUSG00000018401	1741.87	2164.63	1.24271	0.313485	0.0773293	0.29722	Mtmr4	1391.36	1471.23	1.0574	0.0805245	0.83648	1	Mtmr4
ENSMUSG00000018405	75.765	73.5215	0.970388	-0.0433659	0.967828	1	Mrm1	52.4908	52.2635	0.995669	-0.00626152	0.84047	1	Mrm1
ENSMUSG00000018411	52.8456	35.1311	0.664788	-0.589033	0.413056	0.77618	Mapt	36.526	72.7054	1.99051	0.993137	0.201568	1	Mapt
ENSMUSG00000018412	3313.53	4166.56	1.25744	0.330488	0.0434486	0.201621	1700081L11Rik	2700.21	2925.38	1.08339	0.115552	0.599002	1	1700081L11Rik
ENSMUSG00000018415	1396.73	1759.35	1.25962	0.33299	0.0708063	0.281141	4933439F18Rik	1145.33	1075.84	0.939328	-0.0902984	0.704136	1	4933439F18Rik
ENSMUSG00000018417	4849.63	1601.03	0.330135	-1.59887	0.000171605	0.00260619	Myo1b	1238.3	976.049	0.788215	-0.343338	0.624805	1	Myo1b
ENSMUSG00000018425	1216.28	1224.27	1.00657	0.00944764	0.982583	1	Dhx40	918.116	964.494	1.05051	0.0710958	0.832423	1	Dhx40
ENSMUSG00000018427	3722.51	8103.48	2.17688	1.12226	4.57306e-12	2.65592e-10	Ypel2	2657.51	3179.04	1.19625	0.258516	0.34582	1	Ypel2
ENSMUSG00000018428	194.131	219.066	1.12844	0.174334	0.600507	0.917292	Akap1	140.713	87.085	0.618886	-0.692255	0.180814	1	Akap1
ENSMUSG00000018433	667.004	998.603	1.49715	0.582215	0.00515863	0.0421768	Nol11	629.256	643.31	1.02233	0.0318655	0.925902	1	Nol11
ENSMUSG00000018442	1526.8	1345.5	0.881256	-0.182367	0.400271	0.762561	Derl2	1091.01	1099.37	1.00766	0.0110126	0.969278	1	Derl2
ENSMUSG00000018446	675.587	712.319	1.05437	0.0763822	0.736739	0.993	C1qbp	386.323	349.126	0.903716	-0.146058	0.711534	1	C1qbp
ENSMUSG00000018449	256.183	160.174	0.625235	-0.67753	0.0378547	0.184295	Rpain	187.279	258.586	1.38075	0.465457	0.250974	1	Rpain
ENSMUSG00000018451	1031.42	398.838	0.386686	-1.37077	0.00829686	0.0602327	RP23-83I13.10	198.763	247.692	1.24617	0.317498	0.322599	1	RP23-83I13.10
ENSMUSG00000018459	79.8089	13.7599	0.17241	-2.53608	0.000506837	0.00659182	Slc13a3	45.9234	39.0321	0.849938	-0.234571	0.653761	1	Slc13a3
ENSMUSG00000018470	39.6387	17.9021	0.451633	-1.14678	0.166192	0.476401	Kcnab3	40.8179	21.8902	0.536289	-0.898918	0.568355	1	Kcnab3
ENSMUSG00000018474	628.404	683.336	1.08742	0.120903	0.576255	0.905921	Chd3	1501.96	1244.61	0.828658	-0.271151	0.365771	1	Chd3
ENSMUSG00000018476	1027.19	1471.34	1.4324	0.518434	0.0132815	0.0858744	Kdm6b	1313.61	1190.1	0.905978	-0.142452	0.517276	1	Kdm6b
ENSMUSG00000018479	12.4615	4.16456	0.334193	-1.58125	0.327367	0.69383	1700125H20Rik	7.93562	0.848296	0.106897	-3.2257	0.346918	1	1700125H20Rik
ENSMUSG00000018481	2810.82	2886.87	1.02706	0.0385148	0.836679	1	Appbp2	2721.04	2231.26	0.820001	-0.286302	0.248006	1	Appbp2
ENSMUSG00000018486	25.8394	6.20223	0.24003	-2.05872	0.275875	0.635841	Wnt9b	0	19.8626	Inf	Inf	0.0621146	1	Wnt9b
ENSMUSG00000018500	12.6082	10.3668	0.822228	-0.28239	0.87863	1	Adora2b	17.643	17.2142	0.975695	-0.035498	0.945045	1	Adora2b
ENSMUSG00000018501	7225.14	9689.07	1.34102	0.423333	0.00662461	0.0508662	Ncor1	7092.27	6802.06	0.959081	-0.0602758	0.843429	1	Ncor1
ENSMUSG00000018507	70.0901	47.201	0.673434	-0.570392	0.319129	0.685621	Trpv2	58.4555	63.0637	1.07883	0.10947	0.93316	1	Trpv2
ENSMUSG00000018509	78.1168	91.2675	1.16835	0.224469	0.646123	0.948392	Cenpv	111.35	78.8089	0.70776	-0.498669	0.32547	1	Cenpv
ENSMUSG00000018537	345.142	508.039	1.47197	0.557747	0.0260464	0.140989	Pcgf2	468.848	468.726	0.999739	-0.000376929	0.987292	1	Pcgf2
ENSMUSG00000018541	455.341	571.135	1.2543	0.326885	0.168068	0.479209	Ccdc49	460.72	335.491	0.728189	-0.457616	0.217625	1	Ccdc49
ENSMUSG00000018543	7.37921	27.3504	3.70642	1.89003	0.0766869	0.295358	1700001P01Rik	31.6957	8.92781	0.281673	-1.82791	0.137372	1	1700001P01Rik
ENSMUSG00000018547	703.252	590.847	0.840164	-0.251257	0.475806	0.828774	Pip4k2b	433.978	473.546	1.09118	0.125885	0.586691	1	Pip4k2b
ENSMUSG00000018548	1398.49	1498.44	1.07147	0.0995945	0.582625	0.911425	Trim37	1624.97	1057.04	0.650499	-0.620382	0.0151531	1	Trim37
ENSMUSG00000018554	46.6942	65.0231	1.39253	0.477709	0.409607	0.771765	Ybx2	35.8419	60.405	1.68532	0.753021	0.264041	1	Ybx2
ENSMUSG00000018559	742.519	727.113	0.979252	-0.0302486	0.933234	1	Dullard	679.612	569.539	0.838035	-0.254918	0.447532	1	Dullard
ENSMUSG00000018565	458.701	594.236	1.29548	0.373483	0.120613	0.394376	Rai12	510.703	472.357	0.924915	-0.112607	0.837798	1	Rai12
ENSMUSG00000018566	21.7772	15.2714	0.701258	-0.511983	0.646278	0.948511	Slc2a4	19.0994	66.4983	3.48169	1.79979	0.0334663	1	Slc2a4
ENSMUSG00000018567	1727.51	1747.97	1.01184	0.016988	0.955003	1	Gabarap	1973.8	1838.59	0.931498	-0.102375	0.694102	1	Gabarap
ENSMUSG00000018569	664.432	452.209	0.680595	-0.555131	0.0176969	0.106648	Cldn7	476.061	422.246	0.886957	-0.173064	0.598199	1	Cldn7
ENSMUSG00000018570	51.7704	28.8174	0.556637	-0.84519	0.232645	0.579205	2810408A11Rik	65.707	82.1298	1.24994	0.321858	0.832597	1	2810408A11Rik
ENSMUSG00000018572	392.887	460.556	1.17224	0.229262	0.364585	0.732366	Phf23	348.213	313.425	0.900096	-0.15185	0.753393	1	Phf23
ENSMUSG00000018574	99.0449	117.138	1.18267	0.242052	0.555625	0.886743	Acadvl	153.484	65.7637	0.428473	-1.22272	0.0192882	1	Acadvl
ENSMUSG00000018581	234.931	106.437	0.453055	-1.14224	0.00127305	0.0140048	Dnahc11	201.098	192.005	0.954785	-0.0667525	0.904829	1	Dnahc11
ENSMUSG00000018583	2323.68	2831.38	1.21849	0.285095	0.100183	0.35149	G3bp1	1810.64	1519.76	0.839346	-0.252662	0.267066	1	G3bp1
ENSMUSG00000018585	573.976	229.375	0.399625	-1.32328	0.00440994	0.0372863	Atox1	373.837	231.73	0.619869	-0.689965	0.0433146	1	Atox1
ENSMUSG00000018589	36.0896	1.05229	0.0291577	-5.09998	0.00015006	0.0023251	Glra2	3.19883	1.48969	0.465699	-1.10253	0.850229	1	Glra2
ENSMUSG00000018593	87806.8	43038.2	0.490147	-1.02871	4.49894e-08	1.59691e-06	Sparc	213529	183243	0.858166	-0.220672	0.234531	1	Sparc
ENSMUSG00000018595	31.9297	41.748	1.3075	0.386807	0.569446	0.898823	Glra4	14.8945	17.4522	1.17172	0.228627	0.838097	1	Glra4
ENSMUSG00000018599	69.9923	102.294	1.46151	0.547458	0.467666	0.821428	Smcr7	61.8762	41.9287	0.677621	-0.561449	0.477876	1	Smcr7
ENSMUSG00000018604	8.41157	18.7091	2.22421	1.15329	0.574983	0.904806	Tbx3	48.2391	81.178	1.68283	0.750886	0.257557	1	Tbx3
ENSMUSG00000018620	17.6661	8.2399	0.466425	-1.10028	0.39508	0.758464	Mmp20	1.80118	6.18637	3.43463	1.78015	0.621752	1	Mmp20
ENSMUSG00000018623	15.8396	0.503843	0.0318091	-4.97442	0.0203354	0.118022	Mmp7	3.2456	6.61052	2.03676	1.02628	0.753875	1	Mmp7
ENSMUSG00000018634	91.0487	29.8383	0.327718	-1.60948	0.0108581	0.0739349	Crhr1	1113.28	476.95	0.428418	-1.22291	0.00210533	0.633481	Crhr1
ENSMUSG00000018648	160.112	142.018	0.886987	-0.173014	0.662801	0.960174	Dusp14	244.431	215.437	0.881379	-0.182166	0.733428	1	Dusp14
ENSMUSG00000018651	572.046	661.85	1.15699	0.210372	0.346053	0.711417	Tada2l	662.691	766.737	1.157	0.210395	0.711699	1	Tada2l
ENSMUSG00000018654	61.5258	10.3668	0.168495	-2.56922	0.00089349	0.0104396	Ikzf1	14.8477	53.5773	3.60845	1.85138	0.272577	1	Ikzf1
ENSMUSG00000018656	46.5719	15.976	0.343038	-1.54356	0.0491856	0.21933	Eapa2	2.84207	10.8416	3.8147	1.93157	0.341292	1	Eapa2
ENSMUSG00000018659	107.792	145.968	1.35416	0.437401	0.277494	0.637202	Pnpo	109.005	78.7261	0.722226	-0.469478	0.434863	1	Pnpo
ENSMUSG00000018661	462.238	891.992	1.92972	0.948395	1.44481e-05	0.00030725	Cog1	522.713	497.858	0.95245	-0.0702853	0.827322	1	Cog1
ENSMUSG00000018666	730.839	1004.38	1.37429	0.458681	0.0266754	0.143724	Cbx1	563.128	572.829	1.01723	0.0246395	0.949253	1	Cbx1
ENSMUSG00000018669	255.773	268.881	1.05125	0.0721	0.814632	1	Cdk5rap3	259.494	316.084	1.21808	0.284605	0.457733	1	Cdk5rap3
ENSMUSG00000018672	59.2656	33.062	0.557862	-0.84202	0.197509	0.528066	Copz2	103.273	196.577	1.90348	0.928637	0.171831	1	Copz2
ENSMUSG00000018677	561.863	418.639	0.74509	-0.424513	0.0743013	0.289178	Slc25a39	444.55	338.46	0.761355	-0.393358	0.258999	1	Slc25a39
ENSMUSG00000018678	196.532	246.483	1.25416	0.326726	0.292858	0.654694	Sp2	177.466	223.826	1.26124	0.334839	0.318488	1	Sp2
ENSMUSG00000018697	321.789	539.264	1.67583	0.744876	0.0027818	0.025916	Aatf	302.745	220.681	0.728934	-0.45614	0.251647	1	Aatf
ENSMUSG00000018698	8.47874	6.20223	0.731504	-0.451062	0.822443	1	Lhx1	4.50294	3.39318	0.753548	-0.408229	0.995607	1	Lhx1
ENSMUSG00000018707	11950	12673.3	1.06053	0.084786	0.590143	0.91586	Dync1h1	9302.38	8830.67	0.949291	-0.0750777	0.723511	1	Dync1h1
ENSMUSG00000018727	36.3034	28.1574	0.775613	-0.366591	0.649858	0.950398	Cpsf4l	27.3624	22.6144	0.826476	-0.274955	0.672084	1	Cpsf4l
ENSMUSG00000018733	282.529	384.422	1.36065	0.444292	0.103883	0.360407	Pex12	237.547	234.078	0.985396	-0.0212242	0.965594	1	Pex12
[truncated: 32,252 more rows]

## Sheet: CufflinksP0DAPTvDMSOGFPpos
gene_id	sample_1	sample_2	status	value_1	value_2	log2_fold_change	test_stat	p_value	q_value	significant	gene_id	class_code	nearest_ref_id	gene_short_name	locus	length	coverage
XLOC_000001	p0GFPposDMSO	p0GFPposDAPT	OK	0.537877	2.99071	2.47514	-4.92985	8.22944e-07	1.92342e-05	yes	XLOC_000001			Lypla1	chr1:4807801-4847914
XLOC_000002	p0GFPposDMSO	p0GFPposDAPT	OK	1.73185	9.41932	2.44331	-4.95811	7.1181e-07	1.67912e-05	yes	XLOC_000002			Tcea1	chr1:4856804-5070285
XLOC_000003	p0GFPposDMSO	p0GFPposDAPT	OK	0.966906	6.64455	2.78072	-4.9523	7.33415e-07	1.7264e-05	yes	XLOC_000003			Atp6v1h	chr1:5083038-5166628
XLOC_000005	p0GFPposDMSO	p0GFPposDAPT	NOTEST	0.014326	0.00406915	-1.81584	0.644064	0.519534	1	no	XLOC_000005			Oprk1	chr1:5588459-5607252
XLOC_000006	p0GFPposDMSO	p0GFPposDAPT	OK	0.824573	5.8282	2.82133	-5.72939	1.00792e-08	3.08762e-07	yes	XLOC_000006			Rb1cc1	chr1:6203430-6284583
XLOC_000007	p0GFPposDMSO	p0GFPposDAPT	NOTEST	0	0	0	0	1	1	no	XLOC_000007			Fam150a	chr1:6359330-6394731
XLOC_000008	p0GFPposDMSO	p0GFPposDAPT	OK	0.105507	0.520392	2.30226	-2.36505	0.0180275	0.135259	no	XLOC_000008			St18	chr1:6486598-6860940
XLOC_000009	p0GFPposDMSO	p0GFPposDAPT	OK	0.842175	3.94395	2.22745	-4.55191	5.31619e-06	0.000109743	yes	XLOC_000009			Pcmtd1	chr1:7088362-7177134
XLOC_000011	p0GFPposDMSO	p0GFPposDAPT	OK	0.229529	1.18104	2.36331	-2.92681	0.00342461	0.0383431	yes	XLOC_000011			Adhfe1,Rrs1	chr1:9541604-9631092
XLOC_000012	p0GFPposDMSO	p0GFPposDAPT	OK	0.035517	0.0164714	-1.10854	0.307455	0.758497	0.881847	no	XLOC_000012			3110035E14Rik	chr1:9541604-9631092
XLOC_000013	p0GFPposDMSO	p0GFPposDAPT	OK	0.0454381	0	-1.79769e+308	-1.79769e+308	0.181925	0.347086	no	XLOC_000013			2610203C22Rik	chr1:9541604-9631092
XLOC_000014	p0GFPposDMSO	p0GFPposDAPT	OK	0.0190185	0.183836	3.27294	-1.74835	0.0804039	0.284964	no	XLOC_000014			2610203C22Rik	chr1:9541604-9631092
XLOC_000018	p0GFPposDMSO	p0GFPposDAPT	NOTEST	0.00833989	0	-1.79769e+308	-1.79769e+308	0.302151	1	no	XLOC_000018			Mybl1	chr1:9666386-9700353
XLOC_000019	p0GFPposDMSO	p0GFPposDAPT	OK	0.108991	0.677954	2.63698	-0.533858	0.59344	0.767017	no	XLOC_000019			1700034P13Rik	chr1:9718581-9772208
XLOC_000020	p0GFPposDMSO	p0GFPposDAPT	OK	0.0951709	0.476129	2.32276	-4.37751	1.20041e-05	0.000233609	yes	XLOC_000020			Sgk3	chr1:9798129-9902568
XLOC_000021	p0GFPposDMSO	p0GFPposDAPT	OK	0.0974864	0.522556	2.42231	-3.10553	0.00189935	0.0232274	yes	XLOC_000021			6030422M02Rik	chr1:9908637-9944356
XLOC_000023	p0GFPposDMSO	p0GFPposDAPT	OK	0.905328	12.7801	3.81931	-1.46883	0.141878	0.325256	no	XLOC_000023			Cspp1	chr1:10024599-10238810
XLOC_000024	p0GFPposDMSO	p0GFPposDAPT	OK	0.0953615	2.4237	4.66766	-3.03119	0.00243592	0.0287663	yes	XLOC_000024			Cpa6	chr1:10309164-10865874
XLOC_000025	p0GFPposDMSO	p0GFPposDAPT	OK	0.106706	0.430738	2.01317	-2.43753	0.0147879	0.118488	no	XLOC_000025			Prex2	chr1:10992216-11306040
XLOC_000026	p0GFPposDMSO	p0GFPposDAPT	OK	0.156158	0.127061	-0.297483	0.252783	0.800436	0.90672	no	XLOC_000026			A830018L16Rik	chr1:11414104-11975902
XLOC_000027	p0GFPposDMSO	p0GFPposDAPT	OK	28.8811	75.5244	1.38682	-2.84589	0.00442872	0.0473848	yes	XLOC_000027			4932411L15	chr1:12667562-12673090
XLOC_000028	p0GFPposDMSO	p0GFPposDAPT	OK	0.406913	1.24355	1.61168	-3.02638	0.00247505	0.0291462	yes	XLOC_000028			Sulf1	chr1:12691393-12863685
XLOC_000029	p0GFPposDMSO	p0GFPposDAPT	OK	0.108334	1.43234	3.72481	-5.67138	1.41648e-08	4.25575e-07	yes	XLOC_000029			Ncoa2	chr1:13138926-13374083
XLOC_000030	p0GFPposDMSO	p0GFPposDAPT	NOTEST	0.0124569	0.0608987	2.28947	-1.43571	0.151085	1	no	XLOC_000030			Xkr9	chr1:13668770-13701723
XLOC_000033	p0GFPposDMSO	p0GFPposDAPT	FAIL	2.72412	7.53823	0	0	1	1	no	XLOC_000033			Kcnb2	chr1:15284367-15728408
XLOC_000034	p0GFPposDMSO	p0GFPposDAPT	OK	0.579652	4.03936	2.80087	-3.73459	0.000188023	0.00295161	yes	XLOC_000034			Terf1	chr1:15803141-15892750
XLOC_000035	p0GFPposDMSO	p0GFPposDAPT	OK	0.574813	1.62747	1.50147	-0.914806	0.360294	0.555212	no	XLOC_000035			Rdh10	chr1:16098045-16134006
XLOC_000036	p0GFPposDMSO	p0GFPposDAPT	NOTEST	0.0116135	0.058042	2.3213	-0.563204	0.573296	1	no	XLOC_000036			D030040B21Rik	chr1:16638342-16709982
XLOC_000037	p0GFPposDMSO	p0GFPposDAPT	OK	0.658429	3.75655	2.51231	-1.75565	0.0791476	0.283626	no	XLOC_000037			Ly96,Tmem70	chr1:16638342-16709982
XLOC_000039	p0GFPposDMSO	p0GFPposDAPT	OK	0.0765933	1.9376	4.66091	-7.93751	1.9984e-15	1.15326e-13	yes	XLOC_000039			Gdap1	chr1:17145286-17166320
XLOC_000040	p0GFPposDMSO	p0GFPposDAPT	OK	0.026028	0.135238	2.37737	-0.0802107	0.93607	0.975201	no	XLOC_000040			Pi15	chr1:17601783-17771837
XLOC_000041	p0GFPposDMSO	p0GFPposDAPT	OK	0.770786	3.10706	2.01115	-0.66409	0.506633	0.695701	no	XLOC_000041			Crispld1	chr1:17601783-17771837
XLOC_000042	p0GFPposDMSO	p0GFPposDAPT	OK	0.0416064	0.0292351	-0.509104	0.296715	0.766684	0.886684	no	XLOC_000042			Tfap2d	chr1:19103021-19166332
XLOC_000043	p0GFPposDMSO	p0GFPposDAPT	NOTEST	0.0194444	0.0157248	-0.306317	0.19687	0.843929	1	no	XLOC_000043			Tfap2b	chr1:19208913-19238734
XLOC_000045	p0GFPposDMSO	p0GFPposDAPT	NOTEST	0.00339632	0	-1.79769e+308	-1.79769e+308	0.384703	1	no	XLOC_000045			4930486I03Rik	chr1:20057778-20618057
XLOC_000046	p0GFPposDMSO	p0GFPposDAPT	NOTEST	0	0	0	0	1	1	no	XLOC_000046			Mir206	chr1:20679009-20679082
XLOC_000047	p0GFPposDMSO	p0GFPposDAPT	NOTEST	0	0	0	0	1	1	no	XLOC_000047			Mir133b	chr1:20682768-20682887
XLOC_000048	p0GFPposDMSO	p0GFPposDAPT	NOTEST	0.00496634	0	-1.79769e+308	-1.79769e+308	0.243314	1	no	XLOC_000048			Il17a	chr1:20730904-20734496
XLOC_000049	p0GFPposDMSO	p0GFPposDAPT	OK	1.86828	10.1433	2.44075	-5.17648	2.26109e-07	5.74773e-06	yes	XLOC_000049			Paqr8	chr1:20890500-20940429
XLOC_000050	p0GFPposDMSO	p0GFPposDAPT	FAIL	0.294044	1.24214	0	0	1	1	no	XLOC_000050			Efhc1	chr1:20944941-21079568
XLOC_000052	p0GFPposDMSO	p0GFPposDAPT	OK	0.288034	0.776356	1.43048	-1.4006	0.161333	0.334896	no	XLOC_000052			Gsta3,Tmem14a	chr1:21218480-21305687
XLOC_000054	p0GFPposDMSO	p0GFPposDAPT	NOTEST	0.00646931	0.00717594	0.149555	-0.0657042	0.947613	1	no	XLOC_000054			Khdc1a	chr1:21349676-21352199
XLOC_000056	p0GFPposDMSO	p0GFPposDAPT	NOTEST	0.00639542	0	-1.79769e+308	-1.79769e+308	0.249783	1	no	XLOC_000056			Khdc1c	chr1:21368330-21369743
XLOC_000061	p0GFPposDMSO	p0GFPposDAPT	NOTEST	0.0191317	0.0135331	-0.499477	0.236348	0.813163	1	no	XLOC_000061			Khdc1b	chr1:21383555-21386384
XLOC_000062	p0GFPposDMSO	p0GFPposDAPT	OK	0.14764	0.930309	2.65563	-6.44259	1.17455e-10	4.51245e-09	yes	XLOC_000062			Mir30a,Mir30c-2	chr1:23256278-23295787
XLOC_000063	p0GFPposDMSO	p0GFPposDAPT	OK	0.0437189	0.324801	2.89323	-1.62807	0.103511	0.304929	no	XLOC_000063			B3gat2	chr1:23761925-23922289
XLOC_000064	p0GFPposDMSO	p0GFPposDAPT	OK	1.96741	4.32863	1.13761	-2.48457	0.0129707	0.108046	no	XLOC_000064			Col9a1	chr1:24177609-24589388
XLOC_000065	p0GFPposDMSO	p0GFPposDAPT	OK	0.441772	2.7754	2.65132	-5.52861	3.2277e-08	9.23717e-07	yes	XLOC_000065			Lmbrd1	chr1:24678543-24766675
XLOC_000068	p0GFPposDMSO	p0GFPposDAPT	NOTEST	0.0044388	0	-1.79769e+308	-1.79769e+308	0.271337	1	no	XLOC_000068			Lgsn	chr1:31141077-31222656
XLOC_000069	p0GFPposDMSO	p0GFPposDAPT	NOTEST	0.00546291	0.00486137	-0.168306	0.0583575	0.953464	1	no	XLOC_000069			4930521A18Rik	chr1:31222838-31224287
XLOC_000070	p0GFPposDMSO	p0GFPposDAPT	NOTEST	0.00170456	0	-1.79769e+308	-1.79769e+308	0.278346	1	no	XLOC_000070			Gm4850	chr1:31264846-31268061
XLOC_000073	p0GFPposDMSO	p0GFPposDAPT	OK	0.0612393	2.17783	5.15229	-2.05057	0.0403085	0.215926	no	XLOC_000073			Khdrbs2	chr1:32172639-32705974
XLOC_000074	p0GFPposDMSO	p0GFPposDAPT	NOTEST	0.0239972	0.0627957	1.3878	-0.803195	0.421862	1	no	XLOC_000074			Prim2	chr1:33453552-33670712
XLOC_000075	p0GFPposDMSO	p0GFPposDAPT	OK	0.0409549	0.0767396	0.905935	-0.545511	0.585402	0.760794	no	XLOC_000075			Prim2	chr1:33453552-33670712
XLOC_000076	p0GFPposDMSO	p0GFPposDAPT	NOTEST	0.0239411	0.108868	2.18502	-0.583782	0.559367	1	no	XLOC_000076			1700001G17Rik	chr1:33453552-33670712
XLOC_000078	p0GFPposDMSO	p0GFPposDAPT	OK	0.284527	1.33898	2.2345	-4.3266	1.51429e-05	0.000289898	yes	XLOC_000078			Rab23	chr1:33719125-33745093
XLOC_000079	p0GFPposDMSO	p0GFPposDAPT	OK	0.744812	4.0169	2.43114	-3.64061	0.000271989	0.00413217	yes	XLOC_000079			Dst	chr1:33908219-34308657
XLOC_000080	p0GFPposDMSO	p0GFPposDAPT	OK	0.769436	5.18551	2.75261	-4.33356	1.46716e-05	0.000281483	yes	XLOC_000080			Imp4	chr1:34436669-34450122
XLOC_000081	p0GFPposDMSO	p0GFPposDAPT	OK	0.142199	0.146426	0.0422614	-0.0199827	0.984057	0.994646	no	XLOC_000081			Ptpn18	chr1:34459132-34487258
XLOC_000082	p0GFPposDMSO	p0GFPposDAPT	OK	0.0258375	0.0246207	-0.0695953	0.00806812	0.993563	0.998033	no	XLOC_000082			Prss39	chr1:34498046-34503792
XLOC_000083	p0GFPposDMSO	p0GFPposDAPT	NOTEST	0.0188858	0.0117172	-0.688669	0.293344	0.769259	1	no	XLOC_000083			Cfc1	chr1:34516910-34545510
XLOC_000084	p0GFPposDMSO	p0GFPposDAPT	NOTEST	0.00600874	0.00925259	0.622794	-0.271836	0.785748	1	no	XLOC_000084			Fam123c	chr1:34579692-34591646
XLOC_000085	p0GFPposDMSO	p0GFPposDAPT	OK	0.231069	1.28615	2.47667	-0.380625	0.703482	0.846094	no	XLOC_000085			Arhgef4	chr1:34678146-34843050
XLOC_000086	p0GFPposDMSO	p0GFPposDAPT	OK	0.387234	1.61322	2.05867	-3.7806	0.000156448	0.00249617	yes	XLOC_000086			Plekhb2	chr1:34849958-34879585
XLOC_000088	p0GFPposDMSO	p0GFPposDAPT	OK	1.91674	5.18582	1.43592	-3.46414	0.000531922	0.00756522	yes	XLOC_000088			Hs6st1	chr1:36068399-36106446
XLOC_000089	p0GFPposDMSO	p0GFPposDAPT	OK	0.0366742	0.134957	1.87966	-2.59504	0.00945787	0.0857863	no	XLOC_000089			Arid5a	chr1:36306883-36335191
XLOC_000090	p0GFPposDMSO	p0GFPposDAPT	OK	0.104811	1.12152	3.4196	-4.20991	2.55476e-05	0.000470829	yes	XLOC_000090			4632411B12Rik	chr1:36335396-36369182
XLOC_000091	p0GFPposDMSO	p0GFPposDAPT	OK	0.047596	0.398199	3.06458	-2.07254	0.0382153	0.210051	no	XLOC_000091			4632411B12Rik	chr1:36335396-36369182
XLOC_000092	p0GFPposDMSO	p0GFPposDAPT	OK	0.0605538	0.461897	2.93128	-2.25402	0.0241947	0.162934	no	XLOC_000092			4632411B12Rik	chr1:36335396-36369182
XLOC_000096	p0GFPposDMSO	p0GFPposDAPT	OK	0.0546629	0.611863	3.48457	-2.96487	0.00302806	0.0345733	yes	XLOC_000096			Lman2l	chr1:36414796-36462346
XLOC_000097	p0GFPposDMSO	p0GFPposDAPT	OK	0.128306	0.850816	2.72926	-4.29489	1.7478e-05	0.000331188	yes	XLOC_000097			Cnnm4	chr1:36471596-36510397
XLOC_000098	p0GFPposDMSO	p0GFPposDAPT	OK	0.255685	1.60966	2.65432	-4.39588	1.10323e-05	0.000216094	yes	XLOC_000098			Cnnm3	chr1:36510569-36547352
XLOC_000099	p0GFPposDMSO	p0GFPposDAPT	OK	3.04024	15.0265	2.30526	-4.64495	3.40166e-06	7.23767e-05	yes	XLOC_000099			Cox5b	chr1:36691486-36693388
XLOC_000100	p0GFPposDMSO	p0GFPposDAPT	OK	0.0891622	0.153954	0.787996	-0.55838	0.576585	0.753822	no	XLOC_000100			4933424G06Rik	chr1:36714537-36758682
XLOC_000101	p0GFPposDMSO	p0GFPposDAPT	OK	0.0305341	0.222914	2.868	-2.82878	0.00467259	0.0495096	yes	XLOC_000101			Zap70	chr1:36761860-36782816
XLOC_000102	p0GFPposDMSO	p0GFPposDAPT	NOTEST	0.00218506	0	-1.79769e+308	-1.79769e+308	0.197541	1	no	XLOC_000102			Cnga3	chr1:37219260-37263384
XLOC_000103	p0GFPposDMSO	p0GFPposDAPT	OK	0.21011	1.48347	2.81976	-3.6549	0.00025728	0.00392674	yes	XLOC_000103			Inpp4a	chr1:37299892-37410738
XLOC_000104	p0GFPposDMSO	p0GFPposDAPT	OK	2.12087	8.18666	1.94862	-3.3796	0.000725919	0.00998864	yes	XLOC_000104			Unc50	chr1:37430145-37541028
XLOC_000105	p0GFPposDMSO	p0GFPposDAPT	OK	0.0878577	0.697222	2.98838	-1.5517	0.120735	0.31514	no	XLOC_000105			Lipt1	chr1:37871962-37920003
XLOC_000106	p0GFPposDMSO	p0GFPposDAPT	OK	2.6249	11.1007	2.08031	-2.73381	0.00626062	0.0625562	no	XLOC_000106			Mrpl30	chr1:37871962-37920003
XLOC_000107	p0GFPposDMSO	p0GFPposDAPT	OK	1.05771	5.98437	2.50025	-4.56067	5.09901e-06	0.000105566	yes	XLOC_000107			Eif5b	chr1:37982505-38129662
XLOC_000108	p0GFPposDMSO	p0GFPposDAPT	OK	0.108489	0.194426	0.84168	-0.133575	0.893739	0.956219	no	XLOC_000108			Lonrf2	chr1:38792784-38836077
XLOC_000109	p0GFPposDMSO	p0GFPposDAPT	NOTEST	0.0115881	0.00369719	-1.64814	0.586433	0.557585	1	no	XLOC_000109			Nms	chr1:38939148-38950276
XLOC_000110	p0GFPposDMSO	p0GFPposDAPT	OK	0.582444	2.31748	1.99237	-3.7233	0.000196636	0.0030754	yes	XLOC_000110			Pdcl3	chr1:38984895-38998036
XLOC_000111	p0GFPposDMSO	p0GFPposDAPT	NOTEST	0.0236256	0.0720614	1.60887	-0.96361	0.335242	1	no	XLOC_000111			Npas2	chr1:39193704-39363542
XLOC_000112	p0GFPposDMSO	p0GFPposDAPT	OK	38.1128	133.915	1.81297	-3.70269	0.000213325	0.00331241	yes	XLOC_000112			Rpl31	chr1:39367850-39478747
XLOC_000113	p0GFPposDMSO	p0GFPposDAPT	OK	0.451003	2.29909	2.34986	-2.84827	0.00439582	0.0471271	yes	XLOC_000113			D1Bwg0212e	chr1:39526985-39577410
XLOC_000114	p0GFPposDMSO	p0GFPposDAPT	OK	1.27849	8.32746	2.70344	-5.34876	8.85579e-08	2.38641e-06	yes	XLOC_000114			Map4k4	chr1:39900912-40028636
XLOC_000115	p0GFPposDMSO	p0GFPposDAPT	OK	0.041963	0.0399494	-0.0709437	0.0370265	0.970464	0.989554	no	XLOC_000115			Il1r2	chr1:40076211-40125226
XLOC_000116	p0GFPposDMSO	p0GFPposDAPT	OK	0.0301724	0.0548577	0.862463	-0.568577	0.569643	0.748233	no	XLOC_000116			Il1r1	chr1:40222685-40316372
XLOC_000117	p0GFPposDMSO	p0GFPposDAPT	OK	0.0417602	0.0464868	0.154692	-0.0439423	0.96495	0.987442	no	XLOC_000117			Il1rl2	chr1:40324549-40368611
XLOC_000118	p0GFPposDMSO	p0GFPposDAPT	OK	0.0425059	0.0455392	0.0994436	-0.0564465	0.954986	0.983416	no	XLOC_000118			Il18r1,Il1rl1	chr1:40439648-40501154
XLOC_000120	p0GFPposDMSO	p0GFPposDAPT	OK	0.050776	0.0800244	0.656292	-0.570177	0.568558	0.747402	no	XLOC_000120			Il18rap	chr1:40515361-40550865
XLOC_000121	p0GFPposDMSO	p0GFPposDAPT	OK	0.015478	0.389003	4.65149	-4.56774	4.93014e-06	0.000102328	yes	XLOC_000121			Slc9a4	chr1:40577776-40634343
XLOC_000122	p0GFPposDMSO	p0GFPposDAPT	OK	0.0722763	0.908797	3.65236	-5.00839	5.48873e-07	1.31697e-05	yes	XLOC_000122			Slc9a2	chr1:40680101-40770241
XLOC_000123	p0GFPposDMSO	p0GFPposDAPT	OK	0.0443173	0.0419764	-0.0782892	0.0227382	0.981859	0.993849	no	XLOC_000123			Tmem182	chr1:40805600-40858693
XLOC_000129	p0GFPposDMSO	p0GFPposDAPT	OK	0.0483314	0.171283	1.82535	-1.38919	0.164775	0.337059	no	XLOC_000129			2610017I09Rik	chr1:42587013-42752874
XLOC_000130	p0GFPposDMSO	p0GFPposDAPT	OK	2.72435	7.24837	1.41174	-1.59373	0.110997	0.309768	no	XLOC_000130			2900092D14Rik,Pou3f3	chr1:42587013-42752874
XLOC_000132	p0GFPposDMSO	p0GFPposDAPT	OK	0.603866	3.87235	2.68091	-2.84402	0.00445478	0.0476091	yes	XLOC_000132			Mrps9	chr1:42850455-42907457
XLOC_000133	p0GFPposDMSO	p0GFPposDAPT	OK	0.190191	0.424439	1.15811	-2.15154	0.031434	0.189295	no	XLOC_000133			Gpr45	chr1:42930105-43035449
XLOC_000134	p0GFPposDMSO	p0GFPposDAPT	OK	0.512453	2.57552	2.32937	-3.52867	0.000417657	0.00608751	yes	XLOC_000134			AI597479	chr1:43046704-43119005
XLOC_000136	p0GFPposDMSO	p0GFPposDAPT	FAIL	2.5456	17.1675	0	0	1	1	no	XLOC_000136			Nck2	chr1:43445750-43587466
XLOC_000137	p0GFPposDMSO	p0GFPposDAPT	OK	0.680992	4.32324	2.6664	-3.22531	0.00125837	0.0162569	yes	XLOC_000137			1500015O10Rik	chr1:43730601-43827791
XLOC_000138	p0GFPposDMSO	p0GFPposDAPT	OK	0.793092	5.66149	2.83562	-6.21704	5.06621e-10	1.81886e-08	yes	XLOC_000138			Tpp2	chr1:43932359-44007326
XLOC_000139	p0GFPposDMSO	p0GFPposDAPT	OK	0.514468	2.77669	2.43222	-3.94494	7.98202e-05	0.00134862	yes	XLOC_000139			Bivm	chr1:44086602-44146186
XLOC_000140	p0GFPposDMSO	p0GFPposDAPT	OK	0.287925	1.73462	2.59085	-5.12831	2.92359e-07	7.30477e-06	yes	XLOC_000140			Ercc5	chr1:44147741-44181260
XLOC_000142	p0GFPposDMSO	p0GFPposDAPT	OK	0.634165	2.75126	2.11717	-3.07554	0.00210119	0.0253438	yes	XLOC_000142			Gulp1	chr1:44551259-44798593
XLOC_000144	p0GFPposDMSO	p0GFPposDAPT	OK	0.262996	1.08678	2.04695	-4.32392	1.53283e-05	0.000293165	yes	XLOC_000144			Col3a1	chr1:45311537-45349706
XLOC_000145	p0GFPposDMSO	p0GFPposDAPT	OK	0.725976	5.03575	2.79421	-5.20763	1.91268e-07	4.91129e-06	yes	XLOC_000145			Wdr75	chr1:45794888-45824598
XLOC_000146	p0GFPposDMSO	p0GFPposDAPT	OK	0.116816	0.252202	1.11034	-1.07739	0.281307	0.464915	no	XLOC_000146			Dnahc7b	chr1:46066456-46374614
XLOC_000147	p0GFPposDMSO	p0GFPposDAPT	OK	0.275316	0.438342	0.67097	-0.775141	0.438256	0.63366	no	XLOC_000147			Tmeff2	chr1:50927449-51187270
XLOC_000148	p0GFPposDMSO	p0GFPposDAPT	NOTEST	0.0203509	0.0643626	1.66113	-0.807828	0.419189	1	no	XLOC_000148			Sdpr	chr1:51218385-51333779
XLOC_000149	p0GFPposDMSO	p0GFPposDAPT	OK	0.219885	0.338896	0.624094	-0.585491	0.558218	0.739055	no	XLOC_000149			Stat4	chr1:51996271-52107184
XLOC_000150	p0GFPposDMSO	p0GFPposDAPT	OK	0.154936	0.421528	1.44396	-1.98187	0.0474939	0.23285	no	XLOC_000150			Stat1	chr1:52114802-52162504
XLOC_000152	p0GFPposDMSO	p0GFPposDAPT	OK	0.0820249	0.574937	2.80927	-3.38386	0.000714753	0.00985438	yes	XLOC_000152			Tmem194b	chr1:52630704-52654144
XLOC_000153	p0GFPposDMSO	p0GFPposDAPT	OK	0.40987	3.30896	3.01314	-4.185	2.85161e-05	0.000521052	yes	XLOC_000153			Hibch	chr1:52844912-52953676
XLOC_000154	p0GFPposDMSO	p0GFPposDAPT	NOTEST	0.00835843	0.0147024	0.814745	-0.293648	0.769027	1	no	XLOC_000154			Mstn	chr1:53061659-53068079
XLOC_000155	p0GFPposDMSO	p0GFPposDAPT	OK	1.3675	6.61704	2.27464	-3.36448	0.000766877	0.0104895	yes	XLOC_000155			Ormdl1,Osgepl1	chr1:53158576-53331381
XLOC_000156	p0GFPposDMSO	p0GFPposDAPT	OK	0.123439	0.0905539	-0.446952	0.260662	0.794353	0.903369	no	XLOC_000156			Dnahc7a	chr1:53391727-53707437
XLOC_000157	p0GFPposDMSO	p0GFPposDAPT	OK	0.0683907	0.177025	1.37208	-0.422002	0.673023	0.825297	no	XLOC_000157			Hecw2	chr1:53806080-54195084
XLOC_000158	p0GFPposDMSO	p0GFPposDAPT	OK	0.0776717	0.128407	0.725266	-0.38145	0.70287	0.845655	no	XLOC_000158			Ccdc150	chr1:54250682-54369669
XLOC_000159	p0GFPposDMSO	p0GFPposDAPT	OK	0.394849	1.82603	2.20934	-3.08068	0.00206527	0.0249721	yes	XLOC_000159			Coq10b	chr1:55049665-55073989
XLOC_000160	p0GFPposDMSO	p0GFPposDAPT	OK	7.60577	34.5552	2.18374	-2.6357	0.00839647	0.0784375	no	XLOC_000160			Hspe1	chr1:55077833-55095282
XLOC_000161	p0GFPposDMSO	p0GFPposDAPT	OK	0.863083	5.45627	2.66034	-5.94429	2.77664e-09	9.1202e-08	yes	XLOC_000161			Mob4	chr1:55131005-55156694
XLOC_000162	p0GFPposDMSO	p0GFPposDAPT	NOTEST	0.00171032	0.00512695	1.58383	-0.204833	0.837702	1	no	XLOC_000162			Rftn2	chr1:55170108-55235458
XLOC_000163	p0GFPposDMSO	p0GFPposDAPT	OK	0.0861319	0.685559	2.99266	-3.55676	0.000375463	0.00553026	yes	XLOC_000163			Mars2	chr1:55237170-55249300
XLOC_000164	p0GFPposDMSO	p0GFPposDAPT	OK	0.0290567	0.308042	3.40618	-3.86256	0.000112203	0.00184342	yes	XLOC_000164			Plcl1	chr1:55405945-55754445
XLOC_000165	p0GFPposDMSO	p0GFPposDAPT	NOTEST	0.0135123	0	-1.79769e+308	-1.79769e+308	0.0386652	1	no	XLOC_000165			9130227L01Rik	chr1:55931240-55972677
XLOC_000166	p0GFPposDMSO	p0GFPposDAPT	NOTEST	0.0148952	0.034856	1.22656	-0.624384	0.532375	1	no	XLOC_000166			9130024F11Rik	chr1:56971468-56975196
XLOC_000168	p0GFPposDMSO	p0GFPposDAPT	OK	0.123915	0.457804	1.88538	-1.23839	0.215571	0.381034	no	XLOC_000168			1700066M21Rik	chr1:57377619-57418027
XLOC_000169	p0GFPposDMSO	p0GFPposDAPT	OK	0.605085	2.27057	1.90785	-1.69059	0.0909161	0.295135	no	XLOC_000169			9430016H08Rik	chr1:57377619-57418027
XLOC_000171	p0GFPposDMSO	p0GFPposDAPT	OK	0.147878	0.784488	2.40735	-3.63772	0.000275065	0.00417397	yes	XLOC_000171			Spats2l	chr1:57774151-57950187
XLOC_000172	p0GFPposDMSO	p0GFPposDAPT	NOTEST	0.0196909	0.0221123	0.167319	-0.0840043	0.933053	1	no	XLOC_000172			Sgol2	chr1:57985339-58026903
XLOC_000173	p0GFPposDMSO	p0GFPposDAPT	OK	0.0906963	0.239589	1.40144	-1.31256	0.189331	0.349506	no	XLOC_000173			Aox1	chr1:58027813-58106516
XLOC_000174	p0GFPposDMSO	p0GFPposDAPT	NOTEST	0.00664745	0.00179048	-1.89246	0.49551	0.62024	1	no	XLOC_000174			Aox3	chr1:58113003-58204245
XLOC_000175	p0GFPposDMSO	p0GFPposDAPT	OK	0.0726354	0.0850129	0.227008	-0.22577	0.82138	0.918924	no	XLOC_000175			Aox4	chr1:58210396-58270727
XLOC_000176	p0GFPposDMSO	p0GFPposDAPT	OK	0.0688725	0.130886	0.926315	-0.637092	0.524065	0.71087	no	XLOC_000176			Aox3l1	chr1:58278224-58380470
XLOC_000177	p0GFPposDMSO	p0GFPposDAPT	OK	4.00178	17.2737	2.10986	-4.02422	5.71652e-05	0.00099158	yes	XLOC_000177			Bzw1	chr1:58382468-58411356
XLOC_000178	p0GFPposDMSO	p0GFPposDAPT	OK	0.827162	3.77298	2.18946	-2.09143	0.0364895	0.205229	no	XLOC_000178			Nif3l1	chr1:58447632-58598262
XLOC_000179	p0GFPposDMSO	p0GFPposDAPT	OK	1.25869	7.71866	2.61643	-1.17821	0.238714	0.411504	no	XLOC_000179			Ndufb3	chr1:58447632-58598262
XLOC_000180	p0GFPposDMSO	p0GFPposDAPT	OK	0.0282595	0.0131701	-1.10148	0.313276	0.754071	0.879066	no	XLOC_000180			Gm20257	chr1:58652471-58657333
XLOC_000181	p0GFPposDMSO	p0GFPposDAPT	OK	1.01159	4.38987	2.11755	-3.686	0.000227805	0.00351662	yes	XLOC_000181			Cflar	chr1:58711175-58759123
XLOC_000182	p0GFPposDMSO	p0GFPposDAPT	OK	0.58001	2.15928	1.8964	-3.63199	0.000281245	0.00425797	yes	XLOC_000182			Casp8	chr1:58795192-58851287
XLOC_000183	p0GFPposDMSO	p0GFPposDAPT	OK	0.611099	3.45742	2.50022	-1.79087	0.0733142	0.277026	no	XLOC_000183			Stradb	chr1:58896916-58995123
XLOC_000185	p0GFPposDMSO	p0GFPposDAPT	OK	0.159026	0.431933	1.44154	-1.02558	0.30509	0.493234	no	XLOC_000185			Cdk15	chr1:59253412-59368283
XLOC_000186	p0GFPposDMSO	p0GFPposDAPT	OK	1.04462	9.31839	3.1571	-6.95144	3.61577e-12	1.61712e-10	yes	XLOC_000186			Fzd7	chr1:59478715-59491421
XLOC_000187	p0GFPposDMSO	p0GFPposDAPT	OK	0.0513242	0.193942	1.91791	-1.90951	0.0561963	0.250701	no	XLOC_000187			Gm973	chr1:59513314-59638577
XLOC_000188	p0GFPposDMSO	p0GFPposDAPT	OK	1.45369	9.35637	2.68623	-5.44074	5.30606e-08	1.47596e-06	yes	XLOC_000188			Nop58	chr1:59684831-59720367
XLOC_000189	p0GFPposDMSO	p0GFPposDAPT	NOTEST	0	0	0	0	1	1	no	XLOC_000189			Snord70	chr1:59684831-59720367
XLOC_000190	p0GFPposDMSO	p0GFPposDAPT	NOTEST	0	0	0	0	1	1	no	XLOC_000190			Snord11	chr1:59684831-59720367
XLOC_000191	p0GFPposDMSO	p0GFPposDAPT	OK	2.21147	8.46714	1.93687	-2.75335	0.00589879	0.0597252	no	XLOC_000191			Bmpr2	chr1:59762115-59888950
XLOC_000192	p0GFPposDMSO	p0GFPposDAPT	OK	0.504764	3.84069	2.92768	-6.44729	1.13867e-10	4.3833e-09	yes	XLOC_000192			Fam117b	chr1:59912808-59986337
XLOC_000193	p0GFPposDMSO	p0GFPposDAPT	OK	0.212179	2.16499	3.351	-3.47462	0.00051157	0.00730266	yes	XLOC_000193			Carf	chr1:60067894-60156238
XLOC_000194	p0GFPposDMSO	p0GFPposDAPT	OK	0.432148	2.90876	2.75081	-5.46439	4.64498e-08	1.30191e-06	yes	XLOC_000194			Nbeal1	chr1:60178819-60338553
XLOC_000195	p0GFPposDMSO	p0GFPposDAPT	OK	0.329197	1.84065	2.48319	-3.96935	7.20682e-05	0.00122772	yes	XLOC_000195			Cyp20a1	chr1:60342832-60388421
XLOC_000196	p0GFPposDMSO	p0GFPposDAPT	OK	0.794061	5.48258	2.78753	-2.74699	0.00601448	0.0606552	no	XLOC_000196			Abi2	chr1:60409566-60566810
XLOC_000198	p0GFPposDMSO	p0GFPposDAPT	OK	0.0280196	0.0367619	0.391776	-0.284474	0.776047	0.892438	no	XLOC_000198			Cd28	chr1:60745296-60774628
XLOC_000199	p0GFPposDMSO	p0GFPposDAPT	NOTEST	0.00507494	0.00325727	-0.63973	0.208116	0.835139	1	no	XLOC_000199			Ctla4	chr1:60909024-60915830
XLOC_000200	p0GFPposDMSO	p0GFPposDAPT	OK	0.0388771	0.0642963	0.725817	-0.50884	0.610864	0.780398	no	XLOC_000200			Icos	chr1:60976886-61000321
XLOC_000201	p0GFPposDMSO	p0GFPposDAPT	OK	0.0347199	0.0127757	-1.44236	0.834022	0.404269	0.60054	no	XLOC_000201			9530026F06Rik	chr1:61377247-61398394
XLOC_000202	p0GFPposDMSO	p0GFPposDAPT	OK	0.173598	2.44435	3.81563	-6.04903	1.45717e-09	4.9498e-08	yes	XLOC_000202			Pard3b	chr1:61638633-62643526
XLOC_000204	p0GFPposDMSO	p0GFPposDAPT	OK	0.232015	0.495163	1.09369	-1.6057	0.108339	0.307526	no	XLOC_000204			Nrp2	chr1:62702824-62818692
XLOC_000205	p0GFPposDMSO	p0GFPposDAPT	OK	0.160379	1.72638	3.42819	-0.968705	0.332692	0.525044	no	XLOC_000205			Gm11602	chr1:63047374-63182547
XLOC_000206	p0GFPposDMSO	p0GFPposDAPT	OK	5.08058	18.8448	1.8911	-1.57707	0.11478	0.311211	no	XLOC_000206			Eef1b2,Snora41	chr1:63047374-63182547
XLOC_000207	p0GFPposDMSO	p0GFPposDAPT	OK	0.331363	1.76748	2.41521	-5.41361	6.17675e-08	1.70298e-06	yes	XLOC_000207			Zdbf2	chr1:63273268-63315206
XLOC_000208	p0GFPposDMSO	p0GFPposDAPT	OK	0.207218	0.357777	0.787913	-1.05453	0.29164	0.477369	no	XLOC_000208			Adam23	chr1:63445862-63596982
XLOC_000209	p0GFPposDMSO	p0GFPposDAPT	OK	0.219127	1.14701	2.38803	-3.25534	0.00113258	0.0148142	yes	XLOC_000209			Fastkd2	chr1:63730445-63769267
XLOC_000210	p0GFPposDMSO	p0GFPposDAPT	NOTEST	0.0173535	0	-1.79769e+308	-1.79769e+308	0.221748	1	no	XLOC_000210			Gm13749	chr1:63964449-63969980
XLOC_000211	p0GFPposDMSO	p0GFPposDAPT	OK	0.56452	3.43417	2.60487	-5.10471	3.31299e-07	8.21091e-06	yes	XLOC_000211			Creb1	chr1:64532797-64604611
XLOC_000213	p0GFPposDMSO	p0GFPposDAPT	OK	0.655408	3.29656	2.3305	-3.62282	0.000291411	0.00439754	yes	XLOC_000213			Ccnyl1	chr1:64691055-64728470
XLOC_000214	p0GFPposDMSO	p0GFPposDAPT	OK	0.42608	1.60273	1.91133	-0.873553	0.382362	0.578372	no	XLOC_000214			Akr1cl,D630023F18Rik	chr1:65013085-65125005
XLOC_000215	p0GFPposDMSO	p0GFPposDAPT	OK	0.304169	2.06382	2.76237	-5.91935	3.23207e-09	1.05286e-07	yes	XLOC_000215			Pikfyve	chr1:65186668-65280989
XLOC_000216	p0GFPposDMSO	p0GFPposDAPT	OK	0.0465741	0.0474696	0.0274782	-0.0215296	0.982823	0.994212	no	XLOC_000216			Pth2r	chr1:65311256-65389584
XLOC_000217	p0GFPposDMSO	p0GFPposDAPT	NOTEST	0.0095457	0.00216317	-2.1417	0.345558	0.729675	1	no	XLOC_000217			Crygf	chr1:65926521-65928304
XLOC_000218	p0GFPposDMSO	p0GFPposDAPT	OK	0.196426	2.26483	3.52734	-5.0249	5.03691e-07	1.21499e-05	yes	XLOC_000218			Mtap2	chr1:66175318-66443734
XLOC_000219	p0GFPposDMSO	p0GFPposDAPT	NOTEST	0.019908	0.0962708	2.27375	-1.98727	0.0468923	1	no	XLOC_000219			Unc80	chr1:66468372-66699399
XLOC_000220	p0GFPposDMSO	p0GFPposDAPT	OK	0.914359	6.17385	2.75534	-2.06555	0.0388712	0.21186	no	XLOC_000220			Rpe	chr1:66700860-66817595
XLOC_000221	p0GFPposDMSO	p0GFPposDAPT	OK	0.0960651	0.0467652	-1.03858	0.72493	0.468495	0.661688	no	XLOC_000221			Cps1	chr1:67123065-67231360
XLOC_000223	p0GFPposDMSO	p0GFPposDAPT	FAIL	0.750516	2.94576	0	0	1	1	no	XLOC_000223			Erbb4	chr1:68025991-69110206
XLOC_000224	p0GFPposDMSO	p0GFPposDAPT	OK	0.0847695	0.100087	0.239637	-0.162103	0.871225	0.945265	no	XLOC_000224			Spag16	chr1:69826987-70725132
XLOC_000225	p0GFPposDMSO	p0GFPposDAPT	OK	0.0280938	0.0110993	-1.33978	0.800172	0.423611	0.61947	no	XLOC_000225			Vwc2l	chr1:70725714-70885397
XLOC_000226	p0GFPposDMSO	p0GFPposDAPT	OK	0.640897	2.42647	1.92069	-3.82993	0.000128179	0.00208229	yes	XLOC_000226			Atic	chr1:71556996-71580721
XLOC_000227	p0GFPposDMSO	p0GFPposDAPT	NOTEST	0.0173738	0.0926735	2.41525	-0.302434	0.762321	1	no	XLOC_000227			Apol7d	chr1:71585502-71662843
XLOC_000237	p0GFPposDMSO	p0GFPposDAPT	OK	0.0245599	0	-1.79769e+308	-1.79769e+308	0.285071	0.4695	no	XLOC_000237			Gm8883	chr1:71888111-71891204
XLOC_000238	p0GFPposDMSO	p0GFPposDAPT	OK	0.0941074	0.79314	3.0752	-0.431996	0.665744	0.820022	no	XLOC_000238			Pecr	chr1:72225262-72303644
XLOC_000239	p0GFPposDMSO	p0GFPposDAPT	NOTEST	0.00873644	0.0158129	0.85598	-0.0969451	0.92277	1	no	XLOC_000239			Tmem169	chr1:72225262-72303644
XLOC_000240	p0GFPposDMSO	p0GFPposDAPT	OK	1.52502	5.50568	1.85209	-4.26934	1.96052e-05	0.000368397	yes	XLOC_000240			Xrcc5	chr1:72307226-72396394
XLOC_000241	p0GFPposDMSO	p0GFPposDAPT	OK	0.414286	1.76514	2.09108	-3.92387	8.71384e-05	0.0014612	yes	XLOC_000241			Smarcal1	chr1:72580305-72637025
XLOC_000242	p0GFPposDMSO	p0GFPposDAPT	OK	31.1592	109.309	1.81069	-4.31208	1.61724e-05	0.000308193	yes	XLOC_000242			Rpl37a	chr1:72711006-72713813
XLOC_000243	p0GFPposDMSO	p0GFPposDAPT	OK	0.186773	0.977723	2.38814	-3.01591	0.00256206	0.030021	yes	XLOC_000243			Igfbp2	chr1:72824479-72852471
XLOC_000246	p0GFPposDMSO	p0GFPposDAPT	NOTEST	0	0	0	0	1	1	no	XLOC_000246			1700027A15Rik	chr1:73016035-73025508
XLOC_000250	p0GFPposDMSO	p0GFPposDAPT	NOTEST	0.00851137	0.0382567	2.16825	-0.962545	0.335776	1	no	XLOC_000250			D530049I02Rik	chr1:73389865-73430779
XLOC_000252	p0GFPposDMSO	p0GFPposDAPT	OK	0.288389	2.80275	3.28075	-0.559663	0.575709	0.753102	no	XLOC_000252			Rufy4	chr1:73909384-74148687
XLOC_000253	p0GFPposDMSO	p0GFPposDAPT	OK	0.0521198	0.274889	2.39894	-2.99905	0.0027082	0.0314721	yes	XLOC_000253			Cxcr2	chr1:74153993-74161246
XLOC_000254	p0GFPposDMSO	p0GFPposDAPT	OK	5.86973	25.2198	2.10319	-4.93808	7.88968e-07	1.84892e-05	yes	XLOC_000254			Arpc2	chr1:74236500-74268213
XLOC_000255	p0GFPposDMSO	p0GFPposDAPT	OK	0.0319089	0.0450576	0.497811	-0.207748	0.835426	0.926528	no	XLOC_000255			Gpbar1	chr1:74278599-74279589
XLOC_000256	p0GFPposDMSO	p0GFPposDAPT	OK	1.18488	11.2472	3.24676	-3.46928	0.000521862	0.00743504	yes	XLOC_000256			Pnkd	chr1:74285033-74354298
XLOC_000257	p0GFPposDMSO	p0GFPposDAPT	NOTEST	0.0201311	0.0966259	2.26298	-2.10448	0.0353364	1	no	XLOC_000257			Gm216	chr1:74361913-74369471
XLOC_000258	p0GFPposDMSO	p0GFPposDAPT	NOTEST	0	0.0167242	1.79769e+308	1.79769e+308	0.427762	1	no	XLOC_000258			Slc11a1	chr1:74375027-74386056
XLOC_000259	p0GFPposDMSO	p0GFPposDAPT	OK	0.644305	2.08797	1.69628	-3.31111	0.000929269	0.0124361	yes	XLOC_000259			Ctdsp1	chr1:74390341-74400030
XLOC_000260	p0GFPposDMSO	p0GFPposDAPT	NOTEST	0	0	0	0	1	1	no	XLOC_000260			Mir26b	chr1:74390341-74400030
XLOC_000261	p0GFPposDMSO	p0GFPposDAPT	OK	0.0598702	0.0819114	0.452226	-0.00756267	0.993966	0.998157	no	XLOC_000261			Vil1	chr1:74409383-74639091
XLOC_000262	p0GFPposDMSO	p0GFPposDAPT	OK	0.440959	2.88451	2.70961	-1.37467	0.169235	0.338656	no	XLOC_000262			Rqcd1,Usp37	chr1:74409383-74639091
XLOC_000263	p0GFPposDMSO	p0GFPposDAPT	OK	0.597558	2.44104	2.03035	-0.709589	0.477959	0.670205	no	XLOC_000263			Plcd4	chr1:74409383-74639091
XLOC_000264	p0GFPposDMSO	p0GFPposDAPT	OK	0.200279	2.19934	3.45699	-0.866803	0.38605	0.582191	no	XLOC_000264			Bcs1l,Stk36	chr1:74409383-74639091
XLOC_000265	p0GFPposDMSO	p0GFPposDAPT	OK	0.278367	2.90204	3.38201	-5.50452	3.70178e-08	1.05075e-06	yes	XLOC_000265			Ttll4	chr1:74661646-74704653
XLOC_000266	p0GFPposDMSO	p0GFPposDAPT	OK	0.0230617	0.293969	3.67209	-2.90367	0.00368821	0.040761	yes	XLOC_000266			Cyp27a1	chr1:74713573-74737890
XLOC_000267	p0GFPposDMSO	p0GFPposDAPT	NOTEST	0.0016913	0	-1.79769e+308	-1.79769e+308	0.314322	1	no	XLOC_000267			Wnt6	chr1:74771891-74785496
XLOC_000268	p0GFPposDMSO	p0GFPposDAPT	NOTEST	0.000676644	0.00320115	2.24212	-0.622024	0.533926	1	no	XLOC_000268			Wnt10a	chr1:74792018-74804175
XLOC_000270	p0GFPposDMSO	p0GFPposDAPT	OK	0.0529955	0.0321192	-0.722433	0.461635	0.644343	0.804922	no	XLOC_000270			Cdk5r2	chr1:74855028-74857732
XLOC_000271	p0GFPposDMSO	p0GFPposDAPT	OK	0.579538	3.63159	2.64762	-3.88341	0.000103001	0.00170423	yes	XLOC_000271			Fam134a	chr1:75125541-75150745
XLOC_000272	p0GFPposDMSO	p0GFPposDAPT	OK	0.230808	1.56887	2.76496	-2.71115	0.0067051	0.0660666	no	XLOC_000272			Zfand2b	chr1:75168645-75180415
XLOC_000273	p0GFPposDMSO	p0GFPposDAPT	OK	0.211252	1.35109	2.67709	-1.31763	0.187629	0.349252	no	XLOC_000273			Ankzf1	chr1:75180857-75210804
XLOC_000274	p0GFPposDMSO	p0GFPposDAPT	OK	0.592315	3.41066	2.52562	-2.58836	0.00964348	0.0870085	no	XLOC_000274			Stk16	chr1:75210828-75219253
XLOC_000275	p0GFPposDMSO	p0GFPposDAPT	OK	0.432721	3.73124	3.10815	-5.39772	6.74944e-08	1.85041e-06	yes	XLOC_000275			Dnajb2	chr1:75236409-75264276
XLOC_000276	p0GFPposDMSO	p0GFPposDAPT	NOTEST	0.0120963	0.108767	3.1686	-1.59867	0.109894	1	no	XLOC_000276			Des	chr1:75343968-75375015
XLOC_000277	p0GFPposDMSO	p0GFPposDAPT	OK	0.919639	6.41586	2.8025	-3.19837	0.00138208	0.0176436	yes	XLOC_000277			Speg	chr1:75375296-75434096
XLOC_000278	p0GFPposDMSO	p0GFPposDAPT	OK	0.871306	6.51554	2.90263	-5.09416	3.50282e-07	8.65106e-06	yes	XLOC_000278			Gmppa	chr1:75435942-75443177
XLOC_000279	p0GFPposDMSO	p0GFPposDAPT	OK	0.0380372	0.597743	3.97404	-2.01204	0.0442153	0.225347	no	XLOC_000279			Accn4	chr1:75450509-75479471
XLOC_000280	p0GFPposDMSO	p0GFPposDAPT	OK	0.122041	0.48611	1.99392	-1.99624	0.0459074	0.229377	no	XLOC_000280			Tmem198	chr1:75479484-75485759
XLOC_000281	p0GFPposDMSO	p0GFPposDAPT	OK	0.20995	1.41381	2.75147	-2.18946	0.0285638	0.179569	no	XLOC_000281			Inha	chr1:75485823-75512548
XLOC_000282	p0GFPposDMSO	p0GFPposDAPT	OK	0.184467	1.55176	3.07248	-5.97915	2.24298e-09	7.45326e-08	yes	XLOC_000282			Stk11ip	chr1:75521528-75538615
XLOC_000283	p0GFPposDMSO	p0GFPposDAPT	OK	0.0689028	0.472934	2.779	-3.68016	0.000233089	0.00359062	yes	XLOC_000283			Slc4a3	chr1:75545240-75566399
XLOC_000285	p0GFPposDMSO	p0GFPposDAPT	OK	0.0267643	0.00619172	-2.1119	0.774296	0.438756	0.634128	no	XLOC_000285			Gm17751	chr1:76489132-76502028
XLOC_000286	p0GFPposDMSO	p0GFPposDAPT	OK	0.133453	8.52982	5.99811	-7.81739	5.32907e-15	2.98774e-13	yes	XLOC_000286			Sgpp2	chr1:78310135-78489024
XLOC_000287	p0GFPposDMSO	p0GFPposDAPT	OK	0.0310144	1.69834	5.77505	-4.2077	2.57981e-05	0.000475027	yes	XLOC_000287			Mogat1	chr1:78499673-78539948
XLOC_000288	p0GFPposDMSO	p0GFPposDAPT	OK	9.43997	87.1299	3.20631	-4.55001	5.36433e-06	0.000110652	yes	XLOC_000288			Acsl3,Utp14b	chr1:78657022-78718277
XLOC_000290	p0GFPposDMSO	p0GFPposDAPT	NOTEST	0.00263692	0.00370396	0.490215	-0.163243	0.870327	1	no	XLOC_000290			Kcne4	chr1:78816948-78820025
XLOC_000291	p0GFPposDMSO	p0GFPposDAPT	OK	0.601635	2.36383	1.97417	-1.30337	0.192448	0.352401	no	XLOC_000291			Mrpl44	chr1:79699040-79781445
XLOC_000292	p0GFPposDMSO	p0GFPposDAPT	NOTEST	0.00683067	0	-1.79769e+308	-1.79769e+308	0.278346	1	no	XLOC_000292			1700016L21Rik	chr1:80445931-80475660
XLOC_000293	p0GFPposDMSO	p0GFPposDAPT	OK	0.0570597	0.0511425	-0.157951	0.0985454	0.921499	0.969001	no	XLOC_000293			9430031J16Rik	chr1:81077232-81336762
XLOC_000295	p0GFPposDMSO	p0GFPposDAPT	OK	0.171522	1.0068	2.55332	-1.79298	0.0729758	0.276515	no	XLOC_000295			Rhbdd1	chr1:82315985-82722059
XLOC_000296	p0GFPposDMSO	p0GFPposDAPT	OK	0.24577	1.19689	2.28391	-1.47359	0.140591	0.324803	no	XLOC_000296			Col4a3	chr1:82315985-82722059
XLOC_000297	p0GFPposDMSO	p0GFPposDAPT	OK	1.43916	9.76452	2.76233	-4.42734	9.54006e-06	0.000188868	yes	XLOC_000297			Mff	chr1:82724737-82768456
XLOC_000298	p0GFPposDMSO	p0GFPposDAPT	OK	0.747055	3.91654	2.39029	-3.21386	0.00130962	0.0168313	yes	XLOC_000298			Agfg1	chr1:82839243-82915043
XLOC_000299	p0GFPposDMSO	p0GFPposDAPT	NOTEST	0.0186002	0.0382675	1.0408	-0.532964	0.594058	1	no	XLOC_000299			Ccl20	chr1:83116765-83120437
XLOC_000300	p0GFPposDMSO	p0GFPposDAPT	OK	0.0512474	0.351774	2.7791	-1.53344	0.125167	0.31683	no	XLOC_000300			Wdr69	chr1:83159761-83210572
XLOC_000302	p0GFPposDMSO	p0GFPposDAPT	NOTEST	0	0	0	0	1	1	no	XLOC_000302			Mir5126	chr1:84369837-84696413
XLOC_000303	p0GFPposDMSO	p0GFPposDAPT	OK	0.276519	1.07268	1.95577	-0.232844	0.815883	0.915722	no	XLOC_000303			Fbxo36	chr1:84719974-84900556
XLOC_000304	p0GFPposDMSO	p0GFPposDAPT	OK	0.0730214	0.232503	1.67086	-0.468309	0.639563	0.801552	no	XLOC_000304			Gm7609	chr1:84954863-85646635
XLOC_000305	p0GFPposDMSO	p0GFPposDAPT	OK	0.332418	0.485964	0.547852	-0.13551	0.892208	0.955472	no	XLOC_000305			Gm7609	chr1:84954863-85646635
XLOC_000307	p0GFPposDMSO	p0GFPposDAPT	OK	0.126604	0.0970186	-0.383991	0.0657477	0.947579	0.980134	no	XLOC_000307			Gm7609	chr1:84954863-85646635
XLOC_000308	p0GFPposDMSO	p0GFPposDAPT	OK	0.0798358	0.0493545	-0.693853	0.0922565	0.926494	0.971331	no	XLOC_000308			Gm7609	chr1:84954863-85646635
XLOC_000309	p0GFPposDMSO	p0GFPposDAPT	OK	0.0409529	0.0357046	-0.197856	0.027096	0.978383	0.992473	no	XLOC_000309			Gm7609	chr1:84954863-85646635
XLOC_000310	p0GFPposDMSO	p0GFPposDAPT	OK	0.0813338	0.571209	2.81209	-0.389313	0.697045	0.841656	no	XLOC_000310			C130026I21Rik	chr1:84954863-85646635
XLOC_000312	p0GFPposDMSO	p0GFPposDAPT	OK	0.343471	1.2602	1.87539	-1.41047	0.158401	0.333366	no	XLOC_000312			Sp140	chr1:84954863-85646635
XLOC_000313	p0GFPposDMSO	p0GFPposDAPT	OK	0.110898	0.217372	0.970932	-0.407882	0.68336	0.832603	no	XLOC_000313			Sp140	chr1:84954863-85646635
XLOC_000314	p0GFPposDMSO	p0GFPposDAPT	OK	0.0385831	0.120173	1.63907	-1.28533	0.198678	0.359369	no	XLOC_000314			Sp100	chr1:85649789-85709997
XLOC_000315	p0GFPposDMSO	p0GFPposDAPT	OK	0.816686	5.65514	2.79171	-6.23388	4.55012e-10	1.64253e-08	yes	XLOC_000315			Cab39	chr1:85793409-85857334
XLOC_000316	p0GFPposDMSO	p0GFPposDAPT	OK	1.52074	5.69754	1.90557	-4.14464	3.40347e-05	0.000613913	yes	XLOC_000316			Itm2c	chr1:85894509-85908699
XLOC_000317	p0GFPposDMSO	p0GFPposDAPT	NOTEST	0.014619	0.0150788	0.0446823	-0.0193393	0.98457	1	no	XLOC_000317			4933407L21Rik	chr1:85928482-85931756
XLOC_000318	p0GFPposDMSO	p0GFPposDAPT	NOTEST	0.00791361	0.0105519	0.415102	-0.0942691	0.924895	1	no	XLOC_000318			Spata3	chr1:86021941-86029958
XLOC_000319	p0GFPposDMSO	p0GFPposDAPT	OK	1.95892	10.3991	2.40833	-4.98765	6.11188e-07	1.45597e-05	yes	XLOC_000319			2810459M11Rik,Psmd1	chr1:86045862-86139628
XLOC_000320	p0GFPposDMSO	p0GFPposDAPT	OK	0.165404	1.7133	3.37271	-4.68683	2.77476e-06	5.9859e-05	yes	XLOC_000320			Armc9	chr1:86154447-86280364
XLOC_000321	p0GFPposDMSO	p0GFPposDAPT	OK	0.260778	0.295044	0.178107	-0.230212	0.817927	0.916963	no	XLOC_000321			B3gnt7	chr1:86302822-86310310
XLOC_000322	p0GFPposDMSO	p0GFPposDAPT	NOTEST	0.0218175	0.0986535	2.17688	-0.27812	0.78092	1	no	XLOC_000322			C130036L24Rik	chr1:86342028-86369136
XLOC_000323	p0GFPposDMSO	p0GFPposDAPT	NOTEST	0.0150186	0.019936	0.408629	-0.239883	0.810421	1	no	XLOC_000323			1700019O17Rik	chr1:86425270-86429144
XLOC_000324	p0GFPposDMSO	p0GFPposDAPT	OK	12.4476	78.0255	2.64808	-6.07271	1.25766e-09	4.30777e-08	yes	XLOC_000324			Ptma	chr1:86523885-86532782
XLOC_000325	p0GFPposDMSO	p0GFPposDAPT	OK	0.533546	2.59674	2.28302	-2.45479	0.0140967	0.114589	no	XLOC_000325			Cops7b	chr1:86543014-86607449
XLOC_000327	p0GFPposDMSO	p0GFPposDAPT	OK	0.25713	1.64007	2.67319	-4.46243	8.10373e-06	0.000162332	yes	XLOC_000327			Dis3l2	chr1:86699427-87055639
XLOC_000330	p0GFPposDMSO	p0GFPposDAPT	NOTEST	0.0220949	0	-1.79769e+308	-1.79769e+308	0.0752329	1	no	XLOC_000330			Akp3	chr1:87125007-87128675
XLOC_000331	p0GFPposDMSO	p0GFPposDAPT	NOTEST	0.0152809	0.00782406	-0.965739	0.329682	0.74164	1	no	XLOC_000331			Prss56	chr1:87183291-87188615
XLOC_000332	p0GFPposDMSO	p0GFPposDAPT	OK	0.105957	2.61901	4.62747	-5.23515	1.64848e-07	4.27282e-06	yes	XLOC_000332			Chrnd	chr1:87190425-87201877
XLOC_000333	p0GFPposDMSO	p0GFPposDAPT	OK	0.779972	12.6872	4.02381	-4.49947	6.8124e-06	0.000138195	yes	XLOC_000333			Chrng,Eif4e2	chr1:87205621-87241644
XLOC_000334	p0GFPposDMSO	p0GFPposDAPT	OK	18.0485	47.1061	1.38404	-3.15267	0.00161783	0.0202302	yes	XLOC_000334			Efhd1	chr1:87262974-87311748
XLOC_000335	p0GFPposDMSO	p0GFPposDAPT	OK	0.965952	5.11936	2.40594	-2.77565	0.00550922	0.0565434	no	XLOC_000335			Gigyf2	chr1:87326093-87459556
XLOC_000336	p0GFPposDMSO	p0GFPposDAPT	NOTEST	0	0.0426578	1.79769e+308	1.79769e+308	0.278862	1	no	XLOC_000336			3110079O15Rik	chr1:87470263-87475459
XLOC_000337	p0GFPposDMSO	p0GFPposDAPT	NOTEST	0.0036673	0.00577958	0.656246	-0.180392	0.856845	1	no	XLOC_000337			Neu2	chr1:87574026-87597840
XLOC_000338	p0GFPposDMSO	p0GFPposDAPT	NOTEST	0.00186924	0.00210152	0.168981	-0.0340667	0.972824	1	no	XLOC_000338			Inpp5d	chr1:87620311-87720556
XLOC_000339	p0GFPposDMSO	p0GFPposDAPT	OK	0.21098	1.68418	2.99687	-4.51497	6.33255e-06	0.000129108	yes	XLOC_000339			Atg16l1,Scarna6	chr1:87755968-87792451
XLOC_000340	p0GFPposDMSO	p0GFPposDAPT	OK	0.125051	0.417527	1.73935	-1.63253	0.102567	0.30447	no	XLOC_000340			Sag	chr1:87802814-87849741
XLOC_000341	p0GFPposDMSO	p0GFPposDAPT	OK	0.364595	2.16013	2.56675	-3.20108	0.00136915	0.0175013	yes	XLOC_000341			Dgkd	chr1:87853279-88008781
XLOC_000342	p0GFPposDMSO	p0GFPposDAPT	OK	0.0558259	0.0614069	0.137466	-0.0614528	0.950999	0.981634	no	XLOC_000342			Ugt1a1,Ugt1a10,Ugt1a2,Ugt1a5,Ugt1a6a,Ugt1a6b,Ugt1a7c,Ugt1a9	chr1:88055410-88220910
XLOC_000343	p0GFPposDMSO	p0GFPposDAPT	OK	0.0512034	0	-1.79769e+308	-1.79769e+308	0.17417	0.342375	no	XLOC_000343			Ugt1a6b	chr1:88055410-88220910
XLOC_000344	p0GFPposDMSO	p0GFPposDAPT	OK	0.136287	0.0763996	-0.835013	0.149377	0.881256	0.950167	no	XLOC_000344			Heatr7b1	chr1:88227019-88280266
XLOC_000345	p0GFPposDMSO	p0GFPposDAPT	OK	0.0318078	0.0305117	-0.0600158	0.0447937	0.964272	0.987174	no	XLOC_000345			Trpm8	chr1:88301523-88388851
XLOC_000346	p0GFPposDMSO	p0GFPposDAPT	OK	0.0465996	0.056091	0.26745	-0.144933	0.884764	0.951863	no	XLOC_000346			Spp2	chr1:88407018-88426438
XLOC_000348	p0GFPposDMSO	p0GFPposDAPT	OK	0.0974211	0.0472853	-1.04284	0.784736	0.432608	0.628181	no	XLOC_000348			Gm19589	chr1:88551516-88562166
XLOC_000349	p0GFPposDMSO	p0GFPposDAPT	NOTEST	0	0	0	0	1	1	no	XLOC_000349			2410088K16Rik	chr1:88754889-88755733
XLOC_000350	p0GFPposDMSO	p0GFPposDAPT	OK	0.0280413	0.0848265	1.59696	-0.914313	0.360552	0.555489	no	XLOC_000350			1700067G17Rik	chr1:89013090-89022210
XLOC_000351	p0GFPposDMSO	p0GFPposDAPT	OK	0.830946	3.02131	1.86235	-3.81574	0.000135777	0.00219459	yes	XLOC_000351			Sh3bp4	chr1:89070411-89155123
XLOC_000352	p0GFPposDMSO	p0GFPposDAPT	OK	1.26357	6.66231	2.39852	-5.01309	5.35617e-07	1.28717e-05	yes	XLOC_000352			Agap1	chr1:89454810-89909962
XLOC_000353	p0GFPposDMSO	p0GFPposDAPT	OK	2.18374	2.34735	0.104235	-0.236444	0.813088	0.914084	no	XLOC_000353			Cxcr7	chr1:90204002-90216288
XLOC_000355	p0GFPposDMSO	p0GFPposDAPT	OK	0.762332	4.58356	2.58798	-5.12776	2.93213e-07	7.32487e-06	yes	XLOC_000355			Cops8	chr1:90603353-90614729
XLOC_000356	p0GFPposDMSO	p0GFPposDAPT	NOTEST	0.00182124	0.00130705	-0.478607	0.0846756	0.932519	1	no	XLOC_000356			Mlph	chr1:90915099-90951277
XLOC_000357	p0GFPposDMSO	p0GFPposDAPT	NOTEST	0	0	0	0	1	1	no	XLOC_000357			Prlh	chr1:90953107-90954012
XLOC_000358	p0GFPposDMSO	p0GFPposDAPT	OK	0.196873	1.38372	2.81322	-3.52901	0.00041712	0.00608041	yes	XLOC_000358			Lrrfip1	chr1:90998726-91129854
XLOC_000359	p0GFPposDMSO	p0GFPposDAPT	OK	0.0255243	0.164294	2.68634	-1.22774	0.219545	0.386388	no	XLOC_000359			Lrrfip1	chr1:90998726-91129854
XLOC_000360	p0GFPposDMSO	p0GFPposDAPT	NOTEST	0.0175357	0.00779955	-1.16884	0.447324	0.654641	1	no	XLOC_000360			Rbm44	chr1:91145102-91172543
XLOC_000361	p0GFPposDMSO	p0GFPposDAPT	OK	0.0759717	0.0505556	-0.587591	0.244186	0.807087	0.910542	no	XLOC_000361			Ramp1	chr1:91179821-91225196
XLOC_000362	p0GFPposDMSO	p0GFPposDAPT	OK	0.643504	4.60261	2.83843	-3.79498	0.000147655	0.00236895	yes	XLOC_000362			Ube2f	chr1:91250109-91296144
XLOC_000363	p0GFPposDMSO	p0GFPposDAPT	OK	0.382742	4.75973	3.63644	-5.76294	8.26589e-09	2.56079e-07	yes	XLOC_000363			Scly	chr1:91298208-91321175
XLOC_000364	p0GFPposDMSO	p0GFPposDAPT	OK	0.122437	10.292	6.39334	-8.05136	8.88178e-16	5.23643e-14	yes	XLOC_000364			Espnl	chr1:91321864-91350311
XLOC_000365	p0GFPposDMSO	p0GFPposDAPT	NOTEST	0.00345296	0.0908905	4.71822	-1.90569	0.0566905	1	no	XLOC_000365			Klhl30	chr1:91351025-91363089
XLOC_000366	p0GFPposDMSO	p0GFPposDAPT	OK	0.050844	0.918538	4.17519	-8.04733	8.88178e-16	5.23643e-14	yes	XLOC_000366			Fam132b	chr1:91366429-91398818
XLOC_000367	p0GFPposDMSO	p0GFPposDAPT	OK	0.332136	2.01902	2.60381	-4.10033	4.12554e-05	0.000733713	yes	XLOC_000367			Traf3ip1	chr1:91494590-91532490
XLOC_000368	p0GFPposDMSO	p0GFPposDAPT	OK	0.112241	0.775969	2.7894	-5.11664	3.11031e-07	7.73948e-06	yes	XLOC_000368			Asb1	chr1:91540436-91560184
XLOC_000369	p0GFPposDMSO	p0GFPposDAPT	NOTEST	0.00621019	0.0318211	2.35728	-0.917744	0.358753	1	no	XLOC_000369			Twist2	chr1:91801476-91848027
XLOC_000371	p0GFPposDMSO	p0GFPposDAPT	NOTEST	0.00269548	0	-1.79769e+308	-1.79769e+308	0.202683	1	no	XLOC_000371			Olfr1413	chr1:92573124-92574206
XLOC_000372	p0GFPposDMSO	p0GFPposDAPT	OK	0.0341274	0.0688085	1.01165	-0.33924	0.734429	0.866229	no	XLOC_000372			Olfr1412	chr1:92588293-92590590
XLOC_000373	p0GFPposDMSO	p0GFPposDAPT	NOTEST	0.0031445	0	-1.79769e+308	-1.79769e+308	0.26565	1	no	XLOC_000373			Olfr1411	chr1:92596520-92597492
XLOC_000374	p0GFPposDMSO	p0GFPposDAPT	OK	0.0372364	0.117059	1.65246	-0.982288	0.325958	0.517438	no	XLOC_000374			Olfr12	chr1:92606523-92621863
XLOC_000375	p0GFPposDMSO	p0GFPposDAPT	OK	0.0319606	0.0074395	-2.10302	0.323617	0.746228	0.873903	no	XLOC_000375			Olfr1410	chr1:92606523-92621863
XLOC_000378	p0GFPposDMSO	p0GFPposDAPT	OK	6.13645	8.54675	0.477973	-0.759817	0.447364	0.642222	no	XLOC_000378			Gpc1	chr1:92787902-92902906
XLOC_000379	p0GFPposDMSO	p0GFPposDAPT	OK	0.173779	1.14486	2.71984	-1.36392	0.172594	0.340346	no	XLOC_000379			Mir149	chr1:92787902-92902906
XLOC_000380	p0GFPposDMSO	p0GFPposDAPT	OK	0.143131	0.56875	1.99046	-2.00337	0.0451374	0.227883	no	XLOC_000380			Dusp28	chr1:92906352-92910760
XLOC_000381	p0GFPposDMSO	p0GFPposDAPT	OK	0.866417	3.19023	1.88053	-3.27395	0.00106056	0.0139742	yes	XLOC_000381			Rnpepl1	chr1:92910824-92927617
XLOC_000382	p0GFPposDMSO	p0GFPposDAPT	OK	0.550285	1.64727	1.58183	-2.31968	0.0203581	0.146475	no	XLOC_000382			Capn10	chr1:92933542-92961228
XLOC_000383	p0GFPposDMSO	p0GFPposDAPT	NOTEST	0.0176127	0.0479017	1.44346	-1.15282	0.248986	1	no	XLOC_000383			Gpr35	chr1:92973118-92987284
XLOC_000384	p0GFPposDMSO	p0GFPposDAPT	NOTEST	0.00369619	0	-1.79769e+308	-1.79769e+308	0.331103	1	no	XLOC_000384			Aqp12	chr1:93006333-93012269
XLOC_000385	p0GFPposDMSO	p0GFPposDAPT	NOTEST	0	0	0	0	1	1	no	XLOC_000385			Agxt	chr1:93135275-93145421
XLOC_000388	p0GFPposDMSO	p0GFPposDAPT	OK	0.128101	3.15991	4.62453	-5.32618	1.00301e-07	2.6815e-06	yes	XLOC_000388			Sned1	chr1:93235825-93373615
XLOC_000389	p0GFPposDMSO	p0GFPposDAPT	OK	0.438788	2.97603	2.7618	-1.55323	0.120369	0.314543	no	XLOC_000389			Ppp1r7	chr1:93235825-93373615
XLOC_000390	p0GFPposDMSO	p0GFPposDAPT	OK	0.0704183	0.029467	-1.25685	0.918126	0.358553	0.553264	no	XLOC_000390			Ano7	chr1:93373895-93404309
XLOC_000391	p0GFPposDMSO	p0GFPposDAPT	OK	2.80063	15.5856	2.47639	-2.31911	0.0203888	0.146588	no	XLOC_000391			2016-09-02	chr1:93405056-93510621
XLOC_000392	p0GFPposDMSO	p0GFPposDAPT	OK	0.441162	1.06883	1.27666	-0.976176	0.328977	0.520894	no	XLOC_000392			Farp2	chr1:93512100-93636218
XLOC_000393	p0GFPposDMSO	p0GFPposDAPT	OK	0.0820403	0.215462	1.39303	-0.819144	0.412704	0.608795	no	XLOC_000393			Bok	chr1:93685693-93695776
XLOC_000394	p0GFPposDMSO	p0GFPposDAPT	OK	0.349137	2.6291	2.91271	-3.59369	0.000326023	0.00486957	yes	XLOC_000394			Atg4b	chr1:93754939-93822881
XLOC_000395	p0GFPposDMSO	p0GFPposDAPT	OK	0.174745	0.827653	2.24377	-2.01329	0.0440842	0.224976	no	XLOC_000395			Ing5	chr1:93754939-93822881
XLOC_000396	p0GFPposDMSO	p0GFPposDAPT	OK	0.397584	2.16668	2.44616	-4.35863	1.30881e-05	0.00025308	yes	XLOC_000396			D2hgdh	chr1:93824788-93858600
XLOC_000397	p0GFPposDMSO	p0GFPposDAPT	OK	0.0252545	0.0358328	0.50474	-0.166048	0.868119	0.94365	no	XLOC_000397			Gal3st2	chr1:93861343-93876494
XLOC_000398	p0GFPposDMSO	p0GFPposDAPT	NOTEST	0.000123948	0.0100487	6.34114	-0.850649	0.394964	1	no	XLOC_000398			Gm9994	chr1:93918436-93941239
XLOC_000399	p0GFPposDMSO	p0GFPposDAPT	OK	0.0369406	0.089371	1.2746	-0.516161	0.605742	0.776441	no	XLOC_000399			Gm6086	chr1:93990508-94011539
XLOC_000400	p0GFPposDMSO	p0GFPposDAPT	OK	0.079003	0.0382337	-1.04706	0.455232	0.648943	0.808139	no	XLOC_000400			Neu4	chr1:94014868-94028330
XLOC_000401	p0GFPposDMSO	p0GFPposDAPT	NOTEST	0.0142511	0.013675	-0.0595293	0.0312973	0.975032	1	no	XLOC_000401			4930440C22Rik	chr1:94797441-94803483
XLOC_000403	p0GFPposDMSO	p0GFPposDAPT	OK	0.310211	1.0815	1.80171	-3.00024	0.00269764	0.0313668	yes	XLOC_000403			Fam174a	chr1:95313310-95338089
XLOC_000404	p0GFPposDMSO	p0GFPposDAPT	OK	0.139424	1.34879	3.27412	-1.31152	0.189682	0.35003	no	XLOC_000404			Gin1	chr1:97701559-97792971
XLOC_000405	p0GFPposDMSO	p0GFPposDAPT	NOTEST	0.0200971	0	-1.79769e+308	-1.79769e+308	0.17154	1	no	XLOC_000405			1810006J02Rik	chr1:98131466-98144655
XLOC_000406	p0GFPposDMSO	p0GFPposDAPT	NOTEST	0.0153031	0.0107626	-0.507797	0.265627	0.790526	1	no	XLOC_000406			Slco6d1	chr1:98421123-98510533
XLOC_000407	p0GFPposDMSO	p0GFPposDAPT	OK	0.0890986	0.107838	0.275395	-0.263967	0.791805	0.901885	no	XLOC_000407			Cntnap5b	chr1:99772764-100486051
XLOC_000408	p0GFPposDMSO	p0GFPposDAPT	OK	0.0261609	0.056795	1.11835	-1.03336	0.301436	0.488987	no	XLOC_000408			Gm20268	chr1:101155767-101175202
XLOC_000410	p0GFPposDMSO	p0GFPposDAPT	NOTEST	0.0118237	0.0111408	-0.0858296	0.0417446	0.966702	1	no	XLOC_000410			Cdh20	chr1:104768818-104995481
XLOC_000414	p0GFPposDMSO	p0GFPposDAPT	OK	0.965533	7.50098	2.95768	-4.41098	1.02906e-05	0.000202583	yes	XLOC_000414			2310035C23Rik	chr1:105513116-105755685
XLOC_000415	p0GFPposDMSO	p0GFPposDAPT	NOTEST	0.0229349	0.0278857	0.281982	-0.206919	0.836073	1	no	XLOC_000415			Tnfrsf11a	chr1:105780722-105848147
XLOC_000416	p0GFPposDMSO	p0GFPposDAPT	OK	0.354573	3.29538	3.21629	-5.97872	2.24895e-09	7.47161e-08	yes	XLOC_000416			Zcchc2	chr1:105978199-106068347
XLOC_000417	p0GFPposDMSO	p0GFPposDAPT	OK	1.73112	4.67238	1.43245	-3.2194	0.00128458	0.0165495	yes	XLOC_000417			Phlpp1	chr1:106152624-106401608
XLOC_000418	p0GFPposDMSO	p0GFPposDAPT	OK	0.0600156	0.0824687	0.458509	-0.245224	0.806283	0.910076	no	XLOC_000418			Serpinb5	chr1:106861179-106883348
XLOC_000419	p0GFPposDMSO	p0GFPposDAPT	OK	0.0438155	0.042525	-0.0431305	0.0284596	0.977296	0.992086	no	XLOC_000419			Serpinb12	chr1:106934448-106959354
XLOC_000420	p0GFPposDMSO	p0GFPposDAPT	OK	0.0267247	0.0207085	-0.367951	0.197306	0.843588	0.931012	no	XLOC_000420			Serpinb13	chr1:106980983-107001195
XLOC_000423	p0GFPposDMSO	p0GFPposDAPT	OK	0.0510835	0.0168986	-1.59595	0.500249	0.6169	0.78473	no	XLOC_000423			Serpinb3c	chr1:107068074-107289621
XLOC_000424	p0GFPposDMSO	p0GFPposDAPT	NOTEST	0.0190909	0.0150725	-0.340966	0.149456	0.881194	1	no	XLOC_000424			Serpinb11	chr1:107362313-107380475
XLOC_000425	p0GFPposDMSO	p0GFPposDAPT	OK	0.0843917	0	-1.79769e+308	-1.79769e+308	0.00701197	0.0683742	no	XLOC_000425			Serpinb7	chr1:107422688-107452689
XLOC_000426	p0GFPposDMSO	p0GFPposDAPT	OK	0.0270363	0.043722	0.693459	-0.47916	0.631825	0.795726	no	XLOC_000426			Serpinb2	chr1:107509327-107528481
XLOC_000427	p0GFPposDMSO	p0GFPposDAPT	NOTEST	0.00211351	0.00180137	-0.230546	0.0420994	0.966419	1	no	XLOC_000427			Serpinb10-ps	chr1:107529002-107549271
XLOC_000428	p0GFPposDMSO	p0GFPposDAPT	OK	0.0432836	0.279566	2.6913	-1.91641	0.0553126	0.248856	no	XLOC_000428			Serpinb8	chr1:107589973-107610978
XLOC_000429	p0GFPposDMSO	p0GFPposDAPT	OK	0.0294309	0.0157044	-0.906168	0.69078	0.489704	0.680654	no	XLOC_000429			Cdh7	chr1:109981076-110139001
XLOC_000435	p0GFPposDMSO	p0GFPposDAPT	OK	0.0812682	0.244328	1.58806	-1.46429	0.143114	0.325256	no	XLOC_000435			Cntnap5a	chr1:115684564-116589099
XLOC_000436	p0GFPposDMSO	p0GFPposDAPT	OK	0.479616	3.15689	2.71855	-5.17554	2.27257e-07	5.77404e-06	yes	XLOC_000436			Mki67ip	chr1:118321667-118337392
XLOC_000437	p0GFPposDMSO	p0GFPposDAPT	OK	1.06636	11.5709	3.43973	-2.37294	0.0176471	0.133427	no	XLOC_000437			Clasp1	chr1:118387371-118612885
XLOC_000438	p0GFPposDMSO	p0GFPposDAPT	OK	0.0485213	0.131325	1.43645	-1.92203	0.0546016	0.247982	no	XLOC_000438			Tfcp2l1	chr1:118627944-118685168
XLOC_000439	p0GFPposDMSO	p0GFPposDAPT	OK	0.267552	1.14229	2.09404	-0.848395	0.396218	0.592502	no	XLOC_000439			Tmem185b	chr1:119526085-119649000
XLOC_000440	p0GFPposDMSO	p0GFPposDAPT	OK	0.0384653	0.167717	2.1244	-1.42039	0.155493	0.331274	no	XLOC_000440			Sctr	chr1:120006406-120063753
XLOC_000441	p0GFPposDMSO	p0GFPposDAPT	OK	0.241654	1.56082	2.69129	-1.46399	0.143198	0.325256	no	XLOC_000441			3110009E18Rik	chr1:120109449-120188263
XLOC_000442	p0GFPposDMSO	p0GFPposDAPT	NOTEST	0.00280468	0	-1.79769e+308	-1.79769e+308	0.264528	1	no	XLOC_000442			C1ql2	chr1:120340581-120343174
XLOC_000443	p0GFPposDMSO	p0GFPposDAPT	NOTEST	0.00400179	0.00477583	0.255106	-0.0918968	0.92678	1	no	XLOC_000443			En1	chr1:120602486-120607991
XLOC_000444	p0GFPposDMSO	p0GFPposDAPT	OK	0.198187	0.795469	2.00494	-1.46731	0.142292	0.325256	no	XLOC_000444			B230209K01Rik	chr1:121087394-121122161
XLOC_000446	p0GFPposDMSO	p0GFPposDAPT	OK	0.1714	0.854996	2.31855	-4.8345	1.33482e-06	3.02153e-05	yes	XLOC_000446			Ccdc93	chr1:121430710-121507181
XLOC_000451	p0GFPposDMSO	p0GFPposDAPT	OK	0.538991	2.96775	2.46103	-4.95027	7.41121e-07	1.74352e-05	yes	XLOC_000451			Slc35f5	chr1:125560418-125598838
XLOC_000452	p0GFPposDMSO	p0GFPposDAPT	NOTEST	0.00435647	0.00368748	-0.240525	0.0291252	0.976765	1	no	XLOC_000452			Gpr39	chr1:125676995-125912755
XLOC_000453	p0GFPposDMSO	p0GFPposDAPT	NOTEST	0.0105123	0.056641	2.42977	-2.17829	0.0293847	1	no	XLOC_000453			Lypd1	chr1:125676995-125912755
XLOC_000456	p0GFPposDMSO	p0GFPposDAPT	OK	0.278521	1.04127	1.90249	-2.17194	0.0298603	0.184143	no	XLOC_000456			Mgat5	chr1:127204621-127678021
XLOC_000457	p0GFPposDMSO	p0GFPposDAPT	FAIL	0.00665035	0.0181984	0	0	1	1	no	XLOC_000457			Acmsd	chr1:127729412-127814445
XLOC_000458	p0GFPposDMSO	p0GFPposDAPT	FAIL	0.0804534	0.10553	0	0	1	1	no	XLOC_000458			2900009J06Rik	chr1:127729412-127814445
XLOC_000459	p0GFPposDMSO	p0GFPposDAPT	FAIL	0.0128401	0.116758	0	0	1	1	no	XLOC_000459			2900009J06Rik	chr1:127729412-127814445
XLOC_000460	p0GFPposDMSO	p0GFPposDAPT	FAIL	1.92913	19.0091	0	0	1	1	no	XLOC_000460			Ccnt2	chr1:127729412-127814445
XLOC_000461	p0GFPposDMSO	p0GFPposDAPT	OK	0.235359	1.98426	3.07566	-4.11609	3.85347e-05	0.000688604	yes	XLOC_000461			Rab3gap1	chr1:127868602-127949853
XLOC_000462	p0GFPposDMSO	p0GFPposDAPT	OK	0.0253918	0.116002	2.19171	-1.79771	0.0722235	0.275055	no	XLOC_000462			Zranb3	chr1:127953411-128103043
XLOC_000463	p0GFPposDMSO	p0GFPposDAPT	OK	1.18852	8.7804	2.88512	-5.22546	1.73719e-07	4.48829e-06	yes	XLOC_000463			R3hdm1	chr1:128103296-128238363
XLOC_000464	p0GFPposDMSO	p0GFPposDAPT	NOTEST	0	0	0	0	1	1	no	XLOC_000464			Mir128-1	chr1:128103296-128238363
XLOC_000465	p0GFPposDMSO	p0GFPposDAPT	OK	1.57462	7.40338	2.23318	-5.28379	1.26538e-07	3.33502e-06	yes	XLOC_000465			Ubxn4	chr1:128243360-128280332
XLOC_000466	p0GFPposDMSO	p0GFPposDAPT	OK	0.126956	30.5794	7.91209	-12.6298	0	0	yes	XLOC_000466			Thsd7b	chr1:129273300-130219278
XLOC_000467	p0GFPposDMSO	p0GFPposDAPT	OK	0.0736117	0.125727	0.772291	-0.546939	0.584421	0.760004	no	XLOC_000467			Cd55	chr1:130388527-130462836
XLOC_000468	p0GFPposDMSO	p0GFPposDAPT	OK	0.266407	2.10351	2.98109	-3.07024	0.0021389	0.025738	yes	XLOC_000468			AA986860,Yod1	chr1:130670201-130748651
XLOC_000469	p0GFPposDMSO	p0GFPposDAPT	OK	0.0846675	0.0603144	-0.489306	0.177167	0.859377	0.939158	no	XLOC_000469			Fcamr	chr1:130800901-130815535
XLOC_000470	p0GFPposDMSO	p0GFPposDAPT	OK	0.12951	0.187515	0.533946	-0.692247	0.488782	0.679855	no	XLOC_000470			Pigr	chr1:130825810-130852675
XLOC_000471	p0GFPposDMSO	p0GFPposDAPT	OK	0.0465157	0.0176452	-1.39844	0.570754	0.568167	0.747084	no	XLOC_000471			Faim3	chr1:130865776-130880790
XLOC_000472	p0GFPposDMSO	p0GFPposDAPT	OK	0.136982	0.112669	-0.281905	0.0550092	0.956131	0.983912	no	XLOC_000472			Il20	chr1:130906649-130911553
XLOC_000473	p0GFPposDMSO	p0GFPposDAPT	NOTEST	0	0.00646814	1.79769e+308	1.79769e+308	0.278862	1	no	XLOC_000473			Il10	chr1:131019844-131024970
XLOC_000474	p0GFPposDMSO	p0GFPposDAPT	OK	0.0803076	0.932446	3.53741	-5.80173	6.56336e-09	2.06077e-07	yes	XLOC_000474			Mapkapk2	chr1:131043215-131097853
XLOC_000475	p0GFPposDMSO	p0GFPposDAPT	OK	0.478678	4.29047	3.16401	-4.38192	1.17638e-05	0.00022932	yes	XLOC_000475			Eif2d	chr1:131153051-131245178
XLOC_000476	p0GFPposDMSO	p0GFPposDAPT	OK	0.0789343	0.145826	0.885525	-0.120383	0.90418	0.960933	no	XLOC_000476			Fam72a	chr1:131284712-131540620
XLOC_000477	p0GFPposDMSO	p0GFPposDAPT	OK	0.0491252	0.00973853	-2.33469	0.9813	0.326445	0.518002	no	XLOC_000477			Avpr1b	chr1:131598916-131612789
XLOC_000478	p0GFPposDMSO	p0GFPposDAPT	OK	0.0429636	0.150338	1.80702	-1.45134	0.146687	0.327795	no	XLOC_000478			Ctse	chr1:131638313-131676063
XLOC_000479	p0GFPposDMSO	p0GFPposDAPT	NOTEST	0.019023	0.0222462	0.225818	-0.122637	0.902395	1	no	XLOC_000479			5430435G22Rik	chr1:131688002-131715553
XLOC_000481	p0GFPposDMSO	p0GFPposDAPT	OK	0.0327517	0.0601777	0.877659	-0.54197	0.587839	0.762673	no	XLOC_000481			Slc26a9	chr1:131744021-131776025
XLOC_000482	p0GFPposDMSO	p0GFPposDAPT	OK	0.0487848	0.0799514	0.712692	-0.695765	0.486576	0.677867	no	XLOC_000482			Pm20d1	chr1:131797392-131819121
XLOC_000483	p0GFPposDMSO	p0GFPposDAPT	OK	0.427738	2.02109	2.24034	-4.76965	1.84544e-06	4.08979e-05	yes	XLOC_000483			Slc41a1	chr1:131827967-131851170
XLOC_000484	p0GFPposDMSO	p0GFPposDAPT	OK	0.109898	0.220044	1.00162	-0.674377	0.500072	0.689882	no	XLOC_000484			Rab7l1	chr1:131867144-131874828
XLOC_000485	p0GFPposDMSO	p0GFPposDAPT	OK	0.935953	6.1778	2.72259	-5.94116	2.83009e-09	9.28684e-08	yes	XLOC_000485			Nucks1	chr1:131910365-131939869
XLOC_000486	p0GFPposDMSO	p0GFPposDAPT	NOTEST	0.0089597	0.0379545	2.08275	-1.14203	0.253443	1	no	XLOC_000486			Slc45a3	chr1:131962957-131982966
XLOC_000487	p0GFPposDMSO	p0GFPposDAPT	FAIL	2.09075	11.6931	0	0	1	1	no	XLOC_000487			Elk4,Mfsd4	chr1:132007436-132068062
XLOC_000489	p0GFPposDMSO	p0GFPposDAPT	OK	0.0510339	0.161805	1.66473	-0.973623	0.330244	0.522303	no	XLOC_000489			Lemd1,Mir135b	chr1:132190585-132258552
XLOC_000490	p0GFPposDMSO	p0GFPposDAPT	NOTEST	0.0161622	0.0900035	2.47736	-2.79506	0.00518905	1	no	XLOC_000490			Klhdc8a	chr1:132298230-132310753
XLOC_000491	p0GFPposDMSO	p0GFPposDAPT	OK	0.019517	0.31964	4.03365	-3.39409	0.000688581	0.00953339	yes	XLOC_000491			Nuak2	chr1:132316124-132333488
XLOC_000492	p0GFPposDMSO	p0GFPposDAPT	OK	0.307169	2.02747	2.72258	-5.02661	4.99235e-07	1.20483e-05	yes	XLOC_000492			Dstyk	chr1:132417389-132477102
XLOC_000493	p0GFPposDMSO	p0GFPposDAPT	OK	0.794122	7.2629	3.19311	-5.68108	1.33849e-08	4.03396e-07	yes	XLOC_000493			Rbbp5,Tmem81	chr1:132477250-132509205
XLOC_000494	p0GFPposDMSO	p0GFPposDAPT	OK	0.0289045	0.739272	4.67674	-7.06018	1.66289e-12	7.67633e-11	yes	XLOC_000494			Nfasc	chr1:132562124-132741827
XLOC_000495	p0GFPposDMSO	p0GFPposDAPT	OK	0.0293514	0.407796	3.79635	-0.865849	0.386573	0.582743	no	XLOC_000495			Nfasc	chr1:132562124-132741827
XLOC_000496	p0GFPposDMSO	p0GFPposDAPT	OK	0.0823474	1.32108	4.00385	-1.33663	0.181343	0.346318	no	XLOC_000496			Nfasc	chr1:132562124-132741827
XLOC_000497	p0GFPposDMSO	p0GFPposDAPT	OK	0.023407	0.548372	4.55014	-1.33294	0.18255	0.347381	no	XLOC_000497			Gm10538	chr1:132562124-132741827
XLOC_000498	p0GFPposDMSO	p0GFPposDAPT	OK	0.0604658	0.105047	0.796846	-0.357413	0.720783	0.857447	no	XLOC_000498			Lrrn2	chr1:132844254-132941202
XLOC_000499	p0GFPposDMSO	p0GFPposDAPT	NOTEST	0.00899762	0.127968	3.8301	-2.48499	0.0129555	1	no	XLOC_000499			Lrrn2	chr1:132844254-132941202
XLOC_000500	p0GFPposDMSO	p0GFPposDAPT	FAIL	0.323797	1.64186	0	0	1	1	no	XLOC_000500			Pik3c2b	chr1:133045800-133108717
XLOC_000501	p0GFPposDMSO	p0GFPposDAPT	OK	0.539279	3.23671	2.58542	-5.98998	2.09869e-09	6.99641e-08	yes	XLOC_000501			Ppp1r15b	chr1:133128963-133139910
XLOC_000502	p0GFPposDMSO	p0GFPposDAPT	OK	0.0619555	4.39415	6.14821	-6.94401	3.8114e-12	1.70051e-10	yes	XLOC_000502			Plekha6	chr1:133164087-133303435
XLOC_000503	p0GFPposDMSO	p0GFPposDAPT	NOTEST	0.013785	0.0132738	-0.0545156	0.0250516	0.980014	1	no	XLOC_000503			Golt1a	chr1:133309822-133323026
XLOC_000504	p0GFPposDMSO	p0GFPposDAPT	NOTEST	0.00677332	0	-1.79769e+308	-1.79769e+308	0.277868	1	no	XLOC_000504			Kiss1	chr1:133327211-133329722
XLOC_000505	p0GFPposDMSO	p0GFPposDAPT	OK	0.0512447	0.0408505	-0.327049	0.125087	0.900455	0.95925	no	XLOC_000505			Ren1,Ren2	chr1:133350563-133360323
XLOC_000506	p0GFPposDMSO	p0GFPposDAPT	OK	0.116556	0.548756	2.23514	-1.99417	0.0461336	0.229878	no	XLOC_000506			Etnk2	chr1:133363571-133380415
XLOC_000507	p0GFPposDMSO	p0GFPposDAPT	NOTEST	0.0185885	0.0225897	0.281258	-0.168371	0.866292	1	no	XLOC_000507			Fmod	chr1:134037257-134048958
XLOC_000508	p0GFPposDMSO	p0GFPposDAPT	NOTEST	0.0164061	0.0595591	1.86009	-1.00388	0.315435	1	no	XLOC_000508			Chit1	chr1:134109911-134151436
XLOC_000509	p0GFPposDMSO	p0GFPposDAPT	OK	0.0316624	0.00691871	-2.1942	0.655302	0.512274	0.700666	no	XLOC_000509			Chi3l1	chr1:134182130-134190230
XLOC_000510	p0GFPposDMSO	p0GFPposDAPT	NOTEST	0.00704529	0	-1.79769e+308	-1.79769e+308	0.280721	1	no	XLOC_000510			Mybph	chr1:134192792-134235440
XLOC_000511	p0GFPposDMSO	p0GFPposDAPT	NOTEST	0	0.0221147	1.79769e+308	1.79769e+308	0.230241	1	no	XLOC_000511			Myog	chr1:134290003-134292548
XLOC_000512	p0GFPposDMSO	p0GFPposDAPT	NOTEST	0.00228085	0.0686425	4.91146	-1.9221	0.0545936	1	no	XLOC_000512			4933406M09Rik	chr1:134385939-134390983
XLOC_000513	p0GFPposDMSO	p0GFPposDAPT	OK	0.209769	2.91153	3.79491	-5.49684	3.8665e-08	1.09481e-06	yes	XLOC_000513			Cyb5r1	chr1:134405786-134412102
XLOC_000514	p0GFPposDMSO	p0GFPposDAPT	OK	3.06169	16.4414	2.42493	-5.50234	3.74784e-08	1.06299e-06	yes	XLOC_000514			Adipor1	chr1:134414243-134433398
XLOC_000515	p0GFPposDMSO	p0GFPposDAPT	OK	0.203857	1.29693	2.66947	-4.48742	7.20922e-06	0.000145663	yes	XLOC_000515			Klhl12	chr1:134455524-134491049
XLOC_000516	p0GFPposDMSO	p0GFPposDAPT	OK	0.700059	3.93642	2.49134	-4.90541	9.32332e-07	2.16112e-05	yes	XLOC_000516			Rabif	chr1:134491407-134508618
XLOC_000518	p0GFPposDMSO	p0GFPposDAPT	OK	1.55538	12.5528	3.01267	-5.77889	7.5194e-09	2.34229e-07	yes	XLOC_000518			Kdm5b	chr1:134558530-134639997
XLOC_000519	p0GFPposDMSO	p0GFPposDAPT	OK	0.067355	0.48508	2.84837	-2.67171	0.00754651	0.0723987	no	XLOC_000519			Syt2	chr1:134646680-134955940
XLOC_000520	p0GFPposDMSO	p0GFPposDAPT	OK	0.040109	0.0828945	1.04735	-0.506312	0.612638	0.781614	no	XLOC_000520			Ube2t	chr1:134962556-134974803
XLOC_000521	p0GFPposDMSO	p0GFPposDAPT	NOTEST	0.00461308	0.0380657	3.04469	-1.13623	0.255859	1	no	XLOC_000521			Ptpn7	chr1:135132724-135145320
XLOC_000522	p0GFPposDMSO	p0GFPposDAPT	OK	0.864701	3.77654	2.12679	-4.11099	3.93966e-05	0.000702878	yes	XLOC_000522			Arl8a	chr1:135146833-135157996
XLOC_000524	p0GFPposDMSO	p0GFPposDAPT	OK	0.0555024	4.04432	6.1872	-10.081	0	0	yes	XLOC_000524			Lmod1	chr1:135324812-135368065
XLOC_000526	p0GFPposDMSO	p0GFPposDAPT	OK	0.551679	4.94301	3.16349	-6.57338	4.91849e-11	1.96393e-09	yes	XLOC_000526			Csrp1	chr1:135729196-135752229
XLOC_000527	p0GFPposDMSO	p0GFPposDAPT	OK	0.145691	0.580779	1.99508	-2.14518	0.0319388	0.191096	no	XLOC_000527			Phlda3	chr1:135765890-135770189
XLOC_000528	p0GFPposDMSO	p0GFPposDAPT	NOTEST	0.0032817	0.12251	5.22231	-1.13218	0.257558	1	no	XLOC_000528			Tnni1	chr1:135781377-135810995
XLOC_000530	p0GFPposDMSO	p0GFPposDAPT	OK	0.283637	3.03516	3.41965	-6.22008	4.969e-10	1.78554e-08	yes	XLOC_000530			Lad1	chr1:135818597-135833467
XLOC_000531	p0GFPposDMSO	p0GFPposDAPT	OK	0.0154214	0.349543	4.50246	-2.9282	0.00340932	0.0381982	yes	XLOC_000531			Tnnt2	chr1:135835083-135852916
XLOC_000533	p0GFPposDMSO	p0GFPposDAPT	OK	2.39853	10.2832	2.10006	-4.40526	1.05657e-05	0.000207555	yes	XLOC_000533			Tmem9	chr1:136008218-136037558
XLOC_000534	p0GFPposDMSO	p0GFPposDAPT	OK	0.0804268	0.107001	0.411882	-0.348853	0.727199	0.861468	no	XLOC_000534			Cacna1s	chr1:136052900-136121380
XLOC_000535	p0GFPposDMSO	p0GFPposDAPT	OK	0.0913803	0.735192	3.00817	-4.81056	1.50511e-06	3.3798e-05	yes	XLOC_000535			Kif21b	chr1:136131400-136178974
XLOC_000536	p0GFPposDMSO	p0GFPposDAPT	OK	0.135465	0.82005	2.5978	-3.793	0.000148836	0.00238604	yes	XLOC_000536			Ddx59	chr1:136411607-136440220
XLOC_000537	p0GFPposDMSO	p0GFPposDAPT	NOTEST	0.00876472	0.0254354	1.53706	-0.915221	0.360076	1	no	XLOC_000537			Kif14	chr1:136466236-136532121
XLOC_000538	p0GFPposDMSO	p0GFPposDAPT	OK	0.549472	2.44968	2.15648	-3.43576	0.00059089	0.00831361	yes	XLOC_000538			Gm19705,Zfp281	chr1:136624860-136691095
XLOC_000539	p0GFPposDMSO	p0GFPposDAPT	NOTEST	0	0	0	0	1	1	no	XLOC_000539			Gm16880	chr1:136696210-136725728
XLOC_000540	p0GFPposDMSO	p0GFPposDAPT	OK	0.0334567	0.165349	2.30514	-0.974624	0.329747	0.521752	no	XLOC_000540			Mir181a-1,Mir181b-1	chr1:137897191-137969972
XLOC_000541	p0GFPposDMSO	p0GFPposDAPT	NOTEST	0.00977775	0.0101702	0.0567713	-0.0150964	0.987955	1	no	XLOC_000541			Atp6v1g3	chr1:138270570-138289462
XLOC_000542	p0GFPposDMSO	p0GFPposDAPT	OK	0.935524	2.61282	1.48176	-1.3324	0.182727	0.347381	no	XLOC_000542			Dennd1b	chr1:138962366-139191217
XLOC_000543	p0GFPposDMSO	p0GFPposDAPT	NOTEST	0.0216431	0.00597525	-1.85684	1.03406	0.301108	1	no	XLOC_000543			4933436E23Rik	chr1:139379451-139402852
XLOC_000544	p0GFPposDMSO	p0GFPposDAPT	OK	0.435672	1.92347	2.1424	-4.92452	8.4569e-07	1.97271e-05	yes	XLOC_000544			Zbtb41	chr1:139422233-139454278
XLOC_000545	p0GFPposDMSO	p0GFPposDAPT	NOTEST	0.0191514	0.0985514	2.36342	-2.46316	0.0137717	1	no	XLOC_000545			Aspm	chr1:139454471-139495248
XLOC_000546	p0GFPposDMSO	p0GFPposDAPT	OK	0.0424963	0.0419162	-0.0198277	0.0160625	0.987185	0.995833	no	XLOC_000546			F13b	chr1:139501194-139523756
XLOC_000547	p0GFPposDMSO	p0GFPposDAPT	NOTEST	0.0141627	0.00869753	-0.703417	0.207631	0.835517	1	no	XLOC_000547			Kcnt2	chr1:140245396-140657385
XLOC_000548	p0GFPposDMSO	p0GFPposDAPT	OK	0.196795	1.81337	3.20391	-5.30887	1.10304e-07	2.93204e-06	yes	XLOC_000548			B3galt2	chr1:143598548-143702801
XLOC_000549	p0GFPposDMSO	p0GFPposDAPT	OK	0.395019	2.47327	2.64643	-2.20945	0.0271434	0.174266	no	XLOC_000549			Glrx2	chr1:143734746-143807466
XLOC_000550	p0GFPposDMSO	p0GFPposDAPT	OK	0.617994	3.51386	2.50739	-1.19958	0.230304	0.400544	no	XLOC_000550			Uchl5	chr1:143734746-143807466
XLOC_000552	p0GFPposDMSO	p0GFPposDAPT	OK	0.0531394	0.589584	3.47185	-2.84401	0.00445496	0.0476106	yes	XLOC_000552			Fam5c	chr1:146495210-146902474
XLOC_000553	p0GFPposDMSO	p0GFPposDAPT	OK	0.0383151	0.0279137	-0.45694	0.219785	0.826039	0.921462	no	XLOC_000553			Ptgs2	chr1:150100004-150108200
XLOC_000554	p0GFPposDMSO	p0GFPposDAPT	OK	0.0350215	0.0164703	-1.08838	0.348454	0.7275	0.861655	no	XLOC_000554			Pdc	chr1:150319416-150346771
XLOC_000555	p0GFPposDMSO	p0GFPposDAPT	OK	2.36339	11.7768	2.31702	-5.16071	2.46018e-07	6.2182e-06	yes	XLOC_000555			Tpr	chr1:150361310-150466167
XLOC_000556	p0GFPposDMSO	p0GFPposDAPT	NOTEST	0.00177479	0.00460613	1.37591	-0.488613	0.625115	1	no	XLOC_000556			C730036E19Rik	chr1:151138033-151144095
XLOC_000558	p0GFPposDMSO	p0GFPposDAPT	OK	6.9539	25.5716	1.87865	-2.59829	0.00936885	0.0851667	no	XLOC_000558			Ivns1abp	chr1:151298376-151458331
XLOC_000559	p0GFPposDMSO	p0GFPposDAPT	OK	0.732434	4.51881	2.62517	-0.929768	0.352491	0.546762	no	XLOC_000559			1190005F20Rik	chr1:151298376-151458331
XLOC_000560	p0GFPposDMSO	p0GFPposDAPT	NOTEST	0.00992503	0.0183804	0.889028	-0.624829	0.532083	1	no	XLOC_000560			Fam129a	chr1:151571226-151721939
XLOC_000561	p0GFPposDMSO	p0GFPposDAPT	OK	0.689939	3.85095	2.48067	-5.38598	7.20509e-08	1.96698e-06	yes	XLOC_000561			Edem3	chr1:151755317-151822661
XLOC_000563	p0GFPposDMSO	p0GFPposDAPT	OK	2.61792	2.84155	0.118257	-0.173456	0.862293	0.940613	no	XLOC_000563			Glt25d2	chr1:152370733-152766420
XLOC_000564	p0GFPposDMSO	p0GFPposDAPT	NOTEST	0.00942469	0.0593107	2.65377	-0.27194	0.785668	1	no	XLOC_000564			Apobec4	chr1:152370733-152766420
XLOC_000565	p0GFPposDMSO	p0GFPposDAPT	OK	2.79504	18.3857	2.71764	-5.36826	7.95011e-08	2.15732e-06	yes	XLOC_000565			Arpc5	chr1:152766468-152776761
XLOC_000566	p0GFPposDMSO	p0GFPposDAPT	OK	0.0934463	0.665098	2.83136	-0.708569	0.478592	0.670753	no	XLOC_000566			Ncf2	chr1:152800116-152907995
XLOC_000567	p0GFPposDMSO	p0GFPposDAPT	NOTEST	0.0167807	0.125271	2.90018	-2.76	0.00578009	1	no	XLOC_000567			Nmnat2	chr1:152955100-153119428
XLOC_000568	p0GFPposDMSO	p0GFPposDAPT	OK	0.0384362	0.435352	3.50165	-0.443331	0.657526	0.814159	no	XLOC_000568			1700012A16Rik	chr1:153425208-153487700
XLOC_000569	p0GFPposDMSO	p0GFPposDAPT	NOTEST	0.00980801	0.0096753	-0.0196546	0.0098127	0.992171	1	no	XLOC_000569			Rgs8	chr1:153652138-153700397
XLOC_000572	p0GFPposDMSO	p0GFPposDAPT	OK	0.0382374	0.0744833	0.961933	-0.636102	0.52471	0.711438	no	XLOC_000572			Rgs16	chr1:153740097-153746258
XLOC_000573	p0GFPposDMSO	p0GFPposDAPT	OK	0.141659	0.633654	2.16127	-2.98529	0.00283307	0.0326878	yes	XLOC_000573			Rnasel	chr1:153749260-153765257
XLOC_000574	p0GFPposDMSO	p0GFPposDAPT	NOTEST	0.00965289	0.0837085	3.11634	-2.0834	0.0372149	1	no	XLOC_000574			Gm5531	chr1:153874344-153876871
XLOC_000576	p0GFPposDMSO	p0GFPposDAPT	OK	0.0202412	0.153894	2.92658	-1.8711	0.061331	0.25953	no	XLOC_000576			Teddm1	chr1:153891645-153893060
XLOC_000577	p0GFPposDMSO	p0GFPposDAPT	OK	2.69608	9.20705	1.77187	-4.20515	2.6091e-05	0.000479917	yes	XLOC_000577			Glul	chr1:153898124-153912096
XLOC_000578	p0GFPposDMSO	p0GFPposDAPT	OK	0.0499665	0.0820917	0.716275	-0.561952	0.574149	0.751844	no	XLOC_000578			Zfp648	chr1:154200687-154214500
XLOC_000580	p0GFPposDMSO	p0GFPposDAPT	OK	0.990773	4.61457	2.21957	-2.9197	0.00350363	0.0390761	yes	XLOC_000580			Stx6	chr1:155158699-155247188
XLOC_000581	p0GFPposDMSO	p0GFPposDAPT	OK	0.716028	3.9751	2.4729	-3.17768	0.00148458	0.0187799	yes	XLOC_000581			Acbd6	chr1:155557930-155692892
XLOC_000582	p0GFPposDMSO	p0GFPposDAPT	OK	0.0536689	0.642157	3.58077	-2.58677	0.00968814	0.0873059	no	XLOC_000582			Cep350	chr1:155844963-155987039
XLOC_000583	p0GFPposDMSO	p0GFPposDAPT	OK	2.14709	11.8907	2.46938	-3.8295	0.000128402	0.0020856	yes	XLOC_000583			Tor1aip2	chr1:156004152-156068893
XLOC_000584	p0GFPposDMSO	p0GFPposDAPT	NOTEST	0.0018892	0.00945124	2.32273	-0.743712	0.457051	1	no	XLOC_000584			Nphs2	chr1:156310734-156328035
XLOC_000585	p0GFPposDMSO	p0GFPposDAPT	OK	0.166381	1.19096	2.83956	-5.25881	1.4499e-07	3.78726e-06	yes	XLOC_000585			Abl2	chr1:156558786-156674633
XLOC_000586	p0GFPposDMSO	p0GFPposDAPT	OK	0.08104	0.732003	3.17514	-3.81377	0.00013686	0.0022102	yes	XLOC_000586			Ralgps2	chr1:156804101-156939626
XLOC_000587	p0GFPposDMSO	p0GFPposDAPT	OK	0.082954	1.01832	3.61774	-1.2576	0.208536	0.371514	no	XLOC_000587			Angptl1	chr1:156804101-156939626
XLOC_000588	p0GFPposDMSO	p0GFPposDAPT	OK	0.0256506	0.592622	4.53005	-0.614213	0.539074	0.723461	no	XLOC_000588			Ralgps2	chr1:156804101-156939626
XLOC_000589	p0GFPposDMSO	p0GFPposDAPT	OK	0.0269937	0.819071	4.92329	-1.22925	0.218978	0.385634	no	XLOC_000589			Ralgps2	chr1:156804101-156939626
XLOC_000590	p0GFPposDMSO	p0GFPposDAPT	OK	0.0864831	1.12994	3.70768	-1.03456	0.300874	0.488315	no	XLOC_000590			Ralgps2	chr1:156804101-156939626
XLOC_000591	p0GFPposDMSO	p0GFPposDAPT	OK	0.091011	0.50632	2.47594	-1.70981	0.087301	0.291892	no	XLOC_000591			Ralgps2	chr1:156804101-156939626
XLOC_000592	p0GFPposDMSO	p0GFPposDAPT	OK	0.22868	1.04465	2.19162	-0.984027	0.325102	0.516454	no	XLOC_000592			2810025M15Rik	chr1:157128129-157420236
XLOC_000593	p0GFPposDMSO	p0GFPposDAPT	OK	0.20426	0.705671	1.78859	-1.85105	0.0641618	0.264096	no	XLOC_000593			BC026585	chr1:157458449-157493182
XLOC_000594	p0GFPposDMSO	p0GFPposDAPT	OK	0.0698915	0.32524	2.21831	-2.09584	0.036096	0.2038	no	XLOC_000594			Sec16b	chr1:157506794-157568424
XLOC_000597	p0GFPposDMSO	p0GFPposDAPT	OK	0.156054	1.12855	2.85435	-2.50884	0.0121128	0.102869	no	XLOC_000597			Astn1	chr1:158362303-158691786
XLOC_000598	p0GFPposDMSO	p0GFPposDAPT	OK	0.0668141	0.104355	0.643274	-0.18262	0.855096	0.937043	no	XLOC_000598			Mir488	chr1:158362303-158691786
XLOC_000599	p0GFPposDMSO	p0GFPposDAPT	OK	1.15812	6.95365	2.58598	-5.18789	2.12692e-07	5.42658e-06	yes	XLOC_000599			Rfwd2	chr1:159231960-159355076
XLOC_000600	p0GFPposDMSO	p0GFPposDAPT	NOTEST	0	0	0	0	1	1	no	XLOC_000600			Scarna3a	chr1:159231960-159355076
XLOC_000601	p0GFPposDMSO	p0GFPposDAPT	OK	0.0586529	0.205692	1.81021	-2.70816	0.00676564	0.0664924	no	XLOC_000601			Tnr	chr1:159523768-159933965
XLOC_000602	p0GFPposDMSO	p0GFPposDAPT	OK	3.06368	4.39393	0.520244	-0.902364	0.366864	0.562226	no	XLOC_000602			4930523C07Rik	chr1:160044161-160153575
XLOC_000603	p0GFPposDMSO	p0GFPposDAPT	OK	0.49518	2.83628	2.51798	-0.496214	0.619744	0.786821	no	XLOC_000603			Mrps14	chr1:160194502-160792957
XLOC_000604	p0GFPposDMSO	p0GFPposDAPT	OK	0.950801	4.89421	2.36386	-5.48026	4.24703e-08	1.19586e-06	yes	XLOC_000604			Rc3h1	chr1:160906410-160975443
XLOC_000605	p0GFPposDMSO	p0GFPposDAPT	OK	0.056386	0.177779	1.65668	-0.0725187	0.942189	0.977761	no	XLOC_000605			Serpinc1	chr1:160976853-161132405
XLOC_000606	p0GFPposDMSO	p0GFPposDAPT	OK	19.301	88.7993	2.20187	-1.88827	0.0589894	0.25564	no	XLOC_000606			Gas5,Mir5117	chr1:160976853-161132405
XLOC_000607	p0GFPposDMSO	p0GFPposDAPT	NOTEST	0	0	0	0	1	1	no	XLOC_000607			Snord47	chr1:160976853-161132405
XLOC_000608	p0GFPposDMSO	p0GFPposDAPT	OK	0.0902804	0.308422	1.77242	-0.0495352	0.960493	0.985752	no	XLOC_000608			Cenpl	chr1:160976853-161132405
XLOC_000609	p0GFPposDMSO	p0GFPposDAPT	OK	0.0241652	0.269363	3.47855	-3.536	0.000406242	0.00593739	yes	XLOC_000609			Ankrd45	chr1:161142692-161170691
XLOC_000610	p0GFPposDMSO	p0GFPposDAPT	NOTEST	0.00405608	0.026505	2.7081	-1.11613	0.264366	1	no	XLOC_000610			Tnfsf4	chr1:161395437-161418206
XLOC_000611	p0GFPposDMSO	p0GFPposDAPT	NOTEST	0.012164	0.0203931	0.745469	-0.358568	0.719918	1	no	XLOC_000611			Tnfsf18	chr1:161494656-161505290
XLOC_000613	p0GFPposDMSO	p0GFPposDAPT	OK	0.338547	1.64468	2.28038	-4.36178	1.29006e-05	0.000249735	yes	XLOC_000613			Pigc	chr1:161942088-161979636
XLOC_000614	p0GFPposDMSO	p0GFPposDAPT	OK	0.0484027	0.318149	2.71654	-0.363046	0.71657	0.854958	no	XLOC_000614			2810442N19Rik	chr1:161982464-162478034
XLOC_000615	p0GFPposDMSO	p0GFPposDAPT	OK	0.0216611	0.175191	3.01576	-3.26328	0.0011013	0.0144519	yes	XLOC_000615			Dnm3os	chr1:161982464-162478034
XLOC_000616	p0GFPposDMSO	p0GFPposDAPT	OK	0.250201	1.6906	2.75637	-3.80399	0.000142383	0.0022918	yes	XLOC_000616			Myoc,Vamp4	chr1:162570594-162658219
XLOC_000617	p0GFPposDMSO	p0GFPposDAPT	OK	0.634436	4.53528	2.83765	-5.86252	4.55889e-09	1.45886e-07	yes	XLOC_000617			Kifap3	chr1:163779542-163920684
XLOC_000618	p0GFPposDMSO	p0GFPposDAPT	OK	0.260307	2.08624	3.00262	-4.40677	1.04921e-05	0.000206225	yes	XLOC_000618			Scyl3	chr1:163929792-163994781
XLOC_000619	p0GFPposDMSO	p0GFPposDAPT	OK	0.0788338	0.394543	2.3233	-2.08684	0.0369023	0.206061	no	XLOC_000619			2810422O20Rik	chr1:163994803-163999467
XLOC_000620	p0GFPposDMSO	p0GFPposDAPT	OK	0.0490873	0.0457525	-0.101498	0.070949	0.943438	0.978304	no	XLOC_000620			Sele	chr1:164042687-164058399
XLOC_000621	p0GFPposDMSO	p0GFPposDAPT	NOTEST	0.0179022	0.00279636	-2.67851	0.501753	0.615841	1	no	XLOC_000621			Sell	chr1:164062075-164080785
XLOC_000622	p0GFPposDMSO	p0GFPposDAPT	OK	0.0447299	0.0835339	0.901121	-0.351594	0.725143	0.860153	no	XLOC_000622			Selp	chr1:164114690-164220274
XLOC_000623	p0GFPposDMSO	p0GFPposDAPT	OK	0.143852	0.145209	0.0135442	-0.0139832	0.988843	0.996422	no	XLOC_000623			F5	chr1:164114690-164220274
XLOC_000624	p0GFPposDMSO	p0GFPposDAPT	OK	0.0647255	0.426913	2.72153	-2.41645	0.0156727	0.123237	no	XLOC_000624			Slc19a2	chr1:164249054-164265370
XLOC_000625	p0GFPposDMSO	p0GFPposDAPT	OK	0.308656	2.06543	2.74237	-0.872978	0.382675	0.578702	no	XLOC_000625			4930455F23Rik	chr1:164275571-164464483
XLOC_000626	p0GFPposDMSO	p0GFPposDAPT	OK	0.496049	3.8339	2.95026	-0.888157	0.374457	0.570242	no	XLOC_000626			Nme7	chr1:164275571-164464483
XLOC_000630	p0GFPposDMSO	p0GFPposDAPT	NOTEST	0.0142152	0.077905	2.45428	-1.39264	0.16373	1	no	XLOC_000630			Dpt	chr1:164796731-164824266
XLOC_000631	p0GFPposDMSO	p0GFPposDAPT	OK	0.0343277	0.0133655	-1.36086	0.782249	0.434068	0.62963	no	XLOC_000631			LOC433374	chr1:164862712-164873426
XLOC_000632	p0GFPposDMSO	p0GFPposDAPT	OK	0.128094	0.341551	1.4149	-2.43674	0.0148204	0.118704	no	XLOC_000632			Gpr161	chr1:165281850-165328133
XLOC_000633	p0GFPposDMSO	p0GFPposDAPT	OK	1.31754	7.40771	2.49118	-2.37795	0.0174091	0.132185	no	XLOC_000633			Adcy10,Brp44	chr1:165328539-165577822
XLOC_000634	p0GFPposDMSO	p0GFPposDAPT	OK	0.831882	3.49545	2.07103	-4.54059	5.60968e-06	0.000115366	yes	XLOC_000634			Creg1	chr1:165763779-165775304
XLOC_000635	p0GFPposDMSO	p0GFPposDAPT	OK	0.0350167	0.08152	1.21911	-0.208657	0.834716	0.926136	no	XLOC_000635			Cd247	chr1:165786783-166002634
XLOC_000636	p0GFPposDMSO	p0GFPposDAPT	OK	0.0508511	0.0140891	-1.8517	0.738364	0.460294	0.654188	no	XLOC_000636			Gpa33	chr1:166097724-166166510
XLOC_000637	p0GFPposDMSO	p0GFPposDAPT	NOTEST	0.0196598	0.0287609	0.548861	-0.482787	0.629247	1	no	XLOC_000637			Ildr2	chr1:166254138-166316927
XLOC_000638	p0GFPposDMSO	p0GFPposDAPT	OK	0.674335	4.09449	2.60214	-2.06943	0.0385058	0.210847	no	XLOC_000638			Tada1	chr1:166372864-166409831
XLOC_000639	p0GFPposDMSO	p0GFPposDAPT	OK	0.0913735	13.8545	7.24436	-10.0436	0	0	yes	XLOC_000639			Fam78b	chr1:166974022-167093841
XLOC_000640	p0GFPposDMSO	p0GFPposDAPT	OK	0.192974	0.770629	1.99763	-3.8272	0.000129607	0.00210328	yes	XLOC_000640			Tmco1	chr1:167308669-167333978
XLOC_000641	p0GFPposDMSO	p0GFPposDAPT	OK	1.1509	3.51363	1.61019	-2.9954	0.0027409	0.0318086	yes	XLOC_000641			Aldh9a1	chr1:167349397-167371230
XLOC_000642	p0GFPposDMSO	p0GFPposDAPT	OK	0.0458243	0.251843	2.45834	-1.66901	0.0951161	0.298917	no	XLOC_000642			Rxrg	chr1:167598331-167639623
XLOC_000643	p0GFPposDMSO	p0GFPposDAPT	OK	0.15507	0.552102	1.83202	-2.1751	0.0296227	0.18335	no	XLOC_000643			Lmx1a	chr1:167687515-167848755
XLOC_000645	p0GFPposDMSO	p0GFPposDAPT	OK	0.046121	0.0351417	-0.39224	0.158697	0.873908	0.946617	no	XLOC_000645			Rgs5	chr1:169655328-169695970
XLOC_000646	p0GFPposDMSO	p0GFPposDAPT	OK	0.029074	0.0135831	-1.09792	0.513271	0.607762	0.778012	no	XLOC_000646			1700084C01Rik	chr1:169928625-169936948
XLOC_000647	p0GFPposDMSO	p0GFPposDAPT	NOTEST	0.00970539	0.0252912	1.38178	-0.112705	0.910265	1	no	XLOC_000647			3110045C21Rik	chr1:169949486-170111494
XLOC_000649	p0GFPposDMSO	p0GFPposDAPT	NOTEST	0	0	0	0	1	1	no	XLOC_000649			Sh2d1b2	chr1:170232870-170251587
XLOC_000651	p0GFPposDMSO	p0GFPposDAPT	OK	0.0589813	0.103332	0.808962	-0.510814	0.609481	0.779353	no	XLOC_000651			Sh2d1b1	chr1:170277323-170285662
XLOC_000652	p0GFPposDMSO	p0GFPposDAPT	OK	0.0491928	0.68993	3.80993	-2.72667	0.0063977	0.063622	no	XLOC_000652			1700015E13Rik	chr1:170297139-170589852
XLOC_000653	p0GFPposDMSO	p0GFPposDAPT	OK	0.0954412	0.460391	2.27018	-3.035	0.00240537	0.0284533	yes	XLOC_000653			Olfml2b	chr1:170644513-170683227
XLOC_000654	p0GFPposDMSO	p0GFPposDAPT	OK	0.026038	0.037034	0.508235	-0.231085	0.817248	0.916537	no	XLOC_000654			Fcgr4	chr1:171018925-171029761
XLOC_000655	p0GFPposDMSO	p0GFPposDAPT	OK	0.0867868	0.728714	3.06981	-2.621	0.00876723	0.0810653	no	XLOC_000655			1700009P17Rik	chr1:171113792-171127649
XLOC_000656	p0GFPposDMSO	p0GFPposDAPT	OK	0.0174966	0.285484	4.02826	-2.72682	0.00639482	0.0636022	no	XLOC_000656			Mpz	chr1:171150712-171161126
XLOC_000657	p0GFPposDMSO	p0GFPposDAPT	NOTEST	0.00325366	0.0102436	1.65459	-0.229787	0.818258	1	no	XLOC_000657			Nr1i3	chr1:171213969-171222731
XLOC_000658	p0GFPposDMSO	p0GFPposDAPT	NOTEST	0	0	0	0	1	1	no	XLOC_000658			Apoa2	chr1:171225053-171226379
XLOC_000659	p0GFPposDMSO	p0GFPposDAPT	OK	0.0264766	0.11289	2.09212	-1.36956	0.170825	0.34003	no	XLOC_000659			Adamts4	chr1:171228799-171262752
XLOC_000660	p0GFPposDMSO	p0GFPposDAPT	OK	0.488857	2.97487	2.60534	-2.36653	0.0179558	0.134916	no	XLOC_000660			B4galt3	chr1:171270266-171295631
XLOC_000661	p0GFPposDMSO	p0GFPposDAPT	OK	0.372047	3.69026	3.31017	-5.30338	1.13679e-07	3.01603e-06	yes	XLOC_000661			Dedd	chr1:171329144-171345645
XLOC_000662	p0GFPposDMSO	p0GFPposDAPT	OK	1.56538	8.7127	2.47661	-3.35258	0.000800614	0.0108989	yes	XLOC_000662			Pfdn2	chr1:171345698-171360954
XLOC_000663	p0GFPposDMSO	p0GFPposDAPT	OK	0.23063	0.287817	0.319572	-0.39884	0.690011	0.836995	no	XLOC_000663			Pvrl4	chr1:171370137-171388692
XLOC_000664	p0GFPposDMSO	p0GFPposDAPT	OK	0.550211	1.58347	1.52503	-1.3281	0.184145	0.348345	no	XLOC_000664			Arhgap30,Tstd1,Usf1	chr1:171388959-171420439
XLOC_000665	p0GFPposDMSO	p0GFPposDAPT	OK	1.30506	6.86928	2.39605	-5.23028	1.69253e-07	4.37933e-06	yes	XLOC_000665			F11r	chr1:171437493-171467812
XLOC_000666	p0GFPposDMSO	p0GFPposDAPT	OK	0.140019	0.570804	2.02737	-1.8447	0.0650807	0.265124	no	XLOC_000666			Alyref2	chr1:171503008-171507565
XLOC_000667	p0GFPposDMSO	p0GFPposDAPT	OK	0.0391093	0.0338338	-0.209048	0.0708406	0.943525	0.978338	no	XLOC_000667			Cd244	chr1:171556112-171585544
XLOC_000668	p0GFPposDMSO	p0GFPposDAPT	NOTEST	0.0158297	0.0512816	1.69581	-0.65021	0.515557	1	no	XLOC_000668			Cd48	chr1:171682054-171705257
XLOC_000669	p0GFPposDMSO	p0GFPposDAPT	OK	0.0463665	0.0218806	-1.08343	0.515639	0.606107	0.776721	no	XLOC_000669			Slamf1	chr1:171767131-171801184
XLOC_000670	p0GFPposDMSO	p0GFPposDAPT	OK	0.0755456	0.185869	1.29887	-1.34203	0.179586	0.345714	no	XLOC_000670			Cd84	chr1:171838409-171890718
XLOC_000671	p0GFPposDMSO	p0GFPposDAPT	NOTEST	0.0227521	0.0197098	-0.207089	0.0999609	0.920375	1	no	XLOC_000671			Slamf6	chr1:171917536-171943868
XLOC_000672	p0GFPposDMSO	p0GFPposDAPT	OK	2.29113	13.1879	2.52508	-4.84264	1.28124e-06	2.90789e-05	yes	XLOC_000672			Copa	chr1:172066012-172125108
XLOC_000673	p0GFPposDMSO	p0GFPposDAPT	OK	0.523696	3.05512	2.54443	-5.21833	1.80544e-07	4.65373e-06	yes	XLOC_000673			Pex19	chr1:172126754-172136706
XLOC_000674	p0GFPposDMSO	p0GFPposDAPT	OK	1.15312	7.8714	2.77108	-5.01496	5.30431e-07	1.2756e-05	yes	XLOC_000674			Dcaf8	chr1:172147108-172206781
XLOC_000675	p0GFPposDMSO	p0GFPposDAPT	OK	0.0220434	0.258033	3.54914	-1.15765	0.247006	0.422104	no	XLOC_000675			Casq1	chr1:172208728-172221904
XLOC_000677	p0GFPposDMSO	p0GFPposDAPT	OK	0.689774	4.86887	2.81939	-5.09084	3.56475e-07	8.79523e-06	yes	XLOC_000677			Igsf8	chr1:172312406-172329263
XLOC_000678	p0GFPposDMSO	p0GFPposDAPT	OK	1.91026	7.20773	1.91577	-3.73592	0.000187031	0.00293734	yes	XLOC_000678			Kcnj10,Pigm	chr1:172337794-172384145
XLOC_000679	p0GFPposDMSO	p0GFPposDAPT	NOTEST	0.00891661	0.0172228	0.94975	-0.278913	0.780311	1	no	XLOC_000679			Slamf9	chr1:172475359-172478409
XLOC_000680	p0GFPposDMSO	p0GFPposDAPT	OK	0.74977	4.0287	2.42579	-5.2749	1.32828e-07	3.48821e-06	yes	XLOC_000680			Igsf9	chr1:172481568-172499806
XLOC_000681	p0GFPposDMSO	p0GFPposDAPT	OK	2.86896	2.36201	-0.280514	0.558531	0.576482	0.753739	no	XLOC_000681			Tagln2	chr1:172500245-172507375
XLOC_000682	p0GFPposDMSO	p0GFPposDAPT	OK	0.0956316	0.432531	2.17725	-0.775063	0.438302	0.633695	no	XLOC_000682			4933439K11Rik,Ccdc19	chr1:172520347-172550806
XLOC_000683	p0GFPposDMSO	p0GFPposDAPT	NOTEST	0.00244759	0.0422465	4.1094	-1.11067	0.266712	1	no	XLOC_000683			Vsig8	chr1:172555937-172563717
XLOC_000684	p0GFPposDMSO	p0GFPposDAPT	NOTEST	0.00523711	0.0313812	2.58306	-0.808023	0.419077	1	no	XLOC_000684			Crp	chr1:172698055-172700773
XLOC_000685	p0GFPposDMSO	p0GFPposDAPT	NOTEST	0.0107265	0.0134274	0.324	-0.117249	0.906663	1	no	XLOC_000685			Olfr16	chr1:172956767-172957817
XLOC_000689	p0GFPposDMSO	p0GFPposDAPT	NOTEST	0.0158944	0	-1.79769e+308	-1.79769e+308	0.15186	1	no	XLOC_000689			Olfr218	chr1:173203357-173204299
XLOC_000691	p0GFPposDMSO	p0GFPposDAPT	OK	0.0274678	0.00852536	-1.68791	0.623535	0.532933	0.718394	no	XLOC_000691			Olfr1404	chr1:173215606-173216640
XLOC_000692	p0GFPposDMSO	p0GFPposDAPT	OK	0.0600822	0.0926884	0.625451	-0.362195	0.717206	0.855337	no	XLOC_000692			Olfr418-ps1	chr1:173270146-173271137
XLOC_000693	p0GFPposDMSO	p0GFPposDAPT	OK	0.0327093	0.0128701	-1.34568	0.723856	0.469154	0.662292	no	XLOC_000693			Aim2	chr1:173419368-173467374
XLOC_000694	p0GFPposDMSO	p0GFPposDAPT	OK	0.0348302	0	-1.79769e+308	-1.79769e+308	0.112671	0.309768	no	XLOC_000694			Pyhin1	chr1:173493560-173656897
XLOC_000695	p0GFPposDMSO	p0GFPposDAPT	NOTEST	0.0164033	0.00853724	-0.942146	0.31715	0.75113	1	no	XLOC_000695			Pyhin1	chr1:173493560-173656897
XLOC_000696	p0GFPposDMSO	p0GFPposDAPT	OK	0.0509854	0.0357641	-0.511571	0.225098	0.821903	0.919211	no	XLOC_000696			Pydc3	chr1:173673093-173698392
XLOC_000697	p0GFPposDMSO	p0GFPposDAPT	OK	0.0396723	0.0123899	-1.67896	0.0372999	0.970246	0.989449	no	XLOC_000697			Ifi204	chr1:173723284-173996605
XLOC_000698	p0GFPposDMSO	p0GFPposDAPT	OK	0.0439482	0.0360635	-0.285266	0.0596374	0.952444	0.982303	no	XLOC_000698			Mndal	chr1:173723284-173996605
XLOC_000699	p0GFPposDMSO	p0GFPposDAPT	NOTEST	0.0030596	0	-1.79769e+308	-1.79769e+308	0.202683	1	no	XLOC_000699			Olfr433	chr1:174041932-174042936
XLOC_000700	p0GFPposDMSO	p0GFPposDAPT	NOTEST	0	0	0	0	1	1	no	XLOC_000700			Olfr432	chr1:174050374-174051313
XLOC_000701	p0GFPposDMSO	p0GFPposDAPT	OK	0.126453	0.0361435	-1.8068	1.29664	0.194756	0.355723	no	XLOC_000701			Olfr430	chr1:174068883-174071741
XLOC_000702	p0GFPposDMSO	p0GFPposDAPT	OK	0.0261718	0	-1.79769e+308	-1.79769e+308	0.140906	0.324803	no	XLOC_000702			Olfr429	chr1:174089037-174089980
XLOC_000703	p0GFPposDMSO	p0GFPposDAPT	OK	0.0528841	0.00556773	-3.24767	1.20419	0.228517	0.39819	no	XLOC_000703			Olfr426	chr1:174099459-174101681
XLOC_000706	p0GFPposDMSO	p0GFPposDAPT	NOTEST	0.0240761	0	-1.79769e+308	-1.79769e+308	0.140315	1	no	XLOC_000706			Olfr424	chr1:174136745-174137693
XLOC_000707	p0GFPposDMSO	p0GFPposDAPT	OK	0.0257785	0	-1.79769e+308	-1.79769e+308	0.10411	0.304929	no	XLOC_000707			Olfr421-ps1	chr1:174151480-174152530
XLOC_000708	p0GFPposDMSO	p0GFPposDAPT	OK	0.0337145	0.0461275	0.452256	-0.246555	0.805252	0.909499	no	XLOC_000708			Olfr420	chr1:174158721-174159767
XLOC_000709	p0GFPposDMSO	p0GFPposDAPT	OK	0.063275	0.0598805	-0.0795504	0.0333729	0.973377	0.990616	no	XLOC_000709			Spna1	chr1:174172775-174248449
XLOC_000710	p0GFPposDMSO	p0GFPposDAPT	NOTEST	0.00365332	0	-1.79769e+308	-1.79769e+308	0.264528	1	no	XLOC_000710			1810030J14Rik	chr1:174330517-174332877
XLOC_000711	p0GFPposDMSO	p0GFPposDAPT	NOTEST	0.0181082	0.007848	-1.20625	0.40725	0.683825	1	no	XLOC_000711			Olfr417	chr1:174368918-174369848
XLOC_000714	p0GFPposDMSO	p0GFPposDAPT	OK	0.0242114	0.019606	-0.304394	0.204656	0.837841	0.927865	no	XLOC_000714			Olfr248	chr1:174389012-174393173
XLOC_000715	p0GFPposDMSO	p0GFPposDAPT	NOTEST	0.0178156	0.0379058	1.08927	-0.455146	0.649004	1	no	XLOC_000715			Olfr414	chr1:174430429-174431384
XLOC_000716	p0GFPposDMSO	p0GFPposDAPT	NOTEST	0.0121271	0.0098619	-0.298294	0.102893	0.918048	1	no	XLOC_000716			Olfr220	chr1:174448624-174449602
XLOC_000717	p0GFPposDMSO	p0GFPposDAPT	OK	0.0600827	0.279662	2.21866	-3.52907	0.000417023	0.00607906	yes	XLOC_000717			Fmn2	chr1:174501764-174822737
XLOC_000718	p0GFPposDMSO	p0GFPposDAPT	OK	0.104111	0.0543521	-0.937716	0.621373	0.534354	0.719559	no	XLOC_000718			Kmo	chr1:175630769-175661001
XLOC_000719	p0GFPposDMSO	p0GFPposDAPT	OK	0.176299	0.160165	-0.138468	0.11641	0.907328	0.962434	no	XLOC_000719			Wdr64	chr1:175698592-175817144
XLOC_000720	p0GFPposDMSO	p0GFPposDAPT	NOTEST	0.0063868	0.0367833	2.52589	-1.43126	0.152355	1	no	XLOC_000720			Exo1	chr1:175880747-175913480
XLOC_000721	p0GFPposDMSO	p0GFPposDAPT	OK	0.658488	2.80149	2.08897	-0.279698	0.77971	0.894642	no	XLOC_000721			Sdccag8	chr1:176725856-177258827
XLOC_000722	p0GFPposDMSO	p0GFPposDAPT	OK	0.664496	8.77653	3.72332	-7.12669	1.02807e-12	4.83264e-11	yes	XLOC_000722			Zfp238	chr1:177442499-177452299
XLOC_000724	p0GFPposDMSO	p0GFPposDAPT	OK	0.0441981	0.189392	2.09932	-2.61052	0.00904058	0.082941	no	XLOC_000724			1700016C15Rik	chr1:177729813-177757079
XLOC_000725	p0GFPposDMSO	p0GFPposDAPT	OK	0.535502	2.41845	2.17512	-0.734598	0.462584	0.65629	no	XLOC_000725			Gm16432	chr1:177814150-178173174
XLOC_000727	p0GFPposDMSO	p0GFPposDAPT	OK	0.0857045	0.141228	0.720585	-0.0663411	0.947106	0.979918	no	XLOC_000727			Gm16432	chr1:177814150-178173174
XLOC_000728	p0GFPposDMSO	p0GFPposDAPT	OK	0.547603	4.31461	2.97803	-5.99505	2.03423e-09	6.7929e-08	yes	XLOC_000728			Pppde1	chr1:178187416-178261223
XLOC_000729	p0GFPposDMSO	p0GFPposDAPT	OK	1.31246	8.17078	2.6382	-0.205206	0.837411	0.927645	no	XLOC_000729			Fam36a	chr1:178287703-178342075
XLOC_000730	p0GFPposDMSO	p0GFPposDAPT	OK	0.0651841	0.412153	2.66059	-3.2281	0.00124615	0.0161143	yes	XLOC_000730			Efcab2	chr1:178404771-178491577
XLOC_000731	p0GFPposDMSO	p0GFPposDAPT	OK	0.258988	0.59713	1.20516	-0.48915	0.624735	0.790405	no	XLOC_000731			Kif26b	chr1:178528142-179518153
XLOC_000732	p0GFPposDMSO	p0GFPposDAPT	OK	0.273932	2.66674	3.28319	-5.38886	7.09071e-08	1.93718e-06	yes	XLOC_000732			Cnst	chr1:179527075-179627588
XLOC_000733	p0GFPposDMSO	p0GFPposDAPT	OK	1.90381	10.6702	2.48662	-5.43091	5.60668e-08	1.55469e-06	yes	XLOC_000733			Sccpdh	chr1:179666522-179687482
XLOC_000734	p0GFPposDMSO	p0GFPposDAPT	OK	0.74017	6.0202	3.02388	-5.67219	1.40984e-08	4.23703e-07	yes	XLOC_000734			Cdc42bpa	chr1:179959982-180196020
XLOC_000737	p0GFPposDMSO	p0GFPposDAPT	OK	0.477581	1.62537	1.76695	-1.83297	0.0668065	0.267881	no	XLOC_000737			Itpkb	chr1:180326968-180427697
XLOC_000738	p0GFPposDMSO	p0GFPposDAPT	OK	1.37277	7.2047	2.39185	-5.37888	7.49508e-08	2.04142e-06	yes	XLOC_000738			Parp1	chr1:180568796-180603308
XLOC_000739	p0GFPposDMSO	p0GFPposDAPT	OK	0.258855	1.48103	2.51638	-3.54083	0.000398877	0.00584106	yes	XLOC_000739			Lin9	chr1:180641238-180690872
XLOC_000740	p0GFPposDMSO	p0GFPposDAPT	OK	0.695998	3.9963	2.52151	-5.5311	3.18227e-08	9.11693e-07	yes	XLOC_000740			Acbd3	chr1:180726020-180759177
XLOC_000743	p0GFPposDMSO	p0GFPposDAPT	OK	0.450663	2.4047	2.41574	-4.51623	6.29505e-06	0.000128408	yes	XLOC_000743			BC031781	chr1:180850975-180868833
XLOC_000744	p0GFPposDMSO	p0GFPposDAPT	NOTEST	0.00827772	0.046024	2.47508	-1.61669	0.105945	1	no	XLOC_000744			Lefty2	chr1:180892648-180899741
XLOC_000745	p0GFPposDMSO	p0GFPposDAPT	OK	0.25264	1.67887	2.73234	-3.68646	0.000227397	0.0035108	yes	XLOC_000745			Pycr2	chr1:180904273-180908480
XLOC_000746	p0GFPposDMSO	p0GFPposDAPT	NOTEST	0.0112908	0.0329108	1.54342	-0.465806	0.641355	1	no	XLOC_000746			Lefty1	chr1:180914426-180938832
XLOC_000749	p0GFPposDMSO	p0GFPposDAPT	OK	0.200057	1.04807	2.38926	-3.53624	0.000405859	0.00593232	yes	XLOC_000749			Tmem63a	chr1:180939094-180978564
XLOC_000750	p0GFPposDMSO	p0GFPposDAPT	NOTEST	0.0190025	0	-1.79769e+308	-1.79769e+308	0.0777566	1	no	XLOC_000750			9130409I23Rik	chr1:181051236-181060667
XLOC_000751	p0GFPposDMSO	p0GFPposDAPT	OK	0.439355	2.46844	2.49014	-2.64696	0.00812187	0.0765256	no	XLOC_000751			Cnih4	chr1:181086902-181170605
XLOC_000752	p0GFPposDMSO	p0GFPposDAPT	OK	0.0921812	0.765622	3.05409	-0.179715	0.857377	0.938172	no	XLOC_000752			Cnih3,Wdr26	chr1:181172514-181461063
XLOC_000754	p0GFPposDMSO	p0GFPposDAPT	NOTEST	0	0	0	0	1	1	no	XLOC_000754			Lbr	chr1:181813161-181842520
XLOC_000757	p0GFPposDMSO	p0GFPposDAPT	OK	1.0525	4.6736	2.15072	-4.59072	4.41723e-06	9.2403e-05	yes	XLOC_000757			Srp9	chr1:182124736-182132415
XLOC_000758	p0GFPposDMSO	p0GFPposDAPT	OK	0.0293194	0.0425931	0.538764	-0.464584	0.642229	0.803446	no	XLOC_000758			1700047M11Rik	chr1:182287921-182305566
XLOC_000759	p0GFPposDMSO	p0GFPposDAPT	OK	1.82753	9.80606	2.42378	-5.74668	9.10141e-09	2.80429e-07	yes	XLOC_000759			Trp53bp2	chr1:182409166-182462436
XLOC_000760	p0GFPposDMSO	p0GFPposDAPT	OK	0.0483757	0.0640293	0.404451	-0.429381	0.667646	0.82142	no	XLOC_000760			Capn8	chr1:182562278-182632352
XLOC_000761	p0GFPposDMSO	p0GFPposDAPT	OK	0.713788	1.86703	1.38718	-2.40874	0.0160078	0.125005	no	XLOC_000761			Susd4	chr1:182764164-182896594
XLOC_000763	p0GFPposDMSO	p0GFPposDAPT	OK	0.0886128	0.574794	2.69746	-3.64557	0.000266804	0.00405986	yes	XLOC_000763			Tlr5	chr1:182954647-182976044
XLOC_000764	p0GFPposDMSO	p0GFPposDAPT	OK	0.714411	3.18191	2.15507	-1.81599	0.0693713	0.271412	no	XLOC_000764			Aida	chr1:183276298-183370562
XLOC_000765	p0GFPposDMSO	p0GFPposDAPT	OK	0.226348	2.32666	3.36164	-4.98113	6.32155e-07	1.50252e-05	yes	XLOC_000765			Taf1a	chr1:183387151-183413823
XLOC_000766	p0GFPposDMSO	p0GFPposDAPT	OK	0.0951882	0.27152	1.5122	-1.38053	0.167425	0.33761	no	XLOC_000766			Hhipl2	chr1:183413920-183437785
XLOC_000768	p0GFPposDMSO	p0GFPposDAPT	OK	0.101248	2.46125	4.60343	-7.00397	2.48801e-12	1.12964e-10	yes	XLOC_000768			Dusp10	chr1:184032776-184076571
XLOC_000770	p0GFPposDMSO	p0GFPposDAPT	OK	0.0301523	0.070196	1.21912	-0.898148	0.369106	0.564617	no	XLOC_000770			4930488B22Rik	chr1:184711972-184718989
XLOC_000771	p0GFPposDMSO	p0GFPposDAPT	OK	0.404185	2.42079	2.58239	-2.32742	0.0199432	0.14466	no	XLOC_000771			Rab3gap2	chr1:185204106-185360129
XLOC_000772	p0GFPposDMSO	p0GFPposDAPT	NOTEST	0	0	0	0	1	1	no	XLOC_000772			Mir664,Snora36b	chr1:185204106-185360129
XLOC_000773	p0GFPposDMSO	p0GFPposDAPT	OK	0.0341292	0.49809	3.86733	-2.90746	0.00364378	0.0403427	yes	XLOC_000773			Mir194-1,Mir215	chr1:185204106-185360129
XLOC_000774	p0GFPposDMSO	p0GFPposDAPT	OK	0.468933	1.70031	1.85835	-1.20141	0.229591	0.399649	no	XLOC_000774			Bpnt1	chr1:185204106-185360129
XLOC_000775	p0GFPposDMSO	p0GFPposDAPT	OK	1.66741	9.62331	2.52892	-5.30084	1.15274e-07	3.05591e-06	yes	XLOC_000775			Eprs	chr1:185363073-185442381
XLOC_000776	p0GFPposDMSO	p0GFPposDAPT	NOTEST	0.0181182	0.0591377	1.70664	-0.984302	0.324967	1	no	XLOC_000776			Slc30a10	chr1:185446050-185468772
XLOC_000777	p0GFPposDMSO	p0GFPposDAPT	OK	0.0304715	0.0146776	-1.05384	0.376692	0.706403	0.848198	no	XLOC_000777			5033404E19Rik	chr1:185497305-185498014
XLOC_000779	p0GFPposDMSO	p0GFPposDAPT	NOTEST	0	0	0	0	1	1	no	XLOC_000779			Mir297c	chr1:185537335-185988795
XLOC_000782	p0GFPposDMSO	p0GFPposDAPT	NOTEST	0.0226743	0.044408	0.969762	-0.706043	0.480161	1	no	XLOC_000782			D1Pas1	chr1:186967415-186970627
XLOC_000784	p0GFPposDMSO	p0GFPposDAPT	OK	0.0297923	0.0554194	0.895454	-0.186042	0.852412	0.935655	no	XLOC_000784			1700007P06Rik	chr1:187041035-187352802
XLOC_000785	p0GFPposDMSO	p0GFPposDAPT	OK	0.486122	2.79269	2.52227	-4.706	2.52621e-06	5.48398e-05	yes	XLOC_000785			Gpatch2	chr1:187041035-187352802
XLOC_000786	p0GFPposDMSO	p0GFPposDAPT	OK	0.0347798	1.113	5.00007	-6.51898	7.07856e-11	2.78114e-09	yes	XLOC_000786			Esrrg	chr1:187609005-188214981
XLOC_000787	p0GFPposDMSO	p0GFPposDAPT	NOTEST	0	0	0	0	1	1	no	XLOC_000787			Mir5111	chr1:187609005-188214981
XLOC_000788	p0GFPposDMSO	p0GFPposDAPT	OK	0.458981	73.5614	7.32437	-5.37565	7.63056e-08	2.07571e-06	yes	XLOC_000788			Ush2a	chr1:188262009-189007896
XLOC_000791	p0GFPposDMSO	p0GFPposDAPT	OK	0.171942	0.534508	1.63629	-3.41399	0.000640196	0.00893348	yes	XLOC_000791			Ptpn14	chr1:189728250-189877339
XLOC_000793	p0GFPposDMSO	p0GFPposDAPT	OK	0.735278	4.02653	2.45317	-3.40393	0.00066423	0.00923127	yes	XLOC_000793			Angel2	chr1:190922800-190979420
XLOC_000794	p0GFPposDMSO	p0GFPposDAPT	OK	0.0587743	0.621959	3.40356	-3.62061	0.00029391	0.0044312	yes	XLOC_000794			Vash2	chr1:190922800-190979420
XLOC_000795	p0GFPposDMSO	p0GFPposDAPT	OK	0.085721	0.192131	1.16437	-0.432892	0.665093	0.819556	no	XLOC_000795			A230020J21Rik	chr1:191005767-191085684
XLOC_000796	p0GFPposDMSO	p0GFPposDAPT	OK	0.0530513	0.104389	0.976502	-0.107535	0.914364	0.965657	no	XLOC_000796			1700022P22Rik	chr1:191005767-191085684
XLOC_000797	p0GFPposDMSO	p0GFPposDAPT	OK	0.14783	0.570572	1.94847	-1.63264	0.102544	0.30447	no	XLOC_000797			Nsl1	chr1:191005767-191085684
XLOC_000798	p0GFPposDMSO	p0GFPposDAPT	NOTEST	0.0161649	0.021471	0.409528	-0.123021	0.902091	1	no	XLOC_000798			Batf3	chr1:191097856-191108947
XLOC_000801	p0GFPposDMSO	p0GFPposDAPT	OK	0.330248	5.95523	4.17254	-6.75227	1.45548e-11	6.12929e-10	yes	XLOC_000801			Ppp2r5a,Tmem206	chr1:191325733-191397266
XLOC_000802	p0GFPposDMSO	p0GFPposDAPT	OK	0.366779	2.44058	2.73424	-4.66905	3.026e-06	6.49016e-05	yes	XLOC_000802			Ints7	chr1:191535147-191624231
XLOC_000803	p0GFPposDMSO	p0GFPposDAPT	OK	0.445516	1.2251	1.45935	-3.22011	0.00128139	0.0165138	yes	XLOC_000803			Lpgat1	chr1:191718023-191785338
XLOC_000804	p0GFPposDMSO	p0GFPposDAPT	OK	0.0376845	0.429439	3.51041	-3.97045	7.17385e-05	0.0012226	yes	XLOC_000804			Nek2	chr1:191818831-191833051
XLOC_000805	p0GFPposDMSO	p0GFPposDAPT	OK	0.261177	1.25993	2.27025	-4.50349	6.68454e-06	0.000135809	yes	XLOC_000805			Slc30a1	chr1:191893831-191913247
XLOC_000806	p0GFPposDMSO	p0GFPposDAPT	NOTEST	0.0119872	0.0353564	1.56048	-0.954152	0.340006	1	no	XLOC_000806			Rd3	chr1:191977372-191988282
XLOC_000807	p0GFPposDMSO	p0GFPposDAPT	OK	0.0531152	0.46034	3.1155	-3.39966	0.000674688	0.00936122	yes	XLOC_000807			Gm10516	chr1:192097199-192152407
XLOC_000809	p0GFPposDMSO	p0GFPposDAPT	OK	0.0302625	0.112888	1.89929	-0.844353	0.398472	0.594789	no	XLOC_000809			Kcnh1	chr1:192190871-192795286
XLOC_000810	p0GFPposDMSO	p0GFPposDAPT	OK	0.0993662	0.167189	0.750652	-0.334842	0.737744	0.868393	no	XLOC_000810			Hhat	chr1:192190871-192795286
XLOC_000811	p0GFPposDMSO	p0GFPposDAPT	NOTEST	0	0	0	0	1	1	no	XLOC_000811			1700065J18Rik	chr1:192841704-192842739
XLOC_000812	p0GFPposDMSO	p0GFPposDAPT	OK	0.0344354	0.0839642	1.28588	-0.560343	0.575245	0.752724	no	XLOC_000812			Sertad4	chr1:192843108-192857678
XLOC_000813	p0GFPposDMSO	p0GFPposDAPT	OK	2.60082	9.88369	1.92608	-4.42293	9.73729e-06	0.000192524	yes	XLOC_000813			A130010J15Rik,Irf6	chr1:193152680-193201546
XLOC_000815	p0GFPposDMSO	p0GFPposDAPT	NOTEST	0.00602966	0.0358686	2.57257	-1.41462	0.15718	1	no	XLOC_000815			Lamb3	chr1:193301975-193343878
XLOC_000818	p0GFPposDMSO	p0GFPposDAPT	OK	0.0818197	0.488688	2.57839	-3.70016	0.000215463	0.00334215	yes	XLOC_000818			Plxna2	chr1:194619103-194817766
XLOC_000819	p0GFPposDMSO	p0GFPposDAPT	OK	0.10544	0.144854	0.458172	-0.157905	0.874532	0.946925	no	XLOC_000819			Plxna2	chr1:194619103-194817766
XLOC_000820	p0GFPposDMSO	p0GFPposDAPT	NOTEST	0.0184876	0.0362009	0.969467	-0.314002	0.753519	1	no	XLOC_000820			Cd34	chr1:194938197-194978415
XLOC_000821	p0GFPposDMSO	p0GFPposDAPT	OK	0.106985	0.768479	2.84459	-1.78179	0.074784	0.277911	no	XLOC_000821			A330023F24Rik,Mir29b-2,Mir29c	chr1:195017151-195176715
XLOC_000822	p0GFPposDMSO	p0GFPposDAPT	OK	0.19892	1.31466	2.72444	-5.05442	4.31699e-07	1.05143e-05	yes	XLOC_000822			Xkr4	chr1:3199590-3671498
XLOC_000824	p0GFPposDMSO	p0GFPposDAPT	OK	0.0350571	0.00355119	-3.30333	1.59226	0.111326	0.309768	no	XLOC_000824			Rp1	chr1:4290845-4409241
XLOC_000825	p0GFPposDMSO	p0GFPposDAPT	NOTEST	0.00246031	0.00692652	1.49329	-0.515594	0.606138	1	no	XLOC_000825			Sox17	chr1:4490750-4496727
XLOC_000826	p0GFPposDMSO	p0GFPposDAPT	OK	0.646068	6.04323	3.22556	-1.20713	0.227382	0.396736	no	XLOC_000826			Mrpl15	chr1:4643231-4785726
XLOC_000827	p0GFPposDMSO	p0GFPposDAPT	OK	0.0431876	0.54361	3.65388	-0.710119	0.47763	0.66993	no	XLOC_000827			Rgs20	chr1:4856804-5070285
XLOC_000828	p0GFPposDMSO	p0GFPposDAPT	OK	0.0278067	0.040848	0.554835	-0.572424	0.567035	0.746213	no	XLOC_000828			Npbwr1	chr1:5909758-5917398
XLOC_000830	p0GFPposDMSO	p0GFPposDAPT	OK	0.0335931	0.0876429	1.38347	-1.44152	0.149438	0.329717	no	XLOC_000830			Sntg1	chr1:8362660-9302147
XLOC_000831	p0GFPposDMSO	p0GFPposDAPT	NOTEST	0.0131313	0	-1.79769e+308	-1.79769e+308	0.258087	1	no	XLOC_000831			2610203C22Rik	chr1:9541604-9631092
XLOC_000832	p0GFPposDMSO	p0GFPposDAPT	NOTEST	0.0215499	0.0977772	2.18182	-0.835677	0.403337	1	no	XLOC_000832			Adhfe1	chr1:9541604-9631092
XLOC_000833	p0GFPposDMSO	p0GFPposDAPT	OK	0.0329149	0.0562588	0.773339	-0.20842	0.834901	0.926238	no	XLOC_000833			Adhfe1	chr1:9541604-9631092
XLOC_000834	p0GFPposDMSO	p0GFPposDAPT	OK	0.0989167	0.234292	1.24402	-0.387462	0.698414	0.842593	no	XLOC_000834			3110035E14Rik	chr1:9541604-9631092
XLOC_000835	p0GFPposDMSO	p0GFPposDAPT	OK	0.0355877	0.231573	2.70201	-1.86867	0.0616689	0.26035	no	XLOC_000835			3110035E14Rik	chr1:9541604-9631092
XLOC_000836	p0GFPposDMSO	p0GFPposDAPT	OK	0.0391946	0.0657252	0.745791	-0.174969	0.861104	0.940005	no	XLOC_000836			3110035E14Rik	chr1:9541604-9631092
XLOC_000837	p0GFPposDMSO	p0GFPposDAPT	OK	0.0466898	0.0528325	0.178318	-0.14649	0.883534	0.951295	no	XLOC_000837			Mybl1	chr1:9666386-9700353
XLOC_000838	p0GFPposDMSO	p0GFPposDAPT	OK	0.641565	4.47979	2.80376	-5.72409	1.03989e-08	3.1805e-07	yes	XLOC_000838			Vcpip1	chr1:9718581-9772208
XLOC_000839	p0GFPposDMSO	p0GFPposDAPT	OK	1.02241	6.23944	2.60945	-1.96121	0.0498541	0.237945	no	XLOC_000839			Snhg6	chr1:9908637-9944356
XLOC_000840	p0GFPposDMSO	p0GFPposDAPT	NOTEST	0	0	0	0	1	1	no	XLOC_000840			Snord87	chr1:9908637-9944356
XLOC_000843	p0GFPposDMSO	p0GFPposDAPT	OK	0.0429073	0.236921	2.46511	-1.6653	0.0958524	0.299143	no	XLOC_000843			Ppp1r42	chr1:9968625-10009130
XLOC_000844	p0GFPposDMSO	p0GFPposDAPT	OK	2.92636	18.3994	2.65248	-0.947991	0.343134	0.536582	no	XLOC_000844			Cops5	chr1:10024599-10238810
XLOC_000845	p0GFPposDMSO	p0GFPposDAPT	OK	1.85301	10.8972	2.55602	-2.98949	0.0027944	0.0323119	yes	XLOC_000845			Arfgef1	chr1:10024599-10238810
XLOC_000846	p0GFPposDMSO	p0GFPposDAPT	OK	0.477948	8.56638	4.16376	-4.55597	5.21442e-06	0.000107807	yes	XLOC_000846			Cpa6	chr1:10309164-10865874
XLOC_000847	p0GFPposDMSO	p0GFPposDAPT	NOTEST	0	0	0	0	1	1	no	XLOC_000847			Mir467e	chr1:10309164-10865874
XLOC_000848	p0GFPposDMSO	p0GFPposDAPT	OK	0.250058	5.41593	4.43688	-9.51159	0	0	yes	XLOC_000848			Slco5a1	chr1:12864920-12992969
XLOC_000849	p0GFPposDMSO	p0GFPposDAPT	NOTEST	0.00650152	0.0211381	1.70099	-0.763865	0.444948	1	no	XLOC_000849			Prdm14	chr1:13113427-13127163
XLOC_000850	p0GFPposDMSO	p0GFPposDAPT	OK	1.15468	6.38706	2.46766	-3.4532	0.000553987	0.00784504	yes	XLOC_000850			Ncoa2	chr1:13138926-13374083
XLOC_000851	p0GFPposDMSO	p0GFPposDAPT	OK	0.747193	4.18207	2.48466	-5.81986	5.8896e-09	1.85984e-07	yes	XLOC_000851			Tram1	chr1:13564701-13589864
XLOC_000852	p0GFPposDMSO	p0GFPposDAPT	OK	0.463382	4.25963	3.20045	-4.9671	6.79614e-07	1.60757e-05	yes	XLOC_000852			Lactb2	chr1:13615527-13660844
XLOC_000853	p0GFPposDMSO	p0GFPposDAPT	OK	0.0257451	0.0555247	1.10883	-0.553731	0.579763	0.756404	no	XLOC_000853			Gm5523	chr1:13785684-13786929
XLOC_000855	p0GFPposDMSO	p0GFPposDAPT	OK	6.15241	45.9325	2.90029	-3.19643	0.00139139	0.0177511	yes	XLOC_000855			Eya1	chr1:14168905-14315824
XLOC_000857	p0GFPposDMSO	p0GFPposDAPT	NOTEST	0.00236184	0.0236539	3.32409	-0.81216	0.4167	1	no	XLOC_000857			Msc	chr1:14753345-14756000
XLOC_000858	p0GFPposDMSO	p0GFPposDAPT	OK	0.111763	0.0868701	-0.363514	0.37953	0.704294	0.846669	no	XLOC_000858			Trpa1	chr1:14871181-14919055
XLOC_000859	p0GFPposDMSO	p0GFPposDAPT	OK	0.0811429	0.429084	2.40272	-0.86868	0.385022	0.581096	no	XLOC_000859			Gm106	chr1:15803141-15892750
XLOC_000860	p0GFPposDMSO	p0GFPposDAPT	NOTEST	0.00474631	0	-1.79769e+308	-1.79769e+308	0.202683	1	no	XLOC_000860			4930444P10Rik	chr1:16065978-16093041
XLOC_000861	p0GFPposDMSO	p0GFPposDAPT	OK	15.5876	64.0505	2.03881	-4.52209	6.12306e-06	0.000125146	yes	XLOC_000861			Rpl7	chr1:16098045-16134006
XLOC_000862	p0GFPposDMSO	p0GFPposDAPT	OK	0.65854	3.77477	2.51905	-5.06686	4.04421e-07	9.89289e-06	yes	XLOC_000862			Stau2	chr1:16228109-16520101
XLOC_000863	p0GFPposDMSO	p0GFPposDAPT	OK	0.886525	9.99425	3.49486	-5.15546	2.53004e-07	6.3815e-06	yes	XLOC_000863			Ube2w	chr1:16556444-16619342
XLOC_000864	p0GFPposDMSO	p0GFPposDAPT	OK	0.8152	5.82741	2.83763	-3.64165	0.0002709	0.00411713	yes	XLOC_000864			Tceb1	chr1:16638342-16709982
XLOC_000865	p0GFPposDMSO	p0GFPposDAPT	OK	0.389663	0.440877	0.178149	-0.205467	0.837207	0.927537	no	XLOC_000865			Jph1	chr1:16991878-17097889
XLOC_000866	p0GFPposDMSO	p0GFPposDAPT	OK	0.325124	3.64387	3.48641	-1.29689	0.194669	0.355587	no	XLOC_000866			Pi15	chr1:17601783-17771837
XLOC_000868	p0GFPposDMSO	p0GFPposDAPT	NOTEST	0.00862945	0	-1.79769e+308	-1.79769e+308	0.160967	1	no	XLOC_000868			Crisp4	chr1:18115190-18137051
XLOC_000869	p0GFPposDMSO	p0GFPposDAPT	NOTEST	0	0	0	0	1	1	no	XLOC_000869			Defb44-ps	chr1:18210052-18223564
XLOC_000870	p0GFPposDMSO	p0GFPposDAPT	OK	0.038694	0	-1.79769e+308	-1.79769e+308	0.202683	0.364209	no	XLOC_000870			Defb18	chr1:18236472-18237443
XLOC_000871	p0GFPposDMSO	p0GFPposDAPT	NOTEST	0.0234946	0.0247306	0.0739633	-0.0364289	0.97094	1	no	XLOC_000871			Defb41,Gm15386	chr1:18248554-18265138
XLOC_000872	p0GFPposDMSO	p0GFPposDAPT	OK	0.139094	0.0957381	-0.538897	0.395544	0.692441	0.838591	no	XLOC_000872			Pkhd1	chr1:20057778-20618057
XLOC_000873	p0GFPposDMSO	p0GFPposDAPT	OK	0.0434908	0.0239393	-0.861331	0.32145	0.747869	0.874997	no	XLOC_000873			Il17f	chr1:20777145-20784270
XLOC_000874	p0GFPposDMSO	p0GFPposDAPT	OK	0.115545	0.601401	2.37988	-3.58716	0.000334296	0.00498	yes	XLOC_000874			Mcm3	chr1:20803013-20820213
XLOC_000875	p0GFPposDMSO	p0GFPposDAPT	OK	0.0590546	0.0800947	0.439656	-0.287371	0.773828	0.891082	no	XLOC_000875			6720483E21Rik	chr1:20888641-20890500
XLOC_000876	p0GFPposDMSO	p0GFPposDAPT	FAIL	8.67335	7.46863	0	0	1	1	no	XLOC_000876			Tram2	chr1:20944941-21079568
XLOC_000877	p0GFPposDMSO	p0GFPposDAPT	OK	0.0260226	0	-1.79769e+308	-1.79769e+308	0.456668	0.650899	no	XLOC_000877			Gm4956	chr1:21218480-21305687
XLOC_000878	p0GFPposDMSO	p0GFPposDAPT	NOTEST	0.00964093	0.0300251	1.63893	-0.307618	0.758373	1	no	XLOC_000878			Gm4956	chr1:21218480-21305687
XLOC_000879	p0GFPposDMSO	p0GFPposDAPT	OK	0.0364324	0.0301112	-0.27492	0.179753	0.857346	0.938155	no	XLOC_000879			Kcnq5	chr1:21398011-21961942
XLOC_000880	p0GFPposDMSO	p0GFPposDAPT	NOTEST	0.014746	0.032849	1.15552	-1.0271	0.304374	1	no	XLOC_000880			Rims1	chr1:22284810-22433234
XLOC_000881	p0GFPposDMSO	p0GFPposDAPT	NOTEST	0.0212791	0.0212445	-0.0023498	0.000400663	0.99968	1	no	XLOC_000881			Rims1	chr1:22468190-22806050
XLOC_000882	p0GFPposDMSO	p0GFPposDAPT	NOTEST	0.0151503	0.0124124	-0.287567	0.140857	0.887983	1	no	XLOC_000882			4933415F23Rik	chr1:23100473-23102253
XLOC_000883	p0GFPposDMSO	p0GFPposDAPT	OK	0.14661	0.569122	1.95675	-3.30789	0.000940013	0.0125656	yes	XLOC_000883			Ogfrl1	chr1:23365591-23383175
XLOC_000885	p0GFPposDMSO	p0GFPposDAPT	OK	1.082	5.13522	2.24673	-4.20989	2.55492e-05	0.000470852	yes	XLOC_000885			Smap1	chr1:23761925-23922289
XLOC_000886	p0GFPposDMSO	p0GFPposDAPT	OK	0.77277	2.55641	1.72601	-2.44298	0.0145667	0.117199	no	XLOC_000886			1110058L19Rik	chr1:23995077-24005795
XLOC_000887	p0GFPposDMSO	p0GFPposDAPT	OK	0.960976	7.35252	2.93567	-5.24788	1.53862e-07	4.00538e-06	yes	XLOC_000887			Fam135a	chr1:24008814-24100399
XLOC_000888	p0GFPposDMSO	p0GFPposDAPT	OK	0.142126	0.144143	0.0203289	-0.00374428	0.997013	0.999094	no	XLOC_000888			Col19a1	chr1:24177609-24589388
XLOC_000889	p0GFPposDMSO	p0GFPposDAPT	NOTEST	0.0135815	0.014566	0.100956	-0.0541313	0.956831	1	no	XLOC_000889			Bai3	chr1:25067473-25830198
XLOC_000890	p0GFPposDMSO	p0GFPposDAPT	NOTEST	0.00783712	0.00418705	-0.904391	0.163759	0.869921	1	no	XLOC_000890			Gm20172	chr1:25067473-25830198
XLOC_000891	p0GFPposDMSO	p0GFPposDAPT	NOTEST	0.0184232	0.0171331	-0.104738	0.0703933	0.943881	1	no	XLOC_000891			4931408C20Rik	chr1:26681800-26687460
XLOC_000892	p0GFPposDMSO	p0GFPposDAPT	NOTEST	0.0236855	0.0265581	0.165143	-0.109126	0.913102	1	no	XLOC_000892			Gm597	chr1:28776121-28780252
XLOC_000895	p0GFPposDMSO	p0GFPposDAPT	OK	1.20281	6.85675	2.51112	-4.33617	1.44986e-05	0.000278412	yes	XLOC_000895			Phf3	chr1:30801458-30874162
XLOC_000896	p0GFPposDMSO	p0GFPposDAPT	OK	5.0516	14.3903	1.51028	-2.8755	0.00403393	0.0439294	yes	XLOC_000896			Gm13363,Ptp4a1	chr1:30939660-30954003
XLOC_000897	p0GFPposDMSO	p0GFPposDAPT	NOTEST	0.00405472	0	-1.79769e+308	-1.79769e+308	0.3368	1	no	XLOC_000897			4931428L18Rik	chr1:31141077-31222656
XLOC_000899	p0GFPposDMSO	p0GFPposDAPT	OK	0.03416	0.483416	3.82289	-5.81385	6.10504e-09	1.92446e-07	yes	XLOC_000899			Khdrbs2	chr1:32172639-32705974
XLOC_000900	p0GFPposDMSO	p0GFPposDAPT	OK	0.100743	0.0547708	-0.879201	0.0687506	0.945188	0.979076	no	XLOC_000900			Khdrbs2	chr1:32172639-32705974
XLOC_000901	p0GFPposDMSO	p0GFPposDAPT	OK	0.0378646	0.14935	1.97977	-0.396877	0.691458	0.837924	no	XLOC_000901			Khdrbs2	chr1:32172639-32705974
XLOC_000902	p0GFPposDMSO	p0GFPposDAPT	OK	0.0141008	0.230043	4.02805	-2.41285	0.0158281	0.124033	no	XLOC_000902			Khdrbs2	chr1:32172639-32705974
XLOC_000903	p0GFPposDMSO	p0GFPposDAPT	OK	0.0172873	0.488873	4.82167	-1.09188	0.274886	0.457111	no	XLOC_000903			Gm9839	chr1:32172639-32705974
XLOC_000904	p0GFPposDMSO	p0GFPposDAPT	OK	0.00819797	0.377205	5.52394	-1.91248	0.0558149	0.249855	no	XLOC_000904			Gm5415	chr1:32172639-32705974
XLOC_000905	p0GFPposDMSO	p0GFPposDAPT	OK	0.0336556	0.130768	1.95809	-0.720977	0.470923	0.663818	no	XLOC_000905			Khdrbs2	chr1:32172639-32705974
XLOC_000910	p0GFPposDMSO	p0GFPposDAPT	OK	0.144888	1.2974	3.16261	-2.94991	0.00317869	0.0360208	yes	XLOC_000910			Prim2	chr1:33453552-33670712
XLOC_000912	p0GFPposDMSO	p0GFPposDAPT	OK	0.745444	2.82375	1.92144	-3.64946	0.000262793	0.00400379	yes	XLOC_000912			Bag2	chr1:33745483-33757902
XLOC_000913	p0GFPposDMSO	p0GFPposDAPT	OK	0.704457	5.75481	3.03019	-4.04202	5.29938e-05	0.000924263	yes	XLOC_000913			Zfp451	chr1:33761396-33814522
XLOC_000914	p0GFPposDMSO	p0GFPposDAPT	NOTEST	0.00240594	0.00893014	1.89208	-0.80445	0.421137	1	no	XLOC_000914			Gm15455	chr1:33835898-33838914
XLOC_000915	p0GFPposDMSO	p0GFPposDAPT	OK	0.026363	0.11729	2.15349	-1.45134	0.146687	0.327795	no	XLOC_000915			Bend6	chr1:33851221-33907742
XLOC_000916	p0GFPposDMSO	p0GFPposDAPT	OK	0.0968057	0.602295	2.63731	-5.58244	2.37174e-08	6.9196e-07	yes	XLOC_000916			Mir5103	chr1:34423659-34433679
XLOC_000917	p0GFPposDMSO	p0GFPposDAPT	OK	0.802709	4.56112	2.50644	-3.06778	0.00215658	0.0259177	yes	XLOC_000917			Ccdc115	chr1:34436669-34450122
XLOC_000918	p0GFPposDMSO	p0GFPposDAPT	OK	0.0299459	0.0793242	1.40541	-1.75988	0.0784285	0.282392	no	XLOC_000918			Ptpn18	chr1:34459132-34487258
XLOC_000919	p0GFPposDMSO	p0GFPposDAPT	NOTEST	0.00672562	0	-1.79769e+308	-1.79769e+308	0.179536	1	no	XLOC_000919			Prss40	chr1:34552330-34560943
XLOC_000920	p0GFPposDMSO	p0GFPposDAPT	OK	0.0351562	0.00453862	-2.95345	1.22238	0.221565	0.389117	no	XLOC_000920			AA619741	chr1:34633534-34636210
XLOC_000921	p0GFPposDMSO	p0GFPposDAPT	OK	1.43916	10.1137	2.81301	-3.51414	0.000441188	0.0063956	yes	XLOC_000921			Fam168b	chr1:34678146-34843050
XLOC_000923	p0GFPposDMSO	p0GFPposDAPT	OK	0.683743	4.67405	2.77315	-5.90987	3.42379e-09	1.11236e-07	yes	XLOC_000923			Uggt1	chr1:36135048-36245727
XLOC_000924	p0GFPposDMSO	p0GFPposDAPT	NOTEST	0.0139044	0.031398	1.17513	-0.607088	0.543792	1	no	XLOC_000924			Neurl3	chr1:36263898-36273548
XLOC_000925	p0GFPposDMSO	p0GFPposDAPT	OK	0.4494	2.2159	2.30182	-3.09875	0.00194337	0.0236909	yes	XLOC_000925			4632411B12Rik	chr1:36335396-36369182
XLOC_000926	p0GFPposDMSO	p0GFPposDAPT	OK	0.289686	2.84433	3.29553	-3.44212	0.000577181	0.00814097	yes	XLOC_000926			Lman2l	chr1:36414796-36462346
XLOC_000927	p0GFPposDMSO	p0GFPposDAPT	OK	0.192976	1.20821	2.64638	-0.761576	0.446313	0.641228	no	XLOC_000927			Ankrd23,Ankrd39	chr1:36510569-36547352
XLOC_000928	p0GFPposDMSO	p0GFPposDAPT	OK	0.373719	1.64595	2.13889	-1.41904	0.155888	0.331575	no	XLOC_000928			Fam178b,Sema4c	chr1:36548641-36683183
XLOC_000929	p0GFPposDMSO	p0GFPposDAPT	OK	2.50143	13.9044	2.47472	-5.07229	3.93054e-07	9.63299e-06	yes	XLOC_000929			Actr1b	chr1:36696009-36710003
XLOC_000930	p0GFPposDMSO	p0GFPposDAPT	OK	1.75558	9.66351	2.4606	-5.29707	1.17675e-07	3.11519e-06	yes	XLOC_000930			Tmem131	chr1:36791969-36939899
XLOC_000931	p0GFPposDMSO	p0GFPposDAPT	OK	1.345	6.398	2.25001	-5.4985	3.83044e-08	1.08513e-06	yes	XLOC_000931			6330578E17Rik	chr1:37417084-37430103
XLOC_000932	p0GFPposDMSO	p0GFPposDAPT	OK	0.179019	0.583866	1.70552	-2.02983	0.042374	0.220673	no	XLOC_000932			Mgat4a	chr1:37430145-37541028
XLOC_000933	p0GFPposDMSO	p0GFPposDAPT	OK	0.0503713	0.15378	1.61019	-0.644816	0.519046	0.706557	no	XLOC_000933			4930594C11Rik	chr1:37430145-37541028
XLOC_000934	p0GFPposDMSO	p0GFPposDAPT	OK	0.395839	3.54641	3.16337	-4.25193	2.11935e-05	0.000396209	yes	XLOC_000934			2010300C02Rik	chr1:37611587-37719811
XLOC_000935	p0GFPposDMSO	p0GFPposDAPT	OK	0.105342	0.87116	3.04785	-4.03493	5.4619e-05	0.000950573	yes	XLOC_000935			Tsga10	chr1:37753901-37866670
XLOC_000936	p0GFPposDMSO	p0GFPposDAPT	OK	0.239982	1.88529	2.97378	-2.51062	0.012052	0.102574	no	XLOC_000936			Mitd1	chr1:37871962-37920003
XLOC_000937	p0GFPposDMSO	p0GFPposDAPT	OK	0.109087	0.065621	-0.733252	0.053224	0.957553	0.984528	no	XLOC_000937			Lyg2	chr1:37871962-37920003
XLOC_000938	p0GFPposDMSO	p0GFPposDAPT	NOTEST	0	0	0	0	1	1	no	XLOC_000938			Lyg1	chr1:37946737-37957759
XLOC_000939	p0GFPposDMSO	p0GFPposDAPT	OK	0.495982	2.50774	2.33803	-1.56989	0.116442	0.312795	no	XLOC_000939			Txndc9	chr1:37982505-38129662
XLOC_000940	p0GFPposDMSO	p0GFPposDAPT	OK	0.460904	3.92298	3.08941	-2.79898	0.00512637	0.0533447	no	XLOC_000940			Rev1	chr1:37982505-38129662
XLOC_000941	p0GFPposDMSO	p0GFPposDAPT	OK	0.346619	1.37414	1.98711	-3.3039	0.00095349	0.0127245	yes	XLOC_000941			Aff3	chr1:38173630-38664955
XLOC_000942	p0GFPposDMSO	p0GFPposDAPT	OK	0.190124	0.633249	1.73583	-3.00206	0.0026816	0.0312102	yes	XLOC_000942			Lonrf2	chr1:38792784-38836077
XLOC_000943	p0GFPposDMSO	p0GFPposDAPT	OK	0.0934687	0.284784	1.60732	-1.95309	0.0508087	0.240214	no	XLOC_000943			Chst10	chr1:38863567-38898160
XLOC_000944	p0GFPposDMSO	p0GFPposDAPT	OK	0.359796	2.5909	2.8482	-0.55327	0.580078	0.756633	no	XLOC_000944			Tbc1d8	chr1:39367850-39478747
XLOC_000945	p0GFPposDMSO	p0GFPposDAPT	OK	0.900336	4.62594	2.36121	-3.41982	0.000626617	0.0087646	yes	XLOC_000945			Rnf149,Snord89	chr1:39526985-39577410
XLOC_000946	p0GFPposDMSO	p0GFPposDAPT	NOTEST	0.0159852	0.0372639	1.22104	-1.15615	0.247621	1	no	XLOC_000946			Creg2	chr1:39617311-39652193
XLOC_000947	p0GFPposDMSO	p0GFPposDAPT	OK	0.113505	0.133935	0.23878	-0.16427	0.869519	0.944391	no	XLOC_000947			Rfx8	chr1:39665300-39720989
XLOC_000948	p0GFPposDMSO	p0GFPposDAPT	OK	0.0533634	0.0308845	-0.788968	0.356608	0.721385	0.857816	no	XLOC_000948			Gm3646	chr1:39802146-39805332
XLOC_000949	p0GFPposDMSO	p0GFPposDAPT	NOTEST	0.00383267	0	-1.79769e+308	-1.79769e+308	0.278346	1	no	XLOC_000949			1700066B17Rik	chr1:39842427-39847330
XLOC_000950	p0GFPposDMSO	p0GFPposDAPT	NOTEST	0.00717766	0.0120269	0.744676	-0.137162	0.890903	1	no	XLOC_000950			Gm16894	chr1:40076211-40125226
XLOC_000951	p0GFPposDMSO	p0GFPposDAPT	OK	0.0500506	0.214238	2.09776	-2.10367	0.035407	0.201902	no	XLOC_000951			Mfsd9	chr1:40771122-40790675
XLOC_000952	p0GFPposDMSO	p0GFPposDAPT	NOTEST	0	0.0208693	1.79769e+308	1.79769e+308	0.278862	1	no	XLOC_000952			4930448I06Rik	chr1:41167559-41181252
XLOC_000957	p0GFPposDMSO	p0GFPposDAPT	OK	2.80874	3.63059	0.37028	-0.0304309	0.975723	0.991498	no	XLOC_000957			2610017I09Rik	chr1:42587013-42752874
XLOC_000958	p0GFPposDMSO	p0GFPposDAPT	OK	0.0309159	0.511114	4.04722	-0.916237	0.359542	0.554374	no	XLOC_000958			2900092D14Rik	chr1:42587013-42752874
XLOC_000959	p0GFPposDMSO	p0GFPposDAPT	OK	0.0422824	0.049535	0.228389	-0.0337807	0.973052	0.990486	no	XLOC_000959			Gpr45	chr1:42930105-43035449
XLOC_000960	p0GFPposDMSO	p0GFPposDAPT	OK	0.378566	1.52843	2.01343	-3.11596	0.00183346	0.0225354	yes	XLOC_000960			Tgfbrap1	chr1:43046704-43119005
XLOC_000961	p0GFPposDMSO	p0GFPposDAPT	OK	0.339868	3.86911	3.50896	-3.23988	0.00119581	0.0155424	yes	XLOC_000961			Fhl2	chr1:43121830-43164253
XLOC_000965	p0GFPposDMSO	p0GFPposDAPT	OK	0.554646	2.57487	2.21486	-2.73642	0.00621109	0.0621785	no	XLOC_000965			Uxs1	chr1:43730601-43827791
XLOC_000966	p0GFPposDMSO	p0GFPposDAPT	OK	0.112405	0.705759	2.65047	-1.9755	0.0482111	0.234547	no	XLOC_000966			A530098C11Rik	chr1:44007498-44042606
XLOC_000967	p0GFPposDMSO	p0GFPposDAPT	OK	0.653595	6.2656	3.26098	-3.52044	0.000430839	0.00625971	yes	XLOC_000967			1700029F09Rik,Kdelc1	chr1:44086602-44146186
XLOC_000968	p0GFPposDMSO	p0GFPposDAPT	NOTEST	0.0169996	0.0282346	0.731961	-0.436668	0.662352	1	no	XLOC_000968			4832428D23Rik	chr1:44204069-44218931
XLOC_000969	p0GFPposDMSO	p0GFPposDAPT	OK	0.0877199	0.768803	3.13164	-4.62789	3.69415e-06	7.81667e-05	yes	XLOC_000969			4930521E06Rik	chr1:44551259-44798593
XLOC_000970	p0GFPposDMSO	p0GFPposDAPT	OK	0.118815	0.192916	0.699251	-0.639082	0.52277	0.709722	no	XLOC_000970			Col5a2	chr1:45374330-45503282
XLOC_000971	p0GFPposDMSO	p0GFPposDAPT	OK	0.0705992	0.0811521	0.200977	-0.177587	0.859048	0.938994	no	XLOC_000971			Slc40a1	chr1:45907791-45926454
XLOC_000972	p0GFPposDMSO	p0GFPposDAPT	OK	0.0368706	0.0102642	-1.84485	0.743036	0.45746	0.651614	no	XLOC_000972			Gm3852	chr1:46009328-46012263
XLOC_000973	p0GFPposDMSO	p0GFPposDAPT	OK	0.03649	0.0293078	-0.316218	0.181671	0.855841	0.9374	no	XLOC_000973			Gm4776	chr1:46020414-46030437
XLOC_000974	p0GFPposDMSO	p0GFPposDAPT	OK	0.670639	3.02085	2.17135	-4.62513	3.74355e-06	7.91245e-05	yes	XLOC_000974			Slc39a10	chr1:46807391-46894722
XLOC_000975	p0GFPposDMSO	p0GFPposDAPT	OK	0.105677	0.210073	0.991238	-1.1201	0.262671	0.441912	no	XLOC_000975			9330175M20Rik	chr1:51218385-51333779
XLOC_000976	p0GFPposDMSO	p0GFPposDAPT	OK	0.112242	0.338026	1.59052	-1.95538	0.050538	0.239844	no	XLOC_000976			Obfc2a	chr1:51462271-51478399
XLOC_000977	p0GFPposDMSO	p0GFPposDAPT	OK	1.91619	2.55225	0.413523	-0.818945	0.412818	0.608906	no	XLOC_000977			Myo1b	chr1:51749269-51915974
XLOC_000979	p0GFPposDMSO	p0GFPposDAPT	OK	0.648165	7.36074	3.50542	-4.05835	4.94202e-05	0.000866869	yes	XLOC_000979			Gls	chr1:52162598-52236421
XLOC_000980	p0GFPposDMSO	p0GFPposDAPT	OK	0.276894	2.55363	3.20514	-6.67767	2.42775e-11	1.00064e-09	yes	XLOC_000980			Nab1	chr1:52452167-52500448
XLOC_000981	p0GFPposDMSO	p0GFPposDAPT	OK	0.929017	4.14395	2.15723	-4.19292	2.75392e-05	0.000504437	yes	XLOC_000981			Mfsd6	chr1:52656170-52727318
XLOC_000982	p0GFPposDMSO	p0GFPposDAPT	OK	0.159679	0.994935	2.63943	-2.944	0.00323998	0.0366153	yes	XLOC_000982			Inpp1	chr1:52785410-52819965
XLOC_000983	p0GFPposDMSO	p0GFPposDAPT	OK	0.124166	1.71665	3.78926	-1.84829	0.0645599	0.264942	no	XLOC_000983			1700019D03Rik	chr1:52844912-52953676
XLOC_000984	p0GFPposDMSO	p0GFPposDAPT	OK	0.271524	1.00164	1.88321	-1.11939	0.262974	0.442295	no	XLOC_000984			1700019A02Rik,Pms1	chr1:53158576-53331381
XLOC_000985	p0GFPposDMSO	p0GFPposDAPT	OK	0.139862	0.299816	1.10008	-0.377492	0.705808	0.847768	no	XLOC_000985			Osgepl1	chr1:53158576-53331381
XLOC_000986	p0GFPposDMSO	p0GFPposDAPT	OK	1.20749	5.48745	2.18412	-4.06398	4.82438e-05	0.000847982	yes	XLOC_000986			Asnsd1	chr1:53344615-53352699
XLOC_000987	p0GFPposDMSO	p0GFPposDAPT	OK	0.385234	0.524025	0.443898	-0.363127	0.71651	0.854918	no	XLOC_000987			Dnahc7a	chr1:53391727-53707437
XLOC_000988	p0GFPposDMSO	p0GFPposDAPT	OK	0.0498207	0.294425	2.56308	-3.03903	0.0023734	0.0281379	yes	XLOC_000988			Stk17b	chr1:53753521-53785235
XLOC_000989	p0GFPposDMSO	p0GFPposDAPT	OK	0.380209	1.60448	2.07724	-1.68602	0.0917915	0.296281	no	XLOC_000989			Hecw2	chr1:53806080-54195084
XLOC_000990	p0GFPposDMSO	p0GFPposDAPT	OK	0.696565	4.10651	2.55958	-4.46992	7.82487e-06	0.00015723	yes	XLOC_000990			Gtf3c3	chr1:54393731-54439152
XLOC_000991	p0GFPposDMSO	p0GFPposDAPT	OK	0.265184	0.8168	1.62299	-3.58694	0.000334585	0.0049837	yes	XLOC_000991			Pgap1	chr1:54470092-54557708
XLOC_000992	p0GFPposDMSO	p0GFPposDAPT	OK	0.056142	0.270232	2.26705	-1.09494	0.273541	0.455425	no	XLOC_000992			Ankrd44	chr1:54642605-54926399
XLOC_000993	p0GFPposDMSO	p0GFPposDAPT	OK	2.39992	15.1242	2.6558	-5.59542	2.20088e-08	6.44618e-07	yes	XLOC_000993			Sf3b1	chr1:54985063-55027498
XLOC_000994	p0GFPposDMSO	p0GFPposDAPT	OK	4.64616	21.7318	2.2257	-4.61467	3.93723e-06	8.29398e-05	yes	XLOC_000994			Hspd1	chr1:55077833-55095282
XLOC_000995	p0GFPposDMSO	p0GFPposDAPT	OK	0.0338573	0.0321189	-0.0760459	0.0391	0.968811	0.98894	no	XLOC_000995			Rftn2	chr1:55170108-55235458
XLOC_000996	p0GFPposDMSO	p0GFPposDAPT	OK	0.0633025	0.0628911	-0.00940596	0.00800839	0.99361	0.998043	no	XLOC_000996			Boll	chr1:55300068-55363469
XLOC_000997	p0GFPposDMSO	p0GFPposDAPT	NOTEST	0.0178466	0.0141562	-0.334214	0.137575	0.890577	1	no	XLOC_000997			Hsfy2	chr1:56636050-56637451
XLOC_000998	p0GFPposDMSO	p0GFPposDAPT	OK	0.098494	0.411283	2.06202	-2.32452	0.0200978	0.145475	no	XLOC_000998			Satb2	chr1:56793980-56971418
XLOC_000999	p0GFPposDMSO	p0GFPposDAPT	NOTEST	0.0102525	0.00493156	-1.05586	0.44273	0.657961	1	no	XLOC_000999			BC055402	chr1:57200644-57214996
XLOC_001000	p0GFPposDMSO	p0GFPposDAPT	OK	0.057006	0.0330808	-0.785119	0.560294	0.575279	0.752753	no	XLOC_001000			4930558J18Rik	chr1:57359221-57377544
XLOC_001001	p0GFPposDMSO	p0GFPposDAPT	OK	0.488766	2.33074	2.25357	-2.36071	0.01824	0.136373	no	XLOC_001001			1110034B05Rik	chr1:57377619-57418027
XLOC_001002	p0GFPposDMSO	p0GFPposDAPT	OK	0.274538	1.84917	2.7518	-3.24457	0.00117627	0.015315	yes	XLOC_001002			Kctd18	chr1:57950281-57970133
XLOC_001003	p0GFPposDMSO	p0GFPposDAPT	OK	5.64245	36.0028	2.67372	-3.12545	0.0017753	0.0219185	yes	XLOC_001003			Clk1,Ppil3	chr1:58411987-58447165
XLOC_001004	p0GFPposDMSO	p0GFPposDAPT	OK	0.565844	4.08044	2.85025	-3.46513	0.000529982	0.0075402	yes	XLOC_001004			Fam126b,Orc2	chr1:58447632-58598262
XLOC_001005	p0GFPposDMSO	p0GFPposDAPT	OK	0.0941567	0.174209	0.887686	-0.77438	0.438706	0.634075	no	XLOC_001005			Als2cr12	chr1:58658119-58695989
XLOC_001006	p0GFPposDMSO	p0GFPposDAPT	NOTEST	0	0	0	0	1	1	no	XLOC_001006			Casp8	chr1:58795192-58851287
XLOC_001007	p0GFPposDMSO	p0GFPposDAPT	OK	0.883738	6.38944	2.854	-5.52116	3.36765e-08	9.61627e-07	yes	XLOC_001007			Trak2	chr1:58896916-58995123
XLOC_001008	p0GFPposDMSO	p0GFPposDAPT	OK	0.0684408	0.0550485	-0.314155	0.258166	0.796279	0.904401	no	XLOC_001008			Als2cr11	chr1:59050505-59096135
XLOC_001009	p0GFPposDMSO	p0GFPposDAPT	OK	0.583646	4.40048	2.9145	-2.28183	0.0224996	0.155927	no	XLOC_001009			Als2,Als2cr4,Mpp4	chr1:59099939-59239021
XLOC_001010	p0GFPposDMSO	p0GFPposDAPT	OK	0.0289983	0.496135	4.0967	-5.62926	1.80985e-08	5.36319e-07	yes	XLOC_001010			Cdk15	chr1:59253412-59368283
XLOC_001011	p0GFPposDMSO	p0GFPposDAPT	OK	3.19418	16.3975	2.35996	-5.68856	1.28113e-08	3.87017e-07	yes	XLOC_001011			Sumo1	chr1:59639433-59670834
XLOC_001012	p0GFPposDMSO	p0GFPposDAPT	OK	0.0709059	1.02889	3.85905	-5.79089	7.00133e-09	2.1902e-07	yes	XLOC_001012			Ica1l	chr1:59986645-60043111
XLOC_001013	p0GFPposDMSO	p0GFPposDAPT	OK	0.258354	3.02227	3.54822	-4.53879	5.65787e-06	0.000116298	yes	XLOC_001013			Wdr12	chr1:60067894-60156238
XLOC_001014	p0GFPposDMSO	p0GFPposDAPT	OK	1.6447	8.5029	2.37013	-3.91	9.22958e-05	0.00154063	yes	XLOC_001014			Raph1	chr1:60409566-60566810
XLOC_001016	p0GFPposDMSO	p0GFPposDAPT	OK	0.0246529	0.155219	2.65448	-2.82207	0.00477153	0.050361	no	XLOC_001016			4930487H11Rik	chr1:62702824-62818692
XLOC_001017	p0GFPposDMSO	p0GFPposDAPT	OK	0.637136	3.98672	2.64553	-2.97926	0.00288949	0.0332412	yes	XLOC_001017			Ino80d	chr1:63047374-63182547
XLOC_001018	p0GFPposDMSO	p0GFPposDAPT	OK	0.945492	5.63365	2.57493	-0.859812	0.389893	0.586105	no	XLOC_001018			Ndufs1	chr1:63047374-63182547
XLOC_001019	p0GFPposDMSO	p0GFPposDAPT	NOTEST	0.0116481	0.0396329	1.7666	-1.05236	0.292637	1	no	XLOC_001019			Gpr1	chr1:63182690-63214209
XLOC_001020	p0GFPposDMSO	p0GFPposDAPT	OK	0.160276	1.91683	3.5801	-3.74934	0.000177298	0.00279582	yes	XLOC_001020			Dytn	chr1:63619161-63686927
XLOC_001021	p0GFPposDMSO	p0GFPposDAPT	OK	0.0294891	0.18924	2.68196	-1.09979	0.271423	0.452798	no	XLOC_001021			Mdh1b	chr1:63698826-63730318
XLOC_001022	p0GFPposDMSO	p0GFPposDAPT	NOTEST	0.0114261	0.0466908	2.0308	-0.553415	0.579979	1	no	XLOC_001022			4933402D24Rik	chr1:63730445-63769267
XLOC_001023	p0GFPposDMSO	p0GFPposDAPT	NOTEST	0	0	0	0	1	1	no	XLOC_001023			Mir1958	chr1:63980972-63984483
XLOC_001024	p0GFPposDMSO	p0GFPposDAPT	OK	0.301137	3.10617	3.36664	-3.35622	0.000790154	0.0107722	yes	XLOC_001024			Klf7	chr1:64025108-64125211
XLOC_001026	p0GFPposDMSO	p0GFPposDAPT	OK	0.157139	1.02541	2.70609	-3.68493	0.000228766	0.00353009	yes	XLOC_001026			Mettl21a	chr1:64604948-64629830
XLOC_001027	p0GFPposDMSO	p0GFPposDAPT	OK	0.100599	0	-1.79769e+308	-1.79769e+308	0.0412882	0.217957	no	XLOC_001027			2810408I11Rik	chr1:64679868-64690659
XLOC_001028	p0GFPposDMSO	p0GFPposDAPT	OK	0.0649362	0.187889	1.53279	-2.04787	0.0405731	0.216674	no	XLOC_001028			Fzd5	chr1:64729342-64737754
XLOC_001029	p0GFPposDMSO	p0GFPposDAPT	OK	0.298109	1.6761	2.4912	-5.59596	2.19407e-08	6.42722e-07	yes	XLOC_001029			Plekhm3	chr1:64787772-64956842
XLOC_001030	p0GFPposDMSO	p0GFPposDAPT	OK	0.168032	1.65403	3.29917	-1.73951	0.0819458	0.286774	no	XLOC_001030			Akr1cl	chr1:65013085-65125005
XLOC_001031	p0GFPposDMSO	p0GFPposDAPT	OK	0.130961	0.983654	2.90901	-3.74213	0.000182466	0.00287148	yes	XLOC_001031			Crygb,Crygc,Crygd,Cryge	chr1:65013085-65125005
XLOC_001032	p0GFPposDMSO	p0GFPposDAPT	OK	0.179829	1.08083	2.58744	-0.107575	0.914333	0.965646	no	XLOC_001032			Cryga,D630023F18Rik	chr1:65013085-65125005
XLOC_001033	p0GFPposDMSO	p0GFPposDAPT	OK	2.01554	6.6825	1.72922	-3.70856	0.000208438	0.00324313	yes	XLOC_001033			Idh1	chr1:65158502-65186499
XLOC_001034	p0GFPposDMSO	p0GFPposDAPT	NOTEST	0.00499483	0.128704	4.68747	-1.13067	0.258195	1	no	XLOC_001034			Unc80	chr1:66468372-66699399
XLOC_001035	p0GFPposDMSO	p0GFPposDAPT	OK	0.575296	4.9588	3.10761	-2.11551	0.0343869	0.198735	no	XLOC_001035			1110028C15Rik	chr1:66700860-66817595
XLOC_001036	p0GFPposDMSO	p0GFPposDAPT	OK	0.341251	1.49848	2.1346	-3.82282	0.000131934	0.00213788	yes	XLOC_001036			Acadl	chr1:66830483-66863267
XLOC_001037	p0GFPposDMSO	p0GFPposDAPT	OK	0.0389749	0.103443	1.40821	-0.484762	0.627845	0.792686	no	XLOC_001037			Myl1	chr1:66924278-66945056
XLOC_001038	p0GFPposDMSO	p0GFPposDAPT	OK	0.234826	2.18998	3.22125	-6.25218	4.0477e-10	1.46982e-08	yes	XLOC_001038			Lancl1	chr1:66999780-67038883
XLOC_001041	p0GFPposDMSO	p0GFPposDAPT	FAIL	3.08879	6.00181	0	0	1	1	no	XLOC_001041			Erbb4	chr1:68025991-69110206
XLOC_001042	p0GFPposDMSO	p0GFPposDAPT	OK	0.139695	0.742423	2.40996	-4.56108	5.08911e-06	0.000105384	yes	XLOC_001042			Ikzf2	chr1:69512453-69687252
XLOC_001043	p0GFPposDMSO	p0GFPposDAPT	OK	0.0321367	0.0762542	1.24659	-1.03914	0.298742	0.485847	no	XLOC_001043			Bard1	chr1:71027119-71103170
XLOC_001044	p0GFPposDMSO	p0GFPposDAPT	OK	0.183261	0.14773	-0.310938	0.314325	0.753274	0.878589	no	XLOC_001044			Abca12	chr1:71242454-71414910
XLOC_001045	p0GFPposDMSO	p0GFPposDAPT	OK	0.655373	6.36261	3.27923	-7.34914	1.99396e-13	9.93065e-12	yes	XLOC_001045			Fn1	chr1:71585502-71662843
XLOC_001046	p0GFPposDMSO	p0GFPposDAPT	NOTEST	0.0228008	0	-1.79769e+308	-1.79769e+308	0.143379	1	no	XLOC_001046			4933417E11Rik	chr1:71958997-72005195
XLOC_001047	p0GFPposDMSO	p0GFPposDAPT	OK	1.10442	15.0798	3.77126	-8.51028	0	0	yes	XLOC_001047			Mreg	chr1:72156953-72212307
XLOC_001048	p0GFPposDMSO	p0GFPposDAPT	OK	0.233847	1.24138	2.40831	-0.9253	0.35481	0.549337	no	XLOC_001048			Pecr	chr1:72225262-72303644
XLOC_001049	p0GFPposDMSO	p0GFPposDAPT	OK	0.638356	0.544426	-0.229625	0.348246	0.727655	0.861758	no	XLOC_001049			2016-03-04	chr1:72427109-72537625
XLOC_001050	p0GFPposDMSO	p0GFPposDAPT	OK	0.0637514	0.0909052	0.511906	-0.31667	0.751494	0.8774	no	XLOC_001050			Ankar	chr1:72642979-72700855
XLOC_001051	p0GFPposDMSO	p0GFPposDAPT	OK	77.3171	111.713	0.530942	-0.775623	0.437971	0.633379	no	XLOC_001051			Igfbp5	chr1:72857879-72874874
XLOC_001052	p0GFPposDMSO	p0GFPposDAPT	NOTEST	0	0	0	0	1	1	no	XLOC_001052			Tnp1	chr1:73015074-73015899
XLOC_001053	p0GFPposDMSO	p0GFPposDAPT	NOTEST	0.0154325	0.0162683	0.0760851	-0.0247158	0.980282	1	no	XLOC_001053			Pinc	chr1:73389865-73430779
XLOC_001055	p0GFPposDMSO	p0GFPposDAPT	OK	0.103815	0.181492	0.805886	-0.863537	0.387842	0.584037	no	XLOC_001055			6030407O03Rik	chr1:73612611-73867642
XLOC_001056	p0GFPposDMSO	p0GFPposDAPT	OK	2.06188	9.48115	2.2011	-3.71281	0.000204974	0.00319309	yes	XLOC_001056			Tns1	chr1:73909384-74148687
XLOC_001057	p0GFPposDMSO	p0GFPposDAPT	NOTEST	0.0228189	0	-1.79769e+308	-1.79769e+308	0.136236	1	no	XLOC_001057			Cxcr1	chr1:74191785-74194631
XLOC_001058	p0GFPposDMSO	p0GFPposDAPT	OK	0.906971	3.7544	2.04946	-4.10387	4.06293e-05	0.000723363	yes	XLOC_001058			Aamp	chr1:74279839-74284738
XLOC_001059	p0GFPposDMSO	p0GFPposDAPT	OK	0.96734	8.18671	3.08119	-3.73789	0.000185574	0.00291611	yes	XLOC_001059			Tmbim1	chr1:74285033-74354298
XLOC_001060	p0GFPposDMSO	p0GFPposDAPT	OK	0.369831	2.78064	2.91048	-2.81745	0.00484063	0.0509194	no	XLOC_001060			Usp37	chr1:74409383-74639091
XLOC_001061	p0GFPposDMSO	p0GFPposDAPT	OK	0.195913	1.85355	3.242	-2.57647	0.00998142	0.0892757	no	XLOC_001061			Zfp142	chr1:74409383-74639091
XLOC_001062	p0GFPposDMSO	p0GFPposDAPT	OK	0.199279	1.6373	3.03846	-0.48471	0.627882	0.792709	no	XLOC_001062			Rnf25	chr1:74409383-74639091
XLOC_001063	p0GFPposDMSO	p0GFPposDAPT	NOTEST	0.0108522	0.0900514	3.05276	-1.70975	0.0873125	1	no	XLOC_001063			Cyp27a1	chr1:74713573-74737890
XLOC_001064	p0GFPposDMSO	p0GFPposDAPT	NOTEST	0.00610485	0.0144484	1.24288	-0.609567	0.542148	1	no	XLOC_001064			Prkag3	chr1:74738921-74748955
XLOC_001065	p0GFPposDMSO	p0GFPposDAPT	NOTEST	0.0240224	0.0105174	-1.19161	0.450405	0.652419	1	no	XLOC_001065			Fev	chr1:74880445-74885408
XLOC_001066	p0GFPposDMSO	p0GFPposDAPT	NOTEST	0	0	0	0	1	1	no	XLOC_001066			Cryba2	chr1:74889943-74893135
XLOC_001067	p0GFPposDMSO	p0GFPposDAPT	NOTEST	0	0	0	0	1	1	no	XLOC_001067			Mir375	chr1:74900657-74900721
XLOC_001068	p0GFPposDMSO	p0GFPposDAPT	OK	0.0464343	0.462468	3.31609	-3.33065	0.00086645	0.011694	yes	XLOC_001068			Ccdc108	chr1:74901181-74935604
XLOC_001069	p0GFPposDMSO	p0GFPposDAPT	NOTEST	0.00770269	0.0192571	1.32196	-0.608634	0.542767	1	no	XLOC_001069			Ihh	chr1:74945317-74951651
XLOC_001070	p0GFPposDMSO	p0GFPposDAPT	OK	0.208885	0.87341	2.06395	-2.02264	0.0431106	0.222596	no	XLOC_001070			Nhej1	chr1:74960920-75046644
XLOC_001071	p0GFPposDMSO	p0GFPposDAPT	OK	0.509989	3.61746	2.82644	-4.41906	9.91296e-06	0.000195731	yes	XLOC_001071			1810031K17Rik,Slc23a3	chr1:75125541-75150745
XLOC_001072	p0GFPposDMSO	p0GFPposDAPT	OK	0.101691	0.57378	2.49631	-2.65978	0.00781918	0.0743399	no	XLOC_001072			Abcb6	chr1:75168645-75180415
XLOC_001073	p0GFPposDMSO	p0GFPposDAPT	OK	0.367727	2.45336	2.73805	-3.94621	7.93989e-05	0.00134213	yes	XLOC_001073			Atg9a	chr1:75180857-75210804
XLOC_001074	p0GFPposDMSO	p0GFPposDAPT	OK	0.307359	2.22663	2.85687	-3.40792	0.000654599	0.00911211	yes	XLOC_001074			Glb1l	chr1:75180857-75210804
XLOC_001075	p0GFPposDMSO	p0GFPposDAPT	OK	0.348595	11.0064	4.98065	-8.36824	0	0	yes	XLOC_001075			Tuba4a	chr1:75210828-75219253
XLOC_001076	p0GFPposDMSO	p0GFPposDAPT	OK	0.0716709	0.0453916	-0.658963	0.199783	0.84165	0.929958	no	XLOC_001076			A630095N17Rik	chr1:75220094-75232093
XLOC_001077	p0GFPposDMSO	p0GFPposDAPT	NOTEST	0.00876551	0.0995263	3.50517	-0.754836	0.450348	1	no	XLOC_001077			Ptprn	chr1:75236409-75264276
XLOC_001078	p0GFPposDMSO	p0GFPposDAPT	NOTEST	0.00248246	0	-1.79769e+308	-1.79769e+308	0.367077	1	no	XLOC_001078			Resp18	chr1:75272197-75278407
XLOC_001079	p0GFPposDMSO	p0GFPposDAPT	OK	0.566462	3.78042	2.7385	-4.59494	4.32869e-06	9.06645e-05	yes	XLOC_001079			Dnpep	chr1:75297077-75318141
XLOC_001080	p0GFPposDMSO	p0GFPposDAPT	NOTEST	0	0.0122166	1.79769e+308	1.79769e+308	0.411532	1	no	XLOC_001080			Gm15179	chr1:75343968-75375015
XLOC_001081	p0GFPposDMSO	p0GFPposDAPT	OK	0.491492	3.44019	2.80725	-5.21157	1.87245e-07	4.81523e-06	yes	XLOC_001081			Chpf	chr1:75450509-75479471
XLOC_001082	p0GFPposDMSO	p0GFPposDAPT	OK	0.174532	1.23105	2.81833	-3.10805	0.00188325	0.0230605	yes	XLOC_001082			Obsl1	chr1:75485823-75512548
XLOC_001083	p0GFPposDMSO	p0GFPposDAPT	NOTEST	0.00286463	0.00675439	1.23747	-0.100612	0.919858	1	no	XLOC_001083			Slc4a3	chr1:75545240-75566399
XLOC_001084	p0GFPposDMSO	p0GFPposDAPT	OK	0.241853	2.72903	3.49619	-7.4588	8.72635e-14	4.47292e-12	yes	XLOC_001084			Epha4	chr1:77367142-77515112
XLOC_001085	p0GFPposDMSO	p0GFPposDAPT	NOTEST	0.0241102	0.0209321	-0.203926	0.0701237	0.944095	1	no	XLOC_001085			Pax3	chr1:78099450-78198018
XLOC_001087	p0GFPposDMSO	p0GFPposDAPT	OK	1.21793	6.45774	2.4066	-3.65118	0.000261041	0.00397928	yes	XLOC_001087			Farsb	chr1:78310135-78489024
XLOC_001092	p0GFPposDMSO	p0GFPposDAPT	NOTEST	0.0106199	0	-1.79769e+308	-1.79769e+308	0.105194	1	no	XLOC_001092			Scg2	chr1:79434668-79440090
XLOC_001093	p0GFPposDMSO	p0GFPposDAPT	OK	0.504749	1.40347	1.47536	-2.58134	0.00984184	0.088371	no	XLOC_001093			Ap1s3	chr1:79605725-79672260
XLOC_001094	p0GFPposDMSO	p0GFPposDAPT	OK	1.93747	11.7064	2.59505	-2.91801	0.00352272	0.0392518	yes	XLOC_001094			Wdfy1	chr1:79699040-79781445
XLOC_001095	p0GFPposDMSO	p0GFPposDAPT	OK	8.21234	7.3905	-0.152122	0.363737	0.716054	0.854612	no	XLOC_001095			Serpine2	chr1:79794320-79861287
XLOC_001096	p0GFPposDMSO	p0GFPposDAPT	OK	0.701868	1.94229	1.46849	-2.49233	0.0126908	0.106387	no	XLOC_001096			Fam124b	chr1:80168568-80214169
XLOC_001097	p0GFPposDMSO	p0GFPposDAPT	OK	3.14939	17.158	2.44574	-5.03133	4.87098e-07	1.17752e-05	yes	XLOC_001097			Cul3	chr1:80263760-80340434
XLOC_001098	p0GFPposDMSO	p0GFPposDAPT	OK	0.0616741	0.351761	2.51186	-2.68798	0.00718848	0.0696779	no	XLOC_001098			Dock10	chr1:80499747-80758875
XLOC_001100	p0GFPposDMSO	p0GFPposDAPT	OK	0.235209	0.673331	1.51737	-2.5654	0.0103057	0.091464	no	XLOC_001100			Irs1	chr1:82232082-82291873
XLOC_001101	p0GFPposDMSO	p0GFPposDAPT	OK	0.0673186	0.573153	3.08984	-1.1518	0.249401	0.425281	no	XLOC_001101			Rhbdd1	chr1:82315985-82722059
XLOC_001102	p0GFPposDMSO	p0GFPposDAPT	OK	0.438909	1.48462	1.7581	-1.04812	0.294583	0.480867	no	XLOC_001102			Col4a4	chr1:82315985-82722059
XLOC_001103	p0GFPposDMSO	p0GFPposDAPT	OK	0.0212564	0.223504	3.39433	-0.748711	0.454031	0.648446	no	XLOC_001103			Tm4sf20	chr1:82724737-82768456
XLOC_001104	p0GFPposDMSO	p0GFPposDAPT	OK	0.0647737	0.0576219	-0.168792	0.138675	0.889707	0.954212	no	XLOC_001104			Slc19a3	chr1:83011908-83038451
XLOC_001105	p0GFPposDMSO	p0GFPposDAPT	NOTEST	0.0176817	0.0138616	-0.35116	0.263882	0.791871	1	no	XLOC_001105			Sphkap	chr1:83254542-83408200
XLOC_001107	p0GFPposDMSO	p0GFPposDAPT	OK	0.189833	2.90513	3.9358	-6.1124	9.81423e-10	3.4034e-08	yes	XLOC_001107			Pid1	chr1:84031569-84284656
XLOC_001108	p0GFPposDMSO	p0GFPposDAPT	OK	0.0142336	2.14855	7.23792	-6.80068	1.04128e-11	4.44981e-10	yes	XLOC_001108			Dner	chr1:84369837-84696413
XLOC_001109	p0GFPposDMSO	p0GFPposDAPT	OK	1.88694	14.5485	2.94675	-4.76454	1.89285e-06	4.18876e-05	yes	XLOC_001109			Trip12	chr1:84719974-84900556
XLOC_001110	p0GFPposDMSO	p0GFPposDAPT	OK	0.0315081	0.116053	1.88098	-1.32773	0.184268	0.348345	no	XLOC_001110			Slc16a14	chr1:84902871-84936846
XLOC_001111	p0GFPposDMSO	p0GFPposDAPT	OK	0.578835	0.840261	0.537685	-0.209681	0.833917	0.925702	no	XLOC_001111			C130026I21Rik	chr1:84954863-85646635
XLOC_001112	p0GFPposDMSO	p0GFPposDAPT	OK	0.304854	0.365363	0.261213	-0.0914673	0.927121	0.971601	no	XLOC_001112			A530032D15Rik	chr1:84954863-85646635
XLOC_001113	p0GFPposDMSO	p0GFPposDAPT	OK	0.116886	0.285727	1.28954	-0.867501	0.385668	0.5818	no	XLOC_001113			C130026I21Rik	chr1:84954863-85646635
XLOC_001114	p0GFPposDMSO	p0GFPposDAPT	OK	0.144944	0	-1.79769e+308	-1.79769e+308	0.273171	0.454959	no	XLOC_001114			C130026I21Rik	chr1:84954863-85646635
XLOC_001115	p0GFPposDMSO	p0GFPposDAPT	OK	0.297341	0.53772	0.854738	-0.270687	0.786632	0.898818	no	XLOC_001115			Sp110	chr1:84954863-85646635
XLOC_001116	p0GFPposDMSO	p0GFPposDAPT	OK	0.0662637	0.0665396	0.00599457	-0.00431458	0.996557	0.998959	no	XLOC_001116			A630001G21Rik	chr1:85717082-85736606
XLOC_001117	p0GFPposDMSO	p0GFPposDAPT	OK	0.0353302	0.0374955	0.0858146	-0.036281	0.971058	0.989774	no	XLOC_001117			Gpr55	chr1:85933664-85961522
XLOC_001118	p0GFPposDMSO	p0GFPposDAPT	OK	0.0794323	0.775011	3.28642	-1.39365	0.163422	0.336444	no	XLOC_001118			Htr2b	chr1:86045862-86139628
XLOC_001119	p0GFPposDMSO	p0GFPposDAPT	OK	0.120717	1.2236	3.34144	-3.02144	0.00251575	0.0295625	yes	XLOC_001119			Psmd1	chr1:86045862-86139628
XLOC_001120	p0GFPposDMSO	p0GFPposDAPT	OK	1.86228	8.35007	2.16472	-4.99266	5.95538e-07	1.42123e-05	yes	XLOC_001120			Ncl	chr1:86342028-86369136
XLOC_001121	p0GFPposDMSO	p0GFPposDAPT	OK	0	31.7514	1.79769e+308	1.79769e+308	0.486943	0.678212	no	XLOC_001121			Snora75	chr1:86342028-86369136
XLOC_001122	p0GFPposDMSO	p0GFPposDAPT	NOTEST	0	0	0	0	1	1	no	XLOC_001122			Snord82	chr1:86342028-86369136
XLOC_001123	p0GFPposDMSO	p0GFPposDAPT	NOTEST	0	0.0307278	1.79769e+308	1.79769e+308	0.237182	1	no	XLOC_001123			Nmur1	chr1:86386324-86388141
XLOC_001126	p0GFPposDMSO	p0GFPposDAPT	OK	1.82567	11.5599	2.66263	-3.5967	0.000322282	0.00481903	yes	XLOC_001126			Pde6d	chr1:86543014-86607449
XLOC_001127	p0GFPposDMSO	p0GFPposDAPT	OK	0.00670008	0.200692	4.90466	-2.30315	0.0212704	0.150519	no	XLOC_001127			Nppc	chr1:86666292-86670573
XLOC_001129	p0GFPposDMSO	p0GFPposDAPT	NOTEST	0.000622504	0.0117828	4.24245	-1.33074	0.183276	1	no	XLOC_001129			Alppl2	chr1:87086690-87089928
XLOC_001130	p0GFPposDMSO	p0GFPposDAPT	NOTEST	0.00184252	0	-1.79769e+308	-1.79769e+308	0.251686	1	no	XLOC_001130			Alpi	chr1:87097149-87101606
XLOC_001131	p0GFPposDMSO	p0GFPposDAPT	OK	0.048627	0.758658	3.96362	-3.68258	0.000230884	0.00356002	yes	XLOC_001131			Ecel1	chr1:87142777-87156275
XLOC_001132	p0GFPposDMSO	p0GFPposDAPT	NOTEST	0.00762711	0.110562	3.85757	-0.0826823	0.934104	1	no	XLOC_001132			Eif4e2	chr1:87205621-87241644
XLOC_001133	p0GFPposDMSO	p0GFPposDAPT	OK	0.433067	3.48867	3.01002	-0.877184	0.380387	0.576351	no	XLOC_001133			Kcnj13	chr1:87326093-87459556
XLOC_001134	p0GFPposDMSO	p0GFPposDAPT	OK	0.0261497	0.0147261	-0.828421	0.493321	0.621786	0.788277	no	XLOC_001134			Ngef	chr1:87476828-87573870
XLOC_001135	p0GFPposDMSO	p0GFPposDAPT	OK	0.517258	2.9412	2.50745	-3.36811	0.000756859	0.0103649	yes	XLOC_001135			Usp40	chr1:87853279-88008781
XLOC_001136	p0GFPposDMSO	p0GFPposDAPT	OK	0.0217279	0.290081	3.73883	-0.56207	0.574069	0.75178	no	XLOC_001136			Dnajb3	chr1:88055410-88220910
XLOC_001137	p0GFPposDMSO	p0GFPposDAPT	OK	0.270893	2.37753	3.13367	-4.73927	2.14487e-06	4.70592e-05	yes	XLOC_001137			6430706D22Rik,A730008H23Rik,Hjurp	chr1:88227019-88280266
XLOC_001139	p0GFPposDMSO	p0GFPposDAPT	NOTEST	0.00454865	0.0251483	2.46695	-0.254598	0.799033	1	no	XLOC_001139			Glrp1	chr1:88499870-88510066
XLOC_001141	p0GFPposDMSO	p0GFPposDAPT	OK	0.0709645	1.108	3.96472	-6.12211	9.23424e-10	3.21199e-08	yes	XLOC_001141			Arl4c	chr1:88697971-88702608
XLOC_001145	p0GFPposDMSO	p0GFPposDAPT	OK	0.119499	0.102661	-0.219119	0.126369	0.89944	0.958785	no	XLOC_001145			C030007H22Rik	chr1:89360343-89406133
XLOC_001146	p0GFPposDMSO	p0GFPposDAPT	OK	0.140137	1.63948	3.54833	-2.41374	0.0157896	0.123846	no	XLOC_001146			4933400F21Rik	chr1:89454810-89909962
XLOC_001147	p0GFPposDMSO	p0GFPposDAPT	NOTEST	0.0143825	0.0654545	2.18618	-1.24731	0.212282	1	no	XLOC_001147			Gbx2	chr1:89927195-89931176
XLOC_001148	p0GFPposDMSO	p0GFPposDAPT	NOTEST	0	0	0	0	1	1	no	XLOC_001148			Asb18	chr1:89952677-90014577
XLOC_001149	p0GFPposDMSO	p0GFPposDAPT	OK	0.081393	0.13324	0.711051	-0.551912	0.581009	0.75734	no	XLOC_001149			Iqca	chr1:90041775-90153468
XLOC_001150	p0GFPposDMSO	p0GFPposDAPT	OK	0.0388696	0.171958	2.14535	-2.86938	0.00411281	0.0446157	yes	XLOC_001150			Col6a3	chr1:90764290-90848059
XLOC_001151	p0GFPposDMSO	p0GFPposDAPT	OK	0.0252473	0.0320518	0.344277	-0.159722	0.8731	0.94622	no	XLOC_001151			Rab17	chr1:90958006-90969918
XLOC_001152	p0GFPposDMSO	p0GFPposDAPT	OK	0.646094	5.31064	3.03907	-2.94712	0.00320749	0.036297	yes	XLOC_001152			Ilkap	chr1:91366429-91398818
XLOC_001153	p0GFPposDMSO	p0GFPposDAPT	NOTEST	0	0	0	0	1	1	no	XLOC_001153			1700020N18Rik	chr1:91404878-91406029
XLOC_001154	p0GFPposDMSO	p0GFPposDAPT	OK	0.470743	45.6407	6.59924	-12.0861	0	0	yes	XLOC_001154			Hes6	chr1:91409284-91414101
XLOC_001155	p0GFPposDMSO	p0GFPposDAPT	OK	0.075075	0.563611	2.9083	-3.62151	0.000292883	0.00441705	yes	XLOC_001155			Per2	chr1:91414393-91459480
XLOC_001156	p0GFPposDMSO	p0GFPposDAPT	OK	0.309095	5.37323	4.11967	-4.42379	9.69844e-06	0.000191819	yes	XLOC_001156			Hdac4	chr1:91928746-92180296
XLOC_001157	p0GFPposDMSO	p0GFPposDAPT	OK	2.28438	9.57213	2.06704	-4.09763	4.17403e-05	0.00074169	yes	XLOC_001157			Ndufa10	chr1:92439014-92475249
XLOC_001158	p0GFPposDMSO	p0GFPposDAPT	NOTEST	0.0117105	0	-1.79769e+308	-1.79769e+308	0.167364	1	no	XLOC_001158			Olfr1416	chr1:92479680-92480619
XLOC_001159	p0GFPposDMSO	p0GFPposDAPT	NOTEST	0.0187852	0	-1.79769e+308	-1.79769e+308	0.160707	1	no	XLOC_001159			Olfr1415	chr1:92486990-92508054
XLOC_001160	p0GFPposDMSO	p0GFPposDAPT	NOTEST	0.0116364	0.0464379	1.99665	-0.643696	0.519773	1	no	XLOC_001160			Olfr1415	chr1:92486990-92508054
XLOC_001162	p0GFPposDMSO	p0GFPposDAPT	OK	0.0498764	0	-1.79769e+308	-1.79769e+308	0.111397	0.309768	no	XLOC_001162			Olfr1414	chr1:92510370-92518667
XLOC_001163	p0GFPposDMSO	p0GFPposDAPT	OK	3.14224	10.0279	1.67415	-2.62811	0.00858595	0.0797881	no	XLOC_001163			Myeov2,Otos	chr1:92636189-92648848
XLOC_001165	p0GFPposDMSO	p0GFPposDAPT	OK	0.178044	1.41429	2.98977	-3.59011	0.000330536	0.00493015	yes	XLOC_001165			Gpc1	chr1:92787902-92902906
XLOC_001166	p0GFPposDMSO	p0GFPposDAPT	OK	0.139054	0.158253	0.18659	-0.023065	0.981598	0.99376	no	XLOC_001166			Ankmy1	chr1:92787902-92902906
XLOC_001167	p0GFPposDMSO	p0GFPposDAPT	NOTEST	0.00958163	0.0191933	1.00226	-0.141734	0.88729	1	no	XLOC_001167			9430060I03Rik	chr1:92933542-92961228
XLOC_001168	p0GFPposDMSO	p0GFPposDAPT	OK	0.0433905	0.262741	2.59819	-1.1572	0.24719	0.422342	no	XLOC_001168			Capn10	chr1:92933542-92961228
XLOC_001169	p0GFPposDMSO	p0GFPposDAPT	OK	0.151674	0.0287019	-2.40175	0.160141	0.87277	0.946069	no	XLOC_001169			Capn10	chr1:92933542-92961228
XLOC_001170	p0GFPposDMSO	p0GFPposDAPT	OK	0.0090057	0.183335	4.3475	-2.00977	0.0444555	0.225983	no	XLOC_001170			Capn10	chr1:92933542-92961228
XLOC_001171	p0GFPposDMSO	p0GFPposDAPT	OK	0.0117456	0.221563	4.23753	-1.33032	0.183412	0.347988	no	XLOC_001171			Capn10	chr1:92933542-92961228
XLOC_001172	p0GFPposDMSO	p0GFPposDAPT	OK	2.64832	7.62859	1.52634	-3.45966	0.000540865	0.00767908	yes	XLOC_001172			Kif1a	chr1:93012478-93102128
XLOC_001173	p0GFPposDMSO	p0GFPposDAPT	OK	0.0245102	0.0380702	0.63528	-0.293295	0.769297	0.888262	no	XLOC_001173			2310007B03Rik	chr1:93151354-93160948
XLOC_001175	p0GFPposDMSO	p0GFPposDAPT	OK	0.32944	4.16886	3.66156	-2.47969	0.0131497	0.109188	no	XLOC_001175			Mterfd2,Pask	chr1:93235825-93373615
XLOC_001176	p0GFPposDMSO	p0GFPposDAPT	OK	3.25718	15.6015	2.25999	-3.58758	0.000333761	0.00497287	yes	XLOC_001176			Hdlbp	chr1:93405056-93510621
XLOC_001177	p0GFPposDMSO	p0GFPposDAPT	OK	1.0384	5.5677	2.42272	-3.07459	0.00210789	0.0254113	yes	XLOC_001177			Stk25	chr1:93512100-93636218
XLOC_001178	p0GFPposDMSO	p0GFPposDAPT	OK	0.328715	1.21341	1.88416	-2.79091	0.00525596	0.0544051	no	XLOC_001178			Thap4	chr1:93703916-93754851
XLOC_001179	p0GFPposDMSO	p0GFPposDAPT	OK	1.04668	6.3464	2.60011	-1.89586	0.0579785	0.25381	no	XLOC_001179			Dtymk	chr1:93754939-93822881
XLOC_001180	p0GFPposDMSO	p0GFPposDAPT	NOTEST	0.0173237	0.0563542	1.70178	-0.776069	0.437708	1	no	XLOC_001180			Pdcd1	chr1:94037659-94052553
XLOC_001181	p0GFPposDMSO	p0GFPposDAPT	NOTEST	0.0232632	0.0228071	-0.0285626	0.0232661	0.981438	1	no	XLOC_001181			St8sia4	chr1:95586448-95668436
XLOC_001182	p0GFPposDMSO	p0GFPposDAPT	OK	0.035062	0.106577	1.60391	-0.770922	0.440753	0.636054	no	XLOC_001182			4930598F16Rik	chr1:95701183-95716518
XLOC_001183	p0GFPposDMSO	p0GFPposDAPT	NOTEST	0.00713203	0	-1.79769e+308	-1.79769e+308	0.277868	1	no	XLOC_001183			1700063A18Rik	chr1:95990658-96021758
XLOC_001184	p0GFPposDMSO	p0GFPposDAPT	OK	0.0827897	0.0477559	-0.793771	0.746789	0.455191	0.649507	no	XLOC_001184			4930533P14Rik	chr1:96612056-96667048
XLOC_001185	p0GFPposDMSO	p0GFPposDAPT	OK	0.0987052	0.0856402	-0.204839	0.169152	0.865677	0.942347	no	XLOC_001185			Slco4c1	chr1:96818783-96872171
XLOC_001186	p0GFPposDMSO	p0GFPposDAPT	OK	0.0607577	0.037929	-0.679765	0.508176	0.61133	0.780709	no	XLOC_001186			Slco6b1	chr1:96905953-96997560
XLOC_001187	p0GFPposDMSO	p0GFPposDAPT	OK	0.0269603	0.0107646	-1.32454	0.482678	0.629324	0.793814	no	XLOC_001187			Slco6c1	chr1:97057622-97388822
XLOC_001188	p0GFPposDMSO	p0GFPposDAPT	NOTEST	0.00918051	0.0273189	1.57326	-0.193879	0.84627	1	no	XLOC_001188			Slco6c1	chr1:97057622-97388822
[truncated: 23,451 more rows]

## Sheet: CufflinksP5DAPTvDMSOGFPpos
gene_id	sample_1	sample_2	status	value_1	value_2	log2_fold_change	test_stat	p_value	q_value	significant	gene_id	class_code	nearest_ref_id	gene_short_name	locus	length	coverage
[truncated: 24,437 more rows]
