# Supplementary material for: Transcriptomic Analysis of Mouse Cochlear Supporting Cell Maturation Reveals Large-Scale Changes in Notch Responsiveness Prior to the Onset of Hearing
Source: PLoS One. 2016 Dec 5;11(12):e0167286. doi: 10.1371/journal.pone.0167286 (PMC5137903; doi:10.1371/journal.pone.0167286)
Supplement: S5 Table — Consensus lists of genes enriched in FACS sorted Lfng-GFP+ cells from postnatal day 1 (P1; 1884 genes) and postnatal day 6 (P6; 1278 genes) mouse cochlea compared to Lfng-GFP-negative cells. Analysis of the sequencing reads was performed by two different approaches. (1) Reads were mapped to the Mus musculus NCBI build37.2 iGenome (Ilumina) using TopHat 2.0 software (Trapnell et al., 2009; Trapnell et al., 2012) and the mapped reads were quantitated and compared using Cufflinks 2.0 providing differential gene expression data and statistics. (2) Reads were aligned to the Mus musculus Ensembl mm9 iGenome (Ilumina) using TopHat 1.4.1 software and the number of reads per gene and per library was obtained using DESeq program. After comparing the level of expression of each gene within each pair of related libraries (GFP+ versus GFP- for P1 and P6 cells), the most significant differentially expressed genes (DEG) were annotated and analyzed separately for both approaches. A consensus list of DEGs common to both methods of analysis was then generated. A significantly DEG was considered to have an RPKM higher than 3000, Fold Change (FC) higher than 4 and p value and FDR < 0.01. Duplicate samples of Lfng-GFP+ and GFP- sorted cells were prepared for P1 and P6. Approximately 60,000 sorted cells were as starting material to generate approximately 100–600 ng RNA (measured by Nanodrop spectrophotometer). cDNA libraries for RNAseq were generated using RNA Seq Truseq RNA sample preparation kit v2 (Illumina) following the low sample protocol for RNA extraction, cDNA synthesis, indexing and amplification. The quality and integrity of RNA samples and the final quality of the sequencing libraries was checked by electrophenogram in an Agilent Bioanalyzer. Paired-end sequencing was performed in HiSeq2000 sequencing platform (Illumina). Fastq files of paired end reads have been deposited in the NCBI GEO database, Accession No. GSE83357. (XLS) [file pone.0167286.s006.xls]

## Sheet: P1-Consensus genes GFP+
P1 Lfng GFP+/-DEG		DESeq Results						Cuffdiff Results
symbol	id	P1.Mean.Neg	P1.Mean.Pos	P1.FC (Pos/Neg)	P1.log2FC (Pos/Neg)	P1.pval	P1.padj	test_id	gene_id	locus	sample_1	sample_2	status	value_1	value_2	log2.FC (Neg/Pos)	test_stat	p_value	q_value	significant	dseq.lbl	cdiff.lbl	Direction
Cysltr2	ENSMUSG00000033470	12.1672	4171.25	342.827	8.42134	4.1e-138	1.5e-135	XLOC_009483	XLOC_009483	chr14:73025602-73050045	p1GFPpos	p1GFPneg	OK	48.9429	0.139582	-8.45384	5.56981	2.55024e-08	3.64539e-07	yes	dseq.sig	cdiff.sig	1
Hes5	ENSMUSG00000048001	21.7232	6663.27	306.735	8.26085	1.21e-17	1.68e-16	XLOC_020948	XLOC_020948	chr4:154960922-154962371	p1GFPpos	p1GFPneg	OK	98.3025	0.339471	-8.1778	12.9033	0	0	yes	dseq.sig	cdiff.sig	1
Fgf20	ENSMUSG00000031603	1.65801	485.874	293.047	8.19499	1.73e-76	1.56e-74	XLOC_029680	XLOC_029680	chr8:40279165-40286953	p1GFPpos	p1GFPneg	OK	5.8094	0.022208	-8.03116	5.98026	2.22779e-09	3.66657e-08	yes	dseq.sig	cdiff.sig	1
Dsg3	ENSMUSG00000056632	0.829003	195.308	235.593	7.88016	2.12e-35	6e-34	XLOC_014062	XLOC_014062	chr18:20510219-20541617	p1GFPpos	p1GFPneg	OK	0.804339	0.00353832	-7.82859	3.24033	0.00119391	0.00704748	yes	dseq.sig	cdiff.sig	1
Umodl1	ENSMUSG00000054134	40.6916	9261.97	227.614	7.83045	2.42e-84	2.68e-82	XLOC_012673	XLOC_012673	chr17:30954016-31010861	p1GFPpos	p1GFPneg	OK	27.8961	0.145826	-7.57967	10.4369	0	0	yes	dseq.sig	cdiff.sig	1
Fgf3	ENSMUSG00000031074	14.8877	3272.03	219.781	7.77992	1.18e-148	5.68e-146	XLOC_027220	XLOC_027220	chr7:144837741-144844443	p1GFPpos	p1GFPneg	OK	26.529	0.130341	-7.66914	10.2445	0	0	yes	dseq.sig	cdiff.sig	1
Galr1	ENSMUSG00000024553	1.25099	237.62	189.945	7.56944	7.08e-40	2.36e-38	XLOC_014598	XLOC_014598	chr18:82386555-82420329	p1GFPpos	p1GFPneg	OK	1.44746	0.0110996	-7.02687	4.47448	7.65979e-06	7.31709e-05	yes	dseq.sig	cdiff.sig	1
Trhr	ENSMUSG00000038760	29.9339	5138.74	171.669	7.42349	5.57e-240	1.89e-236	XLOC_010102	XLOC_010102	chr15:44195433-44236043	p1GFPpos	p1GFPneg	OK	29.7948	0.195831	-7.24931	7.03871	1.94045e-12	4.6127e-11	yes	dseq.sig	cdiff.sig	1
Gm5887	ENSMUSG00000072662	47.75	7392.25	154.811	7.27437	1.17e-257	7.94e-254	XLOC_025667	XLOC_025667	chr6:147072768-147087374	p1GFPpos	p1GFPneg	OK	118.41	0.886003	-7.06226	9.61112	0	0	yes	dseq.sig	cdiff.sig	1
Prdm12	ENSMUSG00000079466	2.81473	430.718	153.023	7.2576	1.01e-62	6.58e-61	XLOC_016141	XLOC_016141	chr2:31633383-31655795	p1GFPpos	p1GFPneg	OK	3.83653	0.0283732	-7.07913	4.15884	3.19871e-05	0.0002725	yes	dseq.sig	cdiff.sig	1
Lim2	ENSMUSG00000004613	2.79976	403.626	144.165	7.17157	1.45e-43	5.37e-42	XLOC_026561	XLOC_026561	chr7:43430100-43435991	p1GFPpos	p1GFPneg	OK	8.0692	0.0490664	-7.36155	5.41475	6.13738e-08	8.32127e-07	yes	dseq.sig	cdiff.sig	1
Pkd2l1	ENSMUSG00000037578	59.5745	8263.65	138.711	7.11594	1.08e-258	9.75e-255	XLOC_015645	XLOC_015645	chr19:44147624-44244016	p1GFPpos	p1GFPneg	OK	39.8764	0.388263	-6.68236	10.485	0	0	yes	dseq.sig	cdiff.sig	1
Fndc7	ENSMUSG00000045326	40.9444	5642.82	137.816	7.1066	1.12e-173	8.69e-171	XLOC_019609	XLOC_019609	chr3:108853667-108890008	p1GFPpos	p1GFPneg	OK	27.3636	0.232548	-6.87858	4.55313	5.2854e-06	5.18477e-05	yes	dseq.sig	cdiff.sig	1
1700061J05Rik	ENSMUSG00000062154	7.08396	969.029	136.792	7.09584	3.11e-110	6.22e-108	XLOC_010677	XLOC_010677	chr15:78378399-78395912	p1GFPpos	p1GFPneg	OK	15.6591	0.151695	-6.68969	5.95319	2.62972e-09	4.25423e-08	yes	dseq.sig	cdiff.sig	1
Pdzk1ip1	ENSMUSG00000028716	49.016	6160.1	125.675	6.97356	4.09e-39	1.33e-37	XLOC_020612	XLOC_020612	chr4:115088707-115093894	p1GFPpos	p1GFPneg	OK	113.378	0.960463	-6.8832	10.6548	0	0	yes	dseq.sig	cdiff.sig	1
Slitrk6	ENSMUSG00000045871	395.184	47604.2	120.461	6.91242	4.65e-170	3.23e-167	XLOC_009553	XLOC_009553	chr14:110748577-110755252	p1GFPpos	p1GFPneg	OK	203.068	1.76967	-6.84234	15.8123	0	0	yes	dseq.sig	cdiff.sig	1
Nr5a1	ENSMUSG00000026751	0.829003	97.6806	117.829	6.88055	6.89e-18	9.67e-17	XLOC_017213	XLOC_017213	chr2:38690574-38714542	p1GFPpos	p1GFPneg	OK	0.676232	0.00824753	-6.35741	4.79496	1.62706e-06	1.76644e-05	yes	dseq.sig	cdiff.sig	1
Lfng	ENSMUSG00000029570	977.935	109921	112.402	6.81252	4.62e-256	2.5e-252	XLOC_023105	XLOC_023105	chr5:140602061-140649031	p1GFPpos	p1GFPneg	OK	872.028	8.21213	-6.73047	4.21164	2.53521e-05	0.000219446	yes	dseq.sig	cdiff.sig	1
4930547C10Rik	ENSMUSG00000028314	0.625496	68.0683	108.823	6.76584	2.42e-12	2.48e-11	XLOC_020414	XLOC_020414	chr4:52596273-52612163	p1GFPpos	p1GFPneg	OK	0.444546	0.00524008	-6.4066	3.15043	0.00163029	0.00922572	yes	dseq.sig	cdiff.sig	1
Clnk	ENSMUSG00000039315	2.50198	264.298	105.636	6.72295	1.71e-41	5.95e-40	XLOC_023325	XLOC_023325	chr5:38699603-38876693	p1GFPpos	p1GFPneg	OK	2.36294	0.0243812	-6.59867	5.51517	3.48445e-08	4.89227e-07	yes	dseq.sig	cdiff.sig	1
Agr3	ENSMUSG00000036231	80.0423	8355.38	104.387	6.7058	1.59e-240	6.16e-237	XLOC_005922	XLOC_005922	chr12:35925340-35965844	p1GFPpos	p1GFPneg	OK	194.742	2.11698	-6.52341	9.77706	0	0	yes	dseq.sig	cdiff.sig	1
Inhba	ENSMUSG00000041324	48.2813	4837.93	100.203	6.64678	3.72e-211	9.14e-208	XLOC_007261	XLOC_007261	chr13:16011976-16031778	p1GFPpos	p1GFPneg	OK	48.2604	0.50762	-6.57095	13.1117	0	0	yes	dseq.sig	cdiff.sig	1
F12	ENSMUSG00000021492	4.15999	411.494	98.917	6.62815	9.19e-22	1.52e-20	XLOC_007947	XLOC_007947	chr13:55417965-55426802	p1GFPpos	p1GFPneg	OK	2.3795	0.0318791	-6.2219	4.58198	4.60593e-06	4.59043e-05	yes	dseq.sig	cdiff.sig	1
Chrnd	ENSMUSG00000026251	3.1125	298.487	95.8992	6.58345	1.73e-46	6.94e-45	XLOC_000270	XLOC_000270	chr1:87190599-87200071	p1GFPpos	p1GFPneg	OK	1.9327	0.0174846	-6.78838	4.92467	8.45011e-07	9.6561e-06	yes	dseq.sig	cdiff.sig	1
Slc6a14	ENSMUSG00000031089	35.8118	3419.69	95.4904	6.57728	5.94e-187	6.99e-184	XLOC_032678	XLOC_032678	chrX:21714899-21742357	p1GFPpos	p1GFPneg	OK	18.6606	0.211464	-6.46344	8.4957	0	0	yes	dseq.sig	cdiff.sig	1
Fgfr3	ENSMUSG00000054252	937.685	86721.8	92.485	6.53115	5.34e-280	1.44e-275	XLOC_022592	XLOC_022592	chr5:33720097-33737068	p1GFPpos	p1GFPneg	OK	311.991	3.47894	-6.48671	16.0995	0	0	yes	dseq.sig	cdiff.sig	1
Nr4a3	ENSMUSG00000028341	87.7862	8069.48	91.922	6.52234	1.31e-81	1.34e-79	XLOC_020404	XLOC_020404	chr4:48044783-48086610	p1GFPpos	p1GFPneg	OK	28.0732	0.402426	-6.12433	8.71936	0	0	yes	dseq.sig	cdiff.sig	1
Alox15	ENSMUSG00000018924	14.0138	1266.09	90.3461	6.49739	3.55e-85	4.05e-83	XLOC_004720	XLOC_004720	chr11:70344145-70352031	p1GFPpos	p1GFPneg	OK	9.01375	0.0963585	-6.54757	9.10594	0	0	yes	dseq.sig	cdiff.sig	1
Cfc1	ENSMUSG00000026124	0.625496	56.2434	89.918	6.49054	2.61e-10	2.31e-09	XLOC_000061	XLOC_000061	chr1:34535402-34545510	p1GFPpos	p1GFPneg	OK	1.76963	0.022391	-6.30438	4.61466	3.93742e-06	3.9794e-05	yes	dseq.sig	cdiff.sig	1
Trh	ENSMUSG00000005892	32.1576	2857.65	88.864	6.47353	5.67e-177	4.95e-174	XLOC_025398	XLOC_025398	chr6:92242061-92244648	p1GFPpos	p1GFPneg	OK	36.4698	0.413758	-6.46177	11.5321	0	0	yes	dseq.sig	cdiff.sig	1
Fam124b	ENSMUSG00000043230	13.6067	1118.12	82.1743	6.36061	1.1e-111	2.31e-109	XLOC_000934	XLOC_000934	chr1:80168621-80213953	p1GFPpos	p1GFPneg	OK	6.65976	0.0847558	-6.29601	10.6454	0	0	yes	dseq.sig	cdiff.sig	1
Lrrc10	ENSMUSG00000060187	0.938244	76.7545	81.8066	6.35415	6.32e-14	7.16e-13	XLOC_002372	XLOC_002372	chr10:117045340-117050853	p1GFPpos	p1GFPneg	OK	0.992164	0.0266433	-5.21873	5.74396	9.24862e-09	1.40328e-07	yes	dseq.sig	cdiff.sig	1
March4	ENSMUSG00000039372	26.9007	2158.57	80.2421	6.32629	4.01e-153	2.09e-150	XLOC_000894	XLOC_000894	chr1:72427111-72537389	p1GFPpos	p1GFPneg	OK	8.41512	0.105282	-6.32065	8.17689	2.22045e-16	7.48571e-15	yes	dseq.sig	cdiff.sig	1
Ntf3	ENSMUSG00000049107	85.404	6712	78.5911	6.29629	1.56e-58	9.04e-57	XLOC_025526	XLOC_025526	chr6:126101409-126231070	p1GFPpos	p1GFPneg	OK	97.1585	1.38256	-6.13493	9.69185	0	0	yes	dseq.sig	cdiff.sig	1
Wfdc12	ENSMUSG00000042845	1.03251	80.8157	78.2711	6.29041	1.62e-15	2e-14	XLOC_017882	XLOC_017882	chr2:164189230-164190558	p1GFPpos	p1GFPneg	OK	5.51652	0.0105612	-9.02884	3.49381	0.000476184	0.00309597	yes	dseq.sig	cdiff.sig	1
Syt6	ENSMUSG00000027849	213.28	16012.9	75.0792	6.23034	2.08e-242	9.37e-239	XLOC_018978	XLOC_018978	chr3:103575280-103635180	p1GFPpos	p1GFPneg	OK	62.2475	0.927958	-6.06781	11.214	0	0	yes	dseq.sig	cdiff.sig	1
Fam83a	ENSMUSG00000051225	11.1048	800.506	72.0867	6.17166	8.34e-91	1.08e-88	XLOC_010125	XLOC_010125	chr15:57985902-58010702	p1GFPpos	p1GFPneg	OK	10.4781	0.0843123	-6.95742	8.50551	0	0	yes	dseq.sig	cdiff.sig	1
Slc27a2	ENSMUSG00000027359	74.8798	5244.69	70.0415	6.13014	8.65e-197	1.46e-193	XLOC_016613	XLOC_016613	chr2:126553001-126618665	p1GFPpos	p1GFPneg	OK	41.1629	0.645393	-5.99503	9.08667	0	0	yes	dseq.sig	cdiff.sig	1
Gabrg2	ENSMUSG00000020436	3.22175	225.377	69.9549	6.12835	3.32e-10	2.92e-09	XLOC_004504	XLOC_004504	chr11:41910194-42000678	p1GFPpos	p1GFPneg	OK	1.92694	0.0160706	-6.90574	5.35209	8.6945e-08	1.14796e-06	yes	dseq.sig	cdiff.sig	1
Htra4	ENSMUSG00000037406	11.1841	776.392	69.4195	6.11727	6.68e-91	8.68e-89	XLOC_029632	XLOC_029632	chr8:25024927-25038962	p1GFPpos	p1GFPneg	OK	5.95877	0.0758486	-6.29575	7.92589	2.22045e-15	6.99795e-14	yes	dseq.sig	cdiff.sig	1
Fam159b	ENSMUSG00000042655	34.6102	2356.59	68.0896	6.08936	9.17e-153	4.68e-150	XLOC_008175	XLOC_008175	chr13:104845282-104865339	p1GFPpos	p1GFPneg	OK	31.7127	0.555532	-5.83505	7.99517	1.33227e-15	4.23254e-14	yes	dseq.sig	cdiff.sig	1
Rab3b	ENSMUSG00000003411	120.822	8196.9	67.8427	6.08412	1.09e-165	7.35e-163	XLOC_020590	XLOC_020590	chr4:108879069-108972077	p1GFPpos	p1GFPneg	OK	42.2652	0.657302	-6.00677	13.5094	0	0	yes	dseq.sig	cdiff.sig	1
Crhr1	ENSMUSG00000018634	14.3265	969.596	67.6785	6.08062	4.09e-100	6.79e-98	XLOC_004217	XLOC_004217	chr11:104131899-104178802	p1GFPpos	p1GFPneg	OK	6.30527	0.0948218	-6.0552	7.12369	1.05072e-12	2.56193e-11	yes	dseq.sig	cdiff.sig	1
Rnd1	ENSMUSG00000054855	25.0093	1627.17	65.0627	6.02376	2.61e-69	1.96e-67	XLOC_010849	XLOC_010849	chr15:98669204-98677591	p1GFPpos	p1GFPneg	OK	12.0345	0.204996	-5.87544	7.16813	7.60281e-13	1.89272e-11	yes	dseq.sig	cdiff.sig	1
Capn13	ENSMUSG00000043705	1.34526	85.8542	63.8199	5.99593	1.36e-15	1.69e-14	XLOC_013548	XLOC_013548	chr17:73306463-73399296	p1GFPpos	p1GFPneg	OK	1.33371	0.0159843	-6.38265	3.40318	0.000666063	0.00417832	yes	dseq.sig	cdiff.sig	1
Tal1	ENSMUSG00000028717	69.7411	4340.14	62.2322	5.95959	2.01e-64	1.37e-62	XLOC_020611	XLOC_020611	chr4:115059526-115071757	p1GFPpos	p1GFPneg	OK	20.8409	0.343233	-5.92408	10.2967	0	0	yes	dseq.sig	cdiff.sig	1
Cyp26b1	ENSMUSG00000063415	1435.32	81363.5	56.6866	5.82494	1.57e-234	4.71e-231	XLOC_025331	XLOC_025331	chr6:84571413-84593908	p1GFPpos	p1GFPneg	OK	316	5.94572	-5.73193	17.0784	0	0	yes	dseq.sig	cdiff.sig	1
Cpn1	ENSMUSG00000025196	1.76725	97.0618	54.9226	5.77933	3.18e-16	4.07e-15	XLOC_015639	XLOC_015639	chr19:43956307-43986520	p1GFPpos	p1GFPneg	OK	0.84406	0.0191811	-5.45959	4.07686	4.5647e-05	0.000376029	yes	dseq.sig	cdiff.sig	1
Rhbdl2	ENSMUSG00000043333	24.6023	1338.17	54.3921	5.76533	8.71e-51	3.93e-49	XLOC_020692	XLOC_020692	chr4:123787620-123830204	p1GFPpos	p1GFPneg	OK	16.794	0.34452	-5.60721	6.77786	1.21969e-11	2.66667e-10	yes	dseq.sig	cdiff.sig	1
Fgf15	ENSMUSG00000031073	3.42525	180.86	52.802	5.72252	7.27e-28	1.55e-26	XLOC_027222	XLOC_027222	chr7:144894143-144900951	p1GFPpos	p1GFPneg	OK	1.82977	0.0367067	-5.63947	3.38559	0.000710255	0.00441812	yes	dseq.sig	cdiff.sig	1
Tmprss3	ENSMUSG00000024034	293.307	14849.7	50.6283	5.66187	1.34e-210	3.01e-207	XLOC_013253	XLOC_013253	chr17:31174679-31199506	p1GFPpos	p1GFPneg	OK	88.5085	1.91902	-5.52738	11.478	0	0	yes	dseq.sig	cdiff.sig	1
Chst13	ENSMUSG00000056643	0.829003	41.4372	49.9844	5.64341	1.58e-07	1.11e-06	XLOC_025386	XLOC_025386	chr6:90307460-90325229	p1GFPpos	p1GFPneg	OK	2.10354	0.0415954	-5.66025	4.29496	1.74727e-05	0.000155913	yes	dseq.sig	cdiff.sig	1
Tsga14	ENSMUSG00000029790	795.838	39687.9	49.8693	5.64008	1.53e-222	4.14e-219	XLOC_024446	XLOC_024446	chr6:30653381-30697368	p1GFPpos	p1GFPneg	OK	26.4522	0.41081	-6.00877	10.913	0	0	yes	dseq.sig	cdiff.sig	1
Tnfrsf14	ENSMUSG00000042333	48.8618	2417.37	49.4736	5.62859	3.35e-144	1.42e-141	XLOC_021715	XLOC_021715	chr4:154919863-154942249	p1GFPpos	p1GFPneg	OK	25.3779	0.644426	-5.29941	6.19538	5.81454e-10	1.03847e-08	yes	dseq.sig	cdiff.sig	1
Tnn	ENSMUSG00000026725	2.48701	120.969	48.6404	5.60408	2.63e-19	3.91e-18	XLOC_001192	XLOC_001192	chr1:160085031-160153575	p1GFPpos	p1GFPneg	OK	0.22313	0.00382002	-5.86816	3.73129	0.000190505	0.00136363	yes	dseq.sig	cdiff.sig	1
4930562F07Rik	ENSMUSG00000026729	36.4118	1766.56	48.516	5.60039	1.6e-127	4.64e-125	XLOC_001191	XLOC_001191	chr1:160044161-160079407	p1GFPpos	p1GFPneg	OK	19.7908	0.682138	-4.85862	3.60602	0.000310933	0.00211695	yes	dseq.sig	cdiff.sig	1
Fam83g	ENSMUSG00000042377	58.587	2807.47	47.9198	5.58255	1.12e-147	5.13e-145	XLOC_004654	XLOC_004654	chr11:61672781-61720799	p1GFPpos	p1GFPneg	OK	1.1064	0.0167107	-6.04895	5.66443	1.4751e-08	2.18499e-07	yes	dseq.sig	cdiff.sig	1
Wnt7a	ENSMUSG00000030093	232.677	10897.7	46.8362	5.54955	1.01e-193	1.3e-190	XLOC_025390	XLOC_025390	chr6:91363957-91411369	p1GFPpos	p1GFPneg	OK	61.7348	1.42888	-5.43313	10.4055	0	0	yes	dseq.sig	cdiff.sig	1
Chrng	ENSMUSG00000026253	35.1264	1568.22	44.6449	5.48043	1.29e-114	2.85e-112	XLOC_000271	XLOC_000271	chr1:87205796-87212772	p1GFPpos	p1GFPneg	OK	11.8396	0.30696	-5.26943	8.4276	0	0	yes	dseq.sig	cdiff.sig	1
Prox1	ENSMUSG00000010175	517.645	22603.6	43.6663	5.44845	5.61e-147	2.53e-144	XLOC_001360	XLOC_001360	chr1:190117848-190177410	p1GFPpos	p1GFPneg	OK	99.2658	2.38775	-5.37757	13.9261	0	0	yes	dseq.sig	cdiff.sig	1
Nrip3	ENSMUSG00000034825	64.0922	2747.84	42.8732	5.42201	6.21e-118	1.42e-115	XLOC_028118	XLOC_028118	chr7:109757942-109783750	p1GFPpos	p1GFPneg	OK	18.4571	0.336232	-5.77857	8.76326	0	0	yes	dseq.sig	cdiff.sig	1
Slc6a1	ENSMUSG00000030310	158.911	6358.45	40.0126	5.32238	4.44e-178	4.14e-175	XLOC_024796	XLOC_024796	chr6:114282634-114317525	p1GFPpos	p1GFPneg	OK	34.4725	0.888783	-5.27747	9.08772	0	0	yes	dseq.sig	cdiff.sig	1
4930523C07Rik	ENSMUSG00000050883	30.7031	1197.91	39.0159	5.28599	1.3e-99	2.12e-97	XLOC_000497	XLOC_000497	chr1:160044161-160079407	p1GFPpos	p1GFPneg	OK	47.3573	1.16363	-5.34688	9.14462	0	0	yes	dseq.sig	cdiff.sig	1
Gdf6	ENSMUSG00000051279	18.6107	709.411	38.1184	5.25242	4.04e-70	3.08e-68	XLOC_020264	XLOC_020264	chr4:9843291-9863518	p1GFPpos	p1GFPneg	OK	3.59124	0.101308	-5.14767	7.46883	8.08242e-14	2.22996e-12	yes	dseq.sig	cdiff.sig	1
Prss23	ENSMUSG00000039405	768.698	29085.9	37.8379	5.24176	2.08e-200	4.03e-197	XLOC_027905	XLOC_027905	chr7:89507759-89518237	p1GFPpos	p1GFPneg	OK	259.103	7.0846	-5.1927	15.9328	0	0	yes	dseq.sig	cdiff.sig	1
F2rl1	ENSMUSG00000021678	51.6871	1945.32	37.6365	5.23406	3.81e-117	8.58e-115	XLOC_008122	XLOC_008122	chr13:95511718-95525240	p1GFPpos	p1GFPneg	OK	13.2716	0.355076	-5.22407	9.15538	0	0	yes	dseq.sig	cdiff.sig	1
Gm266	ENSMUSG00000010529	24.8357	915.903	36.8784	5.20471	4.62e-05	0.000249133	XLOC_006646	XLOC_006646	chr12:111480219-111490614	p1GFPpos	p1GFPneg	OK	58.1384	2.46438	-4.56019	9.63727	0	0	yes	dseq.sig	cdiff.sig	1
Sall1	ENSMUSG00000031665	529.832	19483.9	36.7737	5.2006	2.34e-194	3.17e-191	XLOC_029878	XLOC_029878	chr8:89027233-89071658	p1GFPpos	p1GFPneg	OK	61.5885	1.79303	-5.10219	12.4516	0	0	yes	dseq.sig	cdiff.sig	1
Aqp4	ENSMUSG00000024411	20.785	741.235	35.6621	5.15632	7.49e-71	5.89e-69	XLOC_014360	XLOC_014360	chr18:15389393-15403684	p1GFPpos	p1GFPneg	OK	7.40144	0.265079	-4.80331	8.12831	4.44089e-16	1.46791e-14	yes	dseq.sig	cdiff.sig	1
Fzd4	ENSMUSG00000049791	288.088	10204.5	35.4216	5.14656	1.11e-67	7.98e-66	XLOC_026780	XLOC_026780	chr7:89139720-89413135	p1GFPpos	p1GFPneg	OK	60.9666	1.67913	-5.18224	8.35526	0	0	yes	dseq.sig	cdiff.sig	1
Emx2	ENSMUSG00000043969	171.785	6082.09	35.4052	5.14589	4.22e-162	2.59e-159	XLOC_015330	XLOC_015330	chr19:59403220-59465357	p1GFPpos	p1GFPneg	OK	44.0972	1.40615	-4.97087	7.36137	1.82077e-13	4.83768e-12	yes	dseq.sig	cdiff.sig	1
Cabp2	ENSMUSG00000024857	6.22501	214.484	34.4553	5.10665	8.95e-29	1.96e-27	XLOC_014953	XLOC_014953	chr19:4081548-4087339	p1GFPpos	p1GFPneg	OK	3.43408	0.0699723	-5.617	3.96224	7.42505e-05	0.000585019	yes	dseq.sig	cdiff.sig	1
Slc22a3	ENSMUSG00000023828	79.3525	2728.58	34.3856	5.10373	1.03e-130	3.19e-128	XLOC_013077	XLOC_013077	chr17:12419967-12508458	p1GFPpos	p1GFPneg	OK	16.9418	0.518885	-5.02903	7.46473	8.34888e-14	2.3008e-12	yes	dseq.sig	cdiff.sig	1
Htr1d	ENSMUSG00000070687	2.79976	95.3153	34.0441	5.08933	1.95e-14	2.28e-13	XLOC_020811	XLOC_020811	chr4:136423523-136444848	p1GFPpos	p1GFPneg	OK	0.57569	0.0126556	-5.50745	3.70421	0.000212047	0.00150015	yes	dseq.sig	cdiff.sig	1
Krt17	ENSMUSG00000035557	2.37777	80.5598	33.8804	5.08238	3.47e-13	3.74e-12	XLOC_005026	XLOC_005026	chr11:100256216-100261114	p1GFPpos	p1GFPneg	OK	0.788054	0.0151961	-5.69653	3.21523	0.00130338	0.00759532	yes	dseq.sig	cdiff.sig	1
Vill	ENSMUSG00000038775	383.844	12801.5	33.3509	5.05965	6.83e-175	5.44e-172	XLOC_031242	XLOC_031242	chr9:119051208-119093514	p1GFPpos	p1GFPneg	OK	60.6768	2.0081	-4.91724	5.408	6.37338e-08	8.61661e-07	yes	dseq.sig	cdiff.sig	1
Piwil4	ENSMUSG00000036912	31.7805	1045.17	32.8871	5.03945	3.13e-86	3.67e-84	XLOC_031319	XLOC_031319	chr9:14696254-14740733	p1GFPpos	p1GFPneg	OK	9.68744	0.274438	-5.14157	6.17457	6.63448e-10	1.17341e-08	yes	dseq.sig	cdiff.sig	1
Masp1	ENSMUSG00000022887	374.012	12221	32.6755	5.03014	8.73e-178	7.88e-175	XLOC_011785	XLOC_011785	chr16:23449445-23564230	p1GFPpos	p1GFPneg	OK	80.1404	2.34481	-5.09498	11.7587	0	0	yes	dseq.sig	cdiff.sig	1
Tmc5	ENSMUSG00000030650	255.905	8297.24	32.4232	5.01895	9.61e-135	3.17e-132	XLOC_027003	XLOC_027003	chr7:118597193-118680619	p1GFPpos	p1GFPneg	OK	33.1414	0.165799	-7.64306	11.5291	0	0	yes	dseq.sig	cdiff.sig	1
Nptx2	ENSMUSG00000059991	111.823	3618.61	32.3602	5.01615	2.36e-139	8.88e-137	XLOC_023128	XLOC_023128	chr5:144545886-144557478	p1GFPpos	p1GFPneg	OK	30.64	1.00485	-4.93037	10.566	0	0	yes	dseq.sig	cdiff.sig	1
Ankrd22	ENSMUSG00000024774	9.86874	317.253	32.1472	5.00662	3.23e-38	1.01e-36	XLOC_015580	XLOC_015580	chr19:34100942-34166041	p1GFPpos	p1GFPneg	OK	3.441	0.0979732	-5.1343	6.12879	8.85493e-10	1.53296e-08	yes	dseq.sig	cdiff.sig	1
Mc5r	ENSMUSG00000007480	10.9013	341.774	31.3518	4.97048	9.41e-41	3.2e-39	XLOC_014273	XLOC_014273	chr18:68337318-68342575	p1GFPpos	p1GFPneg	OK	4.4876	0.17706	-4.66363	3.56023	0.000370536	0.00248492	yes	dseq.sig	cdiff.sig	1
Rufy4	ENSMUSG00000061815	89.7314	2785.85	31.0465	4.95636	2.27e-79	2.21e-77	XLOC_000200	XLOC_000200	chr1:74124654-74148414	p1GFPpos	p1GFPneg	OK	20.7898	0.80136	-4.69728	7.67004	1.70974e-14	5.02741e-13	yes	dseq.sig	cdiff.sig	1
Ofcc1	ENSMUSG00000047094	0.625496	19.2273	30.7393	4.94201	0.00124522	0.00535939	XLOC_007877	XLOC_007877	chr13:40001007-40288011	p1GFPpos	p1GFPneg	OK	0.394473	0.0354702	-3.47525	3.9594	7.51369e-05	0.000591216	yes	dseq.sig	cdiff.sig	1
Mctp1	ENSMUSG00000021596	151.079	4593.79	30.4065	4.92631	5.14e-146	2.21e-143	XLOC_007571	XLOC_007571	chr13:76384743-77033486	p1GFPpos	p1GFPneg	OK	21.7334	0.766262	-4.82593	8.53401	0	0	yes	dseq.sig	cdiff.sig	1
Rhov	ENSMUSG00000034226	78.4892	2357.25	30.0329	4.90847	9.25e-116	2.05e-113	XLOC_017615	XLOC_017615	chr2:119269200-119271226	p1GFPpos	p1GFPneg	OK	24.4209	0.927074	-4.71929	8.78344	0	0	yes	dseq.sig	cdiff.sig	1
Cox4i2	ENSMUSG00000009876	88.9218	2591.84	29.1474	4.8653	3.08e-128	9.17e-126	XLOC_016767	XLOC_016767	chr2:152753274-152765037	p1GFPpos	p1GFPneg	OK	66.0536	2.31483	-4.83466	9.78705	0	0	yes	dseq.sig	cdiff.sig	1
6030498E09Rik	ENSMUSG00000051361	8.85121	256.024	28.9253	4.85426	6.78e-30	1.56e-28	XLOC_032733	XLOC_032733	chrX:38772599-38969487	p1GFPpos	p1GFPneg	OK	4.31034	0.142353	-4.92026	3.51253	0.000443857	0.00291235	yes	dseq.sig	cdiff.sig	1
Tmem221	ENSMUSG00000043664	26.9307	767.506	28.4993	4.83286	1.25e-66	8.91e-65	XLOC_029795	XLOC_029795	chr8:71554288-71559093	p1GFPpos	p1GFPneg	OK	8.6091	0.337926	-4.67108	6.24965	4.11374e-10	7.44809e-09	yes	dseq.sig	cdiff.sig	1
Pla2g12b	ENSMUSG00000009646	3.01824	85.0315	28.1726	4.81622	2.28e-12	2.34e-11	XLOC_002061	XLOC_002061	chr10:59403684-59421976	p1GFPpos	p1GFPneg	OK	1.44881	0.0609077	-4.5721	3.93564	8.29766e-05	0.000645615	yes	dseq.sig	cdiff.sig	1
Asgr2	ENSMUSG00000040963	3.00326	83.3357	27.7484	4.79433	9.14e-13	9.61e-12	XLOC_003837	XLOC_003837	chr11:70089662-70106363	p1GFPpos	p1GFPneg	OK	0.854466	0.0349656	-4.61101	3.56764	0.000360206	0.00241975	yes	dseq.sig	cdiff.sig	1
Drd2	ENSMUSG00000032259	9.02477	247.539	27.4289	4.77762	5.21e-31	1.26e-29	XLOC_030862	XLOC_030862	chr9:49340661-49408171	p1GFPpos	p1GFPneg	OK	1.67853	0.0642351	-4.70769	5.52232	3.34557e-08	4.70284e-07	yes	dseq.sig	cdiff.sig	1
1190003J15Rik	ENSMUSG00000025481	12.7777	345.014	27.0012	4.75495	1.44e-38	4.55e-37	XLOC_027170	XLOC_027170	chr7:140834961-140846769	p1GFPpos	p1GFPneg	OK	8.10942	0.390463	-4.37634	4.3568	1.3198e-05	0.000120816	yes	dseq.sig	cdiff.sig	1
Tectb	ENSMUSG00000024979	10326	278385	26.9595	4.75272	1.33e-78	1.27e-76	XLOC_015302	XLOC_015302	chr19:55180307-55197396	p1GFPpos	p1GFPneg	OK	1652.62	66.879	-4.62706	18.512	0	0	yes	dseq.sig	cdiff.sig	1
Ush1c	ENSMUSG00000030838	1500.61	39763.6	26.4982	4.72782	2.22e-87	2.63e-85	XLOC_027721	XLOC_027721	chr7:46195350-46238773	p1GFPpos	p1GFPneg	OK	208.378	9.20154	-4.50119	11.063	0	0	yes	dseq.sig	cdiff.sig	1
Rorb	ENSMUSG00000036192	48.5341	1278.77	26.3479	4.71961	6.66e-92	9.01e-90	XLOC_015529	XLOC_015529	chr19:18930608-19111196	p1GFPpos	p1GFPneg	OK	2.41164	0.0938988	-4.68276	9.01326	0	0	yes	dseq.sig	cdiff.sig	1
Nrcam	ENSMUSG00000020598	1970.16	51111.1	25.9426	4.69725	7.1e-173	5.34e-170	XLOC_005939	XLOC_005939	chr12:44269153-44608173	p1GFPpos	p1GFPneg	OK	170.113	6.82682	-4.63913	13.6751	0	0	yes	dseq.sig	cdiff.sig	1
Tnnt1	ENSMUSG00000064179	87.0259	2233.72	25.6673	4.68186	1.66e-113	3.57e-111	XLOC_027240	XLOC_027240	chr7:4504542-4516047	p1GFPpos	p1GFPneg	OK	30.7546	1.28211	-4.58421	8.19934	2.22045e-16	7.48571e-15	yes	dseq.sig	cdiff.sig	1
Tmem211	ENSMUSG00000066964	19.7375	500.374	25.3515	4.664	6.07e-50	2.69e-48	XLOC_022882	XLOC_022882	chr5:113226908-113242386	p1GFPpos	p1GFPneg	OK	4.98397	0.161225	-4.95014	4.59047	4.42243e-06	4.42243e-05	yes	dseq.sig	cdiff.sig	1
Hey1	ENSMUSG00000040289	876.373	22093.3	25.2099	4.65592	1.07e-162	6.75e-160	XLOC_019183	XLOC_019183	chr3:8616568-8667146	p1GFPpos	p1GFPneg	OK	175.183	7.42105	-4.5611	12.6186	0	0	yes	dseq.sig	cdiff.sig	1
Kcnh8	ENSMUSG00000073383	65.0948	1637.82	25.1605	4.65309	1e-98	1.58e-96	XLOC_012902	XLOC_012902	chr17:52601988-52979888	p1GFPpos	p1GFPneg	OK	13.5233	0.668107	-4.33922	7.87805	3.33067e-15	1.03728e-13	yes	dseq.sig	cdiff.sig	1
Sall3	ENSMUSG00000024565	750.435	18851.2	25.1204	4.65079	1.66e-139	6.34e-137	XLOC_014595	XLOC_014595	chr18:80963437-80991301	p1GFPpos	p1GFPneg	OK	51.4018	2.34731	-4.45274	10.0093	0	0	yes	dseq.sig	cdiff.sig	1
Col4a3	ENSMUSG00000079465	75.2763	1881.83	24.999	4.6438	6.38e-59	3.75e-57	XLOC_000243	XLOC_000243	chr1:82316080-82722059	p1GFPpos	p1GFPneg	OK	3.2934	0.142146	-4.53413	4.14649	3.3761e-05	0.000286069	yes	dseq.sig	cdiff.sig	1
Prom2	ENSMUSG00000027376	58.9297	1469.37	24.9343	4.64006	1.53e-29	3.46e-28	XLOC_017681	XLOC_017681	chr2:127526952-127541417	p1GFPpos	p1GFPneg	OK	5.55628	0.243416	-4.51262	7.30111	2.85327e-13	7.39045e-12	yes	dseq.sig	cdiff.sig	1
Egr4	ENSMUSG00000071341	16.173	399.143	24.6795	4.62524	1.33e-17	1.84e-16	XLOC_025340	XLOC_025340	chr6:85511121-85513542	p1GFPpos	p1GFPneg	OK	3.42845	0.150423	-4.51046	6.54588	5.91474e-11	1.18395e-09	yes	dseq.sig	cdiff.sig	1
Ptpn22	ENSMUSG00000027843	55.7123	1368.94	24.5715	4.61892	4.94e-46	1.95e-44	XLOC_018982	XLOC_018982	chr3:103859914-103912247	p1GFPpos	p1GFPneg	OK	8.11217	0.333052	-4.60627	7.78252	7.10543e-15	2.15068e-13	yes	dseq.sig	cdiff.sig	1
Atoh1	ENSMUSG00000073043	14.53	355.607	24.474	4.61318	3.66e-38	1.14e-36	XLOC_024620	XLOC_024620	chr6:64729145-64731235	p1GFPpos	p1GFPneg	OK	3.07646	0.133188	-4.52974	6.5064	7.69722e-11	1.5202e-09	yes	dseq.sig	cdiff.sig	1
Olfr1510	ENSMUSG00000063106	1.97075	47.6569	24.1821	4.59587	1.5e-07	1.05e-06	XLOC_009320	XLOC_009320	chr14:52407924-52417411	p1GFPpos	p1GFPneg	OK	1.37323	0.083924	-4.03234	6.02239	1.71858e-09	2.87441e-08	yes	dseq.sig	cdiff.sig	1
Gucy2g	ENSMUSG00000055523	11.229	269.286	23.9814	4.58384	2.26e-30	5.32e-29	XLOC_015691	XLOC_015691	chr19:55198097-55241236	p1GFPpos	p1GFPneg	OK	0.705655	0.0215653	-5.03218	4.99336	5.93364e-07	6.94112e-06	yes	dseq.sig	cdiff.sig	1
Cldn23	ENSMUSG00000055976	22.006	525.832	23.8949	4.57863	1.78e-13	1.96e-12	XLOC_029672	XLOC_029672	chr8:35824708-35826559	p1GFPpos	p1GFPneg	OK	9.60176	0.460425	-4.38226	8.12729	4.44089e-16	1.46791e-14	yes	dseq.sig	cdiff.sig	1
Olfr1511	ENSMUSG00000063867	1.56374	36.552	23.3747	4.54688	9.14e-06	5.37e-05	XLOC_009319	XLOC_009319	chr14:52387903-52393362	p1GFPpos	p1GFPneg	OK	0.875756	0.057166	-3.9373	3.43307	0.00059679	0.00378686	yes	dseq.sig	cdiff.sig	1
Pcp4	ENSMUSG00000090223	13.1548	301.826	22.9442	4.52006	1.3e-35	3.72e-34	XLOC_011650	XLOC_011650	chr16:96467605-96525793	p1GFPpos	p1GFPneg	OK	101.138	7.45025	-3.7629	8.95551	0	0	yes	dseq.sig	cdiff.sig	1
Pnpla3	ENSMUSG00000041653	47.1695	1079.47	22.8849	4.51633	5.97e-39	1.92e-37	XLOC_010271	XLOC_010271	chr15:84167636-84189687	p1GFPpos	p1GFPneg	OK	10.469	0.534524	-4.29172	8.14858	4.44089e-16	1.46791e-14	yes	dseq.sig	cdiff.sig	1
Sox2	ENSMUSG00000074637	1098.71	25105.7	22.8501	4.51413	1.08e-155	5.82e-153	XLOC_018671	XLOC_018671	chr3:34560330-34680853	p1GFPpos	p1GFPneg	OK	193.777	8.90422	-4.44377	13.0221	0	0	yes	dseq.sig	cdiff.sig	1
Dpf3	ENSMUSG00000021221	284.06	6384.79	22.4769	4.49037	1.13e-133	3.7e-131	XLOC_006521	XLOC_006521	chr12:83205023-83489535	p1GFPpos	p1GFPneg	OK	42.213	2.20792	-4.25693	8.50252	0	0	yes	dseq.sig	cdiff.sig	1
Nptx1	ENSMUSG00000025582	79.9375	1782.07	22.2933	4.47854	1.22e-97	1.83e-95	XLOC_005224	XLOC_005224	chr11:119538717-119547820	p1GFPpos	p1GFPneg	OK	6.35017	0.282766	-4.48912	7.8476	4.21885e-15	1.30531e-13	yes	dseq.sig	cdiff.sig	1
Igfbp3	ENSMUSG00000020427	3779.14	82193.8	21.7493	4.4429	2.44e-160	1.47e-157	XLOC_004422	XLOC_004422	chr11:7206090-7213923	p1GFPpos	p1GFPneg	OK	592.554	28.9879	-4.35342	17.9258	0	0	yes	dseq.sig	cdiff.sig	1
Galnt14	ENSMUSG00000024064	64.812	1405.06	21.679	4.43822	7.56e-25	1.42e-23	XLOC_013549	XLOC_013549	chr17:73493749-73710616	p1GFPpos	p1GFPneg	OK	12.5539	0.600038	-4.38693	6.04778	1.4686e-09	2.47551e-08	yes	dseq.sig	cdiff.sig	1
Fam92b	ENSMUSG00000042269	3.51952	75.008	21.312	4.41359	9.93e-11	9.06e-10	XLOC_030023	XLOC_030023	chr8:120166163-120177469	p1GFPpos	p1GFPneg	OK	0.991815	0.0421294	-4.55717	3.7937	0.000148419	0.00109336	yes	dseq.sig	cdiff.sig	1
Nrarp	ENSMUSG00000078202	255.148	5412.8	21.2144	4.40697	1.04e-126	2.95e-124	XLOC_016052	XLOC_016052	chr2:25180757-25183332	p1GFPpos	p1GFPneg	OK	40.9715	1.95922	-4.38627	10.3847	0	0	yes	dseq.sig	cdiff.sig	1
Emid1	ENSMUSG00000034164	910.022	19157.9	21.0522	4.3959	2.36e-41	8.19e-40	XLOC_004393	XLOC_004393	chr11:5069687-5152222	p1GFPpos	p1GFPneg	OK	153.68	7.73135	-4.31307	3.15154	0.00162414	0.00919982	yes	dseq.sig	cdiff.sig	1
Exph5	ENSMUSG00000034584	92.2528	1837.95	19.923	4.31636	2.74e-61	1.7e-59	XLOC_030883	XLOC_030883	chr9:53301669-53381159	p1GFPpos	p1GFPneg	OK	4.54012	0.146149	-4.95722	9.02109	0	0	yes	dseq.sig	cdiff.sig	1
Ccrl1	ENSMUSG00000079355	84.7424	1688.09	19.9203	4.31617	3.33e-91	4.4e-89	XLOC_031816	XLOC_031816	chr9:104063702-104128026	p1GFPpos	p1GFPneg	OK	16.2183	0.831922	-4.28503	3.71563	0.000202697	0.00144218	yes	dseq.sig	cdiff.sig	1
Dgat2	ENSMUSG00000030747	257.896	5078.82	19.6932	4.29963	1.5e-30	3.55e-29	XLOC_027934	XLOC_027934	chr7:99153656-99182713	p1GFPpos	p1GFPneg	OK	45.6113	2.40372	-4.24605	8.80863	0	0	yes	dseq.sig	cdiff.sig	1
Jag1	ENSMUSG00000027276	4185.87	81967.2	19.5819	4.29145	1.11e-107	2.12e-105	XLOC_017739	XLOC_017739	chr2:137081395-137117545	p1GFPpos	p1GFPneg	OK	281.295	14.658	-4.26232	14.9728	0	0	yes	dseq.sig	cdiff.sig	1
Tox2	ENSMUSG00000074607	122.356	2345.74	19.1715	4.26089	8.43e-101	1.43e-98	XLOC_016859	XLOC_016859	chr2:163203191-163324168	p1GFPpos	p1GFPneg	OK	14.4368	0.822702	-4.13324	7.84066	4.44089e-15	1.37043e-13	yes	dseq.sig	cdiff.sig	1
Rassf6	ENSMUSG00000029370	105.514	2012.6	19.0742	4.25355	5.08e-90	6.42e-88	XLOC_023457	XLOC_023457	chr5:90602994-90640691	p1GFPpos	p1GFPneg	OK	14.9146	0.930182	-4.00307	5.23708	1.63134e-07	2.0709e-06	yes	dseq.sig	cdiff.sig	1
Igfbpl1	ENSMUSG00000035551	128.409	2421.11	18.8546	4.23685	1.97e-95	2.85e-93	XLOC_021120	XLOC_021120	chr4:45795886-45826849	p1GFPpos	p1GFPneg	OK	15.7129	0.878845	-4.1602	6.11135	9.87938e-10	1.693e-08	yes	dseq.sig	cdiff.sig	1
Gpr126	ENSMUSG00000039116	2808.17	52786.4	18.7974	4.23246	1.16e-148	5.68e-146	XLOC_002510	XLOC_002510	chr10:14402584-14547768	p1GFPpos	p1GFPneg	OK	129.009	7.45203	-4.1137	14.9534	0	0	yes	dseq.sig	cdiff.sig	1
Pof1b	ENSMUSG00000034607	20.0652	375.912	18.7345	4.22763	2.09e-35	5.93e-34	XLOC_033494	XLOC_033494	chrX:112638331-112698709	p1GFPpos	p1GFPneg	OK	1.72388	0.104319	-4.04659	4.71563	2.40963e-06	2.53251e-05	yes	dseq.sig	cdiff.sig	1
Frzb	ENSMUSG00000027004	717.922	13318.6	18.5516	4.21347	4.01e-137	1.41e-134	XLOC_017317	XLOC_017317	chr2:80411969-80463986	p1GFPpos	p1GFPneg	OK	87.1031	4.9925	-4.12489	11.509	0	0	yes	dseq.sig	cdiff.sig	1
D7Ertd443e	ENSMUSG00000030994	44.9503	828.01	18.4206	4.20325	1.52e-61	9.51e-60	XLOC_028270	XLOC_028270	chr7:134265613-134520098	p1GFPpos	p1GFPneg	OK	6.028	0.344901	-4.12742	6.09322	1.1066e-09	1.88815e-08	yes	dseq.sig	cdiff.sig	1
4930412O13Rik	ENSMUSG00000075535	221.967	4053.78	18.263	4.19085	1.07e-58	6.25e-57	XLOC_015979	XLOC_015979	chr2:9857056-9889790	p1GFPpos	p1GFPneg	OK	23.3197	1.21538	-4.26207	6.62179	3.54887e-11	7.33929e-10	yes	dseq.sig	cdiff.sig	1
Gata3	ENSMUSG00000015619	1764.16	31606.7	17.9161	4.16318	3.78e-136	1.28e-133	XLOC_017029	XLOC_017029	chr2:9857056-9889790	p1GFPpos	p1GFPneg	OK	223.246	12.6786	-4.13816	8.71897	0	0	yes	dseq.sig	cdiff.sig	1
Il7	ENSMUSG00000040329	2.81473	49.8675	17.7166	4.14703	1.24e-06	8.03e-06	XLOC_019180	XLOC_019180	chr3:7572076-7613427	p1GFPpos	p1GFPneg	OK	0.499808	0.0278945	-4.16332	3.43201	0.000599117	0.00379858	yes	dseq.sig	cdiff.sig	1
Col22a1	ENSMUSG00000079022	329.474	5806.19	17.6226	4.13936	6.22e-121	1.5e-118	XLOC_010594	XLOC_010594	chr15:71795783-72034244	p1GFPpos	p1GFPneg	OK	14.4752	0.857011	-4.07812	9.48661	0	0	yes	dseq.sig	cdiff.sig	1
Bcl2l14	ENSMUSG00000030200	37.0523	650.289	17.5506	4.13345	9.21e-52	4.3e-50	XLOC_024937	XLOC_024937	chr6:134323819-134438806	p1GFPpos	p1GFPneg	OK	4.43858	0.225989	-4.29577	6.98073	2.93654e-12	6.85e-11	yes	dseq.sig	cdiff.sig	1
Ephb1	ENSMUSG00000032537	518.952	9103.1	17.5413	4.13269	3.33e-126	9.28e-124	XLOC_031807	XLOC_031807	chr9:101922124-102354693	p1GFPpos	p1GFPneg	OK	33.0956	2.0444	-4.01689	10.7878	0	0	yes	dseq.sig	cdiff.sig	1
Nav2	ENSMUSG00000052512	259.673	4489.54	17.2892	4.1118	8.16e-117	1.83e-114	XLOC_026658	XLOC_026658	chr7:48959072-49610091	p1GFPpos	p1GFPneg	OK	38.4803	3.22394	-3.57722	7.26418	3.75255e-13	9.63548e-12	yes	dseq.sig	cdiff.sig	1
Llgl2	ENSMUSG00000020782	572.162	9765.74	17.0681	4.09323	5.14e-60	3.08e-58	XLOC_004292	XLOC_004292	chr11:115824029-115855780	p1GFPpos	p1GFPneg	OK	41.2651	2.65973	-3.95557	9.5625	0	0	yes	dseq.sig	cdiff.sig	1
Tekt1	ENSMUSG00000020799	72.7443	1232.87	16.948	4.08304	4.68e-73	3.9e-71	XLOC_004743	XLOC_004743	chr11:72344719-72362178	p1GFPpos	p1GFPneg	OK	14.5159	0.893443	-4.02211	6.3526	2.117e-10	3.95373e-09	yes	dseq.sig	cdiff.sig	1
Sox21	ENSMUSG00000061517	459.792	7762.45	16.8825	4.07746	1.63e-118	3.81e-116	XLOC_009557	XLOC_009557	chr14:118232181-118241308	p1GFPpos	p1GFPneg	OK	39.9899	2.44118	-4.03398	9.83638	0	0	yes	dseq.sig	cdiff.sig	1
Egfl6	ENSMUSG00000000402	481.268	8095.62	16.8214	4.07223	1.09e-122	2.75e-120	XLOC_033625	XLOC_033625	chrX:166523006-166585716	p1GFPpos	p1GFPneg	OK	51.0551	3.21519	-3.98908	10.5185	0	0	yes	dseq.sig	cdiff.sig	1
Hopx	ENSMUSG00000059325	10.4942	173.975	16.5782	4.05121	1.69e-09	1.41e-08	XLOC_023417	XLOC_023417	chr5:77086985-77115123	p1GFPpos	p1GFPneg	OK	5.00514	0.287833	-4.12011	5.81542	6.04833e-09	9.39591e-08	yes	dseq.sig	cdiff.sig	1
Plg	ENSMUSG00000059481	3.51952	57.8886	16.4479	4.03983	6.98e-08	5.04e-07	XLOC_012485	XLOC_012485	chr17:12378608-12419384	p1GFPpos	p1GFPneg	OK	0.331531	0.0209173	-3.98637	3.60777	0.000308842	0.00210393	yes	dseq.sig	cdiff.sig	1
Shc3	ENSMUSG00000021448	79.5649	1303.62	16.3843	4.03425	7.67e-57	4.18e-55	XLOC_007921	XLOC_007921	chr13:51423238-51567096	p1GFPpos	p1GFPneg	OK	13.409	0.900659	-3.89608	9.6686	0	0	yes	dseq.sig	cdiff.sig	1
1700016K19Rik	ENSMUSG00000053783	4.78548	78.0918	16.3185	4.02843	1.63e-09	1.37e-08	XLOC_003919	XLOC_003919	chr11:75999911-76003923	p1GFPpos	p1GFPneg	OK	1.57591	0.109551	-3.84651	3.63282	0.000280338	0.00193471	yes	dseq.sig	cdiff.sig	1
Kremen1	ENSMUSG00000020393	3430.16	55934.3	16.3066	4.02738	3.28e-137	1.17e-134	XLOC_004394	XLOC_004394	chr11:5191552-5261610	p1GFPpos	p1GFPneg	OK	175.027	11.2224	-3.96313	15.9166	0	0	yes	dseq.sig	cdiff.sig	1
Rbm24	ENSMUSG00000038132	110.06	1788	16.2457	4.02199	1.96e-82	2.06e-80	XLOC_007425	XLOC_007425	chr13:46418102-46431285	p1GFPpos	p1GFPneg	OK	10.0114	0.642077	-3.96275	7.94595	1.9984e-15	6.32338e-14	yes	dseq.sig	cdiff.sig	1
Dsc2	ENSMUSG00000024331	50.8775	817.109	16.0603	4.00543	1.61e-57	9.04e-56	XLOC_014366	XLOC_014366	chr18:20030593-20059554	p1GFPpos	p1GFPneg	OK	3.20145	0.196377	-4.02703	6.4689	9.87215e-11	1.92568e-09	yes	dseq.sig	cdiff.sig	1
C330021F23Rik	ENSMUSG00000065952	6.95975	111.715	16.0515	4.00464	6.88e-13	7.3e-12	XLOC_028902	XLOC_028902	chr8:3567963-3585142	p1GFPpos	p1GFPneg	OK	2.04111	0.155711	-3.71241	3.36546	0.000764173	0.00471814	yes	dseq.sig	cdiff.sig	1
Acbd7	ENSMUSG00000026644	45.5608	729.511	16.0118	4.00107	1.71e-53	8.32e-52	XLOC_015958	XLOC_015958	chr2:3335925-3340997	p1GFPpos	p1GFPneg	OK	24.258	1.57924	-3.94116	6.37454	1.83507e-10	3.45442e-09	yes	dseq.sig	cdiff.sig	1
E330013P04Rik	ENSMUSG00000053117	151.189	2417.37	15.9891	3.99902	3.83e-89	4.78e-87	XLOC_015333	XLOC_015333	chr19:60144583-60163420	p1GFPpos	p1GFPneg	OK	21.7394	1.27171	-4.09547	6.05298	1.42193e-09	2.39855e-08	yes	dseq.sig	cdiff.sig	1
Cyp2g1	ENSMUSG00000049685	6.83553	109.146	15.9674	3.99706	5.17e-13	5.53e-12	XLOC_026437	XLOC_026437	chr7:26808926-26821197	p1GFPpos	p1GFPneg	OK	0.939787	0.0608396	-3.94925	4.27998	1.86912e-05	0.000165521	yes	dseq.sig	cdiff.sig	1
Ildr1	ENSMUSG00000022900	413.606	6602.46	15.9632	3.99668	2.66e-110	5.37e-108	XLOC_011485	XLOC_011485	chr16:36693602-36730233	p1GFPpos	p1GFPneg	OK	35.7361	2.41942	-3.88465	8.19627	2.22045e-16	7.48571e-15	yes	dseq.sig	cdiff.sig	1
Emb	ENSMUSG00000021728	299.948	4756.11	15.8564	3.987	8.41e-109	1.66e-106	XLOC_007686	XLOC_007686	chr13:117220041-117277569	p1GFPpos	p1GFPneg	OK	34.5147	2.25628	-3.93519	8.97728	0	0	yes	dseq.sig	cdiff.sig	1
Cd164l2	ENSMUSG00000028865	68.3808	1080.71	15.8042	3.98224	3.62e-24	6.61e-23	XLOC_020775	XLOC_020775	chr4:133212895-133224987	p1GFPpos	p1GFPneg	OK	16.8801	1.06828	-3.98197	6.27882	3.41153e-10	6.22427e-09	yes	dseq.sig	cdiff.sig	1
Soat2	ENSMUSG00000023045	10.8863	171.61	15.7639	3.97855	4.13e-12	4.16e-11	XLOC_010399	XLOC_010399	chr15:102150459-102163614	p1GFPpos	p1GFPneg	OK	1.4974	0.0472992	-4.9845	4.31579	1.5903e-05	0.000143254	yes	dseq.sig	cdiff.sig	1
Pkp3	ENSMUSG00000054065	226.55	3555.61	15.6946	3.97219	9.28e-35	2.58e-33	XLOC_027180	XLOC_027180	chr7:141078228-141090644	p1GFPpos	p1GFPneg	OK	18.344	1.31857	-3.79826	7.8706	3.55271e-15	1.10498e-13	yes	dseq.sig	cdiff.sig	1
Myo3b	ENSMUSG00000042064	96.8603	1517.17	15.6635	3.96934	8.39e-76	7.47e-74	XLOC_016280	XLOC_016280	chr2:70039099-70429292	p1GFPpos	p1GFPneg	OK	5.53338	0.421668	-3.71398	5.47814	4.29821e-08	5.93634e-07	yes	dseq.sig	cdiff.sig	1
Col4a4	ENSMUSG00000067158	165.042	2571.52	15.581	3.96172	4.69e-20	7.21e-19	XLOC_000939	XLOC_000939	chr1:82316080-82722059	p1GFPpos	p1GFPneg	OK	6.73262	0.761573	-3.14411	5.06988	3.98077e-07	4.80863e-06	yes	dseq.sig	cdiff.sig	1
Ace	ENSMUSG00000020681	188.901	2913.74	15.4247	3.94717	1.18e-93	1.63e-91	XLOC_004230	XLOC_004230	chr11:105967944-105989964	p1GFPpos	p1GFPneg	OK	11.2645	0.79686	-3.82131	8.36277	0	0	yes	dseq.sig	cdiff.sig	1
Cngb1	ENSMUSG00000031789	30.5295	465.365	15.2431	3.93009	8.19e-39	2.62e-37	XLOC_029914	XLOC_029914	chr8:95239004-95306585	p1GFPpos	p1GFPneg	OK	2.46427	0.143841	-4.09861	5.01103	5.4139e-07	6.37404e-06	yes	dseq.sig	cdiff.sig	1
1600029D21Rik	ENSMUSG00000032068	110.76	1680.9	15.176	3.92372	3.08e-60	1.86e-58	XLOC_030865	XLOC_030865	chr9:50488798-50511310	p1GFPpos	p1GFPneg	OK	14.8718	1.09803	-3.75959	6.79007	1.12079e-11	2.45952e-10	yes	dseq.sig	cdiff.sig	1
Prss36	ENSMUSG00000070371	427.512	6439.23	15.0621	3.91285	4.22e-49	1.82e-47	XLOC_028234	XLOC_028234	chr7:127932629-127946943	p1GFPpos	p1GFPneg	OK	55.2914	4.78171	-3.53146	6.72222	1.78979e-11	3.80431e-10	yes	dseq.sig	cdiff.sig	1
Kcna5	ENSMUSG00000045534	11.1197	167.135	15.0305	3.90982	3.49e-17	4.71e-16	XLOC_025529	XLOC_025529	chr6:126532550-126535555	p1GFPpos	p1GFPneg	OK	1.31743	0.092775	-3.82785	5.3599	8.327e-08	1.10251e-06	yes	dseq.sig	cdiff.sig	1
Raver2	ENSMUSG00000035275	2502.23	36964.1	14.7725	3.88484	8.99e-130	2.73e-127	XLOC_020545	XLOC_020545	chr4:101069035-101265282	p1GFPpos	p1GFPneg	OK	144.705	10.2741	-3.81603	8.57861	0	0	yes	dseq.sig	cdiff.sig	1
Gipc2	ENSMUSG00000039131	13.4032	195.409	14.5792	3.86584	6.85e-20	1.04e-18	XLOC_019745	XLOC_019745	chr3:152093840-152166262	p1GFPpos	p1GFPneg	OK	2.54091	0.146796	-4.11346	3.47566	0.000509606	0.00329002	yes	dseq.sig	cdiff.sig	1
D430041D05Rik	ENSMUSG00000068373	1164.65	16976.5	14.5765	3.86557	4.45e-107	8.42e-105	XLOC_017534	XLOC_017534	chr2:104142933-104410674	p1GFPpos	p1GFPneg	OK	25.339	2.03941	-3.63514	9.88034	0	0	yes	dseq.sig	cdiff.sig	1
Me3	ENSMUSG00000030621	201.122	2931.46	14.5755	3.86548	5.37e-94	7.53e-92	XLOC_026782	XLOC_026782	chr7:89631992-89856494	p1GFPpos	p1GFPneg	OK	9.36996	0.413268	-4.5029	8.36165	0	0	yes	dseq.sig	cdiff.sig	1
Krt8	ENSMUSG00000049382	790.814	11475.9	14.5115	3.85912	4.48e-39	1.45e-37	XLOC_010911	XLOC_010911	chr15:101996707-102004633	p1GFPpos	p1GFPneg	OK	93.8088	7.60044	-3.62557	9.15781	0	0	yes	dseq.sig	cdiff.sig	1
Ccdc88c	ENSMUSG00000021182	569.725	8233.16	14.4511	3.85311	1.57e-111	3.24e-109	XLOC_006585	XLOC_006585	chr12:100911414-101028983	p1GFPpos	p1GFPneg	OK	22.0221	1.63963	-3.74751	10.2688	0	0	yes	dseq.sig	cdiff.sig	1
B4galnt3	ENSMUSG00000041372	2538.67	36412	14.343	3.84227	2.83e-118	6.55e-116	XLOC_025481	XLOC_025481	chr6:120093379-120302990	p1GFPpos	p1GFPneg	OK	144.053	11.3119	-3.67069	12.5619	0	0	yes	dseq.sig	cdiff.sig	1
Accn1	ENSMUSG00000020704	65.1846	922.513	14.1523	3.82297	2.85e-31	6.97e-30	XLOC_004828	XLOC_004828	chr11:80880164-81968396	p1GFPpos	p1GFPneg	OK	4.74375	0.364831	-3.70072	5.81069	6.2216e-09	9.63109e-08	yes	dseq.sig	cdiff.sig	1
Rassf9	ENSMUSG00000044921	146.12	2059.99	14.0979	3.81741	7.05e-74	6.02e-72	XLOC_002334	XLOC_002334	chr10:102510603-102551271	p1GFPpos	p1GFPneg	OK	14.9553	1.20142	-3.63784	6.15899	7.32122e-10	1.28433e-08	yes	dseq.sig	cdiff.sig	1
Fshb	ENSMUSG00000027120	4.78548	67.451	14.0949	3.8171	1.14e-07	8.09e-07	XLOC_017551	XLOC_017551	chr2:107056140-107059651	p1GFPpos	p1GFPneg	OK	0.779693	0.0608022	-3.68071	3.64543	0.00026695	0.00184938	yes	dseq.sig	cdiff.sig	1
Aqp11	ENSMUSG00000042797	352.167	4880.99	13.8599	3.79284	3.66e-100	6.12e-98	XLOC_027924	XLOC_027924	chr7:97696172-97738247	p1GFPpos	p1GFPneg	OK	68.5579	4.98013	-3.78307	5.77669	7.61841e-09	1.16714e-07	yes	dseq.sig	cdiff.sig	1
Pvrl4	ENSMUSG00000006411	135.253	1872.68	13.8457	3.79137	9.34e-57	5.07e-55	XLOC_000556	XLOC_000556	chr1:171370137-171388287	p1GFPpos	p1GFPneg	OK	9.1358	0.726713	-3.65207	6.76595	1.32434e-11	2.88482e-10	yes	dseq.sig	cdiff.sig	1
Dock5	ENSMUSG00000044447	1484.26	20256.5	13.6476	3.77057	1.13e-120	2.67e-118	XLOC_009454	XLOC_009454	chr14:67751927-67933572	p1GFPpos	p1GFPneg	OK	32.2189	2.42755	-3.73033	12.616	0	0	yes	dseq.sig	cdiff.sig	1
Otog	ENSMUSG00000009487	9386.79	127901	13.6257	3.76826	1.05e-100	1.76e-98	XLOC_026646	XLOC_026646	chr7:46240912-46312695	p1GFPpos	p1GFPneg	OK	239.75	18.0358	-3.7326	14.2157	0	0	yes	dseq.sig	cdiff.sig	1
Sfn	ENSMUSG00000047281	33.8305	456.931	13.5065	3.75558	3.61e-37	1.09e-35	XLOC_021537	XLOC_021537	chr4:133600555-133602168	p1GFPpos	p1GFPneg	OK	4.85859	0.360219	-3.75359	6.53669	6.28966e-11	1.25475e-09	yes	dseq.sig	cdiff.sig	1
Ccdc68	ENSMUSG00000038903	53.99	726.424	13.4548	3.75005	7.66e-49	3.29e-47	XLOC_014275	XLOC_014275	chr18:69924922-69969485	p1GFPpos	p1GFPneg	OK	12.7156	1.0872	-3.54792	5.24661	1.54921e-07	1.97506e-06	yes	dseq.sig	cdiff.sig	1
Scube2	ENSMUSG00000007279	76.3581	1019.38	13.35	3.73876	6.98e-12	6.91e-11	XLOC_028119	XLOC_028119	chr7:109797565-109865679	p1GFPpos	p1GFPneg	OK	4.44781	0.337947	-3.71823	6.74122	1.57057e-11	3.3716e-10	yes	dseq.sig	cdiff.sig	1
Tacstd2	ENSMUSG00000051397	15.5925	203.022	13.0205	3.70272	7.98e-10	6.84e-09	XLOC_025272	XLOC_025272	chr6:67534054-67537442	p1GFPpos	p1GFPneg	OK	4.02871	0.395689	-3.34788	5.31732	1.05306e-07	1.36979e-06	yes	dseq.sig	cdiff.sig	1
Fam83b	ENSMUSG00000032358	46.951	607.303	12.9348	3.69319	4.71e-34	1.28e-32	XLOC_031713	XLOC_031713	chr9:76487480-76567097	p1GFPpos	p1GFPneg	OK	2.68537	0.227433	-3.5616	5.13799	2.77696e-07	3.42959e-06	yes	dseq.sig	cdiff.sig	1
Hey2	ENSMUSG00000019789	569.62	7358.57	12.9184	3.69135	5.89e-105	1.09e-102	XLOC_002571	XLOC_002571	chr10:30832352-30843043	p1GFPpos	p1GFPneg	OK	51.3855	4.21909	-3.60636	8.83362	0	0	yes	dseq.sig	cdiff.sig	1
Tmod1	ENSMUSG00000028328	1197.7	15382.8	12.8436	3.68297	1.6e-106	3.01e-104	XLOC_020393	XLOC_020393	chr4:46039221-46138475	p1GFPpos	p1GFPneg	OK	86.0464	7.93973	-3.43795	7.59106	3.17524e-14	9.03399e-13	yes	dseq.sig	cdiff.sig	1
Smpx	ENSMUSG00000041476	82.3946	1047.02	12.7073	3.66759	4.47e-59	2.63e-57	XLOC_033087	XLOC_033087	chrX:157698972-157752591	p1GFPpos	p1GFPneg	OK	20.5616	1.87423	-3.45558	5.60486	2.08418e-08	3.01557e-07	yes	dseq.sig	cdiff.sig	1
Ppp2r2b	ENSMUSG00000024500	576.508	7291.19	12.6472	3.66074	1.33e-43	4.94e-42	XLOC_014460	XLOC_014460	chr18:42645268-43059741	p1GFPpos	p1GFPneg	OK	60.4684	6.1907	-3.28801	6.41237	1.43272e-10	2.73393e-09	yes	dseq.sig	cdiff.sig	1
Olfr1372-ps1	ENSMUSG00000084141	76.5616	967.797	12.6408	3.66001	2.67e-56	1.44e-54	XLOC_004561	XLOC_004561	chr11:52154875-52157907	p1GFPpos	p1GFPneg	OK	18.0462	1.64955	-3.45155	7.90017	2.88658e-15	9.03724e-14	yes	dseq.sig	cdiff.sig	1
Fam19a3	ENSMUSG00000055865	72.044	895.825	12.4344	3.63627	2.22e-54	1.12e-52	XLOC_019563	XLOC_019563	chr3:104767404-104777547	p1GFPpos	p1GFPneg	OK	3.16545	0.258376	-3.61487	5.75643	8.59118e-09	1.30855e-07	yes	dseq.sig	cdiff.sig	1
Pou4f3	ENSMUSG00000024497	47.358	581.61	12.2811	3.61837	5.89e-20	9.01e-19	XLOC_014155	XLOC_014155	chr18:42393476-42397434	p1GFPpos	p1GFPneg	OK	8.98164	0.864547	-3.37696	6.41179	1.43817e-10	2.74212e-09	yes	dseq.sig	cdiff.sig	1
Rhpn2	ENSMUSG00000030494	530.605	6504.78	12.2592	3.61579	8.59e-96	1.26e-93	XLOC_026530	XLOC_026530	chr7:35334236-35396767	p1GFPpos	p1GFPneg	OK	31.1947	2.69117	-3.535	8.22761	2.22045e-16	7.48571e-15	yes	dseq.sig	cdiff.sig	1
Gm10451	ENSMUSG00000073000	42.1954	516.11	12.2314	3.61252	8.51e-36	2.45e-34	XLOC_006031	XLOC_006031	chr12:76444253-76454172	p1GFPpos	p1GFPneg	OK	6.43332	0.636363	-3.33764	3.16303	0.00156135	0.00887814	yes	dseq.sig	cdiff.sig	1
Gipc3	ENSMUSG00000034872	24.4631	298.546	12.2039	3.60927	1.76e-06	1.12e-05	XLOC_002804	XLOC_002804	chr10:81328707-81343330	p1GFPpos	p1GFPneg	OK	4.34342	0.401259	-3.43623	6.11292	9.78235e-10	1.67758e-08	yes	dseq.sig	cdiff.sig	1
Mgst3	ENSMUSG00000026688	682.308	8284.86	12.1424	3.60198	1.19e-99	1.95e-97	XLOC_001242	XLOC_001242	chr1:167372383-167393797	p1GFPpos	p1GFPneg	OK	286.604	23.9239	-3.58254	9.80471	0	0	yes	dseq.sig	cdiff.sig	1
Lgr5	ENSMUSG00000020140	1556.94	18883.9	12.1289	3.60037	1.17e-21	1.92e-20	XLOC_002922	XLOC_002922	chr10:115450313-115587780	p1GFPpos	p1GFPneg	OK	65.1522	5.68494	-3.5186	10.2777	0	0	yes	dseq.sig	cdiff.sig	1
Stx3	ENSMUSG00000041488	382.662	4626	12.089	3.59562	2.37e-90	3.03e-88	XLOC_015486	XLOC_015486	chr19:11770414-11821183	p1GFPpos	p1GFPneg	OK	21.2772	1.56208	-3.76777	5.6427	1.67403e-08	2.44602e-07	yes	dseq.sig	cdiff.sig	1
Gng4	ENSMUSG00000021303	10.9162	130.529	11.9573	3.57982	4.12e-12	4.15e-11	XLOC_007254	XLOC_007254	chr13:13784538-13827895	p1GFPpos	p1GFPneg	OK	0.796747	0.0718772	-3.47052	4.37858	1.19457e-05	0.000110504	yes	dseq.sig	cdiff.sig	1
Hspa2	ENSMUSG00000059970	267.324	3191.14	11.9374	3.57741	5.03e-84	5.44e-82	XLOC_006029	XLOC_006029	chr12:76403740-76406992	p1GFPpos	p1GFPneg	OK	21.924	1.99255	-3.45982	8.38517	0	0	yes	dseq.sig	cdiff.sig	1
2010317E24Rik	ENSMUSG00000026955	339.546	4046.79	11.9182	3.5751	3.64e-38	1.14e-36	XLOC_016061	XLOC_016061	chr2:25371980-25385162	p1GFPpos	p1GFPneg	OK	17.6104	1.51933	-3.53492	7.17032	7.4829e-13	1.86679e-11	yes	dseq.sig	cdiff.sig	1
Chst4	ENSMUSG00000035930	9.55599	113.772	11.9058	3.5736	2.9e-11	2.75e-10	XLOC_029978	XLOC_029978	chr8:110028737-110057489	p1GFPpos	p1GFPneg	OK	0.853168	0.0835734	-3.35171	3.60474	0.000312467	0.00212618	yes	dseq.sig	cdiff.sig	1
Gstm6	ENSMUSG00000068762	26.4638	312.573	11.8113	3.5621	1.98e-26	3.98e-25	XLOC_019592	XLOC_019592	chr3:107938847-107943777	p1GFPpos	p1GFPneg	OK	6.09387	0.407706	-3.90176	6.01961	1.74835e-09	2.91802e-08	yes	dseq.sig	cdiff.sig	1
Hcn4	ENSMUSG00000032338	165.62	1954.43	11.8007	3.5608	6.98e-20	1.06e-18	XLOC_030934	XLOC_030934	chr9:58823511-58860955	p1GFPpos	p1GFPneg	OK	8.73493	0.812034	-3.42719	7.3977	1.38556e-13	3.7486e-12	yes	dseq.sig	cdiff.sig	1
Chmp4c	ENSMUSG00000027536	167.674	1975.23	11.7802	3.55829	1.03e-70	8.05e-69	XLOC_018607	XLOC_018607	chr3:10366421-10400757	p1GFPpos	p1GFPneg	OK	18.0556	1.57135	-3.52237	5.38957	7.06276e-08	9.46827e-07	yes	dseq.sig	cdiff.sig	1
Cldn7	ENSMUSG00000018569	346.46	4079.36	11.7744	3.55758	1.47e-84	1.65e-82	XLOC_003832	XLOC_003832	chr11:69964778-69967886	p1GFPpos	p1GFPneg	OK	62.3406	5.37509	-3.53581	8.4213	0	0	yes	dseq.sig	cdiff.sig	1
Fam183b	ENSMUSG00000049154	4.55203	53.3128	11.7119	3.5499	1e-06	6.55e-06	XLOC_004612	XLOC_004612	chr11:58792801-58801960	p1GFPpos	p1GFPneg	OK	1.91166	0.152111	-3.65163	3.17191	0.00151439	0.00865263	yes	dseq.sig	cdiff.sig	1
BC066135	ENSMUSG00000038980	50.8581	595.332	11.7057	3.54914	1.04e-37	3.2e-36	XLOC_017992	XLOC_017992	chr2:180275317-180289912	p1GFPpos	p1GFPneg	OK	4.29083	0.449894	-3.2536	4.84455	1.26896e-06	1.40207e-05	yes	dseq.sig	cdiff.sig	1
Olfr1508	ENSMUSG00000057564	6.53776	75.9839	11.6223	3.53883	1.47e-08	1.13e-07	XLOC_009324	XLOC_009324	chr14:52462720-52467461	p1GFPpos	p1GFPneg	OK	0.64261	0.0542553	-3.56611	3.63625	0.000276631	0.00191141	yes	dseq.sig	cdiff.sig	1
Smagp	ENSMUSG00000053559	154.359	1792.57	11.613	3.53767	1.65e-70	1.29e-68	XLOC_010879	XLOC_010879	chr15:100621339-100636865	p1GFPpos	p1GFPneg	OK	34.1938	3.1317	-3.44872	7.49467	6.63913e-14	1.84897e-12	yes	dseq.sig	cdiff.sig	1
Shroom1	ENSMUSG00000018387	435.743	5026.36	11.5351	3.52796	1.25e-37	3.82e-36	XLOC_003689	XLOC_003689	chr11:53452414-53471937	p1GFPpos	p1GFPneg	OK	21.4448	1.95571	-3.45486	7.38844	1.48548e-13	4.00066e-12	yes	dseq.sig	cdiff.sig	1
Prkcq	ENSMUSG00000026778	590.486	6803.65	11.5221	3.52633	3.82e-95	5.47e-93	XLOC_016000	XLOC_016000	chr2:11172104-11301348	p1GFPpos	p1GFPneg	OK	31.274	2.03245	-3.94367	8.78535	0	0	yes	dseq.sig	cdiff.sig	1
Kcna10	ENSMUSG00000042861	13.1997	151.661	11.4897	3.52227	7.77e-14	8.76e-13	XLOC_019003	XLOC_019003	chr3:107183114-107195721	p1GFPpos	p1GFPneg	OK	1.47929	0.134212	-3.46232	3.35983	0.000779909	0.00480599	yes	dseq.sig	cdiff.sig	1
Pkhd1l1	ENSMUSG00000038725	228.413	2611.4	11.4328	3.51511	3.23e-57	1.8e-55	XLOC_010104	XLOC_010104	chr15:44457508-44601354	p1GFPpos	p1GFPneg	OK	4.94459	0.413205	-3.58092	3.39674	0.000681935	0.00426322	yes	dseq.sig	cdiff.sig	1
Grxcr2	ENSMUSG00000073574	82.6325	939.214	11.3662	3.50667	5.25e-53	2.53e-51	XLOC_014453	XLOC_014453	chr18:41985246-42025980	p1GFPpos	p1GFPneg	OK	9.70782	0.812255	-3.57914	5.87331	4.27175e-09	6.76289e-08	yes	dseq.sig	cdiff.sig	1
Sh3bgr	ENSMUSG00000040666	26.2752	295.865	11.2602	3.49316	4.57e-24	8.28e-23	XLOC_011647	XLOC_011647	chr16:96200469-96228933	p1GFPpos	p1GFPneg	OK	3.96649	0.397967	-3.31714	4.04809	5.16366e-05	0.000420835	yes	dseq.sig	cdiff.sig	1
Lair1	ENSMUSG00000055541	57.2311	641.853	11.2151	3.48737	3.16e-43	1.15e-41	XLOC_027233	XLOC_027233	chr7:4007072-4063204	p1GFPpos	p1GFPneg	OK	3.55123	0.3512	-3.33795	6.74701	1.50921e-11	3.25167e-10	yes	dseq.sig	cdiff.sig	1
Bcar3	ENSMUSG00000028121	387.713	4347.14	11.2122	3.487	1.95e-88	2.4e-86	XLOC_019052	XLOC_019052	chr3:122419779-122530182	p1GFPpos	p1GFPneg	OK	20.4768	1.94063	-3.39939	8.62673	0	0	yes	dseq.sig	cdiff.sig	1
Dpp4	ENSMUSG00000035000	927.138	10302.8	11.1125	3.47411	6.08e-98	9.24e-96	XLOC_017256	XLOC_017256	chr2:62046357-62412302	p1GFPpos	p1GFPneg	OK	35.5557	3.46905	-3.35747	8.13042	4.44089e-16	1.46791e-14	yes	dseq.sig	cdiff.sig	1
Tppp	ENSMUSG00000021573	213.395	2370.07	11.1065	3.47333	1.5e-69	1.13e-67	XLOC_007560	XLOC_007560	chr13:74009418-74036095	p1GFPpos	p1GFPneg	OK	7.72708	0.764811	-3.33675	6.5931	4.30744e-11	8.80815e-10	yes	dseq.sig	cdiff.sig	1
Dsg2	ENSMUSG00000044393	152.142	1687.11	11.0891	3.47107	1.09e-29	2.48e-28	XLOC_014063	XLOC_014063	chr18:20558115-20604648	p1GFPpos	p1GFPneg	OK	5.21892	0.504992	-3.36942	7.39402	1.42553e-13	3.84357e-12	yes	dseq.sig	cdiff.sig	1
Thbs1	ENSMUSG00000040152	4750	52370.7	11.0254	3.46276	8.52e-92	1.15e-89	XLOC_016539	XLOC_016539	chr2:118033872-118127134	p1GFPpos	p1GFPneg	OK	144.962	14.078	-3.36416	14.0188	0	0	yes	dseq.sig	cdiff.sig	1
Fbxo32	ENSMUSG00000022358	684.509	7543.58	11.0204	3.46211	1.42e-53	6.95e-52	XLOC_010557	XLOC_010557	chr15:58175878-58253375	p1GFPpos	p1GFPneg	OK	37.8249	3.41422	-3.46971	10.7306	0	0	yes	dseq.sig	cdiff.sig	1
Aldoc	ENSMUSG00000017390	1046.98	11511.1	10.9946	3.45872	1.04e-94	1.48e-92	XLOC_003949	XLOC_003949	chr11:78323048-78326761	p1GFPpos	p1GFPneg	OK	120.738	11.6366	-3.37514	9.73319	0	0	yes	dseq.sig	cdiff.sig	1
Scel	ENSMUSG00000022123	10.385	113.872	10.965	3.45484	1.55e-11	1.5e-10	XLOC_009071	XLOC_009071	chr14:103513100-103613346	p1GFPpos	p1GFPneg	OK	0.662869	0.0472737	-3.80961	4.27823	1.88381e-05	0.000166635	yes	dseq.sig	cdiff.sig	1
Epcam	ENSMUSG00000045394	2673.9	29269.3	10.9463	3.45237	2.47e-98	3.83e-96	XLOC_013023	XLOC_013023	chr17:87635914-87651127	p1GFPpos	p1GFPneg	OK	273.093	26.1073	-3.38687	12.2167	0	0	yes	dseq.sig	cdiff.sig	1
Krt18	ENSMUSG00000023043	712.179	7782.62	10.9279	3.44994	6.69e-40	2.23e-38	XLOC_010395	XLOC_010395	chr15:102027607-102032098	p1GFPpos	p1GFPneg	OK	79.324	8.45025	-3.23069	7.66205	1.82077e-14	5.34061e-13	yes	dseq.sig	cdiff.sig	1
Cdcp2	ENSMUSG00000047636	7.38173	80.2518	10.8717	3.4425	4.66e-08	3.43e-07	XLOC_020571	XLOC_020571	chr4:107096890-107114364	p1GFPpos	p1GFPneg	OK	0.871999	0.0736191	-3.56617	3.49628	0.000471802	0.00307274	yes	dseq.sig	cdiff.sig	1
Igsf9	ENSMUSG00000037995	1288.77	13994.6	10.8589	3.44081	2.94e-84	3.23e-82	XLOC_000573	XLOC_000573	chr1:172481765-172498877	p1GFPpos	p1GFPneg	OK	48.1457	4.79112	-3.32897	9.69817	0	0	yes	dseq.sig	cdiff.sig	1
Grhl2	ENSMUSG00000022286	372.109	4038.66	10.8534	3.44008	1.5e-62	9.75e-61	XLOC_010086	XLOC_010086	chr15:37229227-37363569	p1GFPpos	p1GFPneg	OK	13.4058	1.39707	-3.26239	7.04889	1.80345e-12	4.30864e-11	yes	dseq.sig	cdiff.sig	1
Barhl1	ENSMUSG00000026805	89.9842	969.921	10.7788	3.43012	2.36e-10	2.1e-09	XLOC_017129	XLOC_017129	chr2:28907679-28918006	p1GFPpos	p1GFPneg	OK	5.08246	0.525032	-3.27505	5.44093	5.30022e-08	7.21927e-07	yes	dseq.sig	cdiff.sig	1
Kcnj16	ENSMUSG00000051497	92.7153	992.831	10.7084	3.42067	3.88e-51	1.78e-49	XLOC_004260	XLOC_004260	chr11:110968032-111035808	p1GFPpos	p1GFPneg	OK	5.10278	0.54011	-3.23996	5.45529	4.88924e-08	6.67638e-07	yes	dseq.sig	cdiff.sig	1
Tram2	ENSMUSG00000041779	1880.77	20084.1	10.6787	3.41666	1.82e-102	3.22e-100	XLOC_000735	XLOC_000735	chr1:20951542-21079225	p1GFPpos	p1GFPneg	OK	47.2966	4.85373	-3.28457	4.4856	7.27091e-06	6.9709e-05	yes	dseq.sig	cdiff.sig	1
Mylk3	ENSMUSG00000031698	17.5183	186.104	10.6234	3.40917	1.92e-17	2.63e-16	XLOC_029861	XLOC_029861	chr8:85324336-85381127	p1GFPpos	p1GFPneg	OK	0.918453	0.0772441	-3.57171	4.92954	8.24219e-07	9.43671e-06	yes	dseq.sig	cdiff.sig	1
Daam2	ENSMUSG00000040260	4533.09	48050.5	10.5999	3.40599	9.25e-104	1.69e-101	XLOC_013457	XLOC_013457	chr17:49428359-49564784	p1GFPpos	p1GFPneg	OK	124.489	12.1646	-3.35525	13.3831	0	0	yes	dseq.sig	cdiff.sig	1
Angpt1	ENSMUSG00000022309	596.048	6283.45	10.5419	3.39806	1.7e-90	2.18e-88	XLOC_010525	XLOC_010525	chr15:42424665-42679677	p1GFPpos	p1GFPneg	OK	27.0548	2.7319	-3.30791	8.40551	0	0	yes	dseq.sig	cdiff.sig	1
Lhx3	ENSMUSG00000026934	40.7903	429.488	10.5292	3.39632	2.24e-10	2e-09	XLOC_017097	XLOC_017097	chr2:26200211-26208284	p1GFPpos	p1GFPneg	OK	3.24273	0.314073	-3.36804	4.22999	2.33699e-05	0.000203928	yes	dseq.sig	cdiff.sig	1
St14	ENSMUSG00000031995	579.88	6094.55	10.51	3.39369	1.18e-65	8.24e-64	XLOC_031409	XLOC_031409	chr9:31087518-31131810	p1GFPpos	p1GFPneg	OK	25.414	2.60095	-3.28851	8.40287	0	0	yes	dseq.sig	cdiff.sig	1
Ptprz1	ENSMUSG00000068748	1970.83	20658.3	10.4821	3.38985	1.7e-101	2.97e-99	XLOC_024409	XLOC_024409	chr6:22875478-23054944	p1GFPpos	p1GFPneg	OK	47.9213	4.88055	-3.29555	10.3245	0	0	yes	dseq.sig	cdiff.sig	1
Ripk4	ENSMUSG00000005251	249.539	2615.09	10.4797	3.38952	1.13e-69	8.56e-68	XLOC_012063	XLOC_012063	chr16:97741934-97763755	p1GFPpos	p1GFPneg	OK	12.612	1.29823	-3.28018	6.29702	3.03417e-10	5.58306e-09	yes	dseq.sig	cdiff.sig	1
Fcrlb	ENSMUSG00000070524	112.249	1169.85	10.4219	3.38155	4.6e-16	5.85e-15	XLOC_001255	XLOC_001255	chr1:170906758-170913805	p1GFPpos	p1GFPneg	OK	14.0134	1.20438	-3.54044	7.71862	1.17684e-14	3.4995e-13	yes	dseq.sig	cdiff.sig	1
Wipf3	ENSMUSG00000086040	420.881	4374.85	10.3945	3.37775	7.22e-81	7.26e-79	XLOC_024580	XLOC_024580	chr6:54039931-54505246	p1GFPpos	p1GFPneg	OK	14.9486	1.60169	-3.22235	6.75258	1.45237e-11	3.14062e-10	yes	dseq.sig	cdiff.sig	1
Otof	ENSMUSG00000062372	684.805	7107.07	10.3782	3.37549	1.15e-27	2.42e-26	XLOC_023267	XLOC_023267	chr5:30367062-30462270	p1GFPpos	p1GFPneg	OK	16.4593	1.64442	-3.32326	8.09903	4.44089e-16	1.46791e-14	yes	dseq.sig	cdiff.sig	1
Rnf128	ENSMUSG00000031438	315.536	3250.62	10.3019	3.36484	1.48e-75	1.3e-73	XLOC_033017	XLOC_033017	chrX:139563339-139673145	p1GFPpos	p1GFPneg	OK	23.2358	2.25494	-3.36519	6.96349	3.31934e-12	7.6975e-11	yes	dseq.sig	cdiff.sig	1
Zfp459	ENSMUSG00000055560	109.901	1130.66	10.288	3.36289	3.01e-52	1.42e-50	XLOC_008035	XLOC_008035	chr13:67402767-67421534	p1GFPpos	p1GFPneg	OK	5.72706	0.529291	-3.43566	5.66125	1.50274e-08	2.2173e-07	yes	dseq.sig	cdiff.sig	1
Mfsd6l	ENSMUSG00000048329	25.6947	263.119	10.2402	3.35617	1.26e-19	1.9e-18	XLOC_003803	XLOC_003803	chr11:68556185-68558245	p1GFPpos	p1GFPneg	OK	2.38959	0.226621	-3.39841	5.10109	3.37709e-07	4.12775e-06	yes	dseq.sig	cdiff.sig	1
Mycl1	ENSMUSG00000028654	714.059	7233.13	10.1296	3.3405	8.97e-89	1.11e-86	XLOC_020683	XLOC_020683	chr4:122996051-123002510	p1GFPpos	p1GFPneg	OK	38.0804	3.93724	-3.27379	8.68318	0	0	yes	dseq.sig	cdiff.sig	1
Loxhd1	ENSMUSG00000032818	212.205	2145.93	10.1125	3.33807	4.49e-27	9.24e-26	XLOC_014299	XLOC_014299	chr18:77281518-77444672	p1GFPpos	p1GFPneg	OK	4.80625	0.480832	-3.32131	6.00739	1.88538e-09	3.13349e-08	yes	dseq.sig	cdiff.sig	1
Ccdc108	ENSMUSG00000047021	46.2356	466.81	10.0963	3.33576	3.78e-17	5.09e-16	XLOC_000911	XLOC_000911	chr1:74902079-74935604	p1GFPpos	p1GFPneg	OK	1.47649	0.217962	-2.76003	3.46505	0.000530123	0.0034067	yes	dseq.sig	cdiff.sig	1
Dync1i1	ENSMUSG00000029757	670.973	6754.9	10.0673	3.33161	2.59e-82	2.72e-80	XLOC_024377	XLOC_024377	chr6:5725638-6028600	p1GFPpos	p1GFPneg	OK	43.1022	4.62166	-3.22128	8.03631	8.88178e-16	2.86392e-14	yes	dseq.sig	cdiff.sig	1
Gfi1	ENSMUSG00000029275	44.042	442.903	10.0564	3.33004	2.12e-24	3.9e-23	XLOC_023539	XLOC_023539	chr5:107716618-107724343	p1GFPpos	p1GFPneg	OK	2.87651	0.298897	-3.2666	4.75878	1.94768e-06	2.07834e-05	yes	dseq.sig	cdiff.sig	1
Uchl1	ENSMUSG00000029223	2516	25282.7	10.0488	3.32895	7.98e-72	6.43e-70	XLOC_022682	XLOC_022682	chr5:66674377-66694642	p1GFPpos	p1GFPneg	OK	443.816	50.4327	-3.13753	11.3202	0	0	yes	dseq.sig	cdiff.sig	1
5330437I02Rik	ENSMUSG00000046610	41.3858	413.239	9.98503	3.31977	8.43e-29	1.85e-27	XLOC_014258	XLOC_014258	chr18:65698267-65751783	p1GFPpos	p1GFPneg	OK	2.13698	0.246013	-3.11877	4.10334	4.0722e-05	0.000338635	yes	dseq.sig	cdiff.sig	1
Chrna10	ENSMUSG00000066279	108.486	1081.94	9.97312	3.31804	1.71e-17	2.36e-16	XLOC_027967	XLOC_027967	chr7:102111203-102116778	p1GFPpos	p1GFPneg	OK	7.38392	0.794446	-3.21637	5.64907	1.61322e-08	2.36301e-07	yes	dseq.sig	cdiff.sig	1
Tst	ENSMUSG00000044986	299.7	2986.38	9.96458	3.31681	1.36e-72	1.12e-70	XLOC_010678	XLOC_010678	chr15:78399555-78405859	p1GFPpos	p1GFPneg	OK	49.7683	5.12821	-3.2787	7.99984	1.33227e-15	4.23254e-14	yes	dseq.sig	cdiff.sig	1
Fut4	ENSMUSG00000049307	28.1517	279.366	9.92359	3.31086	2.3e-17	3.14e-16	XLOC_031320	XLOC_031320	chr9:14748458-14752122	p1GFPpos	p1GFPneg	OK	4.05694	0.487509	-3.05689	6.42806	1.29245e-10	2.47825e-09	yes	dseq.sig	cdiff.sig	1
Hmga2	ENSMUSG00000056758	270.019	2661.85	9.85803	3.3013	6.78e-73	5.61e-71	XLOC_002949	XLOC_002949	chr10:120361254-120476935	p1GFPpos	p1GFPneg	OK	13.713	1.50824	-3.18461	6.53092	6.53688e-11	1.30079e-09	yes	dseq.sig	cdiff.sig	1
Btnl2	ENSMUSG00000024340	37.2064	366.189	9.84209	3.29896	5.21e-11	4.85e-10	XLOC_012726	XLOC_012726	chr17:34354821-34370337	p1GFPpos	p1GFPneg	OK	2.45947	0.259902	-3.24231	4.85814	1.18495e-06	1.31784e-05	yes	dseq.sig	cdiff.sig	1
Esrp1	ENSMUSG00000040728	894.679	8804.35	9.84079	3.29877	2.11e-84	2.36e-82	XLOC_021000	XLOC_021000	chr4:11328357-11394471	p1GFPpos	p1GFPneg	OK	50.9857	5.19946	-3.29366	7.57447	3.59712e-14	1.02098e-12	yes	dseq.sig	cdiff.sig	1
Zdhhc23	ENSMUSG00000036304	170.553	1666.83	9.77306	3.28881	1.55e-58	8.95e-57	XLOC_011878	XLOC_011878	chr16:43964770-43979690	p1GFPpos	p1GFPneg	OK	5.07917	0.544664	-3.22115	6.26319	3.77191e-10	6.85539e-09	yes	dseq.sig	cdiff.sig	1
Cdh1	ENSMUSG00000000303	7644.81	74645.4	9.76419	3.2875	6.97e-99	1.11e-96	XLOC_029388	XLOC_029388	chr8:106603367-106670246	p1GFPpos	p1GFPneg	OK	283.808	30.7002	-3.2086	14.8677	0	0	yes	dseq.sig	cdiff.sig	1
Mal2	ENSMUSG00000024479	126.541	1235.18	9.76109	3.28704	7.8e-52	3.65e-50	XLOC_010115	XLOC_010115	chr15:54571365-54602846	p1GFPpos	p1GFPneg	OK	8.588	0.880034	-3.28669	7.03162	2.04148e-12	4.83768e-11	yes	dseq.sig	cdiff.sig	1
Gad2	ENSMUSG00000026787	15.344	149.757	9.75996	3.28688	5.76e-14	6.55e-13	XLOC_016035	XLOC_016035	chr2:22622326-22693877	p1GFPpos	p1GFPneg	OK	0.448906	0.0449572	-3.31979	4.5936	4.35668e-06	4.3622e-05	yes	dseq.sig	cdiff.sig	1
Catsper4	ENSMUSG00000048003	8.41424	82.0012	9.74552	3.28474	5.09e-05	0.000273171	XLOC_021548	XLOC_021548	chr4:134211967-134227383	p1GFPpos	p1GFPneg	OK	1.35416	0.138966	-3.2846	3.59804	0.000320627	0.00217919	yes	dseq.sig	cdiff.sig	1
Cdk18	ENSMUSG00000026437	109.728	1064.81	9.70408	3.27859	5.47e-48	2.29e-46	XLOC_001082	XLOC_001082	chr1:132113500-132139924	p1GFPpos	p1GFPneg	OK	5.48467	0.609919	-3.16871	5.49176	3.97946e-08	5.52185e-07	yes	dseq.sig	cdiff.sig	1
Lsamp	ENSMUSG00000061080	2280.12	22091.6	9.68881	3.27632	5.28e-93	7.22e-91	XLOC_011503	XLOC_011503	chr16:41532811-42181735	p1GFPpos	p1GFPneg	OK	48.4407	5.06446	-3.25774	9.72951	0	0	yes	dseq.sig	cdiff.sig	1
Cblc	ENSMUSG00000040525	46.1519	445.472	9.6523	3.27087	5.46e-28	1.17e-26	XLOC_027411	XLOC_027411	chr7:19775577-19797165	p1GFPpos	p1GFPneg	OK	4.18674	0.389769	-3.42514	4.58873	4.4596e-06	4.45396e-05	yes	dseq.sig	cdiff.sig	1
Ovol2	ENSMUSG00000037279	34.1089	328.822	9.64034	3.26908	2.19e-22	3.71e-21	XLOC_017753	XLOC_017753	chr2:144305175-144333343	p1GFPpos	p1GFPneg	OK	5.46115	0.657841	-3.05339	3.48505	0.00049204	0.0031887	yes	dseq.sig	cdiff.sig	1
Rragd	ENSMUSG00000028278	1119.43	10785.7	9.635	3.26828	1.87e-91	2.5e-89	XLOC_020313	XLOC_020313	chr4:32982974-33031323	p1GFPpos	p1GFPneg	OK	37.5087	3.97244	-3.23913	8.76284	0	0	yes	dseq.sig	cdiff.sig	1
Slc13a3	ENSMUSG00000018459	21.599	206.822	9.57553	3.25935	3.9e-17	5.24e-16	XLOC_017914	XLOC_017914	chr2:165405294-165473197	p1GFPpos	p1GFPneg	OK	1.52553	0.125792	-3.6002	5.26163	1.42788e-07	1.82923e-06	yes	dseq.sig	cdiff.sig	1
Nhlh1	ENSMUSG00000051251	23.272	222.453	9.55885	3.25684	4.11e-17	5.51e-16	XLOC_001270	XLOC_001270	chr1:172052291-172057596	p1GFPpos	p1GFPneg	OK	2.37668	0.281461	-3.07794	5.38859	7.10138e-08	9.50863e-07	yes	dseq.sig	cdiff.sig	1
Espnl	ENSMUSG00000049515	242.82	2314.52	9.53182	3.25275	2.68e-13	2.91e-12	XLOC_000300	XLOC_000300	chr1:91321960-91349589	p1GFPpos	p1GFPneg	OK	7.23351	0.829344	-3.12465	5.74062	9.43316e-09	1.42945e-07	yes	dseq.sig	cdiff.sig	1
Kif6	ENSMUSG00000023999	52.4606	493.33	9.40382	3.23325	4.94e-33	1.3e-31	XLOC_012896	XLOC_012896	chr17:49615007-49909847	p1GFPpos	p1GFPneg	OK	2.76827	0.382604	-2.85506	4.15174	3.29963e-05	0.000280236	yes	dseq.sig	cdiff.sig	1
Sfrp1	ENSMUSG00000031548	5738.73	53947.7	9.40063	3.23276	1.28e-89	1.6e-87	XLOC_029022	XLOC_029022	chr8:23409901-23451337	p1GFPpos	p1GFPneg	OK	214.348	24.3937	-3.13537	13.298	0	0	yes	dseq.sig	cdiff.sig	1
Ttyh1	ENSMUSG00000030428	4090.97	38271	9.35497	3.22573	2.97e-91	3.93e-89	XLOC_026211	XLOC_026211	chr7:4068528-4164810	p1GFPpos	p1GFPneg	OK	170.353	21.7523	-2.96929	6.89845	5.25735e-12	1.19234e-10	yes	dseq.sig	cdiff.sig	1
F11r	ENSMUSG00000038235	846.358	7900.17	9.33431	3.22254	5.16e-82	5.37e-80	XLOC_000559	XLOC_000559	chr1:171437535-171465375	p1GFPpos	p1GFPneg	OK	54.9964	6.23183	-3.14161	9.02788	0	0	yes	dseq.sig	cdiff.sig	1
Crtam	ENSMUSG00000032021	20.9735	195.715	9.33156	3.22212	2.04e-10	1.83e-09	XLOC_031484	XLOC_031484	chr9:40894848-41004586	p1GFPpos	p1GFPneg	OK	1.67266	0.170208	-3.29677	5.52679	3.26137e-08	4.59266e-07	yes	dseq.sig	cdiff.sig	1
Id4	ENSMUSG00000021379	877.73	8185.89	9.32621	3.22129	2.24e-61	1.39e-59	XLOC_007432	XLOC_007432	chr13:48261021-48266029	p1GFPpos	p1GFPneg	OK	101.734	10.5367	-3.27131	9.24327	0	0	yes	dseq.sig	cdiff.sig	1
Shc4	ENSMUSG00000035109	1248.39	11627.1	9.31373	3.21936	2.45e-88	2.98e-86	XLOC_017665	XLOC_017665	chr2:125627440-125724148	p1GFPpos	p1GFPneg	OK	46.0027	5.13566	-3.1631	5.26017	1.43922e-07	1.84176e-06	yes	dseq.sig	cdiff.sig	1
Cnksr1	ENSMUSG00000028841	256.047	2382.29	9.30411	3.21787	2.94e-63	1.94e-61	XLOC_021549	XLOC_021549	chr4:134227935-134238399	p1GFPpos	p1GFPneg	OK	13.7908	1.82883	-2.91471	4.56851	4.91194e-06	4.87084e-05	yes	dseq.sig	cdiff.sig	1
Tnni3k	ENSMUSG00000040086	7.38173	68.3763	9.2629	3.21146	1.78e-06	1.13e-05	XLOC_019162	XLOC_019162	chr3:154786290-155055407	p1GFPpos	p1GFPneg	OK	6.33512	0.198512	-4.99607	9.0043	0	0	yes	dseq.sig	cdiff.sig	1
Elf5	ENSMUSG00000027186	22.036	201.834	9.1593	3.19524	1.2e-14	1.43e-13	XLOC_016477	XLOC_016477	chr2:103412097-103450988	p1GFPpos	p1GFPneg	OK	1.29239	0.169046	-2.93456	3.30526	0.000948883	0.0057398	yes	dseq.sig	cdiff.sig	1
Bdnf	ENSMUSG00000048482	46.3255	424.185	9.15662	3.19481	1.59e-27	3.33e-26	XLOC_016497	XLOC_016497	chr2:109674699-109727043	p1GFPpos	p1GFPneg	OK	1.85721	0.207124	-3.16457	4.19153	2.77076e-05	0.000238269	yes	dseq.sig	cdiff.sig	1
1700024P16Rik	ENSMUSG00000078612	18.0346	164.925	9.14493	3.19297	2.81e-14	3.24e-13	XLOC_020562	XLOC_020562	chr4:104913455-105023991	p1GFPpos	p1GFPneg	OK	0.91435	0.130235	-2.81163	4.59383	4.35188e-06	4.35924e-05	yes	dseq.sig	cdiff.sig	1
Cxcl14	ENSMUSG00000021508	43.3416	394.014	9.0909	3.18442	1.96e-09	1.63e-08	XLOC_007956	XLOC_007956	chr13:56288642-56299068	p1GFPpos	p1GFPneg	OK	3.86976	0.438886	-3.14033	4.8723	1.10306e-06	1.23256e-05	yes	dseq.sig	cdiff.sig	1
Inpp5j	ENSMUSG00000034570	142.243	1288.35	9.05742	3.1791	2.43e-15	2.99e-14	XLOC_004374	XLOC_004374	chr11:3480177-3506028	p1GFPpos	p1GFPneg	OK	6.88739	0.798041	-3.10942	4.00196	6.28205e-05	0.000502819	yes	dseq.sig	cdiff.sig	1
Strc	ENSMUSG00000033498	141.62	1278.59	9.02831	3.17446	1e-10	9.16e-10	XLOC_017644	XLOC_017644	chr2:121358640-121380958	p1GFPpos	p1GFPneg	OK	3.39289	0.386491	-3.13401	3.27909	0.00104144	0.006236	yes	dseq.sig	cdiff.sig	1
Trim71	ENSMUSG00000079259	21.4898	193.558	9.007	3.17105	8.77e-16	1.1e-14	XLOC_031900	XLOC_031900	chr9:114507156-114564917	p1GFPpos	p1GFPneg	OK	0.910683	0.130462	-2.80332	4.56428	5.01211e-06	4.95202e-05	yes	dseq.sig	cdiff.sig	1
Gpc1	ENSMUSG00000034220	5188.72	46693.3	8.999	3.16977	1.95e-47	8.09e-46	XLOC_000311	XLOC_000311	chr1:92831685-92902906	p1GFPpos	p1GFPneg	OK	222.517	26.5611	-3.06653	13.0971	0	0	yes	dseq.sig	cdiff.sig	1
Fam115c	ENSMUSG00000029851	993.376	8937.94	8.99754	3.16953	5.15e-81	5.24e-79	XLOC_025146	XLOC_025146	chr6:42622922-42645361	p1GFPpos	p1GFPneg	OK	35.4256	4.04197	-3.13166	8.97154	0	0	yes	dseq.sig	cdiff.sig	1
Fut9	ENSMUSG00000055373	481.178	4328.36	8.99534	3.16918	7.46e-76	6.68e-74	XLOC_021026	XLOC_021026	chr4:25609328-25800003	p1GFPpos	p1GFPneg	OK	6.97222	0.784836	-3.15116	7.63678	2.22045e-14	6.457e-13	yes	dseq.sig	cdiff.sig	1
Grxcr1	ENSMUSG00000068082	41.0088	367.736	8.96726	3.16467	4.45e-25	8.44e-24	XLOC_022690	XLOC_022690	chr5:68031779-68166398	p1GFPpos	p1GFPneg	OK	7.04487	0.871671	-3.01472	3.86393	0.000111576	0.000846761	yes	dseq.sig	cdiff.sig	1
Rab11fip1	ENSMUSG00000031488	444.047	3979.87	8.96273	3.16394	2.9e-73	2.44e-71	XLOC_029648	XLOC_029648	chr8:27138772-27174646	p1GFPpos	p1GFPneg	OK	9.3739	1.19008	-2.97759	7.04443	1.86229e-12	4.4358e-11	yes	dseq.sig	cdiff.sig	1
Rnf182	ENSMUSG00000044164	156.028	1394.2	8.93557	3.15956	1.77e-52	8.43e-51	XLOC_007413	XLOC_007413	chr13:43603773-43671032	p1GFPpos	p1GFPneg	OK	7.35246	0.852205	-3.10895	5.8464	5.02311e-09	7.8944e-08	yes	dseq.sig	cdiff.sig	1
Fam176a	ENSMUSG00000035104	193.254	1714.94	8.87403	3.14959	6.29e-58	3.56e-56	XLOC_024665	XLOC_024665	chr6:82041627-82093099	p1GFPpos	p1GFPneg	OK	17.3845	2.05148	-3.08306	7.21602	5.3535e-13	1.3512e-11	yes	dseq.sig	cdiff.sig	1
Lor	ENSMUSG00000043165	41.1673	364.967	8.86546	3.1482	1.28e-08	9.93e-08	XLOC_019445	XLOC_019445	chr3:92080270-92083142	p1GFPpos	p1GFPneg	OK	3.29855	0.335364	-3.29803	5.43921	5.35181e-08	7.28117e-07	yes	dseq.sig	cdiff.sig	1
Cldn9	ENSMUSG00000066720	1170.46	10351.3	8.84385	3.14467	3.85e-40	1.29e-38	XLOC_013142	XLOC_013142	chr17:23679117-23684026	p1GFPpos	p1GFPneg	OK	136.185	16.5628	-3.03955	8.33534	0	0	yes	dseq.sig	cdiff.sig	1
Cmtm8	ENSMUSG00000041012	165.406	1443.25	8.72551	3.12524	1.51e-27	3.16e-26	XLOC_031903	XLOC_031903	chr9:114789260-114844729	p1GFPpos	p1GFPneg	OK	24.9732	2.9647	-3.07443	5.5719	2.51973e-08	3.60832e-07	yes	dseq.sig	cdiff.sig	1
Btbd17	ENSMUSG00000000202	171.749	1498.3	8.7238	3.12496	8.06e-54	4e-52	XLOC_005151	XLOC_005151	chr11:114765332-114797865	p1GFPpos	p1GFPneg	OK	11.2394	1.31367	-3.09689	4.67671	2.91509e-06	3.00905e-05	yes	dseq.sig	cdiff.sig	1
2010300C02Rik	ENSMUSG00000026090	528.723	4558.81	8.6223	3.10807	1.74e-74	1.5e-72	XLOC_000779	XLOC_000779	chr1:37611674-37719811	p1GFPpos	p1GFPneg	OK	17.301	2.14083	-3.01462	7.03455	1.99907e-12	4.74728e-11	yes	dseq.sig	cdiff.sig	1
Gdpd1	ENSMUSG00000061666	1727.64	14891.6	8.61963	3.10763	2.66e-83	2.85e-81	XLOC_004874	XLOC_004874	chr11:87033793-87074137	p1GFPpos	p1GFPneg	OK	106.234	12.8716	-3.04498	10.6122	0	0	yes	dseq.sig	cdiff.sig	1
Tmc2	ENSMUSG00000060332	45.8929	394.786	8.60233	3.10473	1.72e-07	1.2e-06	XLOC_016644	XLOC_016644	chr2:130195193-130266077	p1GFPpos	p1GFPneg	OK	2.88852	0.350283	-3.04374	4.0385	5.37946e-05	0.00043752	yes	dseq.sig	cdiff.sig	1
Ptx3	ENSMUSG00000027832	167.484	1438.65	8.58977	3.10262	7.86e-32	1.96e-30	XLOC_018754	XLOC_018754	chr3:66053513-66298305	p1GFPpos	p1GFPneg	OK	15.8069	1.78252	-3.14856	3.80751	0.000140375	0.0010403	yes	dseq.sig	cdiff.sig	1
P2ry2	ENSMUSG00000032860	219.255	1880.73	8.57783	3.10061	2.48e-60	1.5e-58	XLOC_027957	XLOC_027957	chr7:100991282-101020785	p1GFPpos	p1GFPneg	OK	10.8684	1.31819	-3.04351	5.73156	9.95113e-09	1.50409e-07	yes	dseq.sig	cdiff.sig	1
Myo3a	ENSMUSG00000025716	124.455	1067.33	8.576	3.10031	5.43e-47	2.21e-45	XLOC_016034	XLOC_016034	chr2:22227502-22619000	p1GFPpos	p1GFPneg	OK	3.14497	0.38165	-3.04273	5.05229	4.36543e-07	5.22793e-06	yes	dseq.sig	cdiff.sig	1
Chrna9	ENSMUSG00000029205	36.3175	310.984	8.56291	3.0981	3.17e-18	4.51e-17	XLOC_022680	XLOC_022680	chr5:65967123-65977486	p1GFPpos	p1GFPneg	OK	2.83137	0.410835	-2.78487	3.75031	0.000176613	0.00127731	yes	dseq.sig	cdiff.sig	1
Greb1	ENSMUSG00000036523	240.035	2046.73	8.5268	3.092	1.31e-60	8.01e-59	XLOC_006331	XLOC_006331	chr12:16670614-16800886	p1GFPpos	p1GFPneg	OK	4.03715	0.522305	-2.95037	5.77952	7.49153e-09	1.14844e-07	yes	dseq.sig	cdiff.sig	1
Ano2	ENSMUSG00000038115	18.7843	160.144	8.52541	3.09177	6.99e-13	7.41e-12	XLOC_024888	XLOC_024888	chr6:125690418-126040134	p1GFPpos	p1GFPneg	OK	1.81956	0.0990382	-4.19946	4.05253	5.06678e-05	0.00041365	yes	dseq.sig	cdiff.sig	1
Rasd2	ENSMUSG00000034472	393.428	3351.57	8.51888	3.09066	3.17e-21	5.12e-20	XLOC_029212	XLOC_029212	chr8:75213943-75224113	p1GFPpos	p1GFPneg	OK	20.4766	2.48498	-3.04267	7.65566	1.93179e-14	5.65227e-13	yes	dseq.sig	cdiff.sig	1
Spint1	ENSMUSG00000027315	714.484	6080.11	8.5098	3.08913	6.4e-36	1.86e-34	XLOC_016559	XLOC_016559	chr2:119237359-119249516	p1GFPpos	p1GFPneg	OK	42.729	5.77634	-2.88699	7.21782	5.28244e-13	1.33469e-11	yes	dseq.sig	cdiff.sig	1
Lama1	ENSMUSG00000032796	257.033	2179.78	8.48052	3.08415	4.37e-38	1.36e-36	XLOC_012947	XLOC_012947	chr17:67697264-67822645	p1GFPpos	p1GFPneg	OK	3.59625	0.466806	-2.9456	6.3206	2.60549e-10	4.81671e-09	yes	dseq.sig	cdiff.sig	1
Ntng2	ENSMUSG00000035513	676.47	5669.4	8.38085	3.0671	1.77e-46	7.09e-45	XLOC_017131	XLOC_017131	chr2:29188791-29253953	p1GFPpos	p1GFPneg	OK	42.4514	6.91919	-2.61714	5.18746	2.13186e-07	2.66482e-06	yes	dseq.sig	cdiff.sig	1
Alox5	ENSMUSG00000025701	30.5788	255.819	8.36588	3.06452	7.37e-19	1.08e-17	XLOC_025459	XLOC_025459	chr6:116410070-116461178	p1GFPpos	p1GFPneg	OK	1.38158	0.171084	-3.01355	4.11437	3.8823e-05	0.000324323	yes	dseq.sig	cdiff.sig	1
Cdkn1b	ENSMUSG00000003031	3728.76	31099.1	8.34031	3.0601	7.24e-85	8.2e-83	XLOC_024941	XLOC_024941	chr6:134916352-134925640	p1GFPpos	p1GFPneg	OK	214.663	29.053	-2.88532	9.87206	0	0	yes	dseq.sig	cdiff.sig	1
Dnajc6	ENSMUSG00000028528	617.456	5135.71	8.31754	3.05616	4.26e-48	1.79e-46	XLOC_020548	XLOC_020548	chr4:101495125-101642811	p1GFPpos	p1GFPneg	OK	17.0531	2.21905	-2.94202	6.93364	4.10161e-12	9.36494e-11	yes	dseq.sig	cdiff.sig	1
Snph	ENSMUSG00000027457	613.997	5072.87	8.26203	3.0465	1.29e-68	9.39e-67	XLOC_017787	XLOC_017787	chr2:151572631-151636643	p1GFPpos	p1GFPneg	OK	15.1403	2.02281	-2.90396	6.38127	1.75628e-10	3.31664e-09	yes	dseq.sig	cdiff.sig	1
Macc1	ENSMUSG00000041886	22.3787	184.508	8.24481	3.04349	1.3e-06	8.4e-06	XLOC_006291	XLOC_006291	chr12:119390660-119467145	p1GFPpos	p1GFPneg	OK	1.48757	0.206622	-2.8479	4.35752	1.31545e-05	0.000120464	yes	dseq.sig	cdiff.sig	1
Fam101b	ENSMUSG00000020846	2574.47	21197.6	8.23376	3.04155	2.89e-84	3.19e-82	XLOC_004784	XLOC_004784	chr11:76019174-76027782	p1GFPpos	p1GFPneg	OK	104.955	13.2176	-2.98924	10.9866	0	0	yes	dseq.sig	cdiff.sig	1
Trpv4	ENSMUSG00000014158	605.888	4975.97	8.21268	3.03785	6.29e-70	4.78e-68	XLOC_023601	XLOC_023601	chr5:114622150-114658421	p1GFPpos	p1GFPneg	OK	33.6405	4.3354	-2.95596	5.6614	1.50146e-08	2.2173e-07	yes	dseq.sig	cdiff.sig	1
Ano1	ENSMUSG00000031075	1426.51	11710.3	8.20908	3.03722	4.59e-77	4.19e-75	XLOC_028368	XLOC_028368	chr7:144588445-144738803	p1GFPpos	p1GFPneg	OK	45.0489	5.5485	-3.02132	8.93725	0	0	yes	dseq.sig	cdiff.sig	1
Veph1	ENSMUSG00000027831	545.399	4461.72	8.18065	3.03222	3.53e-71	2.8e-69	XLOC_019331	XLOC_019331	chr3:66053513-66298305	p1GFPpos	p1GFPneg	OK	11.8135	1.50255	-2.97495	6.79389	1.09146e-11	2.39959e-10	yes	dseq.sig	cdiff.sig	1
AI661453	ENSMUSG00000034382	241.929	1974.46	8.16134	3.02881	3.22e-54	1.61e-52	XLOC_012876	XLOC_012876	chr17:47412733-47471570	p1GFPpos	p1GFPneg	OK	6.26293	0.901149	-2.797	6.2849	3.28061e-10	6.00389e-09	yes	dseq.sig	cdiff.sig	1
Fam46b	ENSMUSG00000046694	62.1364	505.673	8.1381	3.02469	1.11e-27	2.34e-26	XLOC_020779	XLOC_020779	chr4:133480132-133487940	p1GFPpos	p1GFPneg	OK	3.97485	0.532276	-2.90065	5.62098	1.89874e-08	2.75905e-07	yes	dseq.sig	cdiff.sig	1
Cyb561	ENSMUSG00000019590	266.595	2161.17	8.10657	3.01909	7.34e-57	4.02e-55	XLOC_005101	XLOC_005101	chr11:105933701-105944147	p1GFPpos	p1GFPneg	OK	15.7851	2.0381	-2.95326	6.16041	7.2557e-10	1.27567e-08	yes	dseq.sig	cdiff.sig	1
Cdcp1	ENSMUSG00000035498	220.062	1778.33	8.08104	3.01454	1.07e-51	4.98e-50	XLOC_031946	XLOC_031946	chr9:123170823-123216038	p1GFPpos	p1GFPneg	OK	6.35195	0.804944	-2.98024	4.36105	1.29442e-05	0.000118814	yes	dseq.sig	cdiff.sig	1
3830431G21Rik	ENSMUSG00000066438	50.3163	404.242	8.03401	3.00612	1.23e-24	2.3e-23	XLOC_006050	XLOC_006050	chr12:80686374-80724216	p1GFPpos	p1GFPneg	OK	1.87326	0.238085	-2.976	4.76786	1.86193e-06	1.99944e-05	yes	dseq.sig	cdiff.sig	1
Glb1l2	ENSMUSG00000036395	400.919	3218.26	8.0272	3.0049	9.54e-57	5.17e-55	XLOC_031400	XLOC_031400	chr9:26763042-26806545	p1GFPpos	p1GFPneg	OK	13.8638	1.81717	-2.93156	6.56011	5.37692e-11	1.08639e-09	yes	dseq.sig	cdiff.sig	1
Ptprq	ENSMUSG00000035916	392.274	3146.53	8.02125	3.00383	5.96e-52	2.8e-50	XLOC_002900	XLOC_002900	chr10:107511354-107720081	p1GFPpos	p1GFPneg	OK	8.20069	1.15125	-2.83255	6.09609	1.08692e-09	1.85724e-08	yes	dseq.sig	cdiff.sig	1
Mslnl	ENSMUSG00000041062	34.2076	273.3	7.98945	2.9981	1.02e-16	1.34e-15	XLOC_012620	XLOC_012620	chr17:25735806-25748332	p1GFPpos	p1GFPneg	OK	1.74011	0.216388	-3.00748	3.77613	0.000159283	0.0011644	yes	dseq.sig	cdiff.sig	1
Slc16a11	ENSMUSG00000040938	73.494	585.262	7.9634	2.99338	1.26e-10	1.15e-09	XLOC_003840	XLOC_003840	chr11:70210082-70221328	p1GFPpos	p1GFPneg	OK	4.42595	0.395072	-3.4858	4.11267	3.91112e-05	0.000326271	yes	dseq.sig	cdiff.sig	1
Frmpd1	ENSMUSG00000035615	154.048	1224.28	7.9474	2.99048	7.75e-44	2.91e-42	XLOC_020385	XLOC_020385	chr4:45183922-45286145	p1GFPpos	p1GFPneg	OK	3.83734	0.528186	-2.86099	5.52772	3.2441e-08	4.57106e-07	yes	dseq.sig	cdiff.sig	1
Cdkl4	ENSMUSG00000033966	47.2188	373.388	7.90761	2.98324	6.45e-16	8.16e-15	XLOC_013578	XLOC_013578	chr17:80523549-80577637	p1GFPpos	p1GFPneg	OK	2.43959	0.303649	-3.00617	5.58799	2.29717e-08	3.31161e-07	yes	dseq.sig	cdiff.sig	1
Wwc1	ENSMUSG00000018849	1993.82	15678.4	7.8635	2.97517	1.02e-75	9.01e-74	XLOC_004498	XLOC_004498	chr11:35838397-35980249	p1GFPpos	p1GFPneg	OK	60.011	8.34982	-2.84541	9.5226	0	0	yes	dseq.sig	cdiff.sig	1
Zfp352	ENSMUSG00000070902	8.39927	65.9589	7.85294	2.97323	1.72e-06	1.1e-05	XLOC_020519	XLOC_020519	chr4:90218819-90225687	p1GFPpos	p1GFPneg	OK	0.449017	0.0704505	-2.67209	3.22494	0.00125999	0.00738239	yes	dseq.sig	cdiff.sig	1
Ttc21a	ENSMUSG00000032514	200.501	1563.91	7.80004	2.96348	1.34e-24	2.49e-23	XLOC_031248	XLOC_031248	chr9:119937596-119969780	p1GFPpos	p1GFPneg	OK	5.53827	0.721909	-2.93955	5.32183	1.02726e-07	1.3377e-06	yes	dseq.sig	cdiff.sig	1
Sgsm1	ENSMUSG00000042216	240.365	1873.39	7.79395	2.96236	5.63e-51	2.56e-49	XLOC_023588	XLOC_023588	chr5:113242613-113310786	p1GFPpos	p1GFPneg	OK	7.18289	0.955824	-2.90975	5.08848	3.60938e-07	4.38678e-06	yes	dseq.sig	cdiff.sig	1
Ism1	ENSMUSG00000074766	245.08	1897.58	7.74269	2.95283	3.34e-15	4.07e-14	XLOC_016684	XLOC_016684	chr2:139673429-139758651	p1GFPpos	p1GFPneg	OK	11.8414	1.67752	-2.81944	6.32198	2.58231e-10	4.77757e-09	yes	dseq.sig	cdiff.sig	1
Sox6	ENSMUSG00000051910	611.923	4719.44	7.71247	2.94719	3.25e-69	2.45e-67	XLOC_028144	XLOC_028144	chr7:115470873-116039340	p1GFPpos	p1GFPneg	OK	9.91097	1.31785	-2.91084	4.15415	3.26504e-05	0.000277851	yes	dseq.sig	cdiff.sig	1
1810019J16Rik	ENSMUSG00000037600	143.162	1102.34	7.69995	2.94485	2.59e-40	8.7e-39	XLOC_020780	XLOC_020780	chr4:133518962-133530791	p1GFPpos	p1GFPneg	OK	9.99349	1.34265	-2.8959	4.85448	1.20701e-06	1.3405e-05	yes	dseq.sig	cdiff.sig	1
Slc35f3	ENSMUSG00000057060	143.038	1099.51	7.68687	2.9424	2.8e-40	9.4e-39	XLOC_029522	XLOC_029522	chr8:126298578-126396166	p1GFPpos	p1GFPneg	OK	10.901	1.34268	-3.02127	5.23174	1.67924e-07	2.12483e-06	yes	dseq.sig	cdiff.sig	1
Galnt12	ENSMUSG00000039774	85.7749	658.73	7.67976	2.94106	8.45e-08	6.06e-07	XLOC_020398	XLOC_020398	chr4:47091952-47123163	p1GFPpos	p1GFPneg	OK	5.09008	0.660582	-2.94588	5.18871	2.11755e-07	2.64834e-06	yes	dseq.sig	cdiff.sig	1
Sphk1	ENSMUSG00000061878	182.824	1398.9	7.65161	2.93576	4.07e-08	3e-07	XLOC_004305	XLOC_004305	chr11:116527747-116536797	p1GFPpos	p1GFPneg	OK	25.3089	3.05161	-3.052	5.33078	9.77911e-08	1.28047e-06	yes	dseq.sig	cdiff.sig	1
Mogat1	ENSMUSG00000012187	21.9117	167.649	7.65109	2.93566	1.86e-12	1.91e-11	XLOC_000235	XLOC_000235	chr1:78511059-78538222	p1GFPpos	p1GFPneg	OK	2.76415	0.310255	-3.15531	3.59615	0.000322966	0.00219258	yes	dseq.sig	cdiff.sig	1
Mreg	ENSMUSG00000039395	366.077	2794.72	7.63424	2.93248	3.49e-54	1.74e-52	XLOC_000892	XLOC_000892	chr1:72159232-72212307	p1GFPpos	p1GFPneg	OK	21.2692	2.94734	-2.85128	6.99329	2.68519e-12	6.30088e-11	yes	dseq.sig	cdiff.sig	1
Tspan12	ENSMUSG00000029669	654.812	4995.57	7.62902	2.9315	3.33e-66	2.34e-64	XLOC_025049	XLOC_025049	chr6:21771390-21864863	p1GFPpos	p1GFPneg	OK	38.5282	5.15063	-2.9031	7.33132	2.27818e-13	5.97266e-12	yes	dseq.sig	cdiff.sig	1
Rasef	ENSMUSG00000043003	789.175	6006.99	7.61173	2.92822	3.76e-30	8.75e-29	XLOC_021228	XLOC_021228	chr4:73714393-73798378	p1GFPpos	p1GFPneg	OK	20.5527	2.8446	-2.85303	7.20231	5.91971e-13	1.4862e-11	yes	dseq.sig	cdiff.sig	1
Ttc24	ENSMUSG00000051036	79.5948	595.231	7.47826	2.9027	6.16e-30	1.43e-28	XLOC_019401	XLOC_019401	chr3:88068607-88078340	p1GFPpos	p1GFPneg	OK	5.42406	0.704127	-2.94546	4.40253	1.06995e-05	9.95987e-05	yes	dseq.sig	cdiff.sig	1
Ppp1r2	ENSMUSG00000047714	3510.62	26171.2	7.45485	2.89818	1.71e-78	1.62e-76	XLOC_011813	XLOC_011813	chr16:30307692-31275697	p1GFPpos	p1GFPneg	OK	133.609	16.7491	-2.99586	6.84219	7.79909e-12	1.74212e-10	yes	dseq.sig	cdiff.sig	1
Crb3	ENSMUSG00000044279	107.226	796.964	7.43257	2.89386	6.32e-34	1.72e-32	XLOC_012933	XLOC_012933	chr17:57062074-57078583	p1GFPpos	p1GFPneg	OK	12.8815	1.90986	-2.75377	3.31401	0.000919669	0.00558303	yes	dseq.sig	cdiff.sig	1
Cldn6	ENSMUSG00000023906	713.734	5300.69	7.4267	2.89272	6.03e-62	3.82e-60	XLOC_012566	XLOC_012566	chr17:23679117-23684026	p1GFPpos	p1GFPneg	OK	65.9474	9.4507	-2.80282	5.58418	2.34807e-08	3.3785e-07	yes	dseq.sig	cdiff.sig	1
Tm4sf1	ENSMUSG00000027800	1628.57	12092.6	7.42532	2.89245	1.03e-73	8.7e-72	XLOC_019291	XLOC_019291	chr3:57270243-57441675	p1GFPpos	p1GFPneg	OK	118.82	16.4896	-2.84915	9.12013	0	0	yes	dseq.sig	cdiff.sig	1
Fam70a	ENSMUSG00000036502	74.7001	544.998	7.29581	2.86707	4.73e-29	1.05e-27	XLOC_033240	XLOC_033240	chrX:38197186-38252481	p1GFPpos	p1GFPneg	OK	2.99144	0.419994	-2.8324	4.92696	8.35191e-07	9.5531e-06	yes	dseq.sig	cdiff.sig	1
Bmp3	ENSMUSG00000029335	47.5765	347.073	7.29506	2.86692	8.1e-20	1.23e-18	XLOC_022796	XLOC_022796	chr5:98854400-98884999	p1GFPpos	p1GFPneg	OK	2.41246	0.327526	-2.88082	4.56426	5.01262e-06	4.95202e-05	yes	dseq.sig	cdiff.sig	1
Ugt8a	ENSMUSG00000032854	394.088	2874.06	7.29295	2.8665	1.87e-34	5.16e-33	XLOC_019664	XLOC_019664	chr3:125860287-125938633	p1GFPpos	p1GFPneg	OK	14.912	2.10911	-2.82177	6.39174	1.64004e-10	3.117e-09	yes	dseq.sig	cdiff.sig	1
Fbxo2	ENSMUSG00000041556	3361.49	24305.9	7.2307	2.85414	1.49e-23	2.64e-22	XLOC_020906	XLOC_020906	chr4:148160667-148166417	p1GFPpos	p1GFPneg	OK	342.298	51.0888	-2.74417	10.8428	0	0	yes	dseq.sig	cdiff.sig	1
Pvrl3	ENSMUSG00000022656	2393.71	17238.9	7.20172	2.84834	1.42e-53	6.96e-52	XLOC_011899	XLOC_011899	chr16:46387411-46496967	p1GFPpos	p1GFPneg	OK	83.3979	11.862	-2.81366	8.13882	4.44089e-16	1.46791e-14	yes	dseq.sig	cdiff.sig	1
Anxa5	ENSMUSG00000027712	5724.37	41188.1	7.19523	2.84704	6.25e-75	5.42e-73	XLOC_019244	XLOC_019244	chr3:36436482-36482299	p1GFPpos	p1GFPneg	OK	431.839	63.0123	-2.77679	11.3076	0	0	yes	dseq.sig	cdiff.sig	1
Ldb3	ENSMUSG00000021798	58.0557	417.096	7.18441	2.84487	7.19e-13	7.61e-12	XLOC_009223	XLOC_009223	chr14:34526690-34588681	p1GFPpos	p1GFPneg	OK	1.52863	0.245281	-2.63973	4.21946	2.44892e-05	0.000212832	yes	dseq.sig	cdiff.sig	1
Rap1gap2	ENSMUSG00000038807	438.166	3134.63	7.15398	2.83875	1.93e-56	1.04e-54	XLOC_004772	XLOC_004772	chr11:74383358-74596903	p1GFPpos	p1GFPneg	OK	8.06154	1.20938	-2.73679	6.62262	3.52889e-11	7.30434e-10	yes	dseq.sig	cdiff.sig	1
Zmat4	ENSMUSG00000037492	104.306	744.364	7.13632	2.83518	3.69e-34	1.01e-32	XLOC_029023	XLOC_029023	chr8:23669660-24063105	p1GFPpos	p1GFPneg	OK	3.19459	0.478248	-2.7398	5.88446	3.99363e-09	6.35228e-08	yes	dseq.sig	cdiff.sig	1
2610528J11Rik	ENSMUSG00000028536	27.025	192.633	7.12797	2.83349	4.85e-13	5.19e-12	XLOC_020653	XLOC_020653	chr4:118527274-118530217	p1GFPpos	p1GFPneg	OK	4.15	0.554367	-2.9042	4.48811	7.18565e-06	6.89473e-05	yes	dseq.sig	cdiff.sig	1
Nek10	ENSMUSG00000042567	8.19576	58.3513	7.11969	2.83181	2.97e-05	0.000164463	XLOC_008702	XLOC_008702	chr14:14807336-15010888	p1GFPpos	p1GFPneg	OK	0.328546	0.0570735	-2.5252	3.92254	8.76193e-05	0.00067862	yes	dseq.sig	cdiff.sig	1
Ccdc64	ENSMUSG00000041609	806.45	5739.05	7.11643	2.83115	6.98e-65	4.83e-63	XLOC_023620	XLOC_023620	chr5:115648172-115731566	p1GFPpos	p1GFPneg	OK	28.8374	5.71834	-2.33427	5.36151	8.25288e-08	1.09515e-06	yes	dseq.sig	cdiff.sig	1
Me2	ENSMUSG00000024556	1024.08	7263.69	7.09292	2.82638	2e-11	1.92e-10	XLOC_014564	XLOC_014564	chr18:73764955-73815424	p1GFPpos	p1GFPneg	OK	52.6328	7.81666	-2.75134	7.25582	3.99236e-13	1.0207e-11	yes	dseq.sig	cdiff.sig	1
A730017C20Rik	ENSMUSG00000050875	714.356	5065.02	7.09033	2.82585	1.5e-62	9.74e-61	XLOC_014219	XLOC_014219	chr18:59061293-59077196	p1GFPpos	p1GFPneg	OK	43.0635	6.56969	-2.71257	6.28046	3.37568e-10	6.1636e-09	yes	dseq.sig	cdiff.sig	1
Faah	ENSMUSG00000034171	627.484	4440.42	7.07655	2.82305	2.92e-44	1.11e-42	XLOC_021363	XLOC_021363	chr4:115996381-116020105	p1GFPpos	p1GFPneg	OK	15.449	2.40352	-2.68429	6.23968	4.38472e-10	7.90168e-09	yes	dseq.sig	cdiff.sig	1
Tgfb2	ENSMUSG00000039239	6309.68	44591.1	7.0671	2.82112	2.29e-37	6.92e-36	XLOC_001352	XLOC_001352	chr1:186622771-186707452	p1GFPpos	p1GFPneg	OK	216.35	33.2596	-2.70152	10.5942	0	0	yes	dseq.sig	cdiff.sig	1
2310022B05Rik	ENSMUSG00000031983	4786.77	33799.8	7.06109	2.81989	1.91e-75	1.67e-73	XLOC_030065	XLOC_030065	chr8:124635755-124663369	p1GFPpos	p1GFPneg	OK	182.713	27.0554	-2.75559	12.0223	0	0	yes	dseq.sig	cdiff.sig	1
Klhl14	ENSMUSG00000042514	321.247	2239.89	6.97248	2.80167	2.59e-47	1.06e-45	XLOC_014068	XLOC_014068	chr18:21550180-21656866	p1GFPpos	p1GFPneg	OK	36.2753	4.85678	-2.90092	6.73694	1.61757e-11	3.4631e-10	yes	dseq.sig	cdiff.sig	1
Spag6	ENSMUSG00000022783	35.6427	247.746	6.95081	2.79718	2.66e-15	3.26e-14	XLOC_011717	XLOC_011717	chr16:16750197-16829363	p1GFPpos	p1GFPneg	OK	1.64524	0.249941	-2.71864	3.45105	0.000558405	0.00357006	yes	dseq.sig	cdiff.sig	1
Plch1	ENSMUSG00000036834	600.555	4174.27	6.95068	2.79715	3.72e-24	6.77e-23	XLOC_019314	XLOC_019314	chr3:63696044-63899823	p1GFPpos	p1GFPneg	OK	10.0971	1.62832	-2.63248	6.12763	8.91998e-10	1.54309e-08	yes	dseq.sig	cdiff.sig	1
Paqr3	ENSMUSG00000055725	298.244	2071.36	6.94518	2.79601	9.95e-54	4.91e-52	XLOC_023486	XLOC_023486	chr5:96997688-97111596	p1GFPpos	p1GFPneg	OK	15.2364	2.11443	-2.84918	3.48775	0.000487101	0.00315936	yes	dseq.sig	cdiff.sig	1
Eepd1	ENSMUSG00000036611	433.309	3007.71	6.94127	2.7952	1.45e-56	7.84e-55	XLOC_030693	XLOC_030693	chr9:25481594-25604110	p1GFPpos	p1GFPneg	OK	26.1761	3.79229	-2.78711	5.86939	4.37401e-09	6.92016e-08	yes	dseq.sig	cdiff.sig	1
Atp2a3	ENSMUSG00000020788	105.825	731.362	6.91104	2.7889	1.02e-32	2.63e-31	XLOC_003874	XLOC_003874	chr11:72961168-72993043	p1GFPpos	p1GFPneg	OK	2.59209	0.387226	-2.74287	5.02742	4.97129e-07	5.90278e-06	yes	dseq.sig	cdiff.sig	1
Nedd9	ENSMUSG00000021365	794.584	5482.71	6.9001	2.78662	1.13e-48	4.83e-47	XLOC_007882	XLOC_007882	chr13:41309915-41487320	p1GFPpos	p1GFPneg	OK	21.1916	3.24688	-2.70636	7.68623	1.5099e-14	4.45083e-13	yes	dseq.sig	cdiff.sig	1
Slc24a3	ENSMUSG00000063873	1293.69	8913.17	6.88973	2.78445	4.23e-64	2.85e-62	XLOC_016707	XLOC_016707	chr2:145168075-145642782	p1GFPpos	p1GFPneg	OK	42.7412	6.79168	-2.65379	7.69808	1.37668e-14	4.08351e-13	yes	dseq.sig	cdiff.sig	1
Hpn	ENSMUSG00000001249	475.353	3260.46	6.85903	2.778	5.02e-21	8.03e-20	XLOC_027596	XLOC_027596	chr7:31098724-31115290	p1GFPpos	p1GFPneg	OK	28.8177	4.4989	-2.67931	6.38413	1.72375e-10	3.26563e-09	yes	dseq.sig	cdiff.sig	1
Wdr16	ENSMUSG00000020904	12.9812	88.8888	6.84748	2.77557	6e-07	3.99e-06	XLOC_004681	XLOC_004681	chr11:67924805-67965642	p1GFPpos	p1GFPneg	OK	0.821058	0.111368	-2.88215	3.69085	0.000223507	0.00157512	yes	dseq.sig	cdiff.sig	1
Fblim1	ENSMUSG00000006219	2147.13	14683.1	6.83846	2.77367	2.81e-70	2.17e-68	XLOC_021619	XLOC_021619	chr4:141576061-141606052	p1GFPpos	p1GFPneg	OK	84.8423	13.4841	-2.65353	8.84137	0	0	yes	dseq.sig	cdiff.sig	1
Socs2	ENSMUSG00000020027	3843.3	26264.1	6.83375	2.77268	3.29e-73	2.76e-71	XLOC_002875	XLOC_002875	chr10:95381174-95428640	p1GFPpos	p1GFPneg	OK	219.063	31.402	-2.80242	11.3264	0	0	yes	dseq.sig	cdiff.sig	1
Mfsd2a	ENSMUSG00000028655	343.519	2345.39	6.82753	2.77136	8.69e-51	3.92e-49	XLOC_021438	XLOC_021438	chr4:122946834-122961417	p1GFPpos	p1GFPneg	OK	18.2134	2.7798	-2.71195	5.53852	3.05035e-08	4.32118e-07	yes	dseq.sig	cdiff.sig	1
Dscaml1	ENSMUSG00000032087	57.1818	389.486	6.81137	2.76794	2.93e-21	4.73e-20	XLOC_030839	XLOC_030839	chr9:45416625-45753714	p1GFPpos	p1GFPneg	OK	0.88642	0.122089	-2.86006	4.40728	1.04678e-05	9.75954e-05	yes	dseq.sig	cdiff.sig	1
1700010I14Rik	ENSMUSG00000023873	61.5603	417.914	6.7887	2.76314	2.66e-22	4.48e-21	XLOC_012479	XLOC_012479	chr17:8988332-9009240	p1GFPpos	p1GFPneg	OK	3.38619	0.52964	-2.67658	4.20778	2.57894e-05	0.000222744	yes	dseq.sig	cdiff.sig	1
Fzd9	ENSMUSG00000049551	2708.23	18353.9	6.77708	2.76066	1.94e-29	4.36e-28	XLOC_023735	XLOC_023735	chr5:135186168-135251345	p1GFPpos	p1GFPneg	OK	160.833	24.7072	-2.70256	6.60542	3.96394e-11	8.14791e-10	yes	dseq.sig	cdiff.sig	1
Nod2	ENSMUSG00000055994	53.161	360.076	6.77332	2.75986	2.68e-20	4.16e-19	XLOC_029284	XLOC_029284	chr8:88647271-88688476	p1GFPpos	p1GFPneg	OK	1.24467	0.187235	-2.73284	4.90508	9.33874e-07	1.05949e-05	yes	dseq.sig	cdiff.sig	1
Rnf180	ENSMUSG00000021720	622.483	4208.69	6.76113	2.75726	6.94e-59	4.06e-57	XLOC_008177	XLOC_008177	chr13:105130527-105294788	p1GFPpos	p1GFPneg	OK	27.2075	4.21895	-2.68905	6.43379	1.24458e-10	2.39421e-09	yes	dseq.sig	cdiff.sig	1
Rora	ENSMUSG00000032238	3047.79	20569.7	6.74906	2.75469	9.64e-69	7.11e-67	XLOC_030995	XLOC_030995	chr9:68653119-69388397	p1GFPpos	p1GFPneg	OK	35.0385	5.73608	-2.61081	8.03486	8.88178e-16	2.86392e-14	yes	dseq.sig	cdiff.sig	1
Atp11a	ENSMUSG00000031441	1017.6	6862.37	6.74366	2.75353	7.08e-65	4.89e-63	XLOC_028933	XLOC_028933	chr8:12757015-12868801	p1GFPpos	p1GFPneg	OK	74.7211	10.9986	-2.76419	11.0533	0	0	yes	dseq.sig	cdiff.sig	1
Slitrk4	ENSMUSG00000046699	142.492	958.805	6.72885	2.75036	7.51e-34	2.03e-32	XLOC_033315	XLOC_033315	chrX:64264733-64276996	p1GFPpos	p1GFPneg	OK	2.73504	0.405023	-2.75549	4.89514	9.82341e-07	1.10917e-05	yes	dseq.sig	cdiff.sig	1
Tspan33	ENSMUSG00000001763	148.83	999.262	6.71411	2.7472	7.37e-36	2.13e-34	XLOC_024432	XLOC_024432	chr6:29694255-29718684	p1GFPpos	p1GFPneg	OK	6.99545	1.20569	-2.53656	4.54591	5.46973e-06	5.3545e-05	yes	dseq.sig	cdiff.sig	1
Cnga2	ENSMUSG00000005864	97.6505	655.269	6.71035	2.74639	8.77e-19	1.28e-17	XLOC_032807	XLOC_032807	chrX:71991512-72011470	p1GFPpos	p1GFPneg	OK	3.68515	0.588158	-2.64745	4.53897	5.65284e-06	5.52008e-05	yes	dseq.sig	cdiff.sig	1
Gfra3	ENSMUSG00000024366	31.3435	210.007	6.70017	2.7442	1.06e-07	7.54e-07	XLOC_014414	XLOC_014414	chr18:34689174-34720387	p1GFPpos	p1GFPneg	OK	1.84968	0.285939	-2.6935	3.78959	0.000150894	0.00110993	yes	dseq.sig	cdiff.sig	1
Slc15a5	ENSMUSG00000044378	54.7053	365.732	6.68549	2.74103	5.93e-19	8.73e-18	XLOC_025631	XLOC_025631	chr6:137983589-138079916	p1GFPpos	p1GFPneg	OK	3.37884	0.470117	-2.84544	3.45842	0.000543345	0.00348411	yes	dseq.sig	cdiff.sig	1
Tmem79	ENSMUSG00000001420	173.203	1155.6	6.67194	2.73811	4.45e-39	1.44e-37	XLOC_019405	XLOC_019405	chr3:88328652-88334433	p1GFPpos	p1GFPneg	OK	8.11385	1.24539	-2.70379	6.1385	8.33031e-10	1.45489e-08	yes	dseq.sig	cdiff.sig	1
Igdcc3	ENSMUSG00000032394	643.059	4268.53	6.63785	2.73072	4.47e-59	2.63e-57	XLOC_030971	XLOC_030971	chr9:65141188-65187037	p1GFPpos	p1GFPneg	OK	23.8086	3.8971	-2.61101	6.56664	5.14617e-11	1.04332e-09	yes	dseq.sig	cdiff.sig	1
Pkp2	ENSMUSG00000041957	166.637	1099.62	6.59886	2.72222	2.78e-35	7.85e-34	XLOC_011354	XLOC_011354	chr16:16213335-16272953	p1GFPpos	p1GFPneg	OK	6.84851	1.16624	-2.55393	4.03313	5.504e-05	0.000446576	yes	dseq.sig	cdiff.sig	1
Tnfaip2	ENSMUSG00000021281	73.6826	484.647	6.5775	2.71754	6.34e-24	1.14e-22	XLOC_006249	XLOC_006249	chr12:111442660-111455018	p1GFPpos	p1GFPneg	OK	2.41784	0.387865	-2.64009	5.3856	7.22043e-08	9.6408e-07	yes	dseq.sig	cdiff.sig	1
Krt7	ENSMUSG00000023039	88.5958	581.759	6.56644	2.71511	5.07e-25	9.59e-24	XLOC_010390	XLOC_010390	chr15:101412402-101427806	p1GFPpos	p1GFPneg	OK	5.21216	0.886734	-2.55531	4.86957	1.11839e-06	1.24792e-05	yes	dseq.sig	cdiff.sig	1
Tmprss5	ENSMUSG00000032268	1055.13	6921.74	6.56011	2.71372	1.25e-61	7.83e-60	XLOC_030859	XLOC_030859	chr9:49081104-49117727	p1GFPpos	p1GFPneg	OK	71.9434	11.1806	-2.68587	6.95725	3.46967e-12	8.03824e-11	yes	dseq.sig	cdiff.sig	1
Skp1a	ENSMUSG00000036309	9583.23	62393.4	6.51069	2.70281	1.58e-36	4.67e-35	XLOC_003682	XLOC_003682	chr11:52230608-52283152	p1GFPpos	p1GFPneg	OK	804.227	128.718	-2.64339	11.6012	0	0	yes	dseq.sig	cdiff.sig	1
Rttn	ENSMUSG00000023066	839.181	5401.67	6.43683	2.68635	7.54e-60	4.5e-58	XLOC_014325	XLOC_014325	chr18:88971507-89133308	p1GFPpos	p1GFPneg	OK	14.1865	2.2225	-2.67427	6.7604	1.3761e-11	2.98386e-10	yes	dseq.sig	cdiff.sig	1
Tmprss2	ENSMUSG00000000385	280.724	1797.15	6.40183	2.67848	1.84e-36	5.44e-35	XLOC_012062	XLOC_012062	chr16:97564678-97611536	p1GFPpos	p1GFPneg	OK	9.55645	1.62892	-2.55256	4.67957	2.87482e-06	2.97525e-05	yes	dseq.sig	cdiff.sig	1
Mtap7	ENSMUSG00000019996	455.601	2914.69	6.39747	2.6775	2.5e-50	1.12e-48	XLOC_002527	XLOC_002527	chr10:20148919-20281590	p1GFPpos	p1GFPneg	OK	2.32394	0.364589	-2.67223	6.34974	2.15674e-10	4.02478e-09	yes	dseq.sig	cdiff.sig	1
Mgst1	ENSMUSG00000008540	951.899	6051.19	6.35697	2.66834	1.57e-58	9.04e-57	XLOC_024957	XLOC_024957	chr6:138140536-138156752	p1GFPpos	p1GFPneg	OK	131.895	21.0414	-2.64808	7.88113	3.33067e-15	1.03728e-13	yes	dseq.sig	cdiff.sig	1
Adamts19	ENSMUSG00000053441	685.597	4321.67	6.30351	2.65616	6.05e-48	2.51e-46	XLOC_014218	XLOC_014218	chr18:58834873-59053678	p1GFPpos	p1GFPneg	OK	19.8299	3.51684	-2.49532	5.88068	4.08579e-09	6.48147e-08	yes	dseq.sig	cdiff.sig	1
Mfng	ENSMUSG00000018169	199.076	1254.47	6.30148	2.65569	6.43e-18	9.05e-17	XLOC_010685	XLOC_010685	chr15:78750996-78774967	p1GFPpos	p1GFPneg	OK	11.0581	1.81628	-2.60604	5.00274	5.65202e-07	6.64119e-06	yes	dseq.sig	cdiff.sig	1
Kcnk3	ENSMUSG00000049265	62.7963	395.553	6.29898	2.65512	4.29e-20	6.62e-19	XLOC_022555	XLOC_022555	chr5:30573986-30628389	p1GFPpos	p1GFPneg	OK	1.83431	0.292677	-2.64786	4.43969	9.00865e-06	8.48927e-05	yes	dseq.sig	cdiff.sig	1
Slc15a2	ENSMUSG00000022899	952.194	5990.93	6.29171	2.65345	3.56e-57	1.98e-55	XLOC_011854	XLOC_011854	chr16:36750163-36784997	p1GFPpos	p1GFPneg	OK	51.6838	7.18378	-2.8469	5.45722	4.83649e-08	6.61807e-07	yes	dseq.sig	cdiff.sig	1
Slc9a2	ENSMUSG00000026062	109.231	687.247	6.29168	2.65345	3.66e-29	8.13e-28	XLOC_000094	XLOC_000094	chr1:40681711-40768885	p1GFPpos	p1GFPneg	OK	2.99666	0.51116	-2.55151	5.37597	7.61723e-08	1.0142e-06	yes	dseq.sig	cdiff.sig	1
Myh14	ENSMUSG00000030739	2447.3	15257.6	6.23447	2.64027	3.49e-28	7.49e-27	XLOC_027665	XLOC_027665	chr7:44605673-44670912	p1GFPpos	p1GFPneg	OK	36.608	6.45721	-2.50318	9.01944	0	0	yes	dseq.sig	cdiff.sig	1
Rnf165	ENSMUSG00000025427	222.595	1383.95	6.21737	2.6363	2.5e-39	8.17e-38	XLOC_014577	XLOC_014577	chr18:77456109-77565167	p1GFPpos	p1GFPneg	OK	28.1201	3.40608	-3.04542	7.36664	1.74971e-13	4.66459e-12	yes	dseq.sig	cdiff.sig	1
Grp	ENSMUSG00000024517	52.9469	328.771	6.20944	2.63446	1.07e-18	1.56e-17	XLOC_014537	XLOC_014537	chr18:65863338-65886579	p1GFPpos	p1GFPneg	OK	4.74138	0.44776	-3.40451	5.09185	3.54578e-07	4.32279e-06	yes	dseq.sig	cdiff.sig	1
Cbln1	ENSMUSG00000031654	38.0998	236.386	6.2044	2.63329	1.3e-13	1.44e-12	XLOC_029872	XLOC_029872	chr8:87468852-87472592	p1GFPpos	p1GFPneg	OK	1.92157	0.328476	-2.54843	4.48551	7.27407e-06	6.9711e-05	yes	dseq.sig	cdiff.sig	1
Plch2	ENSMUSG00000029055	798.393	4933.79	6.17965	2.62752	5.77e-12	5.74e-11	XLOC_021717	XLOC_021717	chr4:154982856-155064126	p1GFPpos	p1GFPneg	OK	14.302	2.63582	-2.43989	5.18982	2.10498e-07	2.63539e-06	yes	dseq.sig	cdiff.sig	1
Scrn1	ENSMUSG00000019124	3427.94	21176.6	6.17763	2.62705	3.03e-38	9.47e-37	XLOC_025204	XLOC_025204	chr6:54505753-54566784	p1GFPpos	p1GFPneg	OK	85.7578	16.4338	-2.3836	7.32492	2.39142e-13	6.23506e-12	yes	dseq.sig	cdiff.sig	1
Isl2	ENSMUSG00000032318	283.196	1744	6.15826	2.62252	6.45e-22	1.07e-20	XLOC_030900	XLOC_030900	chr9:55541089-55938136	p1GFPpos	p1GFPneg	OK	15.9695	2.72202	-2.55257	3.37434	0.000739921	0.00458221	yes	dseq.sig	cdiff.sig	1
Slc2a9	ENSMUSG00000005107	223.764	1377.43	6.15575	2.62193	6.08e-39	1.95e-37	XLOC_023322	XLOC_023322	chr5:38349272-38502249	p1GFPpos	p1GFPneg	OK	6.60177	1.24711	-2.40427	4.20815	2.57469e-05	0.000222539	yes	dseq.sig	cdiff.sig	1
Pik3ap1	ENSMUSG00000025017	462.428	2844.93	6.15214	2.62109	4.57e-51	2.09e-49	XLOC_015619	XLOC_015619	chr19:41272260-41385140	p1GFPpos	p1GFPneg	OK	10.4669	1.7839	-2.55273	6.61741	3.65541e-11	7.54645e-10	yes	dseq.sig	cdiff.sig	1
Lama5	ENSMUSG00000015647	4363.1	26841.8	6.152	2.62106	1.13e-44	4.31e-43	XLOC_017990	XLOC_017990	chr2:180176370-180225890	p1GFPpos	p1GFPneg	OK	36.7524	6.44604	-2.51135	10.4916	0	0	yes	dseq.sig	cdiff.sig	1
Slc2a12	ENSMUSG00000037490	288.805	1773.13	6.13956	2.61813	4.03e-42	1.43e-40	XLOC_001955	XLOC_001955	chr10:22644609-22731447	p1GFPpos	p1GFPneg	OK	8.31429	1.43107	-2.5385	3.43931	0.000583205	0.00370761	yes	dseq.sig	cdiff.sig	1
Hsd17b14	ENSMUSG00000030825	103.745	633.579	6.10707	2.61048	1.39e-27	2.92e-26	XLOC_026632	XLOC_026632	chr7:45554762-45567368	p1GFPpos	p1GFPneg	OK	12.553	2.23309	-2.49092	3.61158	0.000304336	0.00207801	yes	dseq.sig	cdiff.sig	1
Spire2	ENSMUSG00000010154	1045.4	6373.34	6.09658	2.608	6.59e-30	1.52e-28	XLOC_029495	XLOC_029495	chr8:123326007-123372859	p1GFPpos	p1GFPneg	OK	40.4805	7.46229	-2.43954	6.56161	5.32301e-11	1.07641e-09	yes	dseq.sig	cdiff.sig	1
Pacsin1	ENSMUSG00000040276	370.347	2252.54	6.08226	2.60461	1.13e-43	4.21e-42	XLOC_012641	XLOC_012641	chr17:27655558-27730828	p1GFPpos	p1GFPneg	OK	8.85868	1.61711	-2.45367	4.24693	2.16721e-05	0.000190163	yes	dseq.sig	cdiff.sig	1
Ptprk	ENSMUSG00000019889	4059.97	24567.3	6.05111	2.5972	5.09e-31	1.23e-29	XLOC_001980	XLOC_001980	chr10:28074722-28598189	p1GFPpos	p1GFPneg	OK	70.686	12.4314	-2.50743	10.0172	0	0	yes	dseq.sig	cdiff.sig	1
Slc1a4	ENSMUSG00000020142	1161.84	7024.79	6.04625	2.59604	1.45e-56	7.84e-55	XLOC_004447	XLOC_004447	chr11:20302146-20333298	p1GFPpos	p1GFPneg	OK	31.437	5.47083	-2.52263	7.65442	1.93179e-14	5.65227e-13	yes	dseq.sig	cdiff.sig	1
Aldh1b1	ENSMUSG00000035561	118.063	712.6	6.03577	2.59354	1.77e-26	3.56e-25	XLOC_020389	XLOC_020389	chr4:45795886-45826849	p1GFPpos	p1GFPneg	OK	5.22668	0.946093	-2.46584	3.52363	0.000425683	0.00280934	yes	dseq.sig	cdiff.sig	1
Dynlrb2	ENSMUSG00000034467	18.1438	109.196	6.01837	2.58937	6.88e-08	4.97e-07	XLOC_029437	XLOC_029437	chr8:116505013-116515915	p1GFPpos	p1GFPneg	OK	4.37201	0.667875	-2.71065	3.70825	0.000208696	0.00147865	yes	dseq.sig	cdiff.sig	1
Sox13	ENSMUSG00000070643	2319.81	13904.1	5.99365	2.58344	3.46e-61	2.13e-59	XLOC_001092	XLOC_001092	chr1:133382274-133424463	p1GFPpos	p1GFPneg	OK	67.0247	11.8332	-2.50185	8.46442	0	0	yes	dseq.sig	cdiff.sig	1
Ltk	ENSMUSG00000027297	36.9131	221.219	5.99296	2.58327	1.39e-13	1.54e-12	XLOC_017621	XLOC_017621	chr2:119751325-119760431	p1GFPpos	p1GFPneg	OK	1.30892	0.187322	-2.80479	4.35783	1.31358e-05	0.00012034	yes	dseq.sig	cdiff.sig	1
Sema3a	ENSMUSG00000028883	1047.34	6265.4	5.98217	2.58067	5.07e-17	6.77e-16	XLOC_022487	XLOC_022487	chr5:13125295-13606325	p1GFPpos	p1GFPneg	OK	17.0866	2.95295	-2.53264	7.28666	3.17746e-13	8.20324e-12	yes	dseq.sig	cdiff.sig	1
Fmn1	ENSMUSG00000044042	2600.3	15509.9	5.96464	2.57644	2.84e-61	1.76e-59	XLOC_016528	XLOC_016528	chr2:113220186-113716975	p1GFPpos	p1GFPneg	OK	26.3174	4.40606	-2.57845	7.03394	2.00795e-12	4.7636e-11	yes	dseq.sig	cdiff.sig	1
Tceal6	ENSMUSG00000031409	61.1189	364.19	5.95871	2.575	1.19e-17	1.65e-16	XLOC_033518	XLOC_033518	chrX:135208685-135210732	p1GFPpos	p1GFPneg	OK	6.33667	1.3172	-2.26625	3.90937	9.25374e-05	0.00071368	yes	dseq.sig	cdiff.sig	1
Zdhhc2	ENSMUSG00000039470	1037.87	6136.31	5.91242	2.56375	5.01e-55	2.6e-53	XLOC_029072	XLOC_029072	chr8:40423814-40486626	p1GFPpos	p1GFPneg	OK	31.7448	5.63732	-2.49344	6.85805	6.98064e-12	1.56797e-10	yes	dseq.sig	cdiff.sig	1
Fat3	ENSMUSG00000074505	928.852	5474.45	5.89378	2.55919	6e-56	3.21e-54	XLOC_031332	XLOC_031332	chr9:15907443-16502444	p1GFPpos	p1GFPneg	OK	4.89175	0.861976	-2.50463	6.90727	4.94049e-12	1.1237e-10	yes	dseq.sig	cdiff.sig	1
Hydin	ENSMUSG00000059854	49.2045	287.436	5.84167	2.54638	4.21e-15	5.1e-14	XLOC_029416	XLOC_029416	chr8:110266976-110610253	p1GFPpos	p1GFPneg	OK	0.279065	0.0441662	-2.65958	4.74352	2.10037e-06	2.23123e-05	yes	dseq.sig	cdiff.sig	1
Tmem28	ENSMUSG00000071719	41.8977	243.633	5.81494	2.53977	5.02e-13	5.38e-12	XLOC_032893	XLOC_032893	chrX:99821068-99848783	p1GFPpos	p1GFPneg	OK	1.04238	0.203024	-2.36016	4.06101	4.886e-05	0.000399856	yes	dseq.sig	cdiff.sig	1
D630039A03Rik	ENSMUSG00000052117	85.7555	497.344	5.79955	2.53594	7.48e-22	1.24e-20	XLOC_021169	XLOC_021169	chr4:57906676-57916497	p1GFPpos	p1GFPneg	OK	2.88269	0.519281	-2.47283	4.11114	3.93716e-05	0.000328097	yes	dseq.sig	cdiff.sig	1
Asrgl1	ENSMUSG00000024654	1180.41	6843.37	5.79743	2.53541	8.02e-56	4.26e-54	XLOC_015448	XLOC_015448	chr19:9109870-9136468	p1GFPpos	p1GFPneg	OK	36.8729	6.67662	-2.46537	6.43158	1.26284e-10	2.42736e-09	yes	dseq.sig	cdiff.sig	1
Paqr8	ENSMUSG00000025931	1269.76	7352.62	5.79055	2.5337	8.05e-56	4.27e-54	XLOC_000038	XLOC_000038	chr1:20888641-20940107	p1GFPpos	p1GFPneg	OK	26.6616	4.79286	-2.4758	7.38275	1.54987e-13	4.1599e-12	yes	dseq.sig	cdiff.sig	1
Epb4.1l5	ENSMUSG00000026383	524.168	3032.68	5.78569	2.53249	5.69e-48	2.37e-46	XLOC_001041	XLOC_001041	chr1:119545032-119649000	p1GFPpos	p1GFPneg	OK	17.6101	3.38169	-2.38058	5.94811	2.71258e-09	4.3793e-08	yes	dseq.sig	cdiff.sig	1
Ninj1	ENSMUSG00000037966	1128.88	6480.65	5.7408	2.52125	3.4e-46	1.35e-44	XLOC_007436	XLOC_007436	chr13:49187546-49196251	p1GFPpos	p1GFPneg	OK	102.605	18.8906	-2.44136	7.59794	3.01981e-14	8.60209e-13	yes	dseq.sig	cdiff.sig	1
Cgn	ENSMUSG00000068876	849.442	4864.71	5.72694	2.51777	1.1e-44	4.22e-43	XLOC_019484	XLOC_019484	chr3:94612729-94786515	p1GFPpos	p1GFPneg	OK	20.8864	4.06032	-2.3629	5.12048	3.04766e-07	3.75608e-06	yes	dseq.sig	cdiff.sig	1
Rabgap1l	ENSMUSG00000026721	4950.53	28310	5.71859	2.51566	3.49e-25	6.65e-24	XLOC_001194	XLOC_001194	chr1:160219117-160792938	p1GFPpos	p1GFPneg	OK	75.8417	13.9168	-2.44616	9.13492	0	0	yes	dseq.sig	cdiff.sig	1
Cybrd1	ENSMUSG00000027015	1700.21	9699.58	5.70494	2.51221	3.74e-17	5.04e-16	XLOC_016287	XLOC_016287	chr2:71118053-71142926	p1GFPpos	p1GFPneg	OK	34.413	6.53157	-2.39745	8.36911	0	0	yes	dseq.sig	cdiff.sig	1
Plekhh1	ENSMUSG00000060716	571.434	3244.4	5.67765	2.50529	1.64e-45	6.39e-44	XLOC_006040	XLOC_006040	chr12:79029162-79089687	p1GFPpos	p1GFPneg	OK	7.63051	1.41682	-2.42912	5.51499	3.488e-08	4.89435e-07	yes	dseq.sig	cdiff.sig	1
Pak6	ENSMUSG00000074923	179.981	1020.66	5.67092	2.50358	1.99e-14	2.33e-13	XLOC_016544	XLOC_016544	chr2:118663346-118698020	p1GFPpos	p1GFPneg	OK	4.36007	0.78438	-2.47472	4.48001	7.4641e-06	7.14167e-05	yes	dseq.sig	cdiff.sig	1
Ptpn18	ENSMUSG00000026126	101.243	571.896	5.64874	2.49793	8.55e-08	6.13e-07	XLOC_000763	XLOC_000763	chr1:34459132-34487238	p1GFPpos	p1GFPneg	OK	1.32161	0.0356008	-5.21424	4.73628	2.17679e-06	2.30931e-05	yes	dseq.sig	cdiff.sig	1
Plekhg3	ENSMUSG00000052609	810.172	4567.55	5.63776	2.49512	8.19e-50	3.61e-48	XLOC_006032	XLOC_006032	chr12:76533559-76710547	p1GFPpos	p1GFPneg	OK	14.4519	2.71179	-2.41395	5.58644	2.31774e-08	3.3372e-07	yes	dseq.sig	cdiff.sig	1
Mdm1	ENSMUSG00000020212	1133.64	6387.71	5.63471	2.49434	4.04e-55	2.11e-53	XLOC_002375	XLOC_002375	chr10:118140090-118169078	p1GFPpos	p1GFPneg	OK	48.0102	8.71226	-2.46222	6.45721	1.06652e-10	2.06677e-09	yes	dseq.sig	cdiff.sig	1
Has2	ENSMUSG00000022367	181.797	1018.33	5.60147	2.48581	9.2e-31	2.2e-29	XLOC_010550	XLOC_010550	chr15:56665626-56779301	p1GFPpos	p1GFPneg	OK	4.92971	0.892654	-2.46533	4.96148	6.99594e-07	8.12365e-06	yes	dseq.sig	cdiff.sig	1
Tgfbr1	ENSMUSG00000007613	5254.59	29419.8	5.59888	2.48514	5.72e-62	3.63e-60	XLOC_020400	XLOC_020400	chr4:47353223-47421200	p1GFPpos	p1GFPneg	OK	95.9345	17.2251	-2.47754	10.819	0	0	yes	dseq.sig	cdiff.sig	1
Ppp4r4	ENSMUSG00000021209	250.013	1396.14	5.58425	2.48136	1.32e-37	4.04e-36	XLOC_006145	XLOC_006145	chr12:103532564-103614405	p1GFPpos	p1GFPneg	OK	6.16357	1.14944	-2.42283	4.87824	1.07034e-06	1.19939e-05	yes	dseq.sig	cdiff.sig	1
Cntn1	ENSMUSG00000055022	1716.98	9585.18	5.58259	2.48093	6.62e-36	1.92e-34	XLOC_010318	XLOC_010318	chr15:92051164-92341967	p1GFPpos	p1GFPneg	OK	29.9267	5.67104	-2.39975	7.91726	2.44249e-15	7.68752e-14	yes	dseq.sig	cdiff.sig	1
Cdkl2	ENSMUSG00000029403	369.125	2055.99	5.56991	2.47765	1.68e-39	5.52e-38	XLOC_023463	XLOC_023463	chr5:92005964-92043018	p1GFPpos	p1GFPneg	OK	9.13398	1.72556	-2.40418	5.11568	3.12618e-07	3.84486e-06	yes	dseq.sig	cdiff.sig	1
D730039F16Rik	ENSMUSG00000026870	32.0139	178.187	5.56591	2.47662	3.1e-10	2.73e-09	XLOC_016175	XLOC_016175	chr2:34874435-34892133	p1GFPpos	p1GFPneg	OK	1.34899	0.254389	-2.40677	3.86689	0.000110232	0.000837342	yes	dseq.sig	cdiff.sig	1
Grb7	ENSMUSG00000019312	160.442	892.076	5.56011	2.47511	2e-13	2.19e-12	XLOC_004126	XLOC_004126	chr11:98446833-98455413	p1GFPpos	p1GFPneg	OK	5.81216	1.12826	-2.36497	3.99441	6.48565e-05	0.000517542	yes	dseq.sig	cdiff.sig	1
Tbc1d30	ENSMUSG00000052302	189.965	1053.9	5.54789	2.47194	1.42e-14	1.67e-13	XLOC_002952	XLOC_002952	chr10:121263343-121351235	p1GFPpos	p1GFPneg	OK	3.17216	0.621461	-2.35173	4.6552	3.23664e-06	3.32176e-05	yes	dseq.sig	cdiff.sig	1
Sh3glb2	ENSMUSG00000026860	3069.77	17013.1	5.54213	2.47044	5.79e-32	1.46e-30	XLOC_017143	XLOC_017143	chr2:30344766-30359262	p1GFPpos	p1GFPneg	OK	96.784	23.7259	-2.0283	6.42819	1.29131e-10	2.47806e-09	yes	dseq.sig	cdiff.sig	1
Lrrc2	ENSMUSG00000032495	28.4988	157.572	5.52905	2.46703	1.97e-10	1.76e-09	XLOC_031214	XLOC_031214	chr9:110951544-110984064	p1GFPpos	p1GFPneg	OK	0.676072	0.112843	-2.58286	3.95549	7.63795e-05	0.000598808	yes	dseq.sig	cdiff.sig	1
Otud3	ENSMUSG00000041161	480.572	2641.26	5.49606	2.4584	4.7e-44	1.77e-42	XLOC_021594	XLOC_021594	chr4:138890958-138913947	p1GFPpos	p1GFPneg	OK	22.8935	4.14713	-2.46476	6.46464	1.01542e-10	1.97906e-09	yes	dseq.sig	cdiff.sig	1
Dtna	ENSMUSG00000024302	1169.21	6405.91	5.47884	2.45387	8.85e-51	3.98e-49	XLOC_014070	XLOC_014070	chr18:23415364-23659801	p1GFPpos	p1GFPneg	OK	21.2699	4.56212	-2.22104	5.3833	7.31317e-08	9.74267e-07	yes	dseq.sig	cdiff.sig	1
Wdr72	ENSMUSG00000044976	84.3415	459.09	5.44323	2.44446	4.17e-14	4.77e-13	XLOC_031020	XLOC_031020	chr9:74110157-74283667	p1GFPpos	p1GFPneg	OK	1.39921	0.284804	-2.29657	3.89493	9.8227e-05	0.000754368	yes	dseq.sig	cdiff.sig	1
Aass	ENSMUSG00000029695	70.9876	385.47	5.4301	2.44098	3.76e-13	4.04e-12	XLOC_025051	XLOC_025051	chr6:23072172-23132986	p1GFPpos	p1GFPneg	OK	1.96891	0.347563	-2.50205	4.51824	6.23544e-06	6.05408e-05	yes	dseq.sig	cdiff.sig	1
Tac4	ENSMUSG00000020872	14.1873	76.7559	5.41018	2.43568	6.39e-06	3.83e-05	XLOC_004072	XLOC_004072	chr11:95260062-95269261	p1GFPpos	p1GFPneg	OK	1.06853	0.179443	-2.57404	3.32764	0.000875837	0.00533608	yes	dseq.sig	cdiff.sig	1
St8sia2	ENSMUSG00000025789	1774.37	9595.54	5.40785	2.43506	1.5e-54	7.65e-53	XLOC_027821	XLOC_027821	chr7:73939119-74013682	p1GFPpos	p1GFPneg	OK	30.2316	5.97365	-2.33937	8.3155	0	0	yes	dseq.sig	cdiff.sig	1
Spnb1	ENSMUSG00000021061	1899.12	10258.3	5.40161	2.43339	6.6e-53	3.17e-51	XLOC_006483	XLOC_006483	chr12:76533559-76710547	p1GFPpos	p1GFPneg	OK	20.5452	3.43073	-2.58221	8.27507	2.22045e-16	7.48571e-15	yes	dseq.sig	cdiff.sig	1
Trpc5	ENSMUSG00000041710	45.4515	244.759	5.38505	2.42896	1.51e-05	8.67e-05	XLOC_033556	XLOC_033556	chrX:144377612-144688729	p1GFPpos	p1GFPneg	OK	1.15269	0.213811	-2.4306	4.40553	1.05526e-05	9.83474e-05	yes	dseq.sig	cdiff.sig	1
Dach2	ENSMUSG00000025592	183.886	986.51	5.36479	2.42352	1.45e-30	3.42e-29	XLOC_032962	XLOC_032962	chrX:113297618-113836386	p1GFPpos	p1GFPneg	OK	3.18197	0.665414	-2.25759	3.89378	9.86922e-05	0.000756715	yes	dseq.sig	cdiff.sig	1
Heyl	ENSMUSG00000032744	2045.93	10975.1	5.36437	2.42341	2.56e-54	1.29e-52	XLOC_020689	XLOC_020689	chr4:123233555-123249870	p1GFPpos	p1GFPneg	OK	39.1688	7.92552	-2.30513	8.41468	0	0	yes	dseq.sig	cdiff.sig	1
Frem2	ENSMUSG00000037016	3303.02	17717	5.36387	2.42327	1.14e-57	6.42e-56	XLOC_019283	XLOC_019283	chr3:53513937-53657596	p1GFPpos	p1GFPneg	OK	23.7529	4.61307	-2.3643	9.64276	0	0	yes	dseq.sig	cdiff.sig	1
1700003M02Rik	ENSMUSG00000028294	54.0244	289.594	5.36042	2.42235	2.85e-15	3.48e-14	XLOC_021043	XLOC_021043	chr4:34688576-34730206	p1GFPpos	p1GFPneg	OK	2.03484	0.415122	-2.29331	3.51912	0.000432981	0.00284888	yes	dseq.sig	cdiff.sig	1
Enah	ENSMUSG00000022995	5809.38	31101	5.35358	2.4205	1.93e-57	1.08e-55	XLOC_001328	XLOC_001328	chr1:181896379-182019980	p1GFPpos	p1GFPneg	OK	184.022	35.9813	-2.35456	9.20699	0	0	yes	dseq.sig	cdiff.sig	1
Bcam	ENSMUSG00000002980	1034.49	5537.89	5.35328	2.42042	7.21e-30	1.66e-28	XLOC_027410	XLOC_027410	chr7:19756137-19770532	p1GFPpos	p1GFPneg	OK	38.7733	7.73265	-2.32603	7.04869	1.80611e-12	4.31066e-11	yes	dseq.sig	cdiff.sig	1
Mgat3	ENSMUSG00000042428	2149.51	11497.8	5.34903	2.41928	2.24e-52	1.06e-50	XLOC_010230	XLOC_010230	chr15:80173720-80215519	p1GFPpos	p1GFPneg	OK	44.8516	8.84645	-2.34199	8.74425	0	0	yes	dseq.sig	cdiff.sig	1
Raph1	ENSMUSG00000026014	848.114	4521.48	5.33122	2.41447	2.61e-49	1.14e-47	XLOC_000860	XLOC_000860	chr1:60409584-60566765	p1GFPpos	p1GFPneg	OK	29.5847	6.08217	-2.28219	7.22916	4.86056e-13	1.23128e-11	yes	dseq.sig	cdiff.sig	1
Nipal2	ENSMUSG00000038879	176.421	940.241	5.32954	2.41401	7.99e-29	1.75e-27	XLOC_010080	XLOC_010080	chr15:34572798-34679204	p1GFPpos	p1GFPneg	OK	2.24813	0.433838	-2.3735	4.7241	2.31138e-06	2.4379e-05	yes	dseq.sig	cdiff.sig	1
Ccdc40	ENSMUSG00000039963	193.174	1026.45	5.31361	2.40969	1.06e-30	2.52e-29	XLOC_004332	XLOC_004332	chr11:119228560-119265240	p1GFPpos	p1GFPneg	OK	5.14307	1.23085	-2.06297	3.29145	0.000996707	0.00598934	yes	dseq.sig	cdiff.sig	1
Mlf1	ENSMUSG00000048416	70.8828	374.731	5.28662	2.40235	5.56e-17	7.4e-16	XLOC_018758	XLOC_018758	chr3:67374096-67400000	p1GFPpos	p1GFPneg	OK	6.02357	1.19702	-2.33117	4.29285	1.76398e-05	0.000157225	yes	dseq.sig	cdiff.sig	1
E330009J07Rik	ENSMUSG00000037172	1532.41	8094.1	5.28193	2.40106	2.53e-50	1.13e-48	XLOC_025121	XLOC_025121	chr6:40401213-40436133	p1GFPpos	p1GFPneg	OK	21.1792	4.1712	-2.34412	6.50246	7.90175e-11	1.5593e-09	yes	dseq.sig	cdiff.sig	1
Ephb6	ENSMUSG00000029869	1636.15	8641.2	5.28143	2.40093	1.82e-22	3.09e-21	XLOC_024497	XLOC_024497	chr6:41605185-41636405	p1GFPpos	p1GFPneg	OK	36.3011	7.32774	-2.30857	7.32803	2.33591e-13	6.11049e-12	yes	dseq.sig	cdiff.sig	1
Chrna7	ENSMUSG00000030525	53.5037	280.237	5.2377	2.38893	1.51e-13	1.67e-12	XLOC_027788	XLOC_027788	chr7:63095577-63212526	p1GFPpos	p1GFPneg	OK	2.31211	0.419331	-2.46305	5.06751	4.03055e-07	4.86375e-06	yes	dseq.sig	cdiff.sig	1
Ptgir	ENSMUSG00000043017	58.6663	305.996	5.21588	2.38291	3.86e-14	4.42e-13	XLOC_026304	XLOC_026304	chr7:16906489-16910905	p1GFPpos	p1GFPneg	OK	1.51515	0.32215	-2.23366	4.27682	1.89584e-05	0.000167592	yes	dseq.sig	cdiff.sig	1
Lin7a	ENSMUSG00000019906	84.7979	441.305	5.2042	2.37968	8.44e-18	1.18e-16	XLOC_002340	XLOC_002340	chr10:107271830-107425382	p1GFPpos	p1GFPneg	OK	5.60163	1.14488	-2.29065	4.90974	9.1196e-07	1.03761e-05	yes	dseq.sig	cdiff.sig	1
Celsr1	ENSMUSG00000016028	4156.69	21550.7	5.18459	2.37423	1.05e-51	4.89e-50	XLOC_010774	XLOC_010774	chr15:85879316-86033777	p1GFPpos	p1GFPneg	OK	32.2483	6.61391	-2.28565	9.26694	0	0	yes	dseq.sig	cdiff.sig	1
Pkp1	ENSMUSG00000026413	193.194	992.563	5.13766	2.36111	3.31e-11	3.13e-10	XLOC_001115	XLOC_001115	chr1:135871394-135919024	p1GFPpos	p1GFPneg	OK	3.42567	0.710262	-2.26996	5.23689	1.63305e-07	2.07191e-06	yes	dseq.sig	cdiff.sig	1
Pcsk1	ENSMUSG00000021587	10.792	55.1634	5.1115	2.35375	0.000338882	0.00161007	XLOC_007564	XLOC_007564	chr13:75089986-75134709	p1GFPpos	p1GFPneg	OK	0.330344	0.0634382	-2.38054	3.32243	0.000892369	0.00542564	yes	dseq.sig	cdiff.sig	1
Srcrb4d	ENSMUSG00000029699	288.809	1475.94	5.11044	2.35345	1.01e-32	2.62e-31	XLOC_023744	XLOC_023744	chr5:135960222-135974678	p1GFPpos	p1GFPneg	OK	10.9999	2.45805	-2.16191	3.66051	0.000251717	0.0017572	yes	dseq.sig	cdiff.sig	1
Micalcl	ENSMUSG00000030771	34.2525	174.95	5.10765	2.35266	1.35e-09	1.13e-08	XLOC_026987	XLOC_026987	chr7:112368307-112413133	p1GFPpos	p1GFPneg	OK	3.27046	0.462996	-2.82042	3.3454	0.000821637	0.00504346	yes	dseq.sig	cdiff.sig	1
Marveld2	ENSMUSG00000021636	262.476	1338.06	5.09784	2.34989	2.57e-19	3.83e-18	XLOC_008157	XLOC_008157	chr13:100595956-100616971	p1GFPpos	p1GFPneg	OK	7.24028	1.54049	-2.23266	4.67695	2.91166e-06	3.00682e-05	yes	dseq.sig	cdiff.sig	1
Mphosph9	ENSMUSG00000038126	1586.72	8057.88	5.07832	2.34435	1.21e-38	3.84e-37	XLOC_023689	XLOC_023689	chr5:124250886-124341844	p1GFPpos	p1GFPneg	OK	21.8972	4.51656	-2.27745	6.55438	5.58735e-11	1.12221e-09	yes	dseq.sig	cdiff.sig	1
Dytn	ENSMUSG00000069085	85.13	432.209	5.07704	2.34399	1.83e-17	2.51e-16	XLOC_000865	XLOC_000865	chr1:63619260-63686927	p1GFPpos	p1GFPneg	OK	2.83899	0.59122	-2.26361	3.29236	0.000993495	0.0059759	yes	dseq.sig	cdiff.sig	1
Sipa1l1	ENSMUSG00000042700	7451.9	37827.4	5.07621	2.34375	9.45e-55	4.85e-53	XLOC_006058	XLOC_006058	chr12:82168530-82473422	p1GFPpos	p1GFPneg	OK	80.293	17.0557	-2.23502	9.51751	0	0	yes	dseq.sig	cdiff.sig	1
Syne2	ENSMUSG00000063450	12339.5	62400.5	5.05697	2.33827	1.47e-55	7.76e-54	XLOC_006025	XLOC_006025	chr12:75813356-76110928	p1GFPpos	p1GFPneg	OK	41.7084	8.58047	-2.28121	10.8155	0	0	yes	dseq.sig	cdiff.sig	1
Synj2	ENSMUSG00000023805	1382.48	6990.11	5.0562	2.33805	1.74e-48	7.4e-47	XLOC_012456	XLOC_012456	chr17:5941279-6079753	p1GFPpos	p1GFPneg	OK	18.6948	3.9323	-2.24919	5.04695	4.48919e-07	5.36259e-06	yes	dseq.sig	cdiff.sig	1
C2cd4b	ENSMUSG00000055125	74.76	377.307	5.04691	2.3354	0.000116008	0.00059183	XLOC_030993	XLOC_030993	chr9:67754364-67760933	p1GFPpos	p1GFPneg	OK	4.33086	0.547353	-2.98411	3.40165	0.000669811	0.00419961	yes	dseq.sig	cdiff.sig	1
Htatip2	ENSMUSG00000039745	106.074	535.081	5.04443	2.33469	4.68e-20	7.2e-19	XLOC_026659	XLOC_026659	chr7:49759105-49773999	p1GFPpos	p1GFPneg	OK	7.16747	1.51068	-2.24627	3.88344	0.000102989	0.00078711	yes	dseq.sig	cdiff.sig	1
Lin28b	ENSMUSG00000063804	192.943	973.135	5.04365	2.33447	2.71e-12	2.76e-11	XLOC_002622	XLOC_002622	chr10:45376106-45480139	p1GFPpos	p1GFPneg	OK	3.75545	0.699033	-2.42555	3.54625	0.000390753	0.00260575	yes	dseq.sig	cdiff.sig	1
Abca4	ENSMUSG00000028125	234.346	1177.24	5.02352	2.3287	2.2e-31	5.42e-30	XLOC_019048	XLOC_019048	chr3:122044105-122180061	p1GFPpos	p1GFPneg	OK	2.7112	0.551132	-2.29846	4.34561	1.38892e-05	0.000126556	yes	dseq.sig	cdiff.sig	1
Dpysl4	ENSMUSG00000025478	2949.15	14812.4	5.0226	2.32843	5.28e-48	2.21e-46	XLOC_027143	XLOC_027143	chr7:139086000-139101814	p1GFPpos	p1GFPneg	OK	74.6168	16.5976	-2.16852	7.77109	7.77156e-15	2.34036e-13	yes	dseq.sig	cdiff.sig	1
B4galt5	ENSMUSG00000017929	1549.41	7761.82	5.00953	2.32468	1.99e-47	8.23e-46	XLOC_017925	XLOC_017925	chr2:167298393-167349178	p1GFPpos	p1GFPneg	OK	31.4866	6.70987	-2.23038	7.66263	1.82077e-14	5.34061e-13	yes	dseq.sig	cdiff.sig	1
Fah	ENSMUSG00000030630	317.036	1586.57	5.0044	2.3232	9.59e-33	2.48e-31	XLOC_027880	XLOC_027880	chr7:84528953-84606265	p1GFPpos	p1GFPneg	OK	16.2517	3.51876	-2.20745	3.68165	0.000231727	0.00163111	yes	dseq.sig	cdiff.sig	1
Ell2	ENSMUSG00000001542	381.179	1907.16	5.00332	2.32288	2.74e-23	4.81e-22	XLOC_007567	XLOC_007567	chr13:75707483-75772365	p1GFPpos	p1GFPneg	OK	8.80589	1.93574	-2.18558	4.925	8.43612e-07	9.64477e-06	yes	dseq.sig	cdiff.sig	1
Ypel2	ENSMUSG00000018427	2550.69	12758.5	5.002	2.3225	2.98e-50	1.32e-48	XLOC_004873	XLOC_004873	chr11:86936254-86993762	p1GFPpos	p1GFPneg	OK	46.321	9.65765	-2.26192	8.45893	0	0	yes	dseq.sig	cdiff.sig	1
Kif1b	ENSMUSG00000063077	12191.7	60944.1	4.99882	2.32159	1.38e-52	6.6e-51	XLOC_021679	XLOC_021679	chr4:149176093-149307743	p1GFPpos	p1GFPneg	OK	105.528	22.0084	-2.26151	9.78407	0	0	yes	dseq.sig	cdiff.sig	1
Efna3	ENSMUSG00000028039	117.943	587.262	4.9792	2.31591	9.71e-21	1.54e-19	XLOC_019429	XLOC_019429	chr3:89313897-89322879	p1GFPpos	p1GFPneg	OK	8.51144	1.94063	-2.13288	3.95821	7.55134e-05	0.000593195	yes	dseq.sig	cdiff.sig	1
Lsr	ENSMUSG00000001247	770.429	3827.84	4.96846	2.3128	3.7e-43	1.35e-41	XLOC_027592	XLOC_027592	chr7:30957113-30989832	p1GFPpos	p1GFPneg	OK	27.357	5.00161	-2.45145	5.29705	1.17686e-07	1.51833e-06	yes	dseq.sig	cdiff.sig	1
Dyrk3	ENSMUSG00000016526	139.373	690.389	4.95354	2.30846	1.93e-23	3.41e-22	XLOC_001077	XLOC_001077	chr1:131127834-131138263	p1GFPpos	p1GFPneg	OK	5.98555	1.27889	-2.22659	4.66008	3.16091e-06	3.24864e-05	yes	dseq.sig	cdiff.sig	1
D19Ertd737e	ENSMUSG00000057858	884.225	4366.48	4.93819	2.30398	1.88e-14	2.2e-13	XLOC_015712	XLOC_015712	chr19:60198585-60226817	p1GFPpos	p1GFPneg	OK	47.7205	9.94417	-2.26269	6.13392	8.57378e-10	1.49137e-08	yes	dseq.sig	cdiff.sig	1
Lmo7	ENSMUSG00000033060	2985.2	14666.7	4.91315	2.29665	2.96e-49	1.29e-47	XLOC_009067	XLOC_009067	chr14:101727709-101934693	p1GFPpos	p1GFPneg	OK	37.0953	8.3004	-2.15998	7.30559	2.76001e-13	7.16455e-12	yes	dseq.sig	cdiff.sig	1
Pcdh15	ENSMUSG00000052613	356.541	1750.91	4.91083	2.29597	1.22e-11	1.19e-10	XLOC_002111	XLOC_002111	chr10:73821795-74649775	p1GFPpos	p1GFPneg	OK	3.213	0.696388	-2.20596	3.79659	0.000146703	0.00108313	yes	dseq.sig	cdiff.sig	1
Olfml3	ENSMUSG00000027848	2423.25	11870.7	4.8987	2.2924	2.82e-16	3.63e-15	XLOC_019556	XLOC_019556	chr3:103721199-103738371	p1GFPpos	p1GFPneg	OK	99.552	23.4382	-2.08659	7.35832	1.86295e-13	4.94423e-12	yes	dseq.sig	cdiff.sig	1
Hs6st2	ENSMUSG00000062184	1172.28	5708.59	4.86967	2.28382	1.24e-46	4.97e-45	XLOC_033270	XLOC_033270	chrX:51387184-51681832	p1GFPpos	p1GFPneg	OK	26.4678	5.66624	-2.22378	6.50783	7.62439e-11	1.50833e-09	yes	dseq.sig	cdiff.sig	1
Cnksr3	ENSMUSG00000015202	1158.17	5638.48	4.86843	2.28346	5.04e-33	1.32e-31	XLOC_002488	XLOC_002488	chr10:7119061-7212237	p1GFPpos	p1GFPneg	OK	28.1358	5.93702	-2.24459	6.58078	4.6799e-11	9.52866e-10	yes	dseq.sig	cdiff.sig	1
Fam107a	ENSMUSG00000021750	3015.21	14617.6	4.84795	2.27738	3.23e-21	5.21e-20	XLOC_009127	XLOC_009127	chr14:8296197-8319019	p1GFPpos	p1GFPneg	OK	72.3579	16.6694	-2.11794	7.60019	2.95319e-14	8.42246e-13	yes	dseq.sig	cdiff.sig	1
Tmem2	ENSMUSG00000024754	3483.83	16867.4	4.84164	2.2755	1.39e-28	3.03e-27	XLOC_015135	XLOC_015135	chr19:21778341-21858327	p1GFPpos	p1GFPneg	OK	43.7961	9.66559	-2.17987	8.52864	0	0	yes	dseq.sig	cdiff.sig	1
Gas2	ENSMUSG00000030498	2479.69	11995.8	4.83763	2.2743	2.31e-48	9.77e-47	XLOC_026667	XLOC_026667	chr7:51878942-52006018	p1GFPpos	p1GFPneg	OK	87.5017	19.3181	-2.17936	7.83425	4.66294e-15	1.43522e-13	yes	dseq.sig	cdiff.sig	1
Pgm5	ENSMUSG00000041731	7557.5	36559.1	4.83746	2.27425	1.07e-53	5.25e-52	XLOC_015547	XLOC_015547	chr19:24674007-24862502	p1GFPpos	p1GFPneg	OK	160.15	30.5597	-2.38972	12.1292	0	0	yes	dseq.sig	cdiff.sig	1
Fam49a	ENSMUSG00000020589	442.419	2139.84	4.83668	2.27402	7.4e-37	2.21e-35	XLOC_005859	XLOC_005859	chr12:12262138-12392475	p1GFPpos	p1GFPneg	OK	23.6735	4.87366	-2.2802	7.01113	2.36411e-12	5.57506e-11	yes	dseq.sig	cdiff.sig	1
Wdsub1	ENSMUSG00000026988	1332.22	6440.63	4.8345	2.27337	4.93e-45	1.9e-43	XLOC_017248	XLOC_017248	chr2:59852362-59885637	p1GFPpos	p1GFPneg	OK	43.257	9.35901	-2.20851	5.9037	3.55435e-09	5.66497e-08	yes	dseq.sig	cdiff.sig	1
Hs6st1	ENSMUSG00000045216	2195.47	10583.1	4.8204	2.26915	4.92e-47	2.01e-45	XLOC_000065	XLOC_000065	chr1:36068399-36106446	p1GFPpos	p1GFPneg	OK	50.1488	11.0151	-2.18673	8.1266	4.44089e-16	1.46791e-14	yes	dseq.sig	cdiff.sig	1
Hr	ENSMUSG00000022096	312.011	1500.99	4.8107	2.26625	1.29e-12	1.34e-11	XLOC_009004	XLOC_009004	chr14:70552093-70573551	p1GFPpos	p1GFPneg	OK	4.28926	0.939357	-2.19098	5.32405	1.01484e-07	1.32298e-06	yes	dseq.sig	cdiff.sig	1
Kif21a	ENSMUSG00000022629	3378.43	16213.6	4.79917	2.26278	3.2e-48	1.35e-46	XLOC_010798	XLOC_010798	chr15:90933275-91049948	p1GFPpos	p1GFPneg	OK	41.3194	9.04563	-2.19153	7.69249	1.44329e-14	4.25977e-13	yes	dseq.sig	cdiff.sig	1
1300014I06Rik	ENSMUSG00000021411	195.82	939.425	4.79739	2.26225	6.6e-26	1.3e-24	XLOC_007861	XLOC_007861	chr13:34627838-34653448	p1GFPpos	p1GFPneg	OK	9.92103	2.25193	-2.13933	3.72314	0.000196761	0.00140459	yes	dseq.sig	cdiff.sig	1
Efcab1	ENSMUSG00000068617	210.058	1006.14	4.78981	2.25997	1.62e-13	1.79e-12	XLOC_011350	XLOC_011350	chr16:14906616-14927182	p1GFPpos	p1GFPneg	OK	7.70366	1.50408	-2.35666	3.85807	0.000114285	0.000863971	yes	dseq.sig	cdiff.sig	1
Ocln	ENSMUSG00000021638	438.406	2095.88	4.78069	2.25722	7.03e-21	1.12e-19	XLOC_008156	XLOC_008156	chr13:100496049-100554450	p1GFPpos	p1GFPneg	OK	11.1437	2.34982	-2.2456	4.95069	7.3949e-07	8.54499e-06	yes	dseq.sig	cdiff.sig	1
Ankrd6	ENSMUSG00000040183	1046.47	4998.98	4.77697	2.2561	1.08e-44	4.13e-43	XLOC_021036	XLOC_021036	chr4:32804034-32950826	p1GFPpos	p1GFPneg	OK	17.5743	3.72908	-2.23658	6.54377	5.99856e-11	1.19971e-09	yes	dseq.sig	cdiff.sig	1
Acer3	ENSMUSG00000030760	723.153	3441.49	4.75901	2.25066	7.1e-42	2.5e-40	XLOC_027929	XLOC_027929	chr7:98206176-98309538	p1GFPpos	p1GFPneg	OK	15.2653	3.34329	-2.19092	5.5878	2.29964e-08	3.31316e-07	yes	dseq.sig	cdiff.sig	1
Ntn4	ENSMUSG00000020019	320.155	1521.58	4.75263	2.24873	3.57e-34	9.79e-33	XLOC_002297	XLOC_002297	chr10:93640988-93747196	p1GFPpos	p1GFPneg	OK	7.54269	1.74089	-2.11526	4.53703	5.70518e-06	5.5666e-05	yes	dseq.sig	cdiff.sig	1
Pls1	ENSMUSG00000049493	1094.26	5196.22	4.7486	2.2475	8.63e-18	1.2e-16	XLOC_031775	XLOC_031775	chr9:95752562-95845279	p1GFPpos	p1GFPneg	OK	27.0786	5.72801	-2.24105	6.11697	9.53703e-10	1.64026e-08	yes	dseq.sig	cdiff.sig	1
Itga6	ENSMUSG00000027111	10619.8	50375.3	4.7435	2.24595	7.15e-51	3.24e-49	XLOC_016293	XLOC_016293	chr2:71787082-71858509	p1GFPpos	p1GFPneg	OK	143.767	30.9926	-2.21374	9.9545	0	0	yes	dseq.sig	cdiff.sig	1
Rnd2	ENSMUSG00000001313	2396.11	11340.9	4.73306	2.24277	5.41e-47	2.21e-45	XLOC_004180	XLOC_004180	chr11:101468264-101475047	p1GFPpos	p1GFPneg	OK	173.08	41.0494	-2.07601	5.704	1.17029e-08	1.761e-07	yes	dseq.sig	cdiff.sig	1
Fam65b	ENSMUSG00000036006	970.294	4583.18	4.7235	2.23986	1.61e-43	5.94e-42	XLOC_007339	XLOC_007339	chr13:24501258-24734834	p1GFPpos	p1GFPneg	OK	14.8002	3.38487	-2.12844	4.68233	2.83638e-06	2.93932e-05	yes	dseq.sig	cdiff.sig	1
Tbc1d2	ENSMUSG00000039813	84.5644	398.843	4.71644	2.2377	5.65e-15	6.8e-14	XLOC_021127	XLOC_021127	chr4:46604379-46650253	p1GFPpos	p1GFPneg	OK	1.48817	0.367952	-2.01595	3.31176	0.000927104	0.00561953	yes	dseq.sig	cdiff.sig	1
Celsr2	ENSMUSG00000068740	4908.9	23138.8	4.71365	2.23684	3.17e-49	1.37e-47	XLOC_019602	XLOC_019602	chr3:108390847-108415918	p1GFPpos	p1GFPneg	OK	34.8794	7.67967	-2.18326	9.19827	0	0	yes	dseq.sig	cdiff.sig	1
Mgat5b	ENSMUSG00000043857	222.131	1044.51	4.70221	2.23334	1.72e-16	2.24e-15	XLOC_004313	XLOC_004313	chr11:116918862-116986945	p1GFPpos	p1GFPneg	OK	4.88304	1.07795	-2.17949	4.30199	1.69267e-05	0.000151611	yes	dseq.sig	cdiff.sig	1
Efhd1	ENSMUSG00000026255	3516.33	16497.5	4.69169	2.23011	1.13e-45	4.43e-44	XLOC_000273	XLOC_000273	chr1:87263194-87310842	p1GFPpos	p1GFPneg	OK	191.807	41.6959	-2.20168	8.80401	0	0	yes	dseq.sig	cdiff.sig	1
Erbb4	ENSMUSG00000062209	3443.52	16138.1	4.68652	2.22852	1.5e-37	4.57e-36	XLOC_000886	XLOC_000886	chr1:68031786-69108623	p1GFPpos	p1GFPneg	OK	23.5507	5.25832	-2.16309	8.09029	6.66134e-16	2.17158e-14	yes	dseq.sig	cdiff.sig	1
Slc2a5	ENSMUSG00000028976	44.6076	208.928	4.6837	2.22765	6.15e-11	5.7e-10	XLOC_020919	XLOC_020919	chr4:150119343-150144168	p1GFPpos	p1GFPneg	OK	1.00305	0.228135	-2.13644	3.73173	0.000190168	0.00136178	yes	dseq.sig	cdiff.sig	1
Rps6ka1	ENSMUSG00000003644	1757.29	8228.95	4.68275	2.22736	6.4e-45	2.47e-43	XLOC_021541	XLOC_021541	chr4:133847289-133887799	p1GFPpos	p1GFPneg	OK	43.4243	9.86957	-2.13744	7.51854	5.52891e-14	1.54888e-12	yes	dseq.sig	cdiff.sig	1
Lad1	ENSMUSG00000041782	139.801	653.993	4.67803	2.2259	4.87e-15	5.88e-14	XLOC_000433	XLOC_000433	chr1:135818597-135833341	p1GFPpos	p1GFPneg	OK	3.54065	0.865496	-2.03241	4.2948	1.74852e-05	0.000155965	yes	dseq.sig	cdiff.sig	1
Phf21b	ENSMUSG00000016624	703.36	3286.86	4.67308	2.22437	7.81e-41	2.67e-39	XLOC_010763	XLOC_010763	chr15:84785148-84856129	p1GFPpos	p1GFPneg	OK	12.559	2.88909	-2.12003	5.06642	4.05359e-07	4.88906e-06	yes	dseq.sig	cdiff.sig	1
9930013L23Rik	ENSMUSG00000052353	2668.69	12419.2	4.65365	2.21836	9.81e-48	4.07e-46	XLOC_027877	XLOC_027877	chr7:83932673-84086594	p1GFPpos	p1GFPneg	OK	29.2031	6.52834	-2.16133	7.99273	1.33227e-15	4.23254e-14	yes	dseq.sig	cdiff.sig	1
Ass1	ENSMUSG00000076441	39.882	184.203	4.61869	2.20749	4.44e-09	3.58e-08	XLOC_016139	XLOC_016139	chr2:31467905-31520670	p1GFPpos	p1GFPneg	OK	5.06771	0.87087	-2.5408	4.30537	1.66707e-05	0.000149544	yes	dseq.sig	cdiff.sig	1
Stxbp2	ENSMUSG00000004626	1241.32	5686.76	4.58123	2.19573	9e-33	2.33e-31	XLOC_028905	XLOC_028905	chr8:3630878-3643991	p1GFPpos	p1GFPneg	OK	34.0329	8.20308	-2.05269	5.14541	2.66943e-07	3.30713e-06	yes	dseq.sig	cdiff.sig	1
Abcg1	ENSMUSG00000024030	498.957	2284.11	4.57777	2.19464	1.53e-32	3.94e-31	XLOC_012674	XLOC_012674	chr17:31057693-31117981	p1GFPpos	p1GFPneg	OK	8.04234	1.87555	-2.1003	5.40701	6.40869e-08	8.6594e-07	yes	dseq.sig	cdiff.sig	1
Dapk1	ENSMUSG00000021559	3071.23	14052.8	4.57561	2.19396	2.4e-46	9.55e-45	XLOC_007507	XLOC_007507	chr13:60601946-60763186	p1GFPpos	p1GFPneg	OK	44.637	10.1386	-2.13838	7.62476	2.44249e-14	7.05939e-13	yes	dseq.sig	cdiff.sig	1
Rapgef5	ENSMUSG00000041992	758.781	3470.18	4.57336	2.19325	4.03e-37	1.21e-35	XLOC_006288	XLOC_006288	chr12:117516478-117760004	p1GFPpos	p1GFPneg	OK	21.8262	4.95327	-2.13961	6.97131	3.14015e-12	7.3034e-11	yes	dseq.sig	cdiff.sig	1
Cd82	ENSMUSG00000027215	1253.25	5721.27	4.56516	2.19066	1.62e-27	3.38e-26	XLOC_017507	XLOC_017507	chr2:93399376-93469874	p1GFPpos	p1GFPneg	OK	59.1269	13.891	-2.08967	6.07591	1.23287e-09	2.09456e-08	yes	dseq.sig	cdiff.sig	1
Fam189a2	ENSMUSG00000071604	693.895	3156.59	4.54909	2.18558	9.31e-36	2.67e-34	XLOC_015542	XLOC_015542	chr19:23972749-24031019	p1GFPpos	p1GFPneg	OK	25.3113	5.95318	-2.08805	5.99678	2.01271e-09	3.33809e-08	yes	dseq.sig	cdiff.sig	1
Fam40b	ENSMUSG00000039629	566.467	2574.79	4.54535	2.18439	1.33e-34	3.68e-33	XLOC_024435	XLOC_024435	chr6:29917012-29959684	p1GFPpos	p1GFPneg	OK	7.18425	1.59298	-2.17311	4.59448	4.33831e-06	4.34932e-05	yes	dseq.sig	cdiff.sig	1
Chrna1	ENSMUSG00000027107	64.4094	292.63	4.54328	2.18373	1.25e-12	1.3e-11	XLOC_017291	XLOC_017291	chr2:73563280-73580306	p1GFPpos	p1GFPneg	OK	0.978829	0.242825	-2.01114	3.80285	0.000143039	0.00105839	yes	dseq.sig	cdiff.sig	1
Cradd	ENSMUSG00000045867	189.143	857.471	4.53345	2.18061	1.95e-24	3.61e-23	XLOC_002874	XLOC_002874	chr10:95174736-95327843	p1GFPpos	p1GFPneg	OK	11.2439	2.73258	-2.0408	4.56654	4.9584e-06	4.90869e-05	yes	dseq.sig	cdiff.sig	1
Hectd2	ENSMUSG00000041180	614.85	2781.03	4.52311	2.17731	2.43e-38	7.64e-37	XLOC_015193	XLOC_015193	chr19:36554310-36690019	p1GFPpos	p1GFPneg	OK	11.7432	2.63826	-2.15416	5.23427	1.65641e-07	2.09818e-06	yes	dseq.sig	cdiff.sig	1
Fzd6	ENSMUSG00000022297	1350.48	6100.32	4.51716	2.17542	8.07e-43	2.92e-41	XLOC_010091	XLOC_010091	chr15:39006279-39038195	p1GFPpos	p1GFPneg	OK	26.1913	5.71952	-2.19512	6.85363	7.1998e-12	1.61281e-10	yes	dseq.sig	cdiff.sig	1
Kirrel3	ENSMUSG00000032036	743.03	3355.3	4.5157	2.17495	2.33e-26	4.67e-25	XLOC_030711	XLOC_030711	chr9:34485853-35042437	p1GFPpos	p1GFPneg	OK	16.2788	3.87525	-2.07063	3.15281	0.00161709	0.0091643	yes	dseq.sig	cdiff.sig	1
Itih5	ENSMUSG00000025780	17279.2	78007	4.51449	2.17456	4.37e-49	1.88e-47	XLOC_015982	XLOC_015982	chr2:10153542-10256529	p1GFPpos	p1GFPneg	OK	163.259	37.4388	-2.12455	10.8733	0	0	yes	dseq.sig	cdiff.sig	1
Rprm	ENSMUSG00000075334	449.974	2031.12	4.51387	2.17436	1.42e-32	3.65e-31	XLOC_017237	XLOC_017237	chr2:54084092-54085552	p1GFPpos	p1GFPneg	OK	27.713	6.37407	-2.12027	5.45705	4.84124e-08	6.62073e-07	yes	dseq.sig	cdiff.sig	1
Spry2	ENSMUSG00000022114	1318.73	5919.37	4.48869	2.16629	1.72e-20	2.69e-19	XLOC_009549	XLOC_009549	chr14:105891946-105896819	p1GFPpos	p1GFPneg	OK	55.0324	12.9419	-2.08823	6.94256	3.8507e-12	8.82607e-11	yes	dseq.sig	cdiff.sig	1
Haao	ENSMUSG00000000673	20.348	91.2541	4.48467	2.165	3.38e-05	0.000185872	XLOC_013585	XLOC_013585	chr17:83830508-83846790	p1GFPpos	p1GFPneg	OK	1.03642	0.169842	-2.60934	3.44094	0.000579692	0.00369221	yes	dseq.sig	cdiff.sig	1
2610020H08Rik	ENSMUSG00000030924	903.891	4049.89	4.48051	2.16366	1.43e-40	4.82e-39	XLOC_027012	XLOC_027012	chr7:119760922-119895745	p1GFPpos	p1GFPneg	OK	20.6703	4.82694	-2.09838	3.27604	0.00105275	0.00629735	yes	dseq.sig	cdiff.sig	1
Stard10	ENSMUSG00000030688	599.816	2678.34	4.46527	2.15875	6.24e-19	9.18e-18	XLOC_026843	XLOC_026843	chr7:101321318-101346312	p1GFPpos	p1GFPneg	OK	38.9503	9.31216	-2.06445	5.55034	2.85117e-08	4.04869e-07	yes	dseq.sig	cdiff.sig	1
Sigirr	ENSMUSG00000025494	77.4849	345.016	4.45268	2.15468	5.05e-14	5.75e-13	XLOC_028312	XLOC_028312	chr7:141090998-141100554	p1GFPpos	p1GFPneg	OK	2.76117	0.634156	-2.12237	3.31616	0.000912636	0.00554318	yes	dseq.sig	cdiff.sig	1
Pctp	ENSMUSG00000020553	70.5057	313.706	4.44937	2.1536	1.36e-12	1.42e-11	XLOC_004892	XLOC_004892	chr11:89983380-90002894	p1GFPpos	p1GFPneg	OK	2.92125	0.667132	-2.13054	3.36703	0.000759813	0.00469559	yes	dseq.sig	cdiff.sig	1
2310042D19Rik	ENSMUSG00000078486	395.671	1758.29	4.44382	2.1518	4.86e-26	9.62e-25	XLOC_020975	XLOC_020975	chr4:156203283-156235157	p1GFPpos	p1GFPneg	OK	21.9417	2.85202	-2.94362	4.08427	4.42163e-05	0.000365004	yes	dseq.sig	cdiff.sig	1
Fgf10	ENSMUSG00000021732	1628.29	7197.76	4.42045	2.14419	3.05e-06	1.89e-05	XLOC_007689	XLOC_007689	chr13:118714698-118792573	p1GFPpos	p1GFPneg	OK	31.0245	7.34297	-2.07897	6.95423	3.54494e-12	8.18064e-11	yes	dseq.sig	cdiff.sig	1
Ttc12	ENSMUSG00000040219	657.698	2905.08	4.41705	2.14308	5.86e-36	1.71e-34	XLOC_031550	XLOC_031550	chr9:49436936-49486339	p1GFPpos	p1GFPneg	OK	11.6013	2.74216	-2.0809	5.05111	4.39245e-07	5.25497e-06	yes	dseq.sig	cdiff.sig	1
Gpr85	ENSMUSG00000048216	256.78	1129.84	4.40003	2.13751	7.43e-26	1.46e-24	XLOC_025041	XLOC_025041	chr6:13834563-13839958	p1GFPpos	p1GFPneg	OK	6.23862	1.46781	-2.08757	4.19939	2.67632e-05	0.000230734	yes	dseq.sig	cdiff.sig	1
Vstm2b	ENSMUSG00000039257	314.607	1382.17	4.39331	2.13531	3.62e-28	7.77e-27	XLOC_026546	XLOC_026546	chr7:40899277-40933455	p1GFPpos	p1GFPneg	OK	17.3168	3.88832	-2.15495	4.25218	2.11697e-05	0.000185892	yes	dseq.sig	cdiff.sig	1
Notch1	ENSMUSG00000026923	10838.7	47252.7	4.35962	2.1242	2.52e-46	1e-44	XLOC_017105	XLOC_017105	chr2:26445630-26503822	p1GFPpos	p1GFPneg	OK	95.7388	23.5336	-2.02438	10.0081	0	0	yes	dseq.sig	cdiff.sig	1
Sv2c	ENSMUSG00000051111	118.097	513.737	4.35012	2.12106	2.46e-13	2.67e-12	XLOC_008126	XLOC_008126	chr13:95954604-96188571	p1GFPpos	p1GFPneg	OK	2.3924	0.573521	-2.06054	3.8751	0.000106579	0.00081298	yes	dseq.sig	cdiff.sig	1
Pcp4l1	ENSMUSG00000038370	297.941	1294.91	4.3462	2.11975	7.33e-29	1.61e-27	XLOC_001260	XLOC_001260	chr1:171173263-171196268	p1GFPpos	p1GFPneg	OK	14.2144	3.54602	-2.00308	4.88424	1.03826e-06	1.1662e-05	yes	dseq.sig	cdiff.sig	1
Mtus2	ENSMUSG00000029651	603.917	2623.93	4.34486	2.11931	3.92e-33	1.03e-31	XLOC_023158	XLOC_023158	chr5:147957319-148316095	p1GFPpos	p1GFPneg	OK	10.4882	2.33497	-2.16729	5.24156	1.59221e-07	2.0266e-06	yes	dseq.sig	cdiff.sig	1
2010107G23Rik	ENSMUSG00000020083	146.313	634.2	4.33454	2.11588	1.64e-18	2.36e-17	XLOC_002659	XLOC_002659	chr10:62107655-62111031	p1GFPpos	p1GFPneg	OK	6.39303	1.52707	-2.06573	3.81678	0.000135207	0.00100609	yes	dseq.sig	cdiff.sig	1
Hist3h2ba	ENSMUSG00000056895	342.184	1477.39	4.31752	2.1102	3.85e-12	3.88e-11	XLOC_003734	XLOC_003734	chr11:58948910-58949530	p1GFPpos	p1GFPneg	OK	57.0488	14.1036	-2.01613	4.89392	9.88483e-07	1.11504e-05	yes	dseq.sig	cdiff.sig	1
Spint2	ENSMUSG00000074227	2203.14	9502.28	4.31307	2.10872	5.99e-26	1.18e-24	XLOC_027553	XLOC_027553	chr7:29256329-29281977	p1GFPpos	p1GFPneg	OK	155.234	37.6496	-2.04374	7.2978	2.92433e-13	7.56622e-12	yes	dseq.sig	cdiff.sig	1
Fam132a	ENSMUSG00000023571	481.258	2072.78	4.30701	2.10669	1.95e-09	1.62e-08	XLOC_020971	XLOC_020971	chr4:155961668-155966629	p1GFPpos	p1GFPneg	OK	25.3936	5.86446	-2.11439	4.87947	1.06371e-06	1.19365e-05	yes	dseq.sig	cdiff.sig	1
Zfyve9	ENSMUSG00000034557	2649.1	11378.2	4.29509	2.10269	2.48e-43	9.11e-42	XLOC_021337	XLOC_021337	chr4:108619955-108785765	p1GFPpos	p1GFPneg	OK	36.9544	8.96152	-2.04393	4.69882	2.61673e-06	2.732e-05	yes	dseq.sig	cdiff.sig	1
Srgap3	ENSMUSG00000030257	7023.84	30126.6	4.28919	2.1007	5.77e-43	2.09e-41	XLOC_025433	XLOC_025433	chr6:112717586-112947489	p1GFPpos	p1GFPneg	OK	64.4202	15.7312	-2.03388	8.25426	2.22045e-16	7.48571e-15	yes	dseq.sig	cdiff.sig	1
Rgnef	ENSMUSG00000021662	1632.34	6977.89	4.27478	2.09585	2.9e-40	9.73e-39	XLOC_008135	XLOC_008135	chr13:97892452-98206445	p1GFPpos	p1GFPneg	OK	18.5602	4.53995	-2.03147	6.4828	9.00369e-11	1.76499e-09	yes	dseq.sig	cdiff.sig	1
Chst5	ENSMUSG00000031952	54.6754	232.786	4.25761	2.09004	2.49e-09	2.05e-08	XLOC_029999	XLOC_029999	chr8:111888955-111910199	p1GFPpos	p1GFPneg	OK	2.23415	0.544291	-2.03728	3.29653	0.000978866	0.00589859	yes	dseq.sig	cdiff.sig	1
Dysf	ENSMUSG00000033788	294.175	1248.45	4.2439	2.08539	5.15e-25	9.74e-24	XLOC_024688	XLOC_024688	chr6:84008389-84211075	p1GFPpos	p1GFPneg	OK	3.03417	0.75259	-2.01137	3.74216	0.000182445	0.00131267	yes	dseq.sig	cdiff.sig	1
Tctn1	ENSMUSG00000038593	1103.09	4666.45	4.23034	2.08077	5.3e-38	1.64e-36	XLOC_023662	XLOC_023662	chr5:122209664-122264467	p1GFPpos	p1GFPneg	OK	42.2086	10.4557	-2.01325	4.79001	1.66776e-06	1.80814e-05	yes	dseq.sig	cdiff.sig	1
Adra2c	ENSMUSG00000045318	125.37	529.069	4.22008	2.07727	7.49e-07	4.95e-06	XLOC_022606	XLOC_022606	chr5:35278565-35281763	p1GFPpos	p1GFPneg	OK	3.16327	0.780906	-2.0182	4.29875	1.71761e-05	0.000153671	yes	dseq.sig	cdiff.sig	1
Cpa6	ENSMUSG00000042501	200.546	844.196	4.2095	2.07365	9.04e-10	7.72e-09	XLOC_000706	XLOC_000706	chr1:10311319-10865874	p1GFPpos	p1GFPneg	OK	5.09583	0.767559	-2.73097	4.13358	3.57162e-05	0.000301237	yes	dseq.sig	cdiff.sig	1
Dennd1b	ENSMUSG00000056268	1153.14	4837.31	4.1949	2.06864	8.79e-36	2.52e-34	XLOC_000449	XLOC_000449	chr1:138963708-139176283	p1GFPpos	p1GFPneg	OK	19.5438	4.63769	-2.07523	7.36193	1.81188e-13	4.81949e-12	yes	dseq.sig	cdiff.sig	1
Tspan13	ENSMUSG00000020577	2073.43	8587.96	4.1419	2.05029	4.58e-39	1.48e-37	XLOC_006383	XLOC_006383	chr12:36014554-36042478	p1GFPpos	p1GFPneg	OK	85.5651	21.1327	-2.01755	7.35659	1.88738e-13	5.00345e-12	yes	dseq.sig	cdiff.sig	1
Eno1	ENSMUSG00000063524	2556.85	10412.8	4.07251	2.02592	8.73e-39	2.78e-37	XLOC_020921	XLOC_020921	chr4:150237196-150252559	p1GFPpos	p1GFPneg	OK	368.023	89.1968	-2.04473	9.25039	0	0	yes	dseq.sig	cdiff.sig	1
Akna	ENSMUSG00000039158	1484.39	370.82	0.249813	-2.00108	9.99e-26	1.95e-24	XLOC_021214	XLOC_021214	chr4:63340583-63410866	p1GFPpos	p1GFPneg	OK	1.06423	4.51926	2.08627	-5.4211	5.92347e-08	8.04045e-07	yes	dseq.sig	cdiff.sig	1
Bdh2	ENSMUSG00000028167	727.925	180.707	0.248249	-2.01014	1.21e-19	1.82e-18	XLOC_019092	XLOC_019092	chr3:135281220-135304425	p1GFPpos	p1GFPneg	OK	2.59232	11.4251	2.13989	-4.47557	7.62077e-06	7.28569e-05	yes	dseq.sig	cdiff.sig	1
Atp10b	ENSMUSG00000055415	592.108	146.876	0.248056	-2.01126	1.99e-06	1.25e-05	XLOC_003607	XLOC_003607	chr11:42939514-43262286	p1GFPpos	p1GFPneg	OK	0.388763	1.71747	2.14332	-4.59696	4.28697e-06	4.30331e-05	yes	dseq.sig	cdiff.sig	1
Haus4	ENSMUSG00000022177	537.092	132.636	0.246953	-2.01769	1.71e-15	2.11e-14	XLOC_009334	XLOC_009334	chr14:54541784-54554361	p1GFPpos	p1GFPneg	OK	1.30904	5.84082	2.15766	-4.90548	9.31992e-07	1.05786e-05	yes	dseq.sig	cdiff.sig	1
Rinl	ENSMUSG00000051735	81.7048	20.1526	0.246651	-2.01945	0.000138939	0.00069971	XLOC_026474	XLOC_026474	chr7:28788968-28798966	p1GFPpos	p1GFPneg	OK	0.0977851	0.473138	2.27458	-3.38227	0.000718892	0.00446365	yes	dseq.sig	cdiff.sig	1
Klhl13	ENSMUSG00000036782	2576.33	634.758	0.246381	-2.02104	7.9e-31	1.89e-29	XLOC_033193	XLOC_033193	chrX:23219270-23365166	p1GFPpos	p1GFPneg	OK	3.70136	15.6202	2.07729	-6.63336	3.28122e-11	6.80358e-10	yes	dseq.sig	cdiff.sig	1
Mapk11	ENSMUSG00000053137	201.539	49.5596	0.245905	-2.02383	2.37e-06	1.48e-05	XLOC_010784	XLOC_010784	chr15:89142370-89149606	p1GFPpos	p1GFPneg	OK	0.331937	1.51726	2.19248	-3.22759	0.00124838	0.00732706	yes	dseq.sig	cdiff.sig	1
Gpx7	ENSMUSG00000028597	1165.33	286.459	0.245818	-2.02434	7.99e-25	1.5e-23	XLOC_021335	XLOC_021335	chr4:108400216-108406713	p1GFPpos	p1GFPneg	OK	4.42747	18.6965	2.07821	-5.5625	2.65942e-08	3.79231e-07	yes	dseq.sig	cdiff.sig	1
Procr	ENSMUSG00000027611	101.089	24.8311	0.245636	-2.02541	3.46e-05	0.000189756	XLOC_016810	XLOC_016810	chr2:155751216-155755478	p1GFPpos	p1GFPneg	OK	0.215118	1.17225	2.44608	-3.72002	0.000199204	0.00141989	yes	dseq.sig	cdiff.sig	1
Olfm2	ENSMUSG00000032172	1221.98	300.132	0.245611	-2.02555	1.51e-12	1.56e-11	XLOC_031358	XLOC_031358	chr9:20651960-20746252	p1GFPpos	p1GFPneg	OK	2.31705	10.1938	2.13734	-4.03236	5.52197e-05	0.000447727	yes	dseq.sig	cdiff.sig	1
Ehbp1l1	ENSMUSG00000024937	1274.95	312.525	0.245127	-2.0284	1.78e-14	2.09e-13	XLOC_015391	XLOC_015391	chr19:5707373-5726317	p1GFPpos	p1GFPneg	OK	1.08752	4.53924	2.0614	-4.73146	2.22916e-06	2.36275e-05	yes	dseq.sig	cdiff.sig	1
Sulf1	ENSMUSG00000016918	7192.91	1763.03	0.245106	-2.02852	1.41e-05	8.08e-05	XLOC_000022	XLOC_000022	chr1:12691393-12861218	p1GFPpos	p1GFPneg	OK	6.21285	27.1137	2.1257	-8.3546	0	0	yes	dseq.sig	cdiff.sig	1
Pkdcc	ENSMUSG00000024247	2370.62	580.883	0.245034	-2.02894	2.45e-31	6.01e-30	XLOC_012999	XLOC_012999	chr17:83215282-83225069	p1GFPpos	p1GFPneg	OK	3.93365	17.6281	2.16394	-7.23468	4.66738e-13	1.18433e-11	yes	dseq.sig	cdiff.sig	1
Aplnr	ENSMUSG00000044338	545.607	133.407	0.244511	-2.03203	6.92e-16	8.75e-15	XLOC_016353	XLOC_016353	chr2:85136174-85155652	p1GFPpos	p1GFPneg	OK	0.724784	3.00676	2.05259	-4.62066	3.82515e-06	3.87751e-05	yes	dseq.sig	cdiff.sig	1
Chaf1b	ENSMUSG00000022945	810.886	197.776	0.243901	-2.03564	5.08e-09	4.08e-08	XLOC_011636	XLOC_011636	chr16:93883900-93906186	p1GFPpos	p1GFPneg	OK	1.44124	6.38684	2.14779	-4.31451	1.59954e-05	0.000143977	yes	dseq.sig	cdiff.sig	1
Chrd	ENSMUSG00000006958	1581.06	384.757	0.243354	-2.03887	2.09e-28	4.53e-27	XLOC_011404	XLOC_011404	chr16:20724453-20742445	p1GFPpos	p1GFPneg	OK	1.8362	7.93556	2.11161	-5.50345	3.72423e-08	5.19507e-07	yes	dseq.sig	cdiff.sig	1
Mt3	ENSMUSG00000031760	131.128	31.8214	0.242675	-2.0429	0.000122083	0.000620484	XLOC_029307	XLOC_029307	chr8:94152606-94154148	p1GFPpos	p1GFPneg	OK	1.1755	5.93124	2.33506	-3.84439	0.000120852	0.000907252	yes	dseq.sig	cdiff.sig	1
Hexb	ENSMUSG00000021665	1072.45	260.136	0.242563	-2.04357	7.83e-24	1.41e-22	XLOC_008134	XLOC_008134	chr13:97137936-97198357	p1GFPpos	p1GFPneg	OK	3.66637	18.3117	2.32034	-5.6241	1.86473e-08	2.71462e-07	yes	dseq.sig	cdiff.sig	1
Pbx3	ENSMUSG00000038718	2509.7	606.433	0.241636	-2.04909	1.85e-31	4.57e-30	XLOC_017179	XLOC_017179	chr2:34171430-34372036	p1GFPpos	p1GFPneg	OK	3.9847	17.1167	2.10286	-6.13812	8.35012e-10	1.4562e-08	yes	dseq.sig	cdiff.sig	1
Pola1	ENSMUSG00000006678	1447.59	349.636	0.241531	-2.04972	1.43e-25	2.78e-24	XLOC_033419	XLOC_033419	chrX:93304765-93632156	p1GFPpos	p1GFPneg	OK	1.0056	4.6825	2.21922	-6.23163	4.61619e-10	8.30074e-09	yes	dseq.sig	cdiff.sig	1
Zfp57	ENSMUSG00000036036	2097.05	505.415	0.241012	-2.05282	7.28e-31	1.74e-29	XLOC_012795	XLOC_012795	chr17:36968363-37023398	p1GFPpos	p1GFPneg	OK	3.62663	15.8002	2.12324	-5.88329	4.02186e-09	6.38876e-08	yes	dseq.sig	cdiff.sig	1
Anxa6	ENSMUSG00000018340	15816.1	3810.78	0.240943	-2.05324	7.57e-42	2.65e-40	XLOC_004584	XLOC_004584	chr11:54978961-55033471	p1GFPpos	p1GFPneg	OK	22.3922	104.567	2.22336	-10.3434	0	0	yes	dseq.sig	cdiff.sig	1
S100a16	ENSMUSG00000074457	944.95	227.076	0.240304	-2.05707	1.09e-21	1.8e-20	XLOC_018859	XLOC_018859	chr3:90537221-90543153	p1GFPpos	p1GFPneg	OK	4.02728	17.3877	2.11019	-4.83714	1.31724e-06	1.45135e-05	yes	dseq.sig	cdiff.sig	1
Emp2	ENSMUSG00000022505	675.424	161.889	0.239685	-2.06079	1.18e-18	1.71e-17	XLOC_011682	XLOC_011682	chr16:10281748-10313968	p1GFPpos	p1GFPneg	OK	0.83161	3.60115	2.11448	-5.14627	2.65712e-07	3.2936e-06	yes	dseq.sig	cdiff.sig	1
Oat	ENSMUSG00000030934	7435.28	1780.79	0.239505	-2.06187	0.000328647	0.00156454	XLOC_028260	XLOC_028260	chr7:132557474-132576398	p1GFPpos	p1GFPneg	OK	14.3106	64.0718	2.16261	-9.25564	0	0	yes	dseq.sig	cdiff.sig	1
Adra2a	ENSMUSG00000033717	179.026	42.8252	0.239212	-2.06364	2.05e-08	1.55e-07	XLOC_015300	XLOC_015300	chr19:54044511-54048982	p1GFPpos	p1GFPneg	OK	0.21205	0.918847	2.11542	-3.66139	0.000250851	0.00175219	yes	dseq.sig	cdiff.sig	1
Ifih1	ENSMUSG00000026896	149.679	35.6267	0.238021	-2.07084	4.58e-07	3.08e-06	XLOC_017259	XLOC_017259	chr2:62595758-62646284	p1GFPpos	p1GFPneg	OK	0.0782607	0.474262	2.59932	-3.52644	0.000421188	0.00278551	yes	dseq.sig	cdiff.sig	1
Slc35f2	ENSMUSG00000042195	227.894	54.134	0.23754	-2.07376	7.64e-07	5.05e-06	XLOC_030887	XLOC_030887	chr9:53771534-53818168	p1GFPpos	p1GFPneg	OK	0.414267	1.73695	2.06792	-3.27402	0.00106029	0.00633607	yes	dseq.sig	cdiff.sig	1
Slc2a4	ENSMUSG00000018566	304.708	72.1801	0.236883	-2.07776	2.76e-12	2.82e-11	XLOC_004712	XLOC_004712	chr11:69942285-69948190	p1GFPpos	p1GFPneg	OK	0.396027	1.8104	2.19263	-3.67762	0.000235416	0.00165412	yes	dseq.sig	cdiff.sig	1
Adamts17	ENSMUSG00000058145	845.225	200.087	0.236727	-2.07871	4.45e-06	2.71e-05	XLOC_026700	XLOC_026700	chr7:66838775-67155054	p1GFPpos	p1GFPneg	OK	1.79672	7.3194	2.02636	-6.38313	1.73503e-10	3.28174e-09	yes	dseq.sig	cdiff.sig	1
Kcp	ENSMUSG00000059022	1798.73	425.373	0.236486	-2.08018	9.21e-30	2.1e-28	XLOC_025076	XLOC_025076	chr6:29482035-29508493	p1GFPpos	p1GFPneg	OK	0.472588	6.32888	3.74329	-5.5653	2.61706e-08	3.73416e-07	yes	dseq.sig	cdiff.sig	1
Antxr2	ENSMUSG00000029338	2324.45	549.673	0.236475	-2.08024	3.27e-31	7.99e-30	XLOC_023490	XLOC_023490	chr5:97883223-98031496	p1GFPpos	p1GFPneg	OK	2.45607	11.125	2.17938	-7.10249	1.22524e-12	2.96309e-11	yes	dseq.sig	cdiff.sig	1
Thsd4	ENSMUSG00000032289	5026.57	1182.59	0.235267	-2.08763	3.89e-17	5.23e-16	XLOC_031639	XLOC_031639	chr9:59966930-60521941	p1GFPpos	p1GFPneg	OK	2.56674	10.3085	2.00583	-6.83233	8.35465e-12	1.85225e-10	yes	dseq.sig	cdiff.sig	1
Gnai1	ENSMUSG00000057614	1078.11	253.504	0.235138	-2.08842	1.44e-18	2.08e-17	XLOC_023208	XLOC_023208	chr5:18265134-18360413	p1GFPpos	p1GFPneg	OK	1.48696	6.41601	2.10931	-5.7742	7.73198e-09	1.18301e-07	yes	dseq.sig	cdiff.sig	1
Sult5a1	ENSMUSG00000000739	268.956	63.2351	0.235113	-2.08857	1.66e-11	1.6e-10	XLOC_030051	XLOC_030051	chr8:123140148-123158519	p1GFPpos	p1GFPneg	OK	0.790706	3.69964	2.22617	-3.1353	0.00171679	0.00965541	yes	dseq.sig	cdiff.sig	1
Paqr7	ENSMUSG00000037348	361.494	84.9809	0.235083	-2.08876	6.57e-09	5.21e-08	XLOC_020791	XLOC_020791	chr4:134496695-134508810	p1GFPpos	p1GFPneg	OK	0.735655	3.43746	2.22424	-4.34092	1.41887e-05	0.000129137	yes	dseq.sig	cdiff.sig	1
Fam167a	ENSMUSG00000035095	329.726	77.4745	0.234966	-2.08948	2.98e-12	3.03e-11	XLOC_008956	XLOC_008956	chr14:63436393-63465502	p1GFPpos	p1GFPneg	OK	0.304904	1.38213	2.18047	-4.5526	5.29872e-06	5.19568e-05	yes	dseq.sig	cdiff.sig	1
Tmem145	ENSMUSG00000043843	433.852	101.792	0.234625	-2.09157	0.000521826	0.00240752	XLOC_026421	XLOC_026421	chr7:25306107-25316202	p1GFPpos	p1GFPneg	OK	0.70304	3.40608	2.27643	-4.01977	5.82553e-05	0.000469609	yes	dseq.sig	cdiff.sig	1
Cdh11	ENSMUSG00000031673	7362.41	1722.38	0.233942	-2.09577	8.81e-40	2.92e-38	XLOC_029926	XLOC_029926	chr8:102632116-102788510	p1GFPpos	p1GFPneg	OK	6.97394	31.2355	2.16314	-8.99637	0	0	yes	dseq.sig	cdiff.sig	1
Cdc6	ENSMUSG00000017499	290.992	68.0669	0.233913	-2.09596	8.4e-12	8.27e-11	XLOC_004139	XLOC_004139	chr11:98907888-98923942	p1GFPpos	p1GFPneg	OK	0.222921	1.0396	2.22142	-4.20903	2.56472e-05	0.000221758	yes	dseq.sig	cdiff.sig	1
Ror1	ENSMUSG00000035305	1581.68	369.89	0.233859	-2.09629	1.13e-08	8.81e-08	XLOC_020542	XLOC_020542	chr4:100095654-100444784	p1GFPpos	p1GFPneg	OK	1.09724	4.91638	2.16372	-6.46029	1.04506e-10	2.02905e-09	yes	dseq.sig	cdiff.sig	1
Asap2	ENSMUSG00000052632	2391.83	558.774	0.233617	-2.09778	3.75e-32	9.52e-31	XLOC_005880	XLOC_005880	chr12:21111755-21286237	p1GFPpos	p1GFPneg	OK	1.76962	7.921	2.16224	-6.5537	5.61284e-11	1.12637e-09	yes	dseq.sig	cdiff.sig	1
Sgms2	ENSMUSG00000050931	249.635	58.3007	0.233544	-2.09823	1.11e-06	7.22e-06	XLOC_019684	XLOC_019684	chr3:131318980-131491741	p1GFPpos	p1GFPneg	OK	0.194272	0.825227	2.08672	-3.66864	0.000243843	0.00170928	yes	dseq.sig	cdiff.sig	1
Pls3	ENSMUSG00000016382	4099.53	957.298	0.233514	-2.09842	7.2e-36	2.08e-34	XLOC_033392	XLOC_033392	chrX:75785653-75875170	p1GFPpos	p1GFPneg	OK	5.2665	23.365	2.14944	-8.05583	8.88178e-16	2.86392e-14	yes	dseq.sig	cdiff.sig	1
Foxo1	ENSMUSG00000044167	2722.1	634.293	0.233016	-2.1015	1.05e-32	2.71e-31	XLOC_018707	XLOC_018707	chr3:52268336-52350109	p1GFPpos	p1GFPneg	OK	2.1427	9.4868	2.14649	-7.35383	1.92513e-13	5.09782e-12	yes	dseq.sig	cdiff.sig	1
Gadd45g	ENSMUSG00000021453	258.82	60.2525	0.232797	-2.10286	6.68e-11	6.17e-10	XLOC_007456	XLOC_007456	chr13:51846674-51848477	p1GFPpos	p1GFPneg	OK	1.0788	4.32705	2.00396	-3.39356	0.000689916	0.00430743	yes	dseq.sig	cdiff.sig	1
Mpp3	ENSMUSG00000052373	1056.09	244.812	0.231811	-2.10898	5e-24	9.04e-23	XLOC_005060	XLOC_005060	chr11:101999652-102026955	p1GFPpos	p1GFPneg	OK	1.35249	5.88166	2.1206	-4.74704	2.06413e-06	2.19667e-05	yes	dseq.sig	cdiff.sig	1
Fhdc1	ENSMUSG00000041842	655.082	151.813	0.231747	-2.10938	2.88e-14	3.33e-13	XLOC_019378	XLOC_019378	chr3:84441460-84481109	p1GFPpos	p1GFPneg	OK	0.452304	2.02481	2.16242	-4.78602	1.70122e-06	1.83853e-05	yes	dseq.sig	cdiff.sig	1
Ntn1	ENSMUSG00000020902	1117.95	258.946	0.231626	-2.11013	1.08e-12	1.13e-11	XLOC_004682	XLOC_004682	chr11:68209363-68386826	p1GFPpos	p1GFPneg	OK	0.786358	3.58293	2.18788	-5.75326	8.75408e-09	1.33165e-07	yes	dseq.sig	cdiff.sig	1
Plac8	ENSMUSG00000029322	73.0421	16.9141	0.231566	-2.1105	0.000154811	0.000774597	XLOC_023500	XLOC_023500	chr5:100553732-100572205	p1GFPpos	p1GFPneg	OK	0.415145	2.30171	2.47102	-3.42499	0.000614823	0.00389191	yes	dseq.sig	cdiff.sig	1
Zcwpw1	ENSMUSG00000037108	577.748	133.615	0.231269	-2.11236	4.51e-18	6.39e-17	XLOC_023068	XLOC_023068	chr5:137787000-137836278	p1GFPpos	p1GFPneg	OK	0.88396	3.9644	2.16505	-4.21297	2.52036e-05	0.000218641	yes	dseq.sig	cdiff.sig	1
Tmem100	ENSMUSG00000069763	742.621	171.557	0.231015	-2.11394	1.36e-19	2.04e-18	XLOC_004052	XLOC_004052	chr11:90030347-90036505	p1GFPpos	p1GFPneg	OK	1.75942	8.10265	2.20329	-4.54788	5.41896e-06	5.30919e-05	yes	dseq.sig	cdiff.sig	1
Dock10	ENSMUSG00000038608	1293.08	298.333	0.230715	-2.11581	3.15e-06	1.95e-05	XLOC_000936	XLOC_000936	chr1:80501071-80758553	p1GFPpos	p1GFPneg	OK	0.692894	3.18874	2.20228	-5.05118	4.39089e-07	5.25497e-06	yes	dseq.sig	cdiff.sig	1
Atp2b4	ENSMUSG00000026463	3312.5	764.158	0.230689	-2.11598	6.12e-26	1.21e-24	XLOC_001096	XLOC_001096	chr1:133702506-133801028	p1GFPpos	p1GFPneg	OK	1.59733	7.44179	2.21999	-7.46411	8.39329e-14	2.31035e-12	yes	dseq.sig	cdiff.sig	1
Mtap2	ENSMUSG00000015222	7147.98	1648.82	0.230669	-2.1161	4.37e-08	3.22e-07	XLOC_000180	XLOC_000180	chr1:66175318-66442583	p1GFPpos	p1GFPneg	OK	6.87367	28.2548	2.03934	-7.84291	4.44089e-15	1.37043e-13	yes	dseq.sig	cdiff.sig	1
Prima1	ENSMUSG00000041669	76.3282	17.582	0.230348	-2.11811	0.000233189	0.00113426	XLOC_006598	XLOC_006598	chr12:103194450-103242146	p1GFPpos	p1GFPneg	OK	0.382361	1.59076	2.05671	-3.41828	0.000630172	0.00398163	yes	dseq.sig	cdiff.sig	1
Gli3	ENSMUSG00000021318	8179.34	1883.55	0.230281	-2.11853	1.01e-05	5.9e-05	XLOC_007259	XLOC_007259	chr13:15463341-15730026	p1GFPpos	p1GFPneg	OK	3.89536	17.6351	2.17862	-9.01887	0	0	yes	dseq.sig	cdiff.sig	1
Mad2l1	ENSMUSG00000029910	803.183	184.869	0.230171	-2.11922	8.17e-18	1.15e-16	XLOC_024628	XLOC_024628	chr6:66535199-66541004	p1GFPpos	p1GFPneg	OK	2.04315	9.55731	2.22581	-4.61817	3.87133e-06	3.92097e-05	yes	dseq.sig	cdiff.sig	1
Icosl	ENSMUSG00000000732	603.096	138.447	0.229561	-2.12305	1.64e-18	2.37e-17	XLOC_002158	XLOC_002158	chr10:78069367-78079698	p1GFPpos	p1GFPneg	OK	0.798721	3.74353	2.22863	-4.32854	1.501e-05	0.000135985	yes	dseq.sig	cdiff.sig	1
Cav2	ENSMUSG00000000058	531.45	121.891	0.229357	-2.12434	7.05e-17	9.35e-16	XLOC_024395	XLOC_024395	chr6:17281340-17289011	p1GFPpos	p1GFPneg	OK	0.971267	4.23745	2.12526	-4.82001	1.43552e-06	1.57362e-05	yes	dseq.sig	cdiff.sig	1
Slc22a4	ENSMUSG00000020334	294.769	67.5536	0.229175	-2.12548	2.58e-12	2.63e-11	XLOC_004576	XLOC_004576	chr11:53983125-54032431	p1GFPpos	p1GFPneg	OK	0.713181	2.9854	2.06558	-3.12789	0.00176064	0.0098739	yes	dseq.sig	cdiff.sig	1
Palld	ENSMUSG00000058056	1357.04	310.826	0.229048	-2.12628	4.13e-28	8.85e-27	XLOC_029734	XLOC_029734	chr8:61511422-61902690	p1GFPpos	p1GFPneg	OK	1.63893	7.72517	2.23682	-6.82869	8.56959e-12	1.89812e-10	yes	dseq.sig	cdiff.sig	1
Lrch1	ENSMUSG00000068015	1615.2	369.328	0.228658	-2.12873	5.13e-29	1.13e-27	XLOC_009489	XLOC_009489	chr14:74754438-74949004	p1GFPpos	p1GFPneg	OK	1.56499	6.76933	2.11286	-5.28092	1.28539e-07	1.65116e-06	yes	dseq.sig	cdiff.sig	1
Tbx3	ENSMUSG00000018604	253.995	58.0419	0.228515	-2.12964	1.11e-05	6.45e-05	XLOC_022937	XLOC_022937	chr5:119570128-119684697	p1GFPpos	p1GFPneg	OK	0.209334	1.01256	2.27414	-3.6608	0.000251429	0.00175571	yes	dseq.sig	cdiff.sig	1
Col13a1	ENSMUSG00000058806	691.675	157.214	0.227295	-2.13736	2.6e-21	4.21e-20	XLOC_002658	XLOC_002658	chr10:61838224-61979145	p1GFPpos	p1GFPneg	OK	0.917276	3.92262	2.09639	-3.98116	6.85812e-05	0.000544696	yes	dseq.sig	cdiff.sig	1
Sfrp2	ENSMUSG00000027996	3191.13	724.89	0.227158	-2.13823	1.15e-21	1.89e-20	XLOC_018791	XLOC_018791	chr3:83766320-83798727	p1GFPpos	p1GFPneg	OK	8.53757	41.1923	2.27048	-8.52759	0	0	yes	dseq.sig	cdiff.sig	1
Dpyd	ENSMUSG00000033308	2090.03	474.412	0.226989	-2.13931	2.31e-32	5.92e-31	XLOC_019040	XLOC_019040	chr3:118562177-119432918	p1GFPpos	p1GFPneg	OK	2.00841	9.67003	2.26746	-7.61189	2.70894e-14	7.7915e-13	yes	dseq.sig	cdiff.sig	1
Aox1	ENSMUSG00000063558	2077.85	471.331	0.226836	-2.14028	4.16e-05	0.000226157	XLOC_000137	XLOC_000137	chr1:58029821-58106410	p1GFPpos	p1GFPneg	OK	1.86449	8.04151	2.10868	-4.95876	7.09438e-07	8.22184e-06	yes	dseq.sig	cdiff.sig	1
Pou3f2	ENSMUSG00000052621	365.868	82.873	0.226511	-2.14235	6.03e-05	0.000320245	XLOC_021022	XLOC_021022	chr4:22481293-22493815	p1GFPpos	p1GFPneg	OK	0.893584	3.97149	2.152	-5.70356	1.17328e-08	1.76327e-07	yes	dseq.sig	cdiff.sig	1
Dpysl3	ENSMUSG00000024501	18199.7	4108.54	0.225747	-2.14722	1.77e-24	3.27e-23	XLOC_014461	XLOC_014461	chr18:43320909-43438590	p1GFPpos	p1GFPneg	OK	12.0307	56.4202	2.22949	-9.77927	0	0	yes	dseq.sig	cdiff.sig	1
Pth1r	ENSMUSG00000032492	1043.38	235.205	0.225426	-2.14927	3.37e-27	6.98e-26	XLOC_031883	XLOC_031883	chr9:110621057-110747145	p1GFPpos	p1GFPneg	OK	1.7586	8.79242	2.32183	-4.16745	3.08027e-05	0.000263451	yes	dseq.sig	cdiff.sig	1
Dtl	ENSMUSG00000037474	1259.45	283.422	0.225036	-2.15177	8.88e-17	1.17e-15	XLOC_001370	XLOC_001370	chr1:191536728-191623686	p1GFPpos	p1GFPneg	OK	1.2068	5.39143	2.15948	-4.07283	4.64445e-05	0.000382066	yes	dseq.sig	cdiff.sig	1
Lypd2	ENSMUSG00000022595	123.592	27.8109	0.225022	-2.15186	6.44e-05	0.000340322	XLOC_010609	XLOC_010609	chr15:74732251-74734313	p1GFPpos	p1GFPneg	OK	1.30125	6.45911	2.31144	-3.75416	0.000173925	0.00126005	yes	dseq.sig	cdiff.sig	1
Rcn3	ENSMUSG00000019539	9319.15	2096.04	0.224917	-2.15253	2.87e-43	1.05e-41	XLOC_027680	XLOC_027680	chr7:45082906-45092780	p1GFPpos	p1GFPneg	OK	23.9494	114.999	2.26356	-9.80683	0	0	yes	dseq.sig	cdiff.sig	1
Ralyl	ENSMUSG00000039717	155.208	34.9081	0.224912	-2.15257	5.35e-08	3.92e-07	XLOC_018609	XLOC_018609	chr3:13471654-14182287	p1GFPpos	p1GFPneg	OK	0.673949	3.3127	2.29729	-3.40713	0.00065649	0.00412482	yes	dseq.sig	cdiff.sig	1
Clstn2	ENSMUSG00000032452	2118.61	476.416	0.224872	-2.15282	0.000232002	0.00112929	XLOC_031791	XLOC_031791	chr9:97442573-98033167	p1GFPpos	p1GFPneg	OK	1.57038	7.4114	2.23863	-6.77695	1.22742e-11	2.67862e-10	yes	dseq.sig	cdiff.sig	1
Tie1	ENSMUSG00000033191	656.937	147.599	0.224677	-2.15408	1.79e-20	2.79e-19	XLOC_021400	XLOC_021400	chr4:118471190-118490485	p1GFPpos	p1GFPneg	OK	0.563694	2.72887	2.27532	-5.30307	1.1387e-07	1.4723e-06	yes	dseq.sig	cdiff.sig	1
Tmtc2	ENSMUSG00000036019	5696.22	1274.81	0.223799	-2.15972	1.31e-14	1.55e-13	XLOC_002894	XLOC_002894	chr10:105187663-105574479	p1GFPpos	p1GFPneg	OK	4.28003	19.6492	2.19878	-9.18383	0	0	yes	dseq.sig	cdiff.sig	1
0610040J01Rik	ENSMUSG00000060512	296.254	66.1122	0.223161	-2.16384	1.27e-11	1.23e-10	XLOC_022661	XLOC_022661	chr5:63812494-63899619	p1GFPpos	p1GFPneg	OK	0.546562	2.81227	2.36328	-4.77841	1.76688e-06	1.90602e-05	yes	dseq.sig	cdiff.sig	1
Ak1	ENSMUSG00000026817	324.278	72.3333	0.223059	-2.1645	0.000713449	0.00321218	XLOC_016159	XLOC_016159	chr2:32621757-32635079	p1GFPpos	p1GFPneg	OK	0.625821	2.91243	2.2184	-3.78628	0.000152921	0.00112275	yes	dseq.sig	cdiff.sig	1
Trim59	ENSMUSG00000034317	1124.2	250.263	0.222615	-2.16738	2.72e-23	4.78e-22	XLOC_019338	XLOC_019338	chr3:69035251-69044742	p1GFPpos	p1GFPneg	OK	1.59895	7.45706	2.22148	-5.96346	2.46949e-09	4.03078e-08	yes	dseq.sig	cdiff.sig	1
Itga2	ENSMUSG00000015533	513.657	114.334	0.222589	-2.16755	6.88e-17	9.13e-16	XLOC_008202	XLOC_008202	chr13:114832246-114932186	p1GFPpos	p1GFPneg	OK	0.379551	1.84611	2.28213	-4.99381	5.91994e-07	6.93537e-06	yes	dseq.sig	cdiff.sig	1
Arhgef15	ENSMUSG00000052921	318.33	70.8413	0.222541	-2.16786	2.81e-12	2.86e-11	XLOC_004685	XLOC_004685	chr11:68942813-68958097	p1GFPpos	p1GFPneg	OK	0.20084	1.09366	2.44504	-3.86444	0.000111346	0.000845531	yes	dseq.sig	cdiff.sig	1
Col28a1	ENSMUSG00000068794	228.519	50.7928	0.222269	-2.16962	1.64e-07	1.15e-06	XLOC_025030	XLOC_025030	chr6:7997191-8193676	p1GFPpos	p1GFPneg	OK	0.202113	0.981175	2.27935	-3.1406	0.00168601	0.00950488	yes	dseq.sig	cdiff.sig	1
Gyk	ENSMUSG00000025059	1188.37	263.578	0.221798	-2.17268	3.74e-22	6.26e-21	XLOC_033408	XLOC_033408	chrX:85701936-85777692	p1GFPpos	p1GFPneg	OK	1.09002	4.50953	2.04863	-5.00456	5.59901e-07	6.58218e-06	yes	dseq.sig	cdiff.sig	1
Nek2	ENSMUSG00000026622	429.327	95.11	0.221533	-2.17441	1.77e-16	2.3e-15	XLOC_000674	XLOC_000674	chr1:191821472-191833247	p1GFPpos	p1GFPneg	OK	0.471906	2.16978	2.20098	-4.60128	4.19894e-06	4.22569e-05	yes	dseq.sig	cdiff.sig	1
Hmox1	ENSMUSG00000005413	865.8	191.553	0.221244	-2.17629	1.44e-11	1.4e-10	XLOC_029210	XLOC_029210	chr8:75093617-75100593	p1GFPpos	p1GFPneg	OK	1.94497	9.41692	2.27551	-5.74681	9.09429e-09	1.38075e-07	yes	dseq.sig	cdiff.sig	1
Lrrk2	ENSMUSG00000036273	1148.28	253.965	0.221171	-2.17677	2.84e-27	5.9e-26	XLOC_010316	XLOC_010316	chr15:91673193-91816174	p1GFPpos	p1GFPneg	OK	0.642382	2.7039	2.07354	-3.40887	0.000652331	0.00410304	yes	dseq.sig	cdiff.sig	1
Chek1	ENSMUSG00000032113	561.491	124.001	0.220842	-2.17891	1.75e-18	2.52e-17	XLOC_031437	XLOC_031437	chr9:36708481-36726658	p1GFPpos	p1GFPneg	OK	0.637915	2.98073	2.22423	-4.24179	2.21747e-05	0.000194213	yes	dseq.sig	cdiff.sig	1
Clec2d	ENSMUSG00000030157	111.594	24.6244	0.220661	-2.1801	1.13e-05	6.55e-05	XLOC_024910	XLOC_024910	chr6:129180614-129186535	p1GFPpos	p1GFPneg	OK	0.384104	1.88245	2.29304	-3.72267	0.00019713	0.00140637	yes	dseq.sig	cdiff.sig	1
Cdt1	ENSMUSG00000006585	796.902	175.772	0.22057	-2.18069	3.31e-10	2.91e-09	XLOC_029481	XLOC_029481	chr8:122568014-122573143	p1GFPpos	p1GFPneg	OK	1.08243	5.88888	2.44372	-5.18722	2.13459e-07	2.66684e-06	yes	dseq.sig	cdiff.sig	1
Unc5c	ENSMUSG00000059921	1479.19	325.521	0.220067	-2.18399	4.08e-25	7.74e-24	XLOC_019116	XLOC_019116	chr3:141465234-141834974	p1GFPpos	p1GFPneg	OK	0.711194	3.23079	2.18357	-6.46024	1.04534e-10	2.02905e-09	yes	dseq.sig	cdiff.sig	1
Mitf	ENSMUSG00000035158	1365.42	299.925	0.219657	-2.18667	3.24e-13	3.51e-12	XLOC_024759	XLOC_024759	chr6:97806927-98021372	p1GFPpos	p1GFPneg	OK	1.04482	5.18389	2.31078	-5.72965	1.0064e-08	1.51921e-07	yes	dseq.sig	cdiff.sig	1
Tmem109	ENSMUSG00000034659	2108.63	460.842	0.21855	-2.19396	8.59e-35	2.4e-33	XLOC_015466	XLOC_015466	chr19:10870660-10881743	p1GFPpos	p1GFPneg	OK	3.98025	19.9826	2.32781	-7.5301	5.06262e-14	1.42161e-12	yes	dseq.sig	cdiff.sig	1
Mcm6	ENSMUSG00000026355	3090.56	674.962	0.218395	-2.19499	2.56e-23	4.51e-22	XLOC_001064	XLOC_001064	chr1:128331589-128359656	p1GFPpos	p1GFPneg	OK	3.79272	18.3748	2.27642	-8.06025	6.66134e-16	2.17158e-14	yes	dseq.sig	cdiff.sig	1
Matn1	ENSMUSG00000040533	665.255	145.079	0.21808	-2.19707	7.92e-07	5.22e-06	XLOC_020759	XLOC_020759	chr4:130944384-130955530	p1GFPpos	p1GFPneg	OK	1.35608	6.53905	2.26964	-4.76628	1.87658e-06	2.01335e-05	yes	dseq.sig	cdiff.sig	1
Gpm6b	ENSMUSG00000031342	18594.6	4054.02	0.218021	-2.19746	3.7e-16	4.72e-15	XLOC_033114	XLOC_033114	chrX:166238942-166389033	p1GFPpos	p1GFPneg	OK	21.987	89.6935	2.02835	-8.64823	0	0	yes	dseq.sig	cdiff.sig	1
Nsg1	ENSMUSG00000029126	2143.63	464.182	0.21654	-2.2073	7.85e-06	4.65e-05	XLOC_023320	XLOC_023320	chr5:38039234-38159488	p1GFPpos	p1GFPneg	OK	5.24799	25.8273	2.29906	-6.2889	3.19725e-10	5.86493e-09	yes	dseq.sig	cdiff.sig	1
Ptgds	ENSMUSG00000015090	1424.72	308.192	0.216317	-2.20878	3.53e-18	5.03e-17	XLOC_017081	XLOC_017081	chr2:25466707-25470255	p1GFPpos	p1GFPneg	OK	6.06375	32.4954	2.42195	-6.18506	6.20794e-10	1.10457e-08	yes	dseq.sig	cdiff.sig	1
Flrt1	ENSMUSG00000047787	355.595	76.5492	0.215271	-2.21577	4.01e-14	4.59e-13	XLOC_015423	XLOC_015423	chr19:7056715-7198062	p1GFPpos	p1GFPneg	OK	0.365968	1.90897	2.38301	-5.49341	3.94238e-08	5.47682e-07	yes	dseq.sig	cdiff.sig	1
Ppargc1a	ENSMUSG00000029167	651.593	139.475	0.214052	-2.22396	1.27e-12	1.32e-11	XLOC_023344	XLOC_023344	chr5:51454248-51567714	p1GFPpos	p1GFPneg	OK	0.418388	2.06232	2.30135	-5.02471	5.04198e-07	5.97176e-06	yes	dseq.sig	cdiff.sig	1
Kcnk6	ENSMUSG00000046410	196.321	42.0011	0.213941	-2.22472	4.57e-09	3.68e-08	XLOC_027551	XLOC_027551	chr7:29221706-29232522	p1GFPpos	p1GFPneg	OK	0.180379	0.861721	2.25619	-3.7718	0.000162077	0.00118228	yes	dseq.sig	cdiff.sig	1
Cacna1h	ENSMUSG00000024112	3363.23	718.828	0.213731	-2.22613	3.47e-24	6.34e-23	XLOC_013190	XLOC_013190	chr17:25370552-25433783	p1GFPpos	p1GFPneg	OK	1.6012	8.2088	2.35802	-7.80417	5.9952e-15	1.83101e-13	yes	dseq.sig	cdiff.sig	1
Gja4	ENSMUSG00000050234	88.0434	18.8153	0.213704	-2.22631	0.000101788	0.000523427	XLOC_021471	XLOC_021471	chr4:127311420-127313978	p1GFPpos	p1GFPneg	OK	0.198792	1.04868	2.39925	-3.3778	0.00073068	0.00452769	yes	dseq.sig	cdiff.sig	1
Plxdc2	ENSMUSG00000026748	3733.97	793.706	0.212563	-2.23403	2.4e-38	7.58e-37	XLOC_016017	XLOC_016017	chr2:16355984-16762714	p1GFPpos	p1GFPneg	OK	2.96017	14.8777	2.32941	-6.97814	2.99116e-12	6.96371e-11	yes	dseq.sig	cdiff.sig	1
1110032F04Rik	ENSMUSG00000046999	354.187	75.2654	0.212502	-2.23445	1.23e-06	7.97e-06	XLOC_018763	XLOC_018763	chr3:68869585-68872163	p1GFPpos	p1GFPneg	OK	0.596883	2.79461	2.22712	-4.63698	3.53537e-06	3.59298e-05	yes	dseq.sig	cdiff.sig	1
Mcm3	ENSMUSG00000041859	1815.72	383.314	0.211109	-2.24394	7.13e-34	1.93e-32	XLOC_000733	XLOC_000733	chr1:20803013-20820213	p1GFPpos	p1GFPneg	OK	2.47439	12.4231	2.32789	-7.50852	5.973e-14	1.66737e-12	yes	dseq.sig	cdiff.sig	1
Fkbp11	ENSMUSG00000003355	313.202	66.1122	0.211085	-2.2441	5.68e-13	6.05e-12	XLOC_010850	XLOC_010850	chr15:98708199-98731798	p1GFPpos	p1GFPneg	OK	1.23967	8.34901	2.75165	-4.07026	4.69614e-05	0.000385917	yes	dseq.sig	cdiff.sig	1
Slc4a11	ENSMUSG00000074796	155.52	32.8002	0.210906	-2.24533	2.24e-08	1.69e-07	XLOC_017710	XLOC_017710	chr2:130684107-130697519	p1GFPpos	p1GFPneg	OK	0.0989073	0.629985	2.67117	-3.8708	0.000108477	0.000825373	yes	dseq.sig	cdiff.sig	1
Slc4a4	ENSMUSG00000060961	1451.81	306.148	0.210873	-2.24555	5.68e-31	1.37e-29	XLOC_022747	XLOC_022747	chr5:88887259-89239656	p1GFPpos	p1GFPneg	OK	0.706832	3.65127	2.36896	-6.28579	3.26197e-10	5.9744e-09	yes	dseq.sig	cdiff.sig	1
Col27a1	ENSMUSG00000045672	61076.5	12864.5	0.21063	-2.24722	1.41e-51	6.53e-50	XLOC_020451	XLOC_020451	chr4:63213904-63340306	p1GFPpos	p1GFPneg	OK	25.9462	124.844	2.26653	-12.334	0	0	yes	dseq.sig	cdiff.sig	1
Prim1	ENSMUSG00000025395	958.968	201.016	0.209616	-2.25418	4.57e-27	9.39e-26	XLOC_002427	XLOC_002427	chr10:128015058-128031812	p1GFPpos	p1GFPneg	OK	1.97677	11.6769	2.56244	-4.91096	9.06318e-07	1.03218e-05	yes	dseq.sig	cdiff.sig	1
Tspan5	ENSMUSG00000028152	3298.82	690.691	0.209375	-2.25584	8.73e-33	2.27e-31	XLOC_019114	XLOC_019114	chr3:138742194-138904433	p1GFPpos	p1GFPneg	OK	4.23069	20.7235	2.2923	-7.50971	5.92859e-14	1.65693e-12	yes	dseq.sig	cdiff.sig	1
Nr3c1	ENSMUSG00000024431	4680.61	979.618	0.209293	-2.25641	8.98e-12	8.84e-11	XLOC_014450	XLOC_014450	chr18:39410533-39491120	p1GFPpos	p1GFPneg	OK	2.68305	13.2517	2.30423	-8.26269	2.22045e-16	7.48571e-15	yes	dseq.sig	cdiff.sig	1
Hnmt	ENSMUSG00000026986	103.666	21.6952	0.20928	-2.25649	2.62e-06	1.63e-05	XLOC_017061	XLOC_017061	chr2:24002912-24049379	p1GFPpos	p1GFPneg	OK	0.22371	1.13409	2.34183	-3.60308	0.000314465	0.00213854	yes	dseq.sig	cdiff.sig	1
Cd97	ENSMUSG00000002885	2315.1	483.252	0.208739	-2.26023	9.58e-36	2.74e-34	XLOC_029833	XLOC_029833	chr8:83714759-83741336	p1GFPpos	p1GFPneg	OK	2.73969	12.6694	2.20926	-6.0466	1.47935e-09	2.49187e-08	yes	dseq.sig	cdiff.sig	1
Nes	ENSMUSG00000004891	7245.92	1510.94	0.208523	-2.26172	1.21e-16	1.59e-15	XLOC_018812	XLOC_018812	chr3:87969651-87980451	p1GFPpos	p1GFPneg	OK	3.76393	18.3051	2.28193	-9.59721	0	0	yes	dseq.sig	cdiff.sig	1
Plcl1	ENSMUSG00000038349	313.911	65.4442	0.20848	-2.26202	3.85e-13	4.14e-12	XLOC_000130	XLOC_000130	chr1:55405945-55754445	p1GFPpos	p1GFPneg	OK	0.246015	1.21286	2.3016	-4.77912	1.76062e-06	1.90012e-05	yes	dseq.sig	cdiff.sig	1
Prex2	ENSMUSG00000048960	1245.84	258.797	0.20773	-2.26722	4.56e-10	3.98e-09	XLOC_000019	XLOC_000019	chr1:10993219-11303685	p1GFPpos	p1GFPneg	OK	0.816868	3.92725	2.26534	-6.42175	1.34718e-10	2.57693e-09	yes	dseq.sig	cdiff.sig	1
Csrp1	ENSMUSG00000026421	3860.08	801.432	0.207621	-2.26798	1.43e-41	4.98e-40	XLOC_000430	XLOC_000430	chr1:135729196-135752229	p1GFPpos	p1GFPneg	OK	7.82389	40.6584	2.3776	-8.96197	0	0	yes	dseq.sig	cdiff.sig	1
Birc5	ENSMUSG00000017716	772.486	160.09	0.20724	-2.27062	2.9e-23	5.08e-22	XLOC_004325	XLOC_004325	chr11:117847922-117855743	p1GFPpos	p1GFPneg	OK	2.03675	12.1722	2.57924	-5.02354	5.07264e-07	6.00208e-06	yes	dseq.sig	cdiff.sig	1
C130074G19Rik	ENSMUSG00000039349	871.366	180.499	0.207144	-2.27129	2.85e-24	5.23e-23	XLOC_001344	XLOC_001344	chr1:184871925-184883036	p1GFPpos	p1GFPneg	OK	1.05374	5.34332	2.34221	-5.98773	2.12791e-09	3.51683e-08	yes	dseq.sig	cdiff.sig	1
Ret	ENSMUSG00000030110	354.125	73.2586	0.206872	-2.27319	2.26e-14	2.63e-13	XLOC_025467	XLOC_025467	chr6:118151747-118197744	p1GFPpos	p1GFPneg	OK	0.176687	0.91591	2.37401	-4.19121	2.7747e-05	0.000238522	yes	dseq.sig	cdiff.sig	1
Fmn2	ENSMUSG00000028354	759.014	156.798	0.206581	-2.27522	1.82e-22	3.09e-21	XLOC_000599	XLOC_000599	chr1:174501824-174822729	p1GFPpos	p1GFPneg	OK	0.4333	2.3319	2.42807	-5.97151	2.35064e-09	3.84473e-08	yes	dseq.sig	cdiff.sig	1
4930572J05Rik	ENSMUSG00000056665	71.866	14.8061	0.206024	-2.27911	6.04e-05	0.000320488	XLOC_010160	XLOC_010160	chr15:74721233-74724373	p1GFPpos	p1GFPneg	OK	0.196846	0.96149	2.28821	-3.26021	0.00111329	0.0066294	yes	dseq.sig	cdiff.sig	1
Dagla	ENSMUSG00000035735	2199.86	453.078	0.205958	-2.27958	4.54e-37	1.36e-35	XLOC_015454	XLOC_015454	chr19:10245262-10304877	p1GFPpos	p1GFPneg	OK	1.38456	7.07776	2.35387	-6.95595	3.50209e-12	8.10542e-11	yes	dseq.sig	cdiff.sig	1
Plcg2	ENSMUSG00000034330	170.686	35.112	0.20571	-2.28131	2.81e-08	2.11e-07	XLOC_029443	XLOC_029443	chr8:117498290-117635142	p1GFPpos	p1GFPneg	OK	0.134359	0.699266	2.37975	-3.36717	0.000759444	0.00469453	yes	dseq.sig	cdiff.sig	1
Slc6a15	ENSMUSG00000019894	981.384	201.523	0.205346	-2.28387	0.00240333	0.00976013	XLOC_002335	XLOC_002335	chr10:103366116-103419381	p1GFPpos	p1GFPneg	OK	0.995085	4.96924	2.32013	-5.57926	2.41549e-08	3.46532e-07	yes	dseq.sig	cdiff.sig	1
Wisp1	ENSMUSG00000005124	4294.33	879.669	0.204844	-2.2874	6.56e-42	2.31e-40	XLOC_010149	XLOC_010149	chr15:66891129-66923234	p1GFPpos	p1GFPneg	OK	2.97951	15.4926	2.37843	-8.78966	0	0	yes	dseq.sig	cdiff.sig	1
Cxcl16	ENSMUSG00000018920	357.004	73.1039	0.204771	-2.28792	2.86e-14	3.3e-13	XLOC_004722	XLOC_004722	chr11:70451930-70466199	p1GFPpos	p1GFPneg	OK	0.510124	2.99283	2.55259	-3.61243	0.000303346	0.00207284	yes	dseq.sig	cdiff.sig	1
Ube2l6	ENSMUSG00000027078	442.004	90.4807	0.204706	-2.28838	4.83e-10	4.2e-09	XLOC_016345	XLOC_016345	chr2:84798827-84810003	p1GFPpos	p1GFPneg	OK	0.765947	4.89181	2.67505	-5.39324	6.91971e-08	9.31273e-07	yes	dseq.sig	cdiff.sig	1
Ldb2	ENSMUSG00000039706	2254.74	461.047	0.204479	-2.28997	4.96e-38	1.54e-36	XLOC_023338	XLOC_023338	chr5:44472071-44799967	p1GFPpos	p1GFPneg	OK	3.15373	16.7513	2.40914	-7.38495	1.52545e-13	4.10364e-12	yes	dseq.sig	cdiff.sig	1
Arhgap24	ENSMUSG00000057315	665.392	135.876	0.204205	-2.29191	2.08e-22	3.52e-21	XLOC_022810	XLOC_022810	chr5:102481390-102897937	p1GFPpos	p1GFPneg	OK	0.681165	3.40742	2.3226	-4.75989	1.93699e-06	2.06787e-05	yes	dseq.sig	cdiff.sig	1
Tubb5	ENSMUSG00000001525	35341.9	7213.23	0.204099	-2.29266	4.67e-39	1.51e-37	XLOC_013332	XLOC_013332	chr17:35833919-35838301	p1GFPpos	p1GFPneg	OK	48.9555	252.777	2.36832	-12.8982	0	0	yes	dseq.sig	cdiff.sig	1
Cubn	ENSMUSG00000026726	813.722	165.901	0.203879	-2.29422	1.18e-24	2.2e-23	XLOC_017041	XLOC_017041	chr2:13276109-13493590	p1GFPpos	p1GFPneg	OK	0.376679	1.76424	2.22764	-4.07594	4.58281e-05	0.000377389	yes	dseq.sig	cdiff.sig	1
Rarb	ENSMUSG00000017491	3550.68	723.698	0.203819	-2.29464	3.04e-41	1.05e-39	XLOC_009139	XLOC_009139	chr14:16365205-16576192	p1GFPpos	p1GFPneg	OK	5.92454	24.3101	2.03678	-4.72446	2.30728e-06	2.43575e-05	yes	dseq.sig	cdiff.sig	1
Sqrdl	ENSMUSG00000005803	160.301	32.6455	0.203651	-2.29583	1.02e-08	7.99e-08	XLOC_016601	XLOC_016601	chr2:122765358-122809551	p1GFPpos	p1GFPneg	OK	0.328365	1.76528	2.42652	-4.18393	2.86515e-05	0.000245762	yes	dseq.sig	cdiff.sig	1
Kif22	ENSMUSG00000030677	876.525	178.444	0.203582	-2.29632	1.05e-25	2.05e-24	XLOC_028211	XLOC_028211	chr7:127027138-127042420	p1GFPpos	p1GFPneg	OK	1.15526	6.76992	2.55092	-5.35991	8.32624e-08	1.10251e-06	yes	dseq.sig	cdiff.sig	1
Nkd1	ENSMUSG00000031661	5827.21	1182.07	0.202854	-2.30149	1.3e-45	5.08e-44	XLOC_029283	XLOC_029283	chr8:88521343-88602935	p1GFPpos	p1GFPneg	OK	7.17962	38.3704	2.41801	-10.1429	0	0	yes	dseq.sig	cdiff.sig	1
Dtx3l	ENSMUSG00000049502	572.81	116.134	0.202745	-2.30226	4.34e-20	6.7e-19	XLOC_011845	XLOC_011845	chr16:35926514-35973068	p1GFPpos	p1GFPneg	OK	0.335951	1.91809	2.51335	-4.80824	1.52267e-06	1.66148e-05	yes	dseq.sig	cdiff.sig	1
Ncapg2	ENSMUSG00000042029	1089.8	220.859	0.202661	-2.30286	6.62e-29	1.46e-27	XLOC_006285	XLOC_006285	chr12:116405389-116463531	p1GFPpos	p1GFPneg	OK	0.578223	2.87657	2.31465	-5.69539	1.23089e-08	1.84633e-07	yes	dseq.sig	cdiff.sig	1
Klhl6	ENSMUSG00000043008	125.096	25.3458	0.202611	-2.30321	1.23e-07	8.71e-07	XLOC_011757	XLOC_011757	chr16:19946491-19983152	p1GFPpos	p1GFPneg	OK	0.178526	1.09254	2.61348	-3.38523	0.000711176	0.00442269	yes	dseq.sig	cdiff.sig	1
Stk17b	ENSMUSG00000026094	492.946	99.0671	0.20097	-2.31495	2.08e-13	2.28e-12	XLOC_000834	XLOC_000834	chr1:53755511-53785215	p1GFPpos	p1GFPneg	OK	0.545464	2.80636	2.36314	-5.24147	1.59307e-07	2.0266e-06	yes	dseq.sig	cdiff.sig	1
Birc3	ENSMUSG00000032000	412.667	82.821	0.200697	-2.31691	1.77e-16	2.3e-15	XLOC_031307	XLOC_031307	chr9:7845863-7873209	p1GFPpos	p1GFPneg	OK	0.306327	2.0974	2.77546	-4.67936	2.87773e-06	2.97697e-05	yes	dseq.sig	cdiff.sig	1
Crtap	ENSMUSG00000032431	3341.8	670.129	0.20053	-2.31811	2.3e-41	7.98e-40	XLOC_031897	XLOC_031897	chr9:114116462-114390712	p1GFPpos	p1GFPneg	OK	8.0489	46.8026	2.53973	-8.35562	0	0	yes	dseq.sig	cdiff.sig	1
Cdh22	ENSMUSG00000053166	70.5357	14.1382	0.20044	-2.31876	0.0010555	0.00460582	XLOC_017909	XLOC_017909	chr2:165111506-165234737	p1GFPpos	p1GFPneg	OK	0.0695368	0.358642	2.3667	-3.30141	0.000962017	0.00580739	yes	dseq.sig	cdiff.sig	1
Tmsb4x	ENSMUSG00000049775	10537.5	2111.82	0.20041	-2.31898	2.78e-49	1.21e-47	XLOC_033628	XLOC_033628	chrX:167207090-167209218	p1GFPpos	p1GFPneg	OK	62.6799	350.028	2.4814	-11.0998	0	0	yes	dseq.sig	cdiff.sig	1
Arhgap29	ENSMUSG00000039831	5117.21	1022.03	0.199724	-2.32392	7.68e-23	1.33e-21	XLOC_019047	XLOC_019047	chr3:121953283-122016153	p1GFPpos	p1GFPneg	OK	3.36069	16.8068	2.32222	-9.13235	0	0	yes	dseq.sig	cdiff.sig	1
6330406I15Rik	ENSMUSG00000029659	208.279	41.4878	0.199194	-2.32776	3.24e-08	2.42e-07	XLOC_023166	XLOC_023166	chr5:149411768-149431703	p1GFPpos	p1GFPneg	OK	0.313422	1.33318	2.0887	-3.43094	0.000601495	0.00381188	yes	dseq.sig	cdiff.sig	1
Cd34	ENSMUSG00000016494	965.601	192.22	0.199067	-2.32867	2.21e-26	4.44e-25	XLOC_000685	XLOC_000685	chr1:194938746-194976959	p1GFPpos	p1GFPneg	OK	1.42301	7.46664	2.39151	-5.86157	4.58506e-09	7.23957e-08	yes	dseq.sig	cdiff.sig	1
Nfe2l2	ENSMUSG00000015839	1521.66	302.295	0.198661	-2.33162	1.06e-06	6.92e-06	XLOC_017300	XLOC_017300	chr2:75675504-75711119	p1GFPpos	p1GFPneg	OK	2.02371	9.917	2.2929	-5.97628	2.28289e-09	3.74426e-08	yes	dseq.sig	cdiff.sig	1
Arid5b	ENSMUSG00000019947	3196.43	634.293	0.198438	-2.33324	2.39e-20	3.72e-19	XLOC_002694	XLOC_002694	chr10:68092530-68279160	p1GFPpos	p1GFPneg	OK	2.56202	13.7828	2.42752	-9.14234	0	0	yes	dseq.sig	cdiff.sig	1
Fam38a	ENSMUSG00000014444	3458.33	685.503	0.198218	-2.33484	1.31e-14	1.55e-13	XLOC_030044	XLOC_030044	chr8:122476142-122551329	p1GFPpos	p1GFPneg	OK	2.10337	10.9431	2.37924	-9.00038	0	0	yes	dseq.sig	cdiff.sig	1
Mfsd7a	ENSMUSG00000029490	247.764	48.9928	0.19774	-2.33833	1.7e-11	1.63e-10	XLOC_023544	XLOC_023544	chr5:108439492-108449177	p1GFPpos	p1GFPneg	OK	0.304119	1.56649	2.36482	-3.61721	0.000297794	0.0020398	yes	dseq.sig	cdiff.sig	1
AW551984	ENSMUSG00000038112	160.704	31.7708	0.197698	-2.33863	1.29e-08	1e-07	XLOC_031472	XLOC_031472	chr9:39587395-39604124	p1GFPpos	p1GFPneg	OK	0.123148	0.652524	2.40564	-4.10148	4.10516e-05	0.000341018	yes	dseq.sig	cdiff.sig	1
Spag5	ENSMUSG00000002055	1092.44	215.563	0.197323	-2.34137	1.24e-16	1.63e-15	XLOC_003948	XLOC_003948	chr11:78301590-78322455	p1GFPpos	p1GFPneg	OK	0.643939	3.62099	2.49139	-5.31467	1.06851e-07	1.38761e-06	yes	dseq.sig	cdiff.sig	1
Enpep	ENSMUSG00000028024	2058.56	405.98	0.197216	-2.34216	3.22e-36	9.43e-35	XLOC_019671	XLOC_019671	chr3:129269176-129332749	p1GFPpos	p1GFPneg	OK	1.63543	8.5169	2.38066	-7.60647	2.81997e-14	8.10099e-13	yes	dseq.sig	cdiff.sig	1
Syt16	ENSMUSG00000044912	220.174	43.3384	0.196837	-2.34492	5.1e-11	4.75e-10	XLOC_006021	XLOC_006021	chr12:73997542-74268100	p1GFPpos	p1GFPneg	OK	0.233219	1.28669	2.46391	-3.85914	0.000113788	0.000861043	yes	dseq.sig	cdiff.sig	1
Pdxk	ENSMUSG00000032788	3416.55	670.029	0.196113	-2.35024	4.28e-38	1.33e-36	XLOC_002747	XLOC_002747	chr10:78436746-78464948	p1GFPpos	p1GFPneg	OK	2.15937	11.4551	2.40731	-8.74974	0	0	yes	dseq.sig	cdiff.sig	1
Slc38a4	ENSMUSG00000022464	539.524	105.697	0.195909	-2.35175	1.56e-13	1.72e-12	XLOC_010825	XLOC_010825	chr15:96994822-97055956	p1GFPpos	p1GFPneg	OK	0.477852	2.56121	2.42219	-5.45784	4.8197e-08	6.59889e-07	yes	dseq.sig	cdiff.sig	1
Lrrc8c	ENSMUSG00000054720	2132.9	416.214	0.19514	-2.35742	1.07e-37	3.27e-36	XLOC_022827	XLOC_022827	chr5:105519386-105613183	p1GFPpos	p1GFPneg	OK	1.38934	7.85284	2.49882	-6.21382	5.1713e-10	9.27079e-09	yes	dseq.sig	cdiff.sig	1
Maneal	ENSMUSG00000042763	528.179	102.667	0.194379	-2.36305	2.53e-21	4.1e-20	XLOC_021452	XLOC_021452	chr4:124850758-124862171	p1GFPpos	p1GFPneg	OK	0.686718	3.72629	2.43995	-3.75057	0.000176431	0.00127638	yes	dseq.sig	cdiff.sig	1
Cyp27a1	ENSMUSG00000026170	384.132	74.4933	0.193926	-2.36642	4.32e-10	3.78e-09	XLOC_000215	XLOC_000215	chr1:74713573-74737890	p1GFPpos	p1GFPneg	OK	0.46533	2.63885	2.50358	-4.90392	9.39416e-07	1.06527e-05	yes	dseq.sig	cdiff.sig	1
Unc80	ENSMUSG00000055567	940.944	181.994	0.193416	-2.37022	1.89e-07	1.31e-06	XLOC_000181	XLOC_000181	chr1:66468372-66699191	p1GFPpos	p1GFPneg	OK	0.217348	1.15579	2.4108	-5.52494	3.29591e-08	4.63855e-07	yes	dseq.sig	cdiff.sig	1
Rarg	ENSMUSG00000001288	2884.72	556.056	0.192759	-2.37513	9.74e-44	3.65e-42	XLOC_010915	XLOC_010915	chr15:102234931-102257499	p1GFPpos	p1GFPneg	OK	3.00615	17.49	2.54054	-7.75916	8.65974e-15	2.59464e-13	yes	dseq.sig	cdiff.sig	1
Hmgcs2	ENSMUSG00000027875	3595.88	691.817	0.192391	-2.37788	1.86e-09	1.55e-08	XLOC_018954	XLOC_018954	chr3:98274152-98310861	p1GFPpos	p1GFPneg	OK	3.20827	17.7348	2.46672	-8.51245	0	0	yes	dseq.sig	cdiff.sig	1
Flt4	ENSMUSG00000020357	214.182	41.1293	0.192029	-2.3806	3.53e-12	3.57e-11	XLOC_003654	XLOC_003654	chr11:49609678-49652739	p1GFPpos	p1GFPneg	OK	0.109374	0.628335	2.52226	-4.3826	1.17271e-05	0.000108525	yes	dseq.sig	cdiff.sig	1
Adamts9	ENSMUSG00000030022	4264.63	818.494	0.191926	-2.38138	2.88e-15	3.51e-14	XLOC_025400	XLOC_025400	chr6:92772694-93244196	p1GFPpos	p1GFPneg	OK	2.06506	11.3325	2.45622	-8.82975	0	0	yes	dseq.sig	cdiff.sig	1
Ctsc	ENSMUSG00000030560	1428.12	273.447	0.191474	-2.38478	2.66e-29	5.94e-28	XLOC_026778	XLOC_026778	chr7:88277949-88314735	p1GFPpos	p1GFPneg	OK	1.95328	9.93924	2.34724	-5.69107	1.26247e-08	1.89132e-07	yes	dseq.sig	cdiff.sig	1
Art3	ENSMUSG00000034842	1133.7	217.049	0.191452	-2.38494	6.5e-29	1.43e-27	XLOC_022771	XLOC_022771	chr5:92331840-92415527	p1GFPpos	p1GFPneg	OK	2.85842	15.297	2.41996	-5.35577	8.51941e-08	1.1261e-06	yes	dseq.sig	cdiff.sig	1
Mal	ENSMUSG00000027375	1207.52	230.518	0.190901	-2.3891	1.32e-23	2.35e-22	XLOC_017683	XLOC_017683	chr2:127633225-127656695	p1GFPpos	p1GFPneg	OK	1.50838	8.04931	2.41587	-6.47616	9.40841e-11	1.83976e-09	yes	dseq.sig	cdiff.sig	1
Pcdh17	ENSMUSG00000035566	2066.96	394.314	0.19077	-2.3901	2.19e-38	6.91e-37	XLOC_009054	XLOC_009054	chr14:84443554-84537740	p1GFPpos	p1GFPneg	OK	0.724497	4.0573	2.48547	-7.54777	4.41869e-14	1.24819e-12	yes	dseq.sig	cdiff.sig	1
Dpf1	ENSMUSG00000030584	280.389	53.4675	0.19069	-2.3907	1.9e-14	2.22e-13	XLOC_026484	XLOC_026484	chr7:29304004-29317700	p1GFPpos	p1GFPneg	OK	0.29369	2.00148	2.7687	-3.98753	6.67657e-05	0.000531346	yes	dseq.sig	cdiff.sig	1
Loxl3	ENSMUSG00000000693	1902.52	362.44	0.190506	-2.3921	1.53e-37	4.64e-36	XLOC_024668	XLOC_024668	chr6:83034223-83067219	p1GFPpos	p1GFPneg	OK	1.27649	7.40286	2.5359	-5.07052	3.96724e-07	4.79713e-06	yes	dseq.sig	cdiff.sig	1
Mmp16	ENSMUSG00000028226	6248.76	1190.03	0.190443	-2.39257	1.4e-08	1.08e-07	XLOC_020288	XLOC_020288	chr4:17852905-18127429	p1GFPpos	p1GFPneg	OK	4.35325	24.9744	2.52029	-9.0385	0	0	yes	dseq.sig	cdiff.sig	1
Fam81a	ENSMUSG00000032224	140.341	26.6311	0.18976	-2.39775	6.01e-09	4.8e-08	XLOC_031691	XLOC_031691	chr9:70088666-70141557	p1GFPpos	p1GFPneg	OK	0.0845747	0.881532	3.38171	-4.01935	5.8359e-05	0.000470285	yes	dseq.sig	cdiff.sig	1
Rab11fip5	ENSMUSG00000051343	2347.39	444.904	0.189531	-2.39949	4.27e-41	1.48e-39	XLOC_025337	XLOC_025337	chr6:85334961-85374634	p1GFPpos	p1GFPneg	OK	1.49356	9.02673	2.59545	-7.47755	7.57172e-14	2.09149e-12	yes	dseq.sig	cdiff.sig	1
Pde9a	ENSMUSG00000041119	1616.09	306.145	0.189435	-2.40022	9.06e-27	1.84e-25	XLOC_012677	XLOC_012677	chr17:31386233-31476309	p1GFPpos	p1GFPneg	OK	2.11168	12.2831	2.54021	-6.709	1.95965e-11	4.14677e-10	yes	dseq.sig	cdiff.sig	1
Tmem121	ENSMUSG00000049036	479.178	90.7394	0.189365	-2.40076	2.78e-20	4.31e-19	XLOC_006279	XLOC_006279	chr12:113185902-113191375	p1GFPpos	p1GFPneg	OK	1.14769	6.26207	2.44791	-4.9077	9.2152e-07	1.04748e-05	yes	dseq.sig	cdiff.sig	1
Fez1	ENSMUSG00000032118	1945.04	367.79	0.189091	-2.40285	1.37e-39	4.5e-38	XLOC_030724	XLOC_030724	chr9:36832750-36878926	p1GFPpos	p1GFPneg	OK	3.42417	19.4378	2.50504	-7.16564	7.7427e-13	1.92552e-11	yes	dseq.sig	cdiff.sig	1
Il6ra	ENSMUSG00000027947	174.429	32.9028	0.188632	-2.40635	7.13e-10	6.14e-09	XLOC_019434	XLOC_019434	chr3:89868340-89913162	p1GFPpos	p1GFPneg	OK	0.230636	1.17017	2.34303	-4.41962	9.88726e-06	9.27113e-05	yes	dseq.sig	cdiff.sig	1
Phactr1	ENSMUSG00000054728	768.301	144.671	0.1883	-2.4089	1.29e-05	7.48e-05	XLOC_007410	XLOC_007410	chr13:42680622-43138517	p1GFPpos	p1GFPneg	OK	0.428151	2.66999	2.64064	-5.38743	7.14707e-08	9.54822e-07	yes	dseq.sig	cdiff.sig	1
Gcnt1	ENSMUSG00000038843	641.182	120.402	0.187782	-2.41287	8.59e-24	1.54e-22	XLOC_015526	XLOC_015526	chr19:17326140-17372844	p1GFPpos	p1GFPneg	OK	0.832527	4.89514	2.55578	-6.36539	1.94797e-10	3.65823e-09	yes	dseq.sig	cdiff.sig	1
Rasa4	ENSMUSG00000004952	1291.65	242.09	0.187427	-2.4156	1.01e-10	9.19e-10	XLOC_023049	XLOC_023049	chr5:136083915-136111942	p1GFPpos	p1GFPneg	OK	1.24752	7.2868	2.54623	-6.2053	5.45925e-10	9.77961e-09	yes	dseq.sig	cdiff.sig	1
Cacna1e	ENSMUSG00000004110	6529.58	1216.55	0.186314	-2.42419	0.00050318	0.00232744	XLOC_001168	XLOC_001168	chr1:154390627-154727002	p1GFPpos	p1GFPneg	OK	1.8807	10.206	2.44008	-9.04253	0	0	yes	dseq.sig	cdiff.sig	1
Slc24a2	ENSMUSG00000037996	405.557	75.5198	0.186213	-2.42498	0.00143986	0.00611249	XLOC_021252	XLOC_021252	chr4:86983125-87230540	p1GFPpos	p1GFPneg	OK	0.120222	0.696378	2.53417	-4.98293	6.26276e-07	7.29373e-06	yes	dseq.sig	cdiff.sig	1
Gpr116	ENSMUSG00000056492	719.329	133.77	0.185965	-2.4269	2.09e-25	4e-24	XLOC_012840	XLOC_012840	chr17:43360017-43459598	p1GFPpos	p1GFPneg	OK	0.261434	1.73926	2.73395	-5.39645	6.79737e-08	9.16369e-07	yes	dseq.sig	cdiff.sig	1
Fam83d	ENSMUSG00000027654	263.53	48.9422	0.185718	-2.42882	3.3e-13	3.58e-12	XLOC_016843	XLOC_016843	chr2:158768098-158786637	p1GFPpos	p1GFPneg	OK	0.3901	2.22631	2.51274	-4.01359	5.98024e-05	0.000481262	yes	dseq.sig	cdiff.sig	1
Ccdc141	ENSMUSG00000044033	1400.67	259.876	0.185537	-2.43022	2.01e-11	1.93e-10	XLOC_017308	XLOC_017308	chr2:77009847-77171232	p1GFPpos	p1GFPneg	OK	0.584666	3.54542	2.60027	-5.95172	2.65336e-09	4.28954e-08	yes	dseq.sig	cdiff.sig	1
Tfpi	ENSMUSG00000027082	2446.01	452.611	0.185041	-2.43408	3.44e-13	3.72e-12	XLOC_017322	XLOC_017322	chr2:84432854-84476890	p1GFPpos	p1GFPneg	OK	4.95195	21.0837	2.09006	-5.25127	1.51055e-07	1.92992e-06	yes	dseq.sig	cdiff.sig	1
Prcp	ENSMUSG00000061119	1160.16	214.124	0.184565	-2.4378	3.3e-33	8.74e-32	XLOC_026796	XLOC_026796	chr7:92875179-92934581	p1GFPpos	p1GFPneg	OK	1.37717	7.47944	2.44123	-6.34001	2.29752e-10	4.27404e-09	yes	dseq.sig	cdiff.sig	1
Csmd3	ENSMUSG00000022311	120.713	22.2605	0.184409	-2.43902	1.31e-07	9.22e-07	XLOC_010535	XLOC_010535	chr15:47580637-48792131	p1GFPpos	p1GFPneg	OK	0.0312901	0.166055	2.40788	-3.75904	0.000170566	0.00123848	yes	dseq.sig	cdiff.sig	1
Cntn3	ENSMUSG00000030075	7594.46	1398.54	0.184153	-2.44103	5.54e-38	1.71e-36	XLOC_025422	XLOC_025422	chr6:102163229-102564199	p1GFPpos	p1GFPneg	OK	4.6195	25.2588	2.45098	-10.0498	0	0	yes	dseq.sig	cdiff.sig	1
Cables1	ENSMUSG00000040957	549.157	101.124	0.184145	-2.44109	1.69e-22	2.88e-21	XLOC_014042	XLOC_014042	chr18:11818933-11950393	p1GFPpos	p1GFPneg	OK	0.565174	3.10515	2.45789	-4.62397	3.7647e-06	3.81949e-05	yes	dseq.sig	cdiff.sig	1
Pknox2	ENSMUSG00000035934	2859.25	524.074	0.183291	-2.44779	1.14e-18	1.66e-17	XLOC_031440	XLOC_031440	chr9:36890982-37147314	p1GFPpos	p1GFPneg	OK	2.34911	13.6776	2.54163	-8.29291	0	0	yes	dseq.sig	cdiff.sig	1
Sema3c	ENSMUSG00000028780	1203.04	219.879	0.182768	-2.45191	2.87e-08	2.15e-07	XLOC_022497	XLOC_022497	chr5:17574815-17730267	p1GFPpos	p1GFPneg	OK	0.773757	4.41765	2.51333	-6.88633	5.72498e-12	1.29221e-10	yes	dseq.sig	cdiff.sig	1
Pde8a	ENSMUSG00000025584	592.481	108.115	0.182478	-2.45421	2.84e-22	4.79e-21	XLOC_026748	XLOC_026748	chr7:81213803-81338077	p1GFPpos	p1GFPneg	OK	0.757792	3.05505	2.01132	-3.95397	7.68656e-05	0.000602419	yes	dseq.sig	cdiff.sig	1
Uhrf1	ENSMUSG00000001228	2156.58	393.445	0.18244	-2.45451	4.75e-42	1.68e-40	XLOC_012919	XLOC_012919	chr17:56303336-56323486	p1GFPpos	p1GFPneg	OK	1.8815	10.6941	2.50686	-7.20422	5.83755e-13	1.46713e-11	yes	dseq.sig	cdiff.sig	1
Cd302	ENSMUSG00000060703	1013.88	184.667	0.182139	-2.45689	1.14e-31	2.85e-30	XLOC_017250	XLOC_017250	chr2:60209900-60284418	p1GFPpos	p1GFPneg	OK	2.26701	12.8992	2.50842	-3.23158	0.00123108	0.00723807	yes	dseq.sig	cdiff.sig	1
Arap3	ENSMUSG00000024451	1402.62	254.839	0.181688	-2.46047	1.19e-34	3.31e-33	XLOC_014441	XLOC_014441	chr18:37972622-37999514	p1GFPpos	p1GFPneg	OK	0.709248	4.09702	2.53021	-5.83472	5.3881e-09	8.45682e-08	yes	dseq.sig	cdiff.sig	1
Myh6	ENSMUSG00000040752	545.76	98.7591	0.180957	-2.46628	4.84e-22	8.06e-21	XLOC_009346	XLOC_009346	chr14:54941486-54994549	p1GFPpos	p1GFPneg	OK	0.539305	2.95774	2.45532	-4.68192	2.84198e-06	2.94383e-05	yes	dseq.sig	cdiff.sig	1
Zfp521	ENSMUSG00000024420	3855.21	697.577	0.180944	-2.46639	1.77e-09	1.47e-08	XLOC_014357	XLOC_014357	chr18:13687000-13972738	p1GFPpos	p1GFPneg	OK	2.07388	12.1871	2.55495	-9.37883	0	0	yes	dseq.sig	cdiff.sig	1
Irf5	ENSMUSG00000029771	150.452	27.1964	0.180764	-2.46782	3.56e-09	2.89e-08	XLOC_024431	XLOC_024431	chr6:29525909-29537588	p1GFPpos	p1GFPneg	OK	0.217952	1.11297	2.35233	-3.2923	0.000993714	0.0059759	yes	dseq.sig	cdiff.sig	1
Chek2	ENSMUSG00000029521	340.454	61.4337	0.180446	-2.47036	2.77e-15	3.39e-14	XLOC_022867	XLOC_022867	chr5:110839992-110874133	p1GFPpos	p1GFPneg	OK	0.400448	2.32715	2.53888	-3.9254	8.65845e-05	0.000671483	yes	dseq.sig	cdiff.sig	1
Plk1	ENSMUSG00000030867	588.642	105.391	0.179041	-2.48164	8.61e-19	1.26e-17	XLOC_027035	XLOC_027035	chr7:122159436-122169875	p1GFPpos	p1GFPneg	OK	0.851865	4.99377	2.55143	-5.81258	6.1517e-09	9.53534e-08	yes	dseq.sig	cdiff.sig	1
Layn	ENSMUSG00000060594	116.945	20.8726	0.178482	-2.48615	1.23e-07	8.7e-07	XLOC_031566	XLOC_031566	chr9:51054929-51077187	p1GFPpos	p1GFPneg	OK	0.23271	1.31538	2.49887	-3.24113	0.00119056	0.00703329	yes	dseq.sig	cdiff.sig	1
Gucy2f	ENSMUSG00000042282	343.614	61.2327	0.178202	-2.48842	0.000366685	0.00173252	XLOC_033548	XLOC_033548	chrX:142079127-142197233	p1GFPpos	p1GFPneg	OK	0.150855	0.805938	2.41751	-4.09549	4.21273e-05	0.000349464	yes	dseq.sig	cdiff.sig	1
Stard8	ENSMUSG00000031216	2074.77	369.481	0.178083	-2.48938	4.95e-41	1.7e-39	XLOC_032890	XLOC_032890	chrX:99003245-99074790	p1GFPpos	p1GFPneg	OK	1.19638	7.00303	2.54931	-7.17908	7.01883e-13	1.75286e-11	yes	dseq.sig	cdiff.sig	1
Lifr	ENSMUSG00000054263	3263.58	580.371	0.177833	-2.49141	1.55e-08	1.19e-07	XLOC_010020	XLOC_010020	chr15:7129571-7197567	p1GFPpos	p1GFPneg	OK	3.64749	18.8116	2.36665	-9.13207	0	0	yes	dseq.sig	cdiff.sig	1
Ano4	ENSMUSG00000035189	655.059	116.395	0.177686	-2.4926	5.49e-26	1.08e-24	XLOC_002848	XLOC_002848	chr10:88948937-89345098	p1GFPpos	p1GFPneg	OK	0.531664	3.06021	2.52504	-4.66267	3.12139e-06	3.2108e-05	yes	dseq.sig	cdiff.sig	1
Cdca8	ENSMUSG00000028873	642.283	114.08	0.177616	-2.49316	2.08e-25	3.99e-24	XLOC_021454	XLOC_021454	chr4:124918464-124936917	p1GFPpos	p1GFPneg	OK	1.07266	6.73934	2.65141	-5.30798	1.10849e-07	1.43716e-06	yes	dseq.sig	cdiff.sig	1
Sytl4	ENSMUSG00000031255	356.314	63.1831	0.177324	-2.49554	5.6e-17	7.45e-16	XLOC_033503	XLOC_033503	chrX:133936384-133981800	p1GFPpos	p1GFPneg	OK	0.319808	1.87027	2.54797	-3.71799	0.000200815	0.00143051	yes	dseq.sig	cdiff.sig	1
Igdcc4	ENSMUSG00000032816	13540.2	2397.37	0.177056	-2.49772	1.1e-33	2.95e-32	XLOC_030970	XLOC_030970	chr9:65101016-65137952	p1GFPpos	p1GFPneg	OK	6.87061	38.3958	2.48244	-10.9358	0	0	yes	dseq.sig	cdiff.sig	1
C530028O21Rik	ENSMUSG00000030329	2874.01	505.203	0.175783	-2.50813	1.63e-45	6.37e-44	XLOC_024875	XLOC_024875	chr6:124995547-125003097	p1GFPpos	p1GFPneg	OK	3.8771	23.8311	2.61979	-7.74147	9.76996e-15	2.92359e-13	yes	dseq.sig	cdiff.sig	1
Ect2	ENSMUSG00000027699	687.694	120.865	0.175754	-2.50837	9.55e-26	1.87e-24	XLOC_019218	XLOC_019218	chr3:27097221-27153878	p1GFPpos	p1GFPneg	OK	0.523192	3.02557	2.53179	-5.66248	1.49199e-08	2.20726e-07	yes	dseq.sig	cdiff.sig	1
Arhgef3	ENSMUSG00000021895	1669.06	292.527	0.175264	-2.5124	7.54e-41	2.58e-39	XLOC_008748	XLOC_008748	chr14:27114854-27405087	p1GFPpos	p1GFPneg	OK	1.3221	7.74453	2.55035	-6.73546	1.63416e-11	3.4923e-10	yes	dseq.sig	cdiff.sig	1
Nmi	ENSMUSG00000026946	668.265	117.112	0.175247	-2.51253	2.49e-25	4.75e-24	XLOC_017231	XLOC_017231	chr2:51947957-51973563	p1GFPpos	p1GFPneg	OK	1.65924	9.53947	2.52339	-4.98819	6.09461e-07	7.11539e-06	yes	dseq.sig	cdiff.sig	1
Tmem26	ENSMUSG00000060044	2224.06	388.859	0.174842	-2.51588	4.87e-18	6.89e-17	XLOC_002099	XLOC_002099	chr10:68723745-68782654	p1GFPpos	p1GFPneg	OK	2.41035	13.7271	2.50971	-9.28293	0	0	yes	dseq.sig	cdiff.sig	1
Cited1	ENSMUSG00000051159	400.184	69.8668	0.174587	-2.51799	1.67e-07	1.17e-06	XLOC_033454	XLOC_033454	chrX:102247377-102257689	p1GFPpos	p1GFPneg	OK	1.30687	8.72722	2.73941	-4.42408	9.68525e-06	9.09431e-05	yes	dseq.sig	cdiff.sig	1
Itpripl2	ENSMUSG00000073859	372.125	64.879	0.174347	-2.51997	2.39e-17	3.26e-16	XLOC_028153	XLOC_028153	chr7:118485111-118491975	p1GFPpos	p1GFPneg	OK	1.72198	11.8187	2.77893	-10.5362	0	0	yes	dseq.sig	cdiff.sig	1
Rassf8	ENSMUSG00000030259	5617.71	979.005	0.174271	-2.5206	3.85e-15	4.67e-14	XLOC_024987	XLOC_024987	chr6:145746884-145821085	p1GFPpos	p1GFPneg	OK	4.43642	26.2402	2.56431	-9.40135	0	0	yes	dseq.sig	cdiff.sig	1
Ckap2	ENSMUSG00000037725	916.441	159.682	0.174242	-2.52084	8.45e-32	2.11e-30	XLOC_029612	XLOC_029612	chr8:22168151-22185819	p1GFPpos	p1GFPneg	OK	1.13613	6.97018	2.61706	-5.50943	3.59992e-08	5.03946e-07	yes	dseq.sig	cdiff.sig	1
Col15a1	ENSMUSG00000028339	5547.21	962.652	0.173538	-2.52668	6.53e-12	6.49e-11	XLOC_020399	XLOC_020399	chr4:47208011-47313167	p1GFPpos	p1GFPneg	OK	2.59886	16.9026	2.7013	-10.1149	0	0	yes	dseq.sig	cdiff.sig	1
Bcan	ENSMUSG00000004892	2023.38	350.359	0.173156	-2.52986	2.39e-42	8.55e-41	XLOC_019398	XLOC_019398	chr3:87987530-88001686	p1GFPpos	p1GFPneg	OK	1.85087	11.408	2.62377	-6.82268	8.93574e-12	1.97738e-10	yes	dseq.sig	cdiff.sig	1
Tle2	ENSMUSG00000034771	9949.92	1720.09	0.172875	-2.5322	4.65e-55	2.42e-53	XLOC_002232	XLOC_002232	chr10:81571232-81604714	p1GFPpos	p1GFPneg	OK	9.48006	54.1974	2.51526	-9.34488	0	0	yes	dseq.sig	cdiff.sig	1
Fam19a4	ENSMUSG00000046500	81.57	14.0861	0.172688	-2.53376	4.13e-05	0.00022423	XLOC_025407	XLOC_025407	chr6:96831202-97080122	p1GFPpos	p1GFPneg	OK	0.419739	2.018	2.26536	-4.11689	3.84013e-05	0.000321253	yes	dseq.sig	cdiff.sig	1
Ticam2	ENSMUSG00000056130	79.4407	13.6235	0.171493	-2.54378	1.56e-05	8.91e-05	XLOC_014476	XLOC_014476	chr18:46557010-46574563	p1GFPpos	p1GFPneg	OK	0.0727771	0.510632	2.81073	-3.44004	0.000581623	0.00370122	yes	dseq.sig	cdiff.sig	1
Slco1a4	ENSMUSG00000030237	213.015	36.5014	0.171356	-2.54493	4.12e-12	4.15e-11	XLOC_025638	XLOC_025638	chr6:141805439-141856320	p1GFPpos	p1GFPneg	OK	0.171411	1.00914	2.55759	-4.30348	1.68134e-05	0.00015071	yes	dseq.sig	cdiff.sig	1
Slc40a1	ENSMUSG00000025993	957.275	163.177	0.17046	-2.5525	6.23e-05	0.000329915	XLOC_000816	XLOC_000816	chr1:45908069-45925594	p1GFPpos	p1GFPneg	OK	0.884648	5.49452	2.63482	-6.77771	1.22098e-11	2.66702e-10	yes	dseq.sig	cdiff.sig	1
Abhd15	ENSMUSG00000000686	51.9444	8.84233	0.170227	-2.55447	0.000564373	0.00259185	XLOC_003933	XLOC_003933	chr11:77513472-77526422	p1GFPpos	p1GFPneg	OK	0.055334	0.704706	3.67078	-4.57659	4.72608e-06	4.7003e-05	yes	dseq.sig	cdiff.sig	1
Robo4	ENSMUSG00000032125	375.936	63.9522	0.170114	-2.55542	1.28e-08	9.88e-08	XLOC_030727	XLOC_030727	chr9:37401917-37414024	p1GFPpos	p1GFPneg	OK	0.27137	1.56906	2.53157	-4.49038	7.10969e-06	6.82737e-05	yes	dseq.sig	cdiff.sig	1
St3gal4	ENSMUSG00000032038	1885.95	319.825	0.169583	-2.55994	1.97e-43	7.25e-42	XLOC_031416	XLOC_031416	chr9:35046578-35175987	p1GFPpos	p1GFPneg	OK	2.93495	17.9999	2.61659	-5.9296	3.03682e-09	4.87827e-08	yes	dseq.sig	cdiff.sig	1
Kcnd2	ENSMUSG00000060882	73.946	12.4929	0.168946	-2.56536	2.6e-05	0.00014495	XLOC_024404	XLOC_024404	chr6:21216108-21729805	p1GFPpos	p1GFPneg	OK	0.0432054	0.288699	2.74028	-3.63029	0.0002831	0.00195156	yes	dseq.sig	cdiff.sig	1
Col9a1	ENSMUSG00000026147	136359	23034.1	0.168922	-2.56557	8.88e-66	6.21e-64	XLOC_000048	XLOC_000048	chr1:24177609-24256915	p1GFPpos	p1GFPneg	OK	89.09	544.598	2.61186	-13.4469	0	0	yes	dseq.sig	cdiff.sig	1
Ssbp2	ENSMUSG00000003992	3857.1	651.518	0.168914	-2.56564	5.25e-39	1.69e-37	XLOC_007592	XLOC_007592	chr13:91461068-91789399	p1GFPpos	p1GFPneg	OK	1.31269	12.127	3.20762	-9.47629	0	0	yes	dseq.sig	cdiff.sig	1
Tap1	ENSMUSG00000037321	625.318	105.546	0.168787	-2.56672	9.64e-13	1.01e-11	XLOC_012719	XLOC_012719	chr17:34187516-34197225	p1GFPpos	p1GFPneg	OK	0.633304	3.56119	2.49139	-5.48331	4.17435e-08	5.77874e-07	yes	dseq.sig	cdiff.sig	1
Arl5c	ENSMUSG00000038352	157.178	26.4764	0.168448	-2.56962	1.04e-09	8.84e-09	XLOC_004954	XLOC_004954	chr11:97989579-97996494	p1GFPpos	p1GFPneg	OK	0.309232	2.04564	2.72579	-3.31024	0.000932172	0.00564592	yes	dseq.sig	cdiff.sig	1
Cpxm1	ENSMUSG00000027408	6041.11	1017.35	0.168405	-2.56999	5.82e-56	3.12e-54	XLOC_017703	XLOC_017703	chr2:130390774-130397629	p1GFPpos	p1GFPneg	OK	6.6567	42.8599	2.68675	-10.8371	0	0	yes	dseq.sig	cdiff.sig	1
Bcas1	ENSMUSG00000013523	1022.97	172.271	0.168402	-2.57001	9.47e-31	2.26e-29	XLOC_017950	XLOC_017950	chr2:170346990-170427845	p1GFPpos	p1GFPneg	OK	0.981547	6.64498	2.75914	-6.1159	9.60139e-10	1.64893e-08	yes	dseq.sig	cdiff.sig	1
4930547N16Rik	ENSMUSG00000035365	234.49	39.1746	0.167063	-2.58153	3.65e-13	3.93e-12	XLOC_002840	XLOC_002840	chr10:88091071-88146941	p1GFPpos	p1GFPneg	OK	0.331546	2.11615	2.67416	-3.90016	9.61293e-05	0.000738772	yes	dseq.sig	cdiff.sig	1
Lypd6	ENSMUSG00000050447	5564.63	929.43	0.167024	-2.58187	2.73e-50	1.22e-48	XLOC_016227	XLOC_016227	chr2:50066428-50193569	p1GFPpos	p1GFPneg	OK	4.87238	29.9067	2.61777	-9.99608	0	0	yes	dseq.sig	cdiff.sig	1
Wfdc1	ENSMUSG00000023336	63.4218	10.5903	0.166982	-2.58224	7.64e-05	0.000399942	XLOC_029452	XLOC_029452	chr8:119666364-119688020	p1GFPpos	p1GFPneg	OK	0.158249	0.87218	2.46243	-3.15112	0.00162643	0.00920842	yes	dseq.sig	cdiff.sig	1
Slco2a1	ENSMUSG00000032548	194.106	32.3375	0.166597	-2.58557	8.06e-12	7.95e-11	XLOC_031125	XLOC_031125	chr9:103007549-103089354	p1GFPpos	p1GFPneg	OK	0.120112	0.845804	2.81595	-4.08718	4.36639e-05	0.000360947	yes	dseq.sig	cdiff.sig	1
Dusp10	ENSMUSG00000039384	440.204	73.1039	0.166068	-2.59015	5.44e-20	8.34e-19	XLOC_000643	XLOC_000643	chr1:184034460-184075636	p1GFPpos	p1GFPneg	OK	0.479708	3.02869	2.65847	-5.61156	2.00507e-08	2.90643e-07	yes	dseq.sig	cdiff.sig	1
Ttc28	ENSMUSG00000033209	5851.5	969.547	0.165692	-2.59342	4.54e-21	7.27e-20	XLOC_022868	XLOC_022868	chr5:110879802-111289903	p1GFPpos	p1GFPneg	OK	1.46365	9.25133	2.66009	-9.80045	0	0	yes	dseq.sig	cdiff.sig	1
Arhgap23	ENSMUSG00000049807	2530.38	419.044	0.165605	-2.59418	6.77e-47	2.75e-45	XLOC_004111	XLOC_004111	chr11:97415538-97502408	p1GFPpos	p1GFPneg	OK	1.31752	8.30637	2.65639	-8.10814	4.44089e-16	1.46791e-14	yes	dseq.sig	cdiff.sig	1
Camk2a	ENSMUSG00000024617	174.037	28.7882	0.165414	-2.59584	2.08e-09	1.73e-08	XLOC_014230	XLOC_014230	chr18:60925631-60988152	p1GFPpos	p1GFPneg	OK	0.0946119	0.708704	2.90509	-4.20787	2.57794e-05	0.000222739	yes	dseq.sig	cdiff.sig	1
2510009E07Rik	ENSMUSG00000043391	8249.63	1361.95	0.165093	-2.59865	8.58e-59	5.01e-57	XLOC_011773	XLOC_011773	chr16:21649044-21694665	p1GFPpos	p1GFPneg	OK	4.68526	29.2995	2.64468	-11.5019	0	0	yes	dseq.sig	cdiff.sig	1
Lrig1	ENSMUSG00000030029	4267.55	704.42	0.165064	-2.5989	8.14e-54	4.03e-52	XLOC_025402	XLOC_025402	chr6:94500313-94700159	p1GFPpos	p1GFPneg	OK	2.26332	14.7684	2.706	-9.18999	0	0	yes	dseq.sig	cdiff.sig	1
Shb	ENSMUSG00000044813	647.337	106.675	0.16479	-2.6013	1.07e-25	2.07e-24	XLOC_021118	XLOC_021118	chr4:45423275-45532363	p1GFPpos	p1GFPneg	OK	0.988918	6.14238	2.63488	-5.25303	1.49614e-07	1.91254e-06	yes	dseq.sig	cdiff.sig	1
Slc16a12	ENSMUSG00000009378	55.9009	9.20233	0.164619	-2.6028	0.000195724	0.000964151	XLOC_015586	XLOC_015586	chr19:34668405-34747111	p1GFPpos	p1GFPneg	OK	0.0423906	0.267923	2.66	-3.25188	0.00114645	0.00680544	yes	dseq.sig	cdiff.sig	1
Ccdc85a	ENSMUSG00000032878	712.77	117.164	0.164378	-2.60491	2.25e-28	4.88e-27	XLOC_004468	XLOC_004468	chr11:28385691-28584658	p1GFPpos	p1GFPneg	OK	0.435021	2.66705	2.61609	-4.93497	8.01626e-07	9.20026e-06	yes	dseq.sig	cdiff.sig	1
Rgs9	ENSMUSG00000020599	1098.35	180.244	0.164104	-2.60731	6.98e-35	1.95e-33	XLOC_005126	XLOC_005126	chr11:109225354-109298181	p1GFPpos	p1GFPneg	OK	1.25958	8.11026	2.6868	-6.1204	9.3339e-10	1.60649e-08	yes	dseq.sig	cdiff.sig	1
Popdc2	ENSMUSG00000022803	217.194	35.4214	0.163086	-2.61629	3.32e-09	2.71e-08	XLOC_011498	XLOC_011498	chr16:38357933-38378216	p1GFPpos	p1GFPneg	OK	0.271744	2.02211	2.89554	-4.00944	6.08642e-05	0.000488811	yes	dseq.sig	cdiff.sig	1
Wnt5a	ENSMUSG00000021994	11285.7	1835.65	0.162652	-2.62014	4.63e-62	2.95e-60	XLOC_008751	XLOC_008751	chr14:28503653-28527503	p1GFPpos	p1GFPneg	OK	6.70665	43.1991	2.68734	-10.7601	0	0	yes	dseq.sig	cdiff.sig	1
Spc25	ENSMUSG00000005233	441.031	71.7174	0.162613	-2.62048	1.56e-20	2.45e-19	XLOC_017272	XLOC_017272	chr2:69193894-69206190	p1GFPpos	p1GFPneg	OK	0.722976	5.05857	2.80671	-4.80555	1.54324e-06	1.6816e-05	yes	dseq.sig	cdiff.sig	1
Cotl1	ENSMUSG00000031827	4021.33	652.345	0.162221	-2.62397	1.87e-54	9.46e-53	XLOC_030021	XLOC_030021	chr8:119809213-119840579	p1GFPpos	p1GFPneg	OK	7.28481	47.6476	2.70944	-10.1163	0	0	yes	dseq.sig	cdiff.sig	1
Selenbp1	ENSMUSG00000068874	1372.27	222.556	0.162182	-2.62432	1.42e-39	4.68e-38	XLOC_018907	XLOC_018907	chr3:94933082-94944758	p1GFPpos	p1GFPneg	OK	2.59192	16.5943	2.67859	-7.02303	2.17115e-12	5.13536e-11	yes	dseq.sig	cdiff.sig	1
Gpc5	ENSMUSG00000022112	102.351	16.5541	0.161739	-2.62826	2.17e-07	1.5e-06	XLOC_009091	XLOC_009091	chr14:115092214-116525192	p1GFPpos	p1GFPneg	OK	0.132848	0.944301	2.82948	-3.64958	0.000262672	0.00182294	yes	dseq.sig	cdiff.sig	1
Irf1	ENSMUSG00000018899	1115.39	180.4	0.161737	-2.62828	5.7e-32	1.44e-30	XLOC_003693	XLOC_003693	chr11:53770013-53778374	p1GFPpos	p1GFPneg	OK	1.34214	7.67283	2.51523	-5.12414	2.98901e-07	3.68764e-06	yes	dseq.sig	cdiff.sig	1
Trpm5	ENSMUSG00000009246	1253.97	202.606	0.161571	-2.62976	4.76e-10	4.14e-09	XLOC_028350	XLOC_028350	chr7:143071369-143094642	p1GFPpos	p1GFPneg	OK	0.655225	4.96035	2.92038	-7.01904	2.23399e-12	5.27872e-11	yes	dseq.sig	cdiff.sig	1
Homer2	ENSMUSG00000025813	645.162	104.21	0.161525	-2.63017	8.59e-28	1.82e-26	XLOC_027859	XLOC_027859	chr7:81599566-81707535	p1GFPpos	p1GFPneg	OK	0.408737	3.09958	2.92283	-8.01004	1.11022e-15	3.57019e-14	yes	dseq.sig	cdiff.sig	1
Cyyr1	ENSMUSG00000041134	201.707	32.3361	0.160313	-2.64104	2.54e-11	2.42e-10	XLOC_011988	XLOC_011988	chr16:85452874-85550498	p1GFPpos	p1GFPneg	OK	0.11042	0.723863	2.71272	-3.60708	0.00030966	0.00210889	yes	dseq.sig	cdiff.sig	1
Gpx3	ENSMUSG00000018339	442.164	70.8413	0.160215	-2.64192	5.41e-20	8.3e-19	XLOC_003701	XLOC_003701	chr11:54902853-54910382	p1GFPpos	p1GFPneg	OK	0.756983	5.45433	2.84907	-5.95405	2.6158e-09	4.23749e-08	yes	dseq.sig	cdiff.sig	1
Col4a6	ENSMUSG00000031273	870.285	139.374	0.160147	-2.64253	2.85e-32	7.26e-31	XLOC_033546	XLOC_033546	chrX:141165367-141475041	p1GFPpos	p1GFPneg	OK	0.349111	2.16629	2.63347	-6.30372	2.90594e-10	5.35542e-09	yes	dseq.sig	cdiff.sig	1
Lama2	ENSMUSG00000019899	19717.6	3156.59	0.16009	-2.64304	2e-25	3.83e-24	XLOC_002561	XLOC_002561	chr10:26981244-27617278	p1GFPpos	p1GFPneg	OK	5.10883	34.4444	2.7532	-12.9718	0	0	yes	dseq.sig	cdiff.sig	1
Vwce	ENSMUSG00000043789	137.873	22.0552	0.159967	-2.64415	2.04e-09	1.69e-08	XLOC_015056	XLOC_015056	chr19:10634232-10665242	p1GFPpos	p1GFPneg	OK	0.0915017	0.680898	2.89557	-3.29776	0.000974586	0.00587728	yes	dseq.sig	cdiff.sig	1
Vit	ENSMUSG00000024076	365.755	58.4539	0.159817	-2.64551	1.06e-09	9.02e-09	XLOC_012985	XLOC_012985	chr17:78508062-78627481	p1GFPpos	p1GFPneg	OK	0.369504	2.42737	2.71573	-5.24081	1.59874e-07	2.03273e-06	yes	dseq.sig	cdiff.sig	1
Rassf2	ENSMUSG00000027339	2999.93	478.786	0.159599	-2.64748	1.14e-51	5.28e-50	XLOC_017724	XLOC_017724	chr2:131992849-132029988	p1GFPpos	p1GFPneg	OK	1.58471	10.1865	2.68437	-8.99661	0	0	yes	dseq.sig	cdiff.sig	1
Mcm5	ENSMUSG00000005410	2255.98	360.029	0.159588	-2.64757	1.98e-48	8.38e-47	XLOC_029211	XLOC_029211	chr8:75109527-75128439	p1GFPpos	p1GFPneg	OK	1.76513	11.5643	2.71183	-8.21609	2.22045e-16	7.48571e-15	yes	dseq.sig	cdiff.sig	1
Nusap1	ENSMUSG00000027306	1119.88	178.394	0.159298	-2.6502	1.8e-36	5.31e-35	XLOC_016565	XLOC_016565	chr2:119609502-119655292	p1GFPpos	p1GFPneg	OK	0.885467	6.51686	2.87967	-6.61185	3.79552e-11	7.82207e-10	yes	dseq.sig	cdiff.sig	1
Angpt2	ENSMUSG00000031465	407.618	64.7749	0.158911	-2.65371	9.6e-19	1.4e-17	XLOC_029587	XLOC_029587	chr8:18595172-18808406	p1GFPpos	p1GFPneg	OK	0.287379	2.51005	3.12669	-4.11075	3.94377e-05	0.000328532	yes	dseq.sig	cdiff.sig	1
Podn	ENSMUSG00000028600	2497.28	396.787	0.158888	-2.65392	0.000609764	0.00277911	XLOC_021330	XLOC_021330	chr4:108014792-108032409	p1GFPpos	p1GFPneg	OK	1.81387	12.3715	2.76988	-7.61679	2.59792e-14	7.49948e-13	yes	dseq.sig	cdiff.sig	1
Vldlr	ENSMUSG00000024924	1773.26	281.729	0.158876	-2.65403	2.18e-44	8.28e-43	XLOC_015153	XLOC_015153	chr19:27216134-27254231	p1GFPpos	p1GFPneg	OK	1.03133	6.4693	2.64911	-8.68882	0	0	yes	dseq.sig	cdiff.sig	1
Slc16a14	ENSMUSG00000026220	79.4856	12.5956	0.158463	-2.65778	3.67e-06	2.25e-05	XLOC_000947	XLOC_000947	chr1:84903636-84935387	p1GFPpos	p1GFPneg	OK	0.0645659	0.410092	2.6671	-3.38415	0.000713996	0.00443906	yes	dseq.sig	cdiff.sig	1
Bhlhe40	ENSMUSG00000030103	1677.9	265.841	0.158437	-2.65802	6.57e-43	2.38e-41	XLOC_024773	XLOC_024773	chr6:108577038-108667558	p1GFPpos	p1GFPneg	OK	1.50333	9.99531	2.73309	-7.09902	1.25633e-12	3.03517e-11	yes	dseq.sig	cdiff.sig	1
Adamts10	ENSMUSG00000024299	8862.24	1396.46	0.157574	-2.6659	4.12e-44	1.55e-42	XLOC_012698	XLOC_012698	chr17:33523910-33553782	p1GFPpos	p1GFPneg	OK	5.18688	34.3	2.72527	-10.7529	0	0	yes	dseq.sig	cdiff.sig	1
Rab31	ENSMUSG00000056515	4234.03	666.275	0.157362	-2.66784	5.01e-56	2.69e-54	XLOC_013520	XLOC_013520	chr17:65651670-65772752	p1GFPpos	p1GFPneg	OK	3.34817	22.3479	2.7387	-10.3129	0	0	yes	dseq.sig	cdiff.sig	1
G0s2	ENSMUSG00000009633	219.167	34.444	0.157159	-2.6697	2.1e-09	1.74e-08	XLOC_001381	XLOC_001381	chr1:193272159-193273188	p1GFPpos	p1GFPneg	OK	0.773823	5.3454	2.78822	-5.01885	5.1983e-07	6.1385e-06	yes	dseq.sig	cdiff.sig	1
Hsd17b11	ENSMUSG00000029311	3915.5	615.326	0.157151	-2.66977	8.73e-55	4.49e-53	XLOC_023515	XLOC_023515	chr5:103989764-104031691	p1GFPpos	p1GFPneg	OK	6.24259	41.7356	2.74106	-9.51124	0	0	yes	dseq.sig	cdiff.sig	1
Tenc1	ENSMUSG00000037003	5241.78	823.694	0.15714	-2.66988	1.5e-58	8.71e-57	XLOC_010397	XLOC_010397	chr15:102100491-102136215	p1GFPpos	p1GFPneg	OK	2.61198	17.7412	2.76388	-9.22845	0	0	yes	dseq.sig	cdiff.sig	1
Lgi4	ENSMUSG00000036560	1859.07	291.804	0.156963	-2.67151	9.99e-45	3.83e-43	XLOC_026515	XLOC_026515	chr7:31058942-31076697	p1GFPpos	p1GFPneg	OK	1.94362	13.0584	2.74816	-7.61182	2.70894e-14	7.7915e-13	yes	dseq.sig	cdiff.sig	1
Actg2	ENSMUSG00000059430	61.059	9.56233	0.156608	-2.67477	3.5e-05	0.00019196	XLOC_025322	XLOC_025322	chr6:83512908-83536251	p1GFPpos	p1GFPneg	OK	0.120519	0.861198	2.83708	-3.44086	0.000579869	0.00369234	yes	dseq.sig	cdiff.sig	1
2810417H13Rik	ENSMUSG00000040204	877.214	137.367	0.156595	-2.67489	6.4e-32	1.6e-30	XLOC_030983	XLOC_030983	chr9:65827680-66045823	p1GFPpos	p1GFPneg	OK	0.806784	7.85394	3.28316	-3.5511	0.000383631	0.00256187	yes	dseq.sig	cdiff.sig	1
Trim47	ENSMUSG00000020773	224.443	35.1134	0.156447	-2.67625	8.29e-14	9.33e-13	XLOC_005181	XLOC_005181	chr11:116105749-116110235	p1GFPpos	p1GFPneg	OK	0.303996	1.89473	2.63987	-3.36542	0.00076426	0.00471814	yes	dseq.sig	cdiff.sig	1
Dhh	ENSMUSG00000023000	887.318	138.602	0.156203	-2.67851	3.92e-33	1.03e-31	XLOC_010856	XLOC_010856	chr15:98890700-98898540	p1GFPpos	p1GFPneg	OK	1.09674	6.97729	2.66944	-5.80664	6.37391e-09	9.84757e-08	yes	dseq.sig	cdiff.sig	1
Nod1	ENSMUSG00000038058	817.055	126.829	0.155227	-2.68755	1.34e-31	3.32e-30	XLOC_025206	XLOC_025206	chr6:54923878-54973026	p1GFPpos	p1GFPneg	OK	0.479149	3.25619	2.76464	-5.77598	7.65047e-09	1.17129e-07	yes	dseq.sig	cdiff.sig	1
Ano5	ENSMUSG00000055489	153.862	23.8552	0.155042	-2.68926	8.41e-11	7.71e-10	XLOC_026664	XLOC_026664	chr7:51510834-51598709	p1GFPpos	p1GFPneg	OK	0.0517947	0.463792	3.1626	-3.40086	0.000671733	0.00420832	yes	dseq.sig	cdiff.sig	1
Cdkn3	ENSMUSG00000037628	91.5929	14.1888	0.154911	-2.69048	2.02e-06	1.27e-05	XLOC_008820	XLOC_008820	chr14:46760540-46772645	p1GFPpos	p1GFPneg	OK	0.184519	2.01955	3.4522	-3.57411	0.00035142	0.0023661	yes	dseq.sig	cdiff.sig	1
Ablim1	ENSMUSG00000025085	5233.26	809.812	0.154743	-2.69205	2.61e-11	2.49e-10	XLOC_015698	XLOC_015698	chr19:57033263-57314776	p1GFPpos	p1GFPneg	OK	3.12048	20.9807	2.74922	-8.4627	0	0	yes	dseq.sig	cdiff.sig	1
Sdk2	ENSMUSG00000041592	2660.01	411.177	0.154577	-2.6936	8.31e-11	7.63e-10	XLOC_005147	XLOC_005147	chr11:113776383-114066804	p1GFPpos	p1GFPneg	OK	0.603539	4.18088	2.79229	-8.32385	0	0	yes	dseq.sig	cdiff.sig	1
Iqgap2	ENSMUSG00000021676	11084.1	1710.92	0.154358	-2.69565	1.52e-06	9.74e-06	XLOC_008124	XLOC_008124	chr13:95627173-95891922	p1GFPpos	p1GFPneg	OK	4.55535	30.081	2.72322	-11.6449	0	0	yes	dseq.sig	cdiff.sig	1
Gins1	ENSMUSG00000027454	361.571	55.7793	0.154269	-2.69648	2.11e-18	3.02e-17	XLOC_016739	XLOC_016739	chr2:150909593-150931280	p1GFPpos	p1GFPneg	OK	0.905246	6.40413	2.82262	-3.98814	6.65938e-05	0.000530156	yes	dseq.sig	cdiff.sig	1
Parp9	ENSMUSG00000022906	575.52	88.3742	0.153555	-2.70317	5.19e-26	1.03e-24	XLOC_011476	XLOC_011476	chr16:35926514-35973068	p1GFPpos	p1GFPneg	OK	0.454048	2.94665	2.69816	-4.6514	3.29692e-06	3.37671e-05	yes	dseq.sig	cdiff.sig	1
Nfix	ENSMUSG00000001911	14137.3	2169.97	0.153493	-2.70376	3.78e-38	1.18e-36	XLOC_029847	XLOC_029847	chr8:84670478-84800340	p1GFPpos	p1GFPneg	OK	8.69906	55.3307	2.66915	-9.24178	0	0	yes	dseq.sig	cdiff.sig	1
5730590G19Rik	ENSMUSG00000046591	549.945	84.313	0.153312	-2.70546	1.42e-25	2.74e-24	XLOC_026729	XLOC_026729	chr7:79660195-79715779	p1GFPpos	p1GFPneg	OK	0.173291	1.25908	2.86111	-3.50239	0.000461101	0.0030098	yes	dseq.sig	cdiff.sig	1
Dlgap5	ENSMUSG00000037544	485.634	74.3401	0.153078	-2.70766	4.86e-24	8.8e-23	XLOC_009265	XLOC_009265	chr14:47387778-47418407	p1GFPpos	p1GFPneg	OK	0.315005	2.5175	2.99855	-6.15369	7.57024e-10	1.32605e-08	yes	dseq.sig	cdiff.sig	1
Pnmal2	ENSMUSG00000070802	889.452	135.982	0.152883	-2.7095	6.49e-35	1.82e-33	XLOC_026305	XLOC_026305	chr7:16944681-16948828	p1GFPpos	p1GFPneg	OK	1.36372	8.83314	2.69538	-8.50343	0	0	yes	dseq.sig	cdiff.sig	1
Adora2a	ENSMUSG00000020178	204.978	31.2576	0.152492	-2.71319	5.22e-12	5.22e-11	XLOC_002116	XLOC_002116	chr10:75316942-75334788	p1GFPpos	p1GFPneg	OK	0.180095	1.52164	3.0788	-4.12831	3.65439e-05	0.000307451	yes	dseq.sig	cdiff.sig	1
Itgal	ENSMUSG00000030830	261.5	39.7399	0.151969	-2.71815	3.81e-15	4.63e-14	XLOC_027070	XLOC_027070	chr7:127296259-127335137	p1GFPpos	p1GFPneg	OK	0.108895	0.824528	2.92062	-4.90648	9.27265e-07	1.05351e-05	yes	dseq.sig	cdiff.sig	1
Rbm46	ENSMUSG00000033882	200.575	30.3814	0.151471	-2.72288	4.66e-11	4.35e-10	XLOC_019367	XLOC_019367	chr3:82836535-82876483	p1GFPpos	p1GFPneg	OK	0.384733	2.16204	2.49046	-3.7956	0.000147287	0.00108643	yes	dseq.sig	cdiff.sig	1
Mpz	ENSMUSG00000056569	6071.14	919.481	0.151451	-2.72307	1.95e-29	4.37e-28	XLOC_000549	XLOC_000549	chr1:171150712-171161123	p1GFPpos	p1GFPneg	OK	8.21018	56.896	2.79284	-11.1344	0	0	yes	dseq.sig	cdiff.sig	1
Kctd14	ENSMUSG00000051727	393.627	59.5845	0.151373	-2.72382	1.44e-05	8.26e-05	XLOC_026806	XLOC_026806	chr7:97436381-97463228	p1GFPpos	p1GFPneg	OK	0.458737	3.34228	2.86509	-4.89315	9.92324e-07	1.11884e-05	yes	dseq.sig	cdiff.sig	1
Peg3	ENSMUSG00000002265	21509.7	3255.64	0.151357	-2.72397	1.01e-36	3.01e-35	XLOC_027280	XLOC_027280	chr7:6703889-6976662	p1GFPpos	p1GFPneg	OK	4.85212	33.8906	2.8042	-13.3972	0	0	yes	dseq.sig	cdiff.sig	1
Prss35	ENSMUSG00000033491	1512.08	228.77	0.151295	-2.72457	1.38e-09	1.16e-08	XLOC_031066	XLOC_031066	chr9:86743464-86758439	p1GFPpos	p1GFPneg	OK	1.45903	10.6072	2.86196	-7.55638	4.15223e-14	1.17572e-12	yes	dseq.sig	cdiff.sig	1
Snai1	ENSMUSG00000042821	498.948	75.4186	0.151155	-2.7259	9.88e-24	1.76e-22	XLOC_016907	XLOC_016907	chr2:167538226-167542811	p1GFPpos	p1GFPneg	OK	0.75495	5.84338	2.95235	-6.20328	5.52995e-10	9.89877e-09	yes	dseq.sig	cdiff.sig	1
Irx2	ENSMUSG00000001504	1513.04	228.672	0.151134	-2.7261	9.54e-43	3.45e-41	XLOC_007549	XLOC_007549	chr13:72628977-72634329	p1GFPpos	p1GFPneg	OK	1.73811	11.4924	2.72509	-6.74775	1.50151e-11	3.24036e-10	yes	dseq.sig	cdiff.sig	1
Ltbp4	ENSMUSG00000040488	9293.53	1400.36	0.150681	-2.73043	7.83e-28	1.66e-26	XLOC_027518	XLOC_027518	chr7:27305140-27337612	p1GFPpos	p1GFPneg	OK	4.52491	32.3919	2.83967	-11.5095	0	0	yes	dseq.sig	cdiff.sig	1
Cygb	ENSMUSG00000020810	667.978	100.044	0.149772	-2.73916	2.03e-29	4.56e-28	XLOC_005194	XLOC_005194	chr11:116645594-116668632	p1GFPpos	p1GFPneg	OK	0.853114	5.89865	2.78957	-6.54875	5.80216e-11	1.16338e-09	yes	dseq.sig	cdiff.sig	1
Lrrc33	ENSMUSG00000052384	452.31	67.6563	0.14958	-2.74101	8.18e-18	1.15e-16	XLOC_011821	XLOC_011821	chr16:32142784-32165613	p1GFPpos	p1GFPneg	OK	0.489563	3.14079	2.68156	-4.82387	1.408e-06	1.54489e-05	yes	dseq.sig	cdiff.sig	1
Grin2d	ENSMUSG00000002771	1148.45	171.505	0.149335	-2.74337	1.03e-38	3.29e-37	XLOC_027715	XLOC_027715	chr7:45831786-45884280	p1GFPpos	p1GFPneg	OK	0.539329	3.92087	2.86194	-3.99181	6.55701e-05	0.000522709	yes	dseq.sig	cdiff.sig	1
Arhgap6	ENSMUSG00000031355	499.209	74.5454	0.149327	-2.74345	2.01e-07	1.39e-06	XLOC_033117	XLOC_033117	chrX:168795087-169304435	p1GFPpos	p1GFPneg	OK	0.333317	2.34138	2.81239	-3.85487	0.00011579	0.000873957	yes	dseq.sig	cdiff.sig	1
Clic4	ENSMUSG00000037242	16718.8	2489.43	0.1489	-2.74758	1.93e-23	3.41e-22	XLOC_021561	XLOC_021561	chr4:135213969-135272760	p1GFPpos	p1GFPneg	OK	10.7022	75.4068	2.81678	-13.772	0	0	yes	dseq.sig	cdiff.sig	1
Fads3	ENSMUSG00000024664	888.95	132.226	0.148744	-2.7491	2.13e-06	1.34e-05	XLOC_015049	XLOC_015049	chr19:10041547-10062139	p1GFPpos	p1GFPneg	OK	0.830679	6.89422	3.05303	-7.16243	7.92699e-13	1.96571e-11	yes	dseq.sig	cdiff.sig	1
Nrxn2	ENSMUSG00000033768	2770.61	408.301	0.147369	-2.7625	4.02e-11	3.78e-10	XLOC_015015	XLOC_015015	chr19:6418737-6533405	p1GFPpos	p1GFPneg	OK	2.52943	17.0682	2.75443	-8.47708	0	0	yes	dseq.sig	cdiff.sig	1
Vwa1	ENSMUSG00000042116	798.915	117.731	0.147363	-2.76255	2.77e-33	7.35e-32	XLOC_021728	XLOC_021728	chr4:155768494-155774561	p1GFPpos	p1GFPneg	OK	0.496315	4.40742	3.15061	-7.12814	1.01741e-12	2.48583e-11	yes	dseq.sig	cdiff.sig	1
Pam	ENSMUSG00000026335	15891.2	2329.55	0.146593	-2.77011	1.6e-26	3.22e-25	XLOC_001015	XLOC_001015	chr1:97821034-98095632	p1GFPpos	p1GFPneg	OK	9.83867	68.4005	2.79747	-12.5676	0	0	yes	dseq.sig	cdiff.sig	1
Grap	ENSMUSG00000004837	104.197	15.2688	0.146538	-2.77066	7.39e-08	5.32e-07	XLOC_003766	XLOC_003766	chr11:61653320-61672777	p1GFPpos	p1GFPneg	OK	0.139546	1.17255	3.07084	-4.32188	1.54702e-05	0.000139887	yes	dseq.sig	cdiff.sig	1
Tnfrsf11b	ENSMUSG00000063727	210.624	30.7949	0.146208	-2.77391	9.37e-06	5.5e-05	XLOC_010543	XLOC_010543	chr15:54250618-54278484	p1GFPpos	p1GFPneg	OK	0.181814	1.43705	2.98258	-4.1528	3.28431e-05	0.00027919	yes	dseq.sig	cdiff.sig	1
D2Ertd750e	ENSMUSG00000027331	710.003	103.796	0.146191	-2.77407	9.61e-30	2.19e-28	XLOC_016548	XLOC_016548	chr2:118814002-118837218	p1GFPpos	p1GFPneg	OK	0.465112	4.22639	3.18377	-6.25533	3.96679e-10	7.18754e-09	yes	dseq.sig	cdiff.sig	1
Alcam	ENSMUSG00000022636	3544.04	517.644	0.14606	-2.77536	6.41e-56	3.42e-54	XLOC_011907	XLOC_011907	chr16:52248993-52453181	p1GFPpos	p1GFPneg	OK	3.40162	23.639	2.79688	-9.23325	0	0	yes	dseq.sig	cdiff.sig	1
Cd84	ENSMUSG00000038147	210.095	30.5882	0.145592	-2.78	9.69e-06	5.67e-05	XLOC_000564	XLOC_000564	chr1:171839696-171890718	p1GFPpos	p1GFPneg	OK	0.161829	1.13978	2.81622	-4.56835	4.91585e-06	4.87267e-05	yes	dseq.sig	cdiff.sig	1
Fam101a	ENSMUSG00000037962	354.386	51.3089	0.144783	-2.78804	1.8e-05	0.000102294	XLOC_022993	XLOC_022993	chr5:125003437-125013478	p1GFPpos	p1GFPneg	OK	0.494423	3.8531	2.9622	-4.71711	2.39218e-06	2.51529e-05	yes	dseq.sig	cdiff.sig	1
Kcnj8	ENSMUSG00000030247	336.994	48.7875	0.144772	-2.78814	1.66e-18	2.39e-17	XLOC_025646	XLOC_025646	chr6:142564938-142571504	p1GFPpos	p1GFPneg	OK	0.4061	2.84058	2.80628	-4.86928	1.12004e-06	1.24917e-05	yes	dseq.sig	cdiff.sig	1
Copz2	ENSMUSG00000018672	1568.93	227.028	0.144703	-2.78884	1.66e-45	6.45e-44	XLOC_004100	XLOC_004100	chr11:96849875-96861202	p1GFPpos	p1GFPneg	OK	4.06789	29.1733	2.84229	-7.80008	6.21725e-15	1.89394e-13	yes	dseq.sig	cdiff.sig	1
Lpar1	ENSMUSG00000038668	8014.65	1153.54	0.143929	-2.79657	9.34e-67	6.67e-65	XLOC_021173	XLOC_021173	chr4:58435251-58553984	p1GFPpos	p1GFPneg	OK	6.22184	44.5119	2.83878	-11.5193	0	0	yes	dseq.sig	cdiff.sig	1
Rbm20	ENSMUSG00000043639	297.005	42.7211	0.14384	-2.79747	2.36e-06	1.48e-05	XLOC_015297	XLOC_015297	chr19:53677305-53867197	p1GFPpos	p1GFPneg	OK	0.166336	1.06791	2.68262	-4.03325	5.50116e-05	0.000446499	yes	dseq.sig	cdiff.sig	1
Prrg1	ENSMUSG00000047996	713.965	102.615	0.143726	-2.79861	2.01e-31	4.95e-30	XLOC_033401	XLOC_033401	chrX:78449610-78583899	p1GFPpos	p1GFPneg	OK	0.518569	3.76727	2.86091	-5.50324	3.72885e-08	5.19845e-07	yes	dseq.sig	cdiff.sig	1
E2f1	ENSMUSG00000027490	732.519	105.186	0.143594	-2.79993	1.8e-21	2.92e-20	XLOC_017818	XLOC_017818	chr2:154559455-154569852	p1GFPpos	p1GFPneg	OK	0.701833	5.0297	2.84127	-5.621	1.89852e-08	2.75905e-07	yes	dseq.sig	cdiff.sig	1
Rag1	ENSMUSG00000061311	368.483	52.9007	0.143563	-2.80024	1.33e-09	1.12e-08	XLOC_017520	XLOC_017520	chr2:101638251-101649532	p1GFPpos	p1GFPneg	OK	0.136943	1.04719	2.93487	-5.85595	4.743e-09	7.47401e-08	yes	dseq.sig	cdiff.sig	1
Car9	ENSMUSG00000028463	223.203	31.9775	0.143267	-2.80322	8.74e-13	9.19e-12	XLOC_020367	XLOC_020367	chr4:43507025-43513725	p1GFPpos	p1GFPneg	OK	0.306109	1.72314	2.49292	-4.42531	9.6304e-06	9.0464e-05	yes	dseq.sig	cdiff.sig	1
Syde1	ENSMUSG00000032714	2792.49	399.666	0.143122	-2.80468	6.55e-56	3.49e-54	XLOC_002748	XLOC_002748	chr10:78574377-78591964	p1GFPpos	p1GFPneg	OK	2.1434	14.2555	2.73354	-7.39544	1.40998e-13	3.81033e-12	yes	dseq.sig	cdiff.sig	1
1110067D22Rik	ENSMUSG00000042363	2602.25	372.263	0.143054	-2.80537	3.55e-55	1.85e-53	XLOC_004449	XLOC_004449	chr11:20823354-20831108	p1GFPpos	p1GFPneg	OK	1.77501	13.2011	2.89476	-9.56075	0	0	yes	dseq.sig	cdiff.sig	1
Mybl1	ENSMUSG00000025912	481.524	68.7854	0.14285	-2.80743	3.81e-23	6.65e-22	XLOC_000697	XLOC_000697	chr1:9667415-9700220	p1GFPpos	p1GFPneg	OK	0.239229	1.84612	2.94803	-4.69741	2.63486e-06	2.74731e-05	yes	dseq.sig	cdiff.sig	1
Csdc2	ENSMUSG00000042109	1624.97	231.809	0.142654	-2.80941	7.19e-47	2.92e-45	XLOC_010248	XLOC_010248	chr15:81936758-81950941	p1GFPpos	p1GFPneg	OK	1.52572	11.5819	2.92432	-8.45907	0	0	yes	dseq.sig	cdiff.sig	1
Tmem37	ENSMUSG00000050777	866.843	123.59	0.142575	-2.81021	2.04e-25	3.91e-24	XLOC_001046	XLOC_001046	chr1:120067376-120073780	p1GFPpos	p1GFPneg	OK	2.47126	18.1533	2.87691	-7.07604	1.48326e-12	3.56523e-11	yes	dseq.sig	cdiff.sig	1
Fignl1	ENSMUSG00000035455	479.64	68.3748	0.142554	-2.81042	1.02e-11	9.97e-11	XLOC_004432	XLOC_004432	chr11:11800287-11808968	p1GFPpos	p1GFPneg	OK	0.432672	3.00504	2.79604	-4.9574	7.14422e-07	8.27152e-06	yes	dseq.sig	cdiff.sig	1
Adamts5	ENSMUSG00000022894	1540.53	218.799	0.142028	-2.81575	1.13e-35	3.23e-34	XLOC_011990	XLOC_011990	chr16:85856195-85903563	p1GFPpos	p1GFPneg	OK	0.640668	4.07505	2.66917	-6.43399	1.24298e-10	2.39307e-09	yes	dseq.sig	cdiff.sig	1
St6galnac3	ENSMUSG00000052544	765.063	108.475	0.141785	-2.81822	6.61e-16	8.36e-15	XLOC_019751	XLOC_019751	chr3:153200418-153725171	p1GFPpos	p1GFPneg	OK	0.522634	3.79052	2.85852	-6.35808	2.04287e-10	3.82433e-09	yes	dseq.sig	cdiff.sig	1
Gtse1	ENSMUSG00000022385	286.49	40.5625	0.141585	-2.82026	3e-17	4.07e-16	XLOC_010290	XLOC_010290	chr15:85859706-85876573	p1GFPpos	p1GFPneg	OK	0.236042	1.64435	2.8004	-4.81684	1.45849e-06	1.59659e-05	yes	dseq.sig	cdiff.sig	1
Stom	ENSMUSG00000026880	932.557	131.765	0.141294	-2.82323	2.49e-15	3.05e-14	XLOC_017188	XLOC_017188	chr2:35313989-35337009	p1GFPpos	p1GFPneg	OK	0.834126	6.18158	2.88964	-7.21799	5.27578e-13	1.33443e-11	yes	dseq.sig	cdiff.sig	1
Ghr	ENSMUSG00000055737	3340.16	471.117	0.141046	-2.82576	1.65e-13	1.82e-12	XLOC_010430	XLOC_010430	chr15:3317758-3583230	p1GFPpos	p1GFPneg	OK	2.17029	14.6843	2.75832	-7.16032	8.04912e-13	1.99335e-11	yes	dseq.sig	cdiff.sig	1
Pde7b	ENSMUSG00000019990	1605.65	226.308	0.140945	-2.8268	4.32e-22	7.2e-21	XLOC_002528	XLOC_002528	chr10:20397007-20725187	p1GFPpos	p1GFPneg	OK	0.961728	7.29723	2.92365	-8.18301	2.22045e-16	7.48571e-15	yes	dseq.sig	cdiff.sig	1
Nr3c2	ENSMUSG00000031618	868.779	121.686	0.140066	-2.83582	2.3e-33	6.11e-32	XLOC_029214	XLOC_029214	chr8:76749086-77245187	p1GFPpos	p1GFPneg	OK	0.374757	3.08024	3.03902	-6.17617	6.56771e-10	1.16247e-08	yes	dseq.sig	cdiff.sig	1
Rasgrp2	ENSMUSG00000032946	466.226	64.983	0.139381	-2.8429	2.83e-25	5.4e-24	XLOC_015014	XLOC_015014	chr19:6399910-6415216	p1GFPpos	p1GFPneg	OK	0.168223	1.90483	3.50121	-4.63205	3.62058e-06	3.67485e-05	yes	dseq.sig	cdiff.sig	1
Pcdh10	ENSMUSG00000049100	726.287	101.224	0.139372	-2.84298	1.35e-30	3.18e-29	XLOC_018701	XLOC_018701	chr3:45378397-45439309	p1GFPpos	p1GFPneg	OK	0.427009	3.15173	2.88381	-5.61461	1.97005e-08	2.85741e-07	yes	dseq.sig	cdiff.sig	1
Rad51ap1	ENSMUSG00000030346	338.443	47.1437	0.139296	-2.84378	2.38e-16	3.07e-15	XLOC_025535	XLOC_025535	chr6:126923264-126939576	p1GFPpos	p1GFPneg	OK	0.375813	2.87474	2.93534	-4.43669	9.13518e-06	8.59825e-05	yes	dseq.sig	cdiff.sig	1
Arpc1b	ENSMUSG00000029622	6273.29	872.326	0.139054	-2.84628	9.87e-67	7.03e-65	XLOC_023132	XLOC_023132	chr5:145114255-145167171	p1GFPpos	p1GFPneg	OK	9.05062	72.7322	3.00651	-7.86074	3.77476e-15	1.1725e-13	yes	dseq.sig	cdiff.sig	1
Atad2	ENSMUSG00000022360	1923.07	266.974	0.138827	-2.84864	1.04e-50	4.66e-49	XLOC_010556	XLOC_010556	chr15:58094046-58135082	p1GFPpos	p1GFPneg	OK	0.910556	5.86779	2.688	-7.60042	2.95319e-14	8.42246e-13	yes	dseq.sig	cdiff.sig	1
Prss12	ENSMUSG00000027978	273.633	37.8893	0.138468	-2.85238	4.95e-17	6.62e-16	XLOC_019057	XLOC_019057	chr3:123446912-123506602	p1GFPpos	p1GFPneg	OK	0.243805	1.80053	2.88462	-5.34319	9.13268e-08	1.20113e-06	yes	dseq.sig	cdiff.sig	1
Gstm2	ENSMUSG00000040562	463.341	64.1069	0.138358	-2.85352	3.5e-23	6.13e-22	XLOC_019594	XLOC_019594	chr3:107981701-107986436	p1GFPpos	p1GFPneg	OK	1.07977	8.47884	2.97314	-6.13736	8.39067e-10	1.4622e-08	yes	dseq.sig	cdiff.sig	1
Map3k6	ENSMUSG00000028862	199.835	27.607	0.138149	-2.8557	2.4e-06	1.5e-05	XLOC_020776	XLOC_020776	chr4:133240817-133252928	p1GFPpos	p1GFPneg	OK	0.0866497	0.77269	3.15662	-4.78645	1.69761e-06	1.8363e-05	yes	dseq.sig	cdiff.sig	1
Rin3	ENSMUSG00000044456	878.892	121.276	0.137987	-2.8574	5.33e-35	1.5e-33	XLOC_006134	XLOC_006134	chr12:102282836-102390854	p1GFPpos	p1GFPneg	OK	0.476661	3.75156	2.97645	-6.12208	9.23638e-10	1.59086e-08	yes	dseq.sig	cdiff.sig	1
Smad5	ENSMUSG00000021540	15534.5	2142.62	0.137927	-2.85803	5.23e-23	9.06e-22	XLOC_007493	XLOC_007493	chr13:56703009-56742378	p1GFPpos	p1GFPneg	OK	5.71284	42.7872	2.9049	-13.6031	0	0	yes	dseq.sig	cdiff.sig	1
Osmr	ENSMUSG00000022146	241.092	33.2108	0.137752	-2.85986	5.01e-15	6.05e-14	XLOC_010436	XLOC_010436	chr15:6813576-6875221	p1GFPpos	p1GFPneg	OK	0.105789	0.800514	2.91973	-4.95114	7.3781e-07	8.5298e-06	yes	dseq.sig	cdiff.sig	1
Glipr2	ENSMUSG00000028480	625.579	86.1115	0.137651	-2.86091	2.05e-29	4.59e-28	XLOC_020377	XLOC_020377	chr4:43957701-43979118	p1GFPpos	p1GFPneg	OK	0.718308	5.84121	3.02359	-6.7434	1.54721e-11	3.32748e-10	yes	dseq.sig	cdiff.sig	1
Irf8	ENSMUSG00000041515	189.421	26.0644	0.1376	-2.86145	1.81e-12	1.87e-11	XLOC_029461	XLOC_029461	chr8:120736375-120756695	p1GFPpos	p1GFPneg	OK	0.12129	1.13634	3.22786	-4.93927	7.84164e-07	9.02608e-06	yes	dseq.sig	cdiff.sig	1
Ank2	ENSMUSG00000032826	12847.4	1767.22	0.137555	-2.86192	1.87e-72	1.52e-70	XLOC_019665	XLOC_019665	chr3:126921606-127409111	p1GFPpos	p1GFPneg	OK	4.33495	28.4532	2.7145	-7.42637	1.11688e-13	3.03905e-12	yes	dseq.sig	cdiff.sig	1
Cdca2	ENSMUSG00000048922	709.602	97.5765	0.137509	-2.8624	4.42e-32	1.12e-30	XLOC_009453	XLOC_009453	chr14:67673217-67715841	p1GFPpos	p1GFPneg	OK	0.36332	2.96068	3.02662	-5.95568	2.58998e-09	4.20717e-08	yes	dseq.sig	cdiff.sig	1
Tubb6	ENSMUSG00000001473	1074.21	147.292	0.137116	-2.86653	4.88e-41	1.68e-39	XLOC_014266	XLOC_014266	chr18:67390558-67449136	p1GFPpos	p1GFPneg	OK	1.26308	11.1948	3.1478	-4.84994	1.23496e-06	1.36833e-05	yes	dseq.sig	cdiff.sig	1
Adora2b	ENSMUSG00000018500	141.556	19.382	0.136921	-2.86858	5.92e-05	0.000314215	XLOC_003769	XLOC_003769	chr11:62248981-62267185	p1GFPpos	p1GFPneg	OK	0.157115	1.48673	3.24226	-3.87079	0.000108483	0.000825373	yes	dseq.sig	cdiff.sig	1
Asf1b	ENSMUSG00000005470	322.291	44.109	0.136861	-2.86922	1.83e-18	2.63e-17	XLOC_029242	XLOC_029242	chr8:83955693-83970195	p1GFPpos	p1GFPneg	OK	0.459867	3.71355	3.01351	-5.77106	7.87748e-09	1.20372e-07	yes	dseq.sig	cdiff.sig	1
Ephx1	ENSMUSG00000038776	709.467	96.8565	0.13652	-2.87281	7.46e-32	1.87e-30	XLOC_001323	XLOC_001323	chr1:180989554-181017501	p1GFPpos	p1GFPneg	OK	0.985718	7.48788	2.92531	-5.84829	4.96638e-09	7.81043e-08	yes	dseq.sig	cdiff.sig	1
Angptl2	ENSMUSG00000004105	3397.27	462.739	0.136209	-2.8761	3.08e-59	1.82e-57	XLOC_016167	XLOC_016167	chr2:33133282-33371565	p1GFPpos	p1GFPneg	OK	1.86199	16.2515	3.12565	-7.18427	6.75682e-13	1.69099e-11	yes	dseq.sig	cdiff.sig	1
Hhipl1	ENSMUSG00000021260	169.361	23.0311	0.135989	-2.87844	3.83e-11	3.6e-10	XLOC_006170	XLOC_006170	chr12:108306269-108331123	p1GFPpos	p1GFPneg	OK	0.198395	1.31356	2.72703	-3.22129	0.00127614	0.0074615	yes	dseq.sig	cdiff.sig	1
Kcnn3	ENSMUSG00000000794	178.336	24.2138	0.135776	-2.8807	5.84e-12	5.82e-11	XLOC_018842	XLOC_018842	chr3:89520147-89675075	p1GFPpos	p1GFPneg	OK	0.155588	1.15485	2.8919	-5.45809	4.81283e-08	6.5933e-07	yes	dseq.sig	cdiff.sig	1
Parvb	ENSMUSG00000022438	947.065	127.958	0.13511	-2.88779	6.11e-06	3.67e-05	XLOC_010273	XLOC_010273	chr15:84232042-84315609	p1GFPpos	p1GFPneg	OK	0.581209	4.5246	2.96066	-7.30887	2.6934e-13	6.9993e-12	yes	dseq.sig	cdiff.sig	1
Chst1	ENSMUSG00000027221	3573.82	482.179	0.13492	-2.88983	3.45e-62	2.2e-60	XLOC_016459	XLOC_016459	chr2:92599262-92615401	p1GFPpos	p1GFPneg	OK	3.23996	24.6408	2.927	-9.63417	0	0	yes	dseq.sig	cdiff.sig	1
Klhdc7a	ENSMUSG00000078234	335.184	45.189	0.134819	-2.89091	3.73e-08	2.77e-07	XLOC_021603	XLOC_021603	chr4:139961426-139968250	p1GFPpos	p1GFPneg	OK	0.105571	1.39142	3.72028	-6.3556	2.07618e-10	3.88055e-09	yes	dseq.sig	cdiff.sig	1
Tshz2	ENSMUSG00000047907	359.427	48.3249	0.13445	-2.89486	3.03e-20	4.7e-19	XLOC_016922	XLOC_016922	chr2:169632398-169912913	p1GFPpos	p1GFPneg	OK	2.38481	14.994	2.65244	-9.3416	0	0	yes	dseq.sig	cdiff.sig	1
Sema3g	ENSMUSG00000021904	320.986	43.1331	0.134377	-2.89564	1.82e-14	2.13e-13	XLOC_008767	XLOC_008767	chr14:31217872-31230344	p1GFPpos	p1GFPneg	OK	0.16151	1.30724	3.01683	-5.59438	2.21412e-08	3.20163e-07	yes	dseq.sig	cdiff.sig	1
Itgbl1	ENSMUSG00000032925	2020.13	271.445	0.13437	-2.89572	6.12e-16	7.76e-15	XLOC_009115	XLOC_009115	chr14:123659849-124677127	p1GFPpos	p1GFPneg	OK	0.998522	12.3382	3.6272	-7.78885	6.66134e-15	2.02143e-13	yes	dseq.sig	cdiff.sig	1
Edil3	ENSMUSG00000034488	719.362	96.4965	0.134142	-2.89817	0.00192976	0.00799164	XLOC_007588	XLOC_007588	chr13:88821471-89323225	p1GFPpos	p1GFPneg	OK	0.386714	2.72498	2.81691	-5.96036	2.51689e-09	4.09967e-08	yes	dseq.sig	cdiff.sig	1
Add3	ENSMUSG00000025026	15738.2	2106.77	0.133864	-2.90116	1.01e-68	7.45e-67	XLOC_015292	XLOC_015292	chr19:53140444-53271252	p1GFPpos	p1GFPneg	OK	8.23295	63.0443	2.93688	-13.0067	0	0	yes	dseq.sig	cdiff.sig	1
Phldb2	ENSMUSG00000033149	4987.99	667.251	0.133771	-2.90216	1.72e-60	1.05e-58	XLOC_011896	XLOC_011896	chr16:45746215-45844664	p1GFPpos	p1GFPneg	OK	1.9048	14.6555	2.94374	-9.91711	0	0	yes	dseq.sig	cdiff.sig	1
Rad51	ENSMUSG00000027323	475.92	63.1831	0.13276	-2.91311	1.97e-25	3.78e-24	XLOC_016555	XLOC_016555	chr2:119112816-119136070	p1GFPpos	p1GFPneg	OK	0.383594	3.45296	3.17018	-6.27447	3.50835e-10	6.396e-09	yes	dseq.sig	cdiff.sig	1
Ptrf	ENSMUSG00000004044	3830.65	507.73	0.132544	-2.91546	1.62e-64	1.1e-62	XLOC_005043	XLOC_005043	chr11:100956735-100970617	p1GFPpos	p1GFPneg	OK	2.71087	21.414	2.98173	-10.784	0	0	yes	dseq.sig	cdiff.sig	1
Tlr4	ENSMUSG00000039005	311.702	41.2825	0.132442	-2.91657	2.2e-19	3.29e-18	XLOC_020462	XLOC_020462	chr4:66827400-66847099	p1GFPpos	p1GFPneg	OK	0.16	1.42216	3.15194	-4.80985	1.51047e-06	1.64892e-05	yes	dseq.sig	cdiff.sig	1
Casc5	ENSMUSG00000027326	746.161	98.7071	0.132286	-2.91826	2.39e-33	6.35e-32	XLOC_016554	XLOC_016554	chr2:119047118-119112770	p1GFPpos	p1GFPneg	OK	0.148355	1.68598	3.50646	-6.73937	1.59073e-11	3.41179e-10	yes	dseq.sig	cdiff.sig	1
Trim66	ENSMUSG00000031026	513.94	67.8601	0.132039	-2.92096	7.07e-26	1.39e-24	XLOC_028113	XLOC_028113	chr7:109448889-109508134	p1GFPpos	p1GFPneg	OK	0.11737	0.950412	3.01749	-5.08953	3.58954e-07	4.36715e-06	yes	dseq.sig	cdiff.sig	1
Thsd7a	ENSMUSG00000032625	1969.13	259.003	0.131532	-2.92652	2.77e-52	1.31e-50	XLOC_025037	XLOC_025037	chr6:12311528-12749253	p1GFPpos	p1GFPneg	OK	0.709681	5.70171	3.00615	-10.33	0	0	yes	dseq.sig	cdiff.sig	1
1500015O10Rik	ENSMUSG00000026051	4990.41	656.251	0.131502	-2.92684	5.34e-05	0.000285118	XLOC_000105	XLOC_000105	chr1:43730601-43742564	p1GFPpos	p1GFPneg	OK	14.5979	120.297	3.04276	-11.4921	0	0	yes	dseq.sig	cdiff.sig	1
Cd109	ENSMUSG00000046186	303.744	39.8425	0.131171	-2.93048	1.65e-18	2.37e-17	XLOC_031048	XLOC_031048	chr9:78615545-78716260	p1GFPpos	p1GFPneg	OK	0.124839	0.928458	2.89476	-5.53822	3.05556e-08	4.32597e-07	yes	dseq.sig	cdiff.sig	1
Acsbg1	ENSMUSG00000032281	734.238	96.2377	0.131072	-2.93157	3.74e-32	9.5e-31	XLOC_031590	XLOC_031590	chr9:54604996-54661885	p1GFPpos	p1GFPneg	OK	0.515001	4.35284	3.07931	-7.0315	2.04325e-12	4.83768e-11	yes	dseq.sig	cdiff.sig	1
Flrt3	ENSMUSG00000051379	1576.96	206.309	0.130826	-2.93427	1.07e-08	8.35e-08	XLOC_017744	XLOC_017744	chr2:140395429-142392966	p1GFPpos	p1GFPneg	OK	1.01155	7.79686	2.94633	-7.42148	1.15907e-13	3.14662e-12	yes	dseq.sig	cdiff.sig	1
Zfhx4	ENSMUSG00000025255	26290.2	3435.12	0.130661	-2.93609	2.11e-06	1.33e-05	XLOC_018594	XLOC_018594	chr3:5177827-5417383	p1GFPpos	p1GFPneg	OK	3.99266	31.5546	2.98243	-14.7632	0	0	yes	dseq.sig	cdiff.sig	1
Col5a1	ENSMUSG00000026837	24089.7	3147.48	0.130657	-2.93615	1.32e-77	1.23e-75	XLOC_016099	XLOC_016099	chr2:27886073-28039514	p1GFPpos	p1GFPneg	OK	6.59887	53.0381	3.00674	-14.7678	0	0	yes	dseq.sig	cdiff.sig	1
Nova1	ENSMUSG00000021047	960.157	125.338	0.130539	-2.93744	1.29e-39	4.26e-38	XLOC_006396	XLOC_006396	chr12:46694516-46819134	p1GFPpos	p1GFPneg	OK	0.718711	5.15712	2.84308	-4.56552	4.98266e-06	4.93065e-05	yes	dseq.sig	cdiff.sig	1
Epas1	ENSMUSG00000024140	1610.77	209.755	0.13022	-2.94097	2.36e-46	9.4e-45	XLOC_013015	XLOC_013015	chr17:86753863-86833410	p1GFPpos	p1GFPneg	OK	1.01731	8.26201	3.02173	-9.87318	0	0	yes	dseq.sig	cdiff.sig	1
Gpr153	ENSMUSG00000042804	3065.49	398.995	0.130157	-2.94167	5.25e-51	2.4e-49	XLOC_020932	XLOC_020932	chr4:152274318-152285337	p1GFPpos	p1GFPneg	OK	1.86327	15.158	3.02418	-9.44188	0	0	yes	dseq.sig	cdiff.sig	1
Dhrs3	ENSMUSG00000066026	841.484	109.141	0.129701	-2.94674	6.32e-35	1.77e-33	XLOC_020885	XLOC_020885	chr4:144703050-144927646	p1GFPpos	p1GFPneg	OK	1.0123	8.47279	3.0652	-5.81537	6.04986e-09	9.39591e-08	yes	dseq.sig	cdiff.sig	1
Cldn19	ENSMUSG00000066058	969.411	125.694	0.12966	-2.94719	2.62e-23	4.61e-22	XLOC_020668	XLOC_020668	chr4:119255325-119262496	p1GFPpos	p1GFPneg	OK	0.559265	5.29032	3.24175	-5.81485	6.0688e-09	9.413e-08	yes	dseq.sig	cdiff.sig	1
Hmmr	ENSMUSG00000020330	558.359	72.2827	0.129456	-2.94947	7.32e-29	1.61e-27	XLOC_004502	XLOC_004502	chr11:40701387-40741722	p1GFPpos	p1GFPneg	OK	0.186679	2.25865	3.59683	-4.32658	1.51445e-05	0.000137151	yes	dseq.sig	cdiff.sig	1
Kalrn	ENSMUSG00000061751	2893.25	374.267	0.129359	-2.95055	2.25e-54	1.13e-52	XLOC_011833	XLOC_011833	chr16:33968785-34573221	p1GFPpos	p1GFPneg	OK	0.758312	6.13564	3.01635	-8.70686	0	0	yes	dseq.sig	cdiff.sig	1
Rnf144b	ENSMUSG00000038068	548.079	70.6389	0.128884	-2.95585	6.55e-30	1.51e-28	XLOC_007429	XLOC_007429	chr13:47122719-47248079	p1GFPpos	p1GFPneg	OK	0.381827	2.98253	2.96554	-6.11315	9.76817e-10	1.67636e-08	yes	dseq.sig	cdiff.sig	1
Aoc3	ENSMUSG00000019326	553.566	71.1507	0.128532	-2.95981	2.84e-06	1.77e-05	XLOC_004175	XLOC_004175	chr11:101330605-101339430	p1GFPpos	p1GFPneg	OK	0.25423	2.23121	3.13362	-6.70552	2.00693e-11	4.24301e-10	yes	dseq.sig	cdiff.sig	1
Flt3l	ENSMUSG00000089989	403.18	51.7701	0.128405	-2.96123	5.58e-23	9.67e-22	XLOC_027688	XLOC_027688	chr7:45130242-45136569	p1GFPpos	p1GFPneg	OK	0.697457	6.02543	3.11089	-4.06571	4.78857e-05	0.000392696	yes	dseq.sig	cdiff.sig	1
Wnt11	ENSMUSG00000015957	58.1051	7.45439	0.128292	-2.9625	2.85e-05	0.000157835	XLOC_026818	XLOC_026818	chr7:98838844-98854747	p1GFPpos	p1GFPneg	OK	0.0506878	0.356263	2.81323	-3.13155	0.00173883	0.00976781	yes	dseq.sig	cdiff.sig	1
Gsg2	ENSMUSG00000050107	146.77	18.7647	0.127851	-2.96746	3.86e-11	3.63e-10	XLOC_004749	XLOC_004749	chr11:73090594-73147449	p1GFPpos	p1GFPneg	OK	0.110092	0.95839	3.12191	-4.36519	1.27012e-05	0.000116764	yes	dseq.sig	cdiff.sig	1
Itgb3	ENSMUSG00000020689	2458.98	313.702	0.127574	-2.97059	8.88e-57	4.83e-55	XLOC_004221	XLOC_004221	chr11:104607999-104675373	p1GFPpos	p1GFPneg	OK	0.921404	7.63108	3.04998	-8.92706	0	0	yes	dseq.sig	cdiff.sig	1
Ccrl2	ENSMUSG00000043953	98.0364	12.4929	0.127431	-2.97221	2.58e-08	1.94e-07	XLOC_031888	XLOC_031888	chr9:111054834-111057547	p1GFPpos	p1GFPneg	OK	0.107316	0.948209	3.14334	-3.2291	0.00124181	0.0072949	yes	dseq.sig	cdiff.sig	1
Slc16a7	ENSMUSG00000020102	323.274	40.8199	0.12627	-2.98541	1.2e-20	1.9e-19	XLOC_002963	XLOC_002963	chr10:125219298-125389493	p1GFPpos	p1GFPneg	OK	0.25719	1.89685	2.8827	-4.19025	2.78649e-05	0.000239448	yes	dseq.sig	cdiff.sig	1
Cdc20	ENSMUSG00000006398	1087.77	137.114	0.12605	-2.98793	1.09e-44	4.17e-43	XLOC_021398	XLOC_021398	chr4:118428092-118437343	p1GFPpos	p1GFPneg	OK	1.18217	10.7362	3.18297	-5.73551	9.72215e-09	1.4723e-07	yes	dseq.sig	cdiff.sig	1
Plekha4	ENSMUSG00000040428	6508.77	819.985	0.125981	-2.98872	1.64e-71	1.3e-69	XLOC_026631	XLOC_026631	chr7:45526324-45554280	p1GFPpos	p1GFPneg	OK	4.41804	39.1249	3.14661	-10.331	0	0	yes	dseq.sig	cdiff.sig	1
Lmo2	ENSMUSG00000032698	359.119	45.0849	0.125543	-2.99374	1.27e-18	1.83e-17	XLOC_016479	XLOC_016479	chr2:103957994-103981878	p1GFPpos	p1GFPneg	OK	0.578592	4.36977	2.91694	-4.94028	7.80089e-07	8.9879e-06	yes	dseq.sig	cdiff.sig	1
Ahnak	ENSMUSG00000069833	19520.7	2450.06	0.125511	-2.99412	6.7e-81	6.76e-79	XLOC_015046	XLOC_015046	chr19:8989281-9076919	p1GFPpos	p1GFPneg	OK	2.29057	18.1457	2.98586	-5.98296	2.19113e-09	3.60923e-08	yes	dseq.sig	cdiff.sig	1
Rab30	ENSMUSG00000030643	620.545	77.8345	0.125429	-2.99505	4.54e-31	1.1e-29	XLOC_026795	XLOC_026795	chr7:92741616-92844550	p1GFPpos	p1GFPneg	OK	0.741414	5.8931	2.99067	-5.46593	4.60487e-08	6.32669e-07	yes	dseq.sig	cdiff.sig	1
Ptgs1	ENSMUSG00000047250	438.767	54.906	0.125137	-2.99842	8.97e-13	9.44e-12	XLOC_016182	XLOC_016182	chr2:36218794-36258550	p1GFPpos	p1GFPneg	OK	0.285074	2.44346	3.09952	-5.26031	1.4381e-07	1.84132e-06	yes	dseq.sig	cdiff.sig	1
Tspan11	ENSMUSG00000030351	762.039	95.2126	0.124945	-3.00064	2.29e-13	2.5e-12	XLOC_024901	XLOC_024901	chr6:127887445-127954425	p1GFPpos	p1GFPneg	OK	0.387731	3.01632	2.95966	-6.26443	3.74193e-10	6.80612e-09	yes	dseq.sig	cdiff.sig	1
Pltp	ENSMUSG00000017754	1665.03	207.951	0.124893	-3.00124	1.01e-49	4.44e-48	XLOC_017904	XLOC_017904	chr2:164830729-164858559	p1GFPpos	p1GFPneg	OK	2.83354	24.8436	3.13219	-5.68627	1.29842e-08	1.94271e-07	yes	dseq.sig	cdiff.sig	1
Myom3	ENSMUSG00000037139	51.0511	6.37441	0.124863	-3.00158	0.000200586	0.000986307	XLOC_020801	XLOC_020801	chr4:135759714-135815564	p1GFPpos	p1GFPneg	OK	0.0176985	0.14411	3.02547	-3.33169	0.000863206	0.00527132	yes	dseq.sig	cdiff.sig	1
Depdc1b	ENSMUSG00000021697	143.865	17.942	0.124714	-3.0033	8.67e-11	7.95e-10	XLOC_007653	XLOC_007653	chr13:108316336-108431407	p1GFPpos	p1GFPneg	OK	0.130821	1.18807	3.18295	-4.01014	6.06832e-05	0.000487523	yes	dseq.sig	cdiff.sig	1
Robo2	ENSMUSG00000052516	6897.04	860.142	0.124712	-3.00333	1.07e-73	9.07e-72	XLOC_011971	XLOC_011971	chr16:73891782-74410912	p1GFPpos	p1GFPneg	OK	2.11388	17.3177	3.03428	-9.83176	0	0	yes	dseq.sig	cdiff.sig	1
Lrp4	ENSMUSG00000027253	13445.3	1675.87	0.124644	-3.00411	9.42e-13	9.89e-12	XLOC_016448	XLOC_016448	chr2:91457464-91523166	p1GFPpos	p1GFPneg	OK	3.55722	30.0686	3.07944	-11.9441	0	0	yes	dseq.sig	cdiff.sig	1
Fam38b	ENSMUSG00000041482	1938.18	241.473	0.124588	-3.00477	1.81e-15	2.24e-14	XLOC_014529	XLOC_014529	chr18:63010211-63387455	p1GFPpos	p1GFPneg	OK	1.09294	8.228	2.91232	-8.73393	0	0	yes	dseq.sig	cdiff.sig	1
Camkk1	ENSMUSG00000020785	476.77	59.3272	0.124436	-3.00653	7.38e-27	1.51e-25	XLOC_003876	XLOC_003876	chr11:73019007-73042313	p1GFPpos	p1GFPneg	OK	0.248564	2.26735	3.18931	-5.17668	2.25865e-07	2.8144e-06	yes	dseq.sig	cdiff.sig	1
Rasl12	ENSMUSG00000041696	444.636	55.266	0.124295	-3.00816	1.45e-25	2.8e-24	XLOC_030977	XLOC_030977	chr9:65398440-65422773	p1GFPpos	p1GFPneg	OK	0.367733	3.16425	3.10513	-4.84064	1.29424e-06	1.42668e-05	yes	dseq.sig	cdiff.sig	1
Was	ENSMUSG00000031165	116.652	14.4982	0.124286	-3.00826	7.9e-10	6.77e-09	XLOC_033150	XLOC_033150	chrX:8081180-8090491	p1GFPpos	p1GFPneg	OK	0.0520794	0.910862	4.12845	-4.40769	1.0448e-05	9.74869e-05	yes	dseq.sig	cdiff.sig	1
Bmp4	ENSMUSG00000021835	1006.86	124.923	0.124072	-3.01075	5.61e-39	1.8e-37	XLOC_009257	XLOC_009257	chr14:46379523-46390599	p1GFPpos	p1GFPneg	OK	1.1586	10.0621	3.11847	-6.59645	4.21112e-11	8.62606e-10	yes	dseq.sig	cdiff.sig	1
Hint1	ENSMUSG00000020267	3012.72	373.542	0.123988	-3.01172	8.95e-62	5.64e-60	XLOC_003700	XLOC_003700	chr11:54866437-54870496	p1GFPpos	p1GFPneg	OK	14.8277	126.317	3.09068	-10.4129	0	0	yes	dseq.sig	cdiff.sig	1
Syne1	ENSMUSG00000019769	3319.54	411.541	0.123975	-3.01187	4.53e-45	1.75e-43	XLOC_002483	XLOC_002483	chr10:5020195-5550707	p1GFPpos	p1GFPneg	OK	0.604414	3.80919	2.65587	-6.56667	5.1452e-11	1.04332e-09	yes	dseq.sig	cdiff.sig	1
Sostdc1	ENSMUSG00000036169	1362.47	168.721	0.123835	-3.01351	1.04e-11	1.02e-10	XLOC_005926	XLOC_005926	chr12:36314168-36318452	p1GFPpos	p1GFPneg	OK	2.66038	22.4766	3.07872	-9.28612	0	0	yes	dseq.sig	cdiff.sig	1
Barx2	ENSMUSG00000032033	37.787	4.67851	0.123813	-3.01377	0.000299503	0.00143514	XLOC_031412	XLOC_031412	chr9:31846043-31913285	p1GFPpos	p1GFPneg	OK	0.0399728	0.425447	3.41189	-3.20526	0.00134942	0.00781745	yes	dseq.sig	cdiff.sig	1
Rasl11a	ENSMUSG00000029641	99.9966	12.3382	0.123386	-3.01875	0.000163621	0.000816413	XLOC_023150	XLOC_023150	chr5:146845070-146847726	p1GFPpos	p1GFPneg	OK	0.178754	1.48931	3.05859	-4.03645	5.42653e-05	0.000440894	yes	dseq.sig	cdiff.sig	1
Anks4b	ENSMUSG00000030909	61.6889	7.60909	0.123346	-3.01922	4.29e-06	2.62e-05	XLOC_027015	XLOC_027015	chr7:120155038-120186108	p1GFPpos	p1GFPneg	OK	0.0689652	0.573486	3.05582	-4.066	4.78262e-05	0.000392344	yes	dseq.sig	cdiff.sig	1
Anpep	ENSMUSG00000039062	1540.81	189.96	0.123286	-3.01992	1.01e-49	4.44e-48	XLOC_027838	XLOC_027838	chr7:79821802-79848192	p1GFPpos	p1GFPneg	OK	0.818411	7.19939	3.13698	-8.2305	2.22045e-16	7.48571e-15	yes	dseq.sig	cdiff.sig	1
Pitpnm2	ENSMUSG00000029406	2773.88	341.31	0.123044	-3.02275	1.44e-61	9.03e-60	XLOC_023688	XLOC_023688	chr5:124118631-124249471	p1GFPpos	p1GFPneg	OK	0.714657	6.59335	3.20569	-9.11935	0	0	yes	dseq.sig	cdiff.sig	1
Zbtb7c	ENSMUSG00000044646	288.197	35.3693	0.122726	-3.02648	4.99e-18	7.05e-17	XLOC_014292	XLOC_014292	chr18:75820177-76148564	p1GFPpos	p1GFPneg	OK	0.132902	1.19116	3.16393	-4.47091	7.78878e-06	7.42535e-05	yes	dseq.sig	cdiff.sig	1
Espl1	ENSMUSG00000058290	1098.95	134.695	0.122567	-3.02836	4.59e-44	1.73e-42	XLOC_010403	XLOC_010403	chr15:102296292-102324359	p1GFPpos	p1GFPneg	OK	0.297089	2.7978	3.23533	-6.85793	6.98641e-12	1.56797e-10	yes	dseq.sig	cdiff.sig	1
Dram1	ENSMUSG00000020057	64.5979	7.91704	0.122559	-3.02845	1.1e-05	6.38e-05	XLOC_002841	XLOC_002841	chr10:88322624-88359485	p1GFPpos	p1GFPneg	OK	0.0457818	0.412912	3.17299	-3.22906	0.00124198	0.0072949	yes	dseq.sig	cdiff.sig	1
Epha4	ENSMUSG00000026235	11769.8	1442.36	0.122547	-3.02859	3.48e-27	7.19e-26	XLOC_000926	XLOC_000926	chr1:77367184-77515088	p1GFPpos	p1GFPneg	OK	3.85518	32.6858	3.0838	-13.7387	0	0	yes	dseq.sig	cdiff.sig	1
Trps1	ENSMUSG00000038679	1157.01	141.529	0.122324	-3.03122	5.04e-05	0.000270759	XLOC_010536	XLOC_010536	chr15:50654758-50890041	p1GFPpos	p1GFPneg	OK	0.520242	4.23527	3.0252	-8.63468	0	0	yes	dseq.sig	cdiff.sig	1
Acss1	ENSMUSG00000027452	702.081	85.6503	0.121995	-3.03511	2.35e-35	6.64e-34	XLOC_017779	XLOC_017779	chr2:150618108-150668932	p1GFPpos	p1GFPneg	OK	0.402125	3.56158	3.1468	-6.1939	5.8695e-10	1.04746e-08	yes	dseq.sig	cdiff.sig	1
Cit	ENSMUSG00000029516	936.333	114.028	0.121781	-3.03763	1.23e-40	4.15e-39	XLOC_022915	XLOC_022915	chr5:115845281-116008908	p1GFPpos	p1GFPneg	OK	0.191843	1.68214	3.1323	-5.96253	2.48368e-09	4.05115e-08	yes	dseq.sig	cdiff.sig	1
4931429P17Rik	ENSMUSG00000047324	238.521	28.9429	0.121343	-3.04284	1.8e-15	2.22e-14	XLOC_007898	XLOC_007898	chr13:47959080-48018608	p1GFPpos	p1GFPneg	OK	0.325756	2.7558	3.08061	-3.63983	0.000272814	0.00188614	yes	dseq.sig	cdiff.sig	1
Rcsd1	ENSMUSG00000040723	969.904	117.522	0.121169	-3.04491	2.97e-40	9.94e-39	XLOC_001230	XLOC_001230	chr1:165648730-165708094	p1GFPpos	p1GFPneg	OK	0.719288	6.46418	3.16783	-6.76232	1.35796e-11	2.95262e-10	yes	dseq.sig	cdiff.sig	1
Grem2	ENSMUSG00000050069	280.594	33.9828	0.12111	-3.04561	0.000130058	0.000658293	XLOC_001297	XLOC_001297	chr1:174833784-174921934	p1GFPpos	p1GFPneg	OK	0.148215	1.38343	3.22248	-5.38748	7.1451e-08	9.54822e-07	yes	dseq.sig	cdiff.sig	1
B3galnt1	ENSMUSG00000043300	834.847	100.815	0.120759	-3.0498	2.58e-38	8.11e-37	XLOC_019340	XLOC_019340	chr3:69574185-69598861	p1GFPpos	p1GFPneg	OK	0.991638	8.6542	3.12552	-7.42012	1.17018e-13	3.17313e-12	yes	dseq.sig	cdiff.sig	1
Ramp2	ENSMUSG00000001240	508.981	61.331	0.120498	-3.05292	2.86e-27	5.94e-26	XLOC_004170	XLOC_004170	chr11:101246333-101248250	p1GFPpos	p1GFPneg	OK	1.84544	14.2861	2.95257	-6.47839	9.27078e-11	1.81435e-09	yes	dseq.sig	cdiff.sig	1
Oaf	ENSMUSG00000032014	1230.96	148.011	0.12024	-3.05601	2.44e-47	1.01e-45	XLOC_031498	XLOC_031498	chr9:43220587-43241098	p1GFPpos	p1GFPneg	OK	1.07098	9.56261	3.15847	-8.0477	8.88178e-16	2.86392e-14	yes	dseq.sig	cdiff.sig	1
Mkx	ENSMUSG00000061013	875.658	104.928	0.119828	-3.06097	9.97e-23	1.71e-21	XLOC_014336	XLOC_014336	chr18:6934536-7004779	p1GFPpos	p1GFPneg	OK	0.62861	5.35943	3.09184	-6.74765	1.5026e-11	3.24036e-10	yes	dseq.sig	cdiff.sig	1
Grik2	ENSMUSG00000056073	420.715	50.3808	0.11975	-3.0619	3.17e-24	5.8e-23	XLOC_002624	XLOC_002624	chr10:49098257-49788754	p1GFPpos	p1GFPneg	OK	0.174927	1.51635	3.11578	-4.71726	2.39047e-06	2.51461e-05	yes	dseq.sig	cdiff.sig	1
Wnt5b	ENSMUSG00000030170	377.253	45.0878	0.119516	-3.06473	1.51e-24	2.81e-23	XLOC_025477	XLOC_025477	chr6:119432530-119544347	p1GFPpos	p1GFPneg	OK	0.346467	2.84032	3.03526	-3.14734	0.00164764	0.00930406	yes	dseq.sig	cdiff.sig	1
Ncapg	ENSMUSG00000015880	627.702	75.0066	0.119494	-3.06499	1.25e-31	3.12e-30	XLOC_022640	XLOC_022640	chr5:45669924-45858484	p1GFPpos	p1GFPneg	OK	0.285699	2.61032	3.19166	-3.75658	0.00017225	0.0012488	yes	dseq.sig	cdiff.sig	1
Tifa	ENSMUSG00000046688	280.318	33.3134	0.118841	-3.07289	2.64e-18	3.77e-17	XLOC_019069	XLOC_019069	chr3:127789912-127798389	p1GFPpos	p1GFPneg	OK	0.319921	2.57644	3.00959	-4.73098	2.23443e-06	2.36622e-05	yes	dseq.sig	cdiff.sig	1
Slc7a8	ENSMUSG00000022180	1349.46	160.193	0.118709	-3.0745	6.75e-26	1.33e-24	XLOC_009342	XLOC_009342	chr14:54722213-54781959	p1GFPpos	p1GFPneg	OK	0.655539	6.13732	3.22686	-8.04572	8.88178e-16	2.86392e-14	yes	dseq.sig	cdiff.sig	1
Hfe	ENSMUSG00000006611	319.232	37.8893	0.118689	-3.07474	1.28e-20	2.01e-19	XLOC_007802	XLOC_007802	chr13:23703669-23710811	p1GFPpos	p1GFPneg	OK	0.291149	3.03162	3.38026	-4.81716	1.45617e-06	1.59479e-05	yes	dseq.sig	cdiff.sig	1
Scn3a	ENSMUSG00000057182	886.529	105.184	0.118647	-3.07525	0.000121172	0.000616198	XLOC_017265	XLOC_017265	chr2:65456488-65567520	p1GFPpos	p1GFPneg	OK	0.194522	1.79746	3.20796	-5.6915	1.25927e-08	1.88771e-07	yes	dseq.sig	cdiff.sig	1
B2m	ENSMUSG00000060802	4671.75	552.445	0.118252	-3.08006	3.27e-69	2.45e-67	XLOC_016590	XLOC_016590	chr2:122120107-122186189	p1GFPpos	p1GFPneg	OK	13.358	120.843	3.17736	-11.8064	0	0	yes	dseq.sig	cdiff.sig	1
Hck	ENSMUSG00000003283	110.471	13.0076	0.117746	-3.08625	2.89e-10	2.55e-09	XLOC_016773	XLOC_016773	chr2:153108467-153151441	p1GFPpos	p1GFPneg	OK	0.128713	0.953665	2.88933	-3.63985	0.000272793	0.00188614	yes	dseq.sig	cdiff.sig	1
Fam26e	ENSMUSG00000049872	159.646	18.7647	0.117539	-3.08879	3.09e-12	3.14e-11	XLOC_002585	XLOC_002585	chr10:34037596-34109815	p1GFPpos	p1GFPneg	OK	0.197851	1.61844	3.03212	-4.5678	4.92876e-06	4.88343e-05	yes	dseq.sig	cdiff.sig	1
Gbgt1	ENSMUSG00000026829	286.102	33.6228	0.11752	-3.08902	6.6e-20	1.01e-18	XLOC_016104	XLOC_016104	chr2:28479080-28507909	p1GFPpos	p1GFPneg	OK	0.357793	3.55898	3.31427	-6.18654	6.15009e-10	1.09509e-08	yes	dseq.sig	cdiff.sig	1
Gas7	ENSMUSG00000033066	2203.72	258.541	0.11732	-3.09148	6.31e-41	2.17e-39	XLOC_003797	XLOC_003797	chr11:67455582-67689141	p1GFPpos	p1GFPneg	OK	1.58616	14.5321	3.19563	-11.6625	0	0	yes	dseq.sig	cdiff.sig	1
St3gal2	ENSMUSG00000031749	3202.05	375.088	0.11714	-3.09369	1.92e-66	1.36e-64	XLOC_029420	XLOC_029420	chr8:110919864-110997986	p1GFPpos	p1GFPneg	OK	1.42348	12.7118	3.15867	-8.57417	0	0	yes	dseq.sig	cdiff.sig	1
Mamdc2	ENSMUSG00000033207	804.545	94.0806	0.116936	-3.0962	2.68e-38	8.42e-37	XLOC_015540	XLOC_015540	chr19:23302608-23448433	p1GFPpos	p1GFPneg	OK	0.495629	4.52647	3.19105	-6.85008	7.38076e-12	1.65179e-10	yes	dseq.sig	cdiff.sig	1
Fn1	ENSMUSG00000026193	59796.4	6985.65	0.116824	-3.09759	1.33e-19	2e-18	XLOC_000890	XLOC_000890	chr1:71585518-71662843	p1GFPpos	p1GFPneg	OK	13.6874	121.214	3.14663	-17.2961	0	0	yes	dseq.sig	cdiff.sig	1
Asphd2	ENSMUSG00000029348	377.84	44.0064	0.116468	-3.10199	2.08e-19	3.11e-18	XLOC_023581	XLOC_023581	chr5:112384219-112395922	p1GFPpos	p1GFPneg	OK	0.508396	4.3262	3.08908	-4.94374	7.66372e-07	8.83845e-06	yes	dseq.sig	cdiff.sig	1
Camkk2	ENSMUSG00000029471	1881.79	219.112	0.116438	-3.10237	4.94e-58	2.8e-56	XLOC_023668	XLOC_023668	chr5:122707556-122779410	p1GFPpos	p1GFPneg	OK	1.22664	11.3109	3.20493	-8.76451	0	0	yes	dseq.sig	cdiff.sig	1
Prc1	ENSMUSG00000038943	1215.89	140.607	0.115641	-3.11227	5.04e-48	2.11e-46	XLOC_026739	XLOC_026739	chr7:80293224-80324742	p1GFPpos	p1GFPneg	OK	0.583113	6.4454	3.46642	-6.79815	1.05969e-11	2.33841e-10	yes	dseq.sig	cdiff.sig	1
Ppic	ENSMUSG00000024538	6987.69	807.137	0.115508	-3.11393	6.56e-78	6.14e-76	XLOC_014488	XLOC_014488	chr18:53406340-53418007	p1GFPpos	p1GFPneg	OK	11.206	102.393	3.19177	-12.925	0	0	yes	dseq.sig	cdiff.sig	1
Lonrf3	ENSMUSG00000016239	166.52	19.2273	0.115465	-3.11447	8.43e-05	0.000438455	XLOC_032696	XLOC_032696	chrX:36328408-36366856	p1GFPpos	p1GFPneg	OK	0.152102	1.14377	2.91068	-5.66221	1.49436e-08	2.20938e-07	yes	dseq.sig	cdiff.sig	1
Adamts8	ENSMUSG00000031994	104.326	12.0303	0.115314	-3.11636	3.77e-09	3.06e-08	XLOC_030701	XLOC_030701	chr9:30942562-30962858	p1GFPpos	p1GFPneg	OK	0.0407781	0.47903	3.55425	-4.42842	9.49264e-06	8.92052e-05	yes	dseq.sig	cdiff.sig	1
Trpc3	ENSMUSG00000027716	1228.9	141.635	0.115254	-3.11711	1.64e-47	6.79e-46	XLOC_019248	XLOC_019248	chr3:36620481-36690167	p1GFPpos	p1GFPneg	OK	0.762748	6.60023	3.11324	-6.38389	1.72641e-10	3.26805e-09	yes	dseq.sig	cdiff.sig	1
Parp14	ENSMUSG00000034422	473.428	54.494	0.115105	-3.11898	3.51e-27	7.25e-26	XLOC_011844	XLOC_011844	chr16:35832877-35871382	p1GFPpos	p1GFPneg	OK	0.114311	1.07836	3.23781	-6.29226	3.12874e-10	5.74369e-09	yes	dseq.sig	cdiff.sig	1
Scn2a1	ENSMUSG00000075318	825.333	94.8006	0.114863	-3.12201	6.64e-11	6.14e-10	XLOC_016259	XLOC_016259	chr2:65668728-65767447	p1GFPpos	p1GFPneg	OK	0.368093	2.4384	2.72779	-4.3186	1.57019e-05	0.000141712	yes	dseq.sig	cdiff.sig	1
Sema6c	ENSMUSG00000038777	3254.07	372.159	0.114367	-3.12826	1.53e-68	1.11e-66	XLOC_018912	XLOC_018912	chr3:95160015-95176760	p1GFPpos	p1GFPneg	OK	1.36735	13.2451	3.27601	-8.35064	0	0	yes	dseq.sig	cdiff.sig	1
Vim	ENSMUSG00000026728	33159.3	3778.64	0.113954	-3.13348	2.66e-88	3.22e-86	XLOC_016008	XLOC_016008	chr2:13574030-13582827	p1GFPpos	p1GFPneg	OK	34.7504	326.407	3.23157	-17.008	0	0	yes	dseq.sig	cdiff.sig	1
Anxa3	ENSMUSG00000029484	351.454	39.9972	0.113805	-3.13536	1.03e-22	1.77e-21	XLOC_022790	XLOC_022790	chr5:96793384-96845968	p1GFPpos	p1GFPneg	OK	0.435341	3.71429	3.09287	-5.91447	3.32944e-09	5.328e-08	yes	dseq.sig	cdiff.sig	1
Ier5l	ENSMUSG00000078200	178.46	20.2552	0.1135	-3.13924	2.41e-13	2.63e-12	XLOC_017146	XLOC_017146	chr2:30471528-30474208	p1GFPpos	p1GFPneg	OK	0.640531	4.4831	2.80716	-4.76414	1.89656e-06	2.0302e-05	yes	dseq.sig	cdiff.sig	1
Ttyh2	ENSMUSG00000034714	1748.59	197.773	0.113104	-3.14428	8.98e-54	4.44e-52	XLOC_004272	XLOC_004272	chr11:114344525-114758079	p1GFPpos	p1GFPneg	OK	0.928705	8.80226	3.24458	-4.74681	2.06651e-06	2.19822e-05	yes	dseq.sig	cdiff.sig	1
Gimap8	ENSMUSG00000064262	63.7345	7.19705	0.112922	-3.1466	1.01e-05	5.9e-05	XLOC_024546	XLOC_024546	chr6:48647233-48660875	p1GFPpos	p1GFPneg	OK	0.036232	0.302364	3.06095	-3.19158	0.00141499	0.00815548	yes	dseq.sig	cdiff.sig	1
Clspn	ENSMUSG00000042489	697.638	78.6065	0.112675	-3.14976	1.53e-36	4.53e-35	XLOC_020718	XLOC_020718	chr4:126556963-126593903	p1GFPpos	p1GFPneg	OK	0.37398	2.5032	2.74274	-4.95973	7.0593e-07	8.18921e-06	yes	dseq.sig	cdiff.sig	1
Camk1g	ENSMUSG00000016179	696.323	78.2971	0.112444	-3.15272	9.45e-36	2.71e-34	XLOC_001382	XLOC_001382	chr1:193346339-193370282	p1GFPpos	p1GFPneg	OK	0.505828	4.56909	3.17519	-6.2321	4.60236e-10	8.28215e-09	yes	dseq.sig	cdiff.sig	1
Il17rd	ENSMUSG00000040717	6382.64	716.654	0.112282	-3.1548	9.16e-10	7.82e-09	XLOC_008747	XLOC_008747	chr14:27038896-27107290	p1GFPpos	p1GFPneg	OK	1.59691	13.8512	3.11666	-10.5779	0	0	yes	dseq.sig	cdiff.sig	1
Cenpa	ENSMUSG00000029177	1025.96	114.903	0.111995	-3.1585	2.69e-45	1.04e-43	XLOC_022557	XLOC_022557	chr5:30666897-30681670	p1GFPpos	p1GFPneg	OK	1.30206	11.9967	3.20378	-5.39326	6.9192e-08	9.31273e-07	yes	dseq.sig	cdiff.sig	1
Gpr37l1	ENSMUSG00000026424	259.981	29.0976	0.111922	-3.15943	8.12e-18	1.14e-16	XLOC_001108	XLOC_001108	chr1:135160249-135167681	p1GFPpos	p1GFPneg	OK	0.231913	2.21147	3.25335	-5.78519	7.24302e-09	1.11179e-07	yes	dseq.sig	cdiff.sig	1
Cdh20	ENSMUSG00000050840	344.539	38.2985	0.111159	-3.16931	1.89e-20	2.95e-19	XLOC_000340	XLOC_000340	chr1:104768818-104995481	p1GFPpos	p1GFPneg	OK	0.15459	1.49634	3.27492	-6.05312	1.4207e-09	2.39818e-08	yes	dseq.sig	cdiff.sig	1
Pde10a	ENSMUSG00000023868	847.71	94.1833	0.111103	-3.17003	3.06e-26	6.1e-25	XLOC_012478	XLOC_012478	chr17:8525233-8986648	p1GFPpos	p1GFPneg	OK	0.183516	1.8906	3.36486	-6.54022	6.14286e-11	1.2265e-09	yes	dseq.sig	cdiff.sig	1
Slc24a4	ENSMUSG00000041771	48.3006	5.34646	0.110691	-3.17539	0.000135365	0.000682986	XLOC_006133	XLOC_006133	chr12:102129144-102272593	p1GFPpos	p1GFPneg	OK	0.0147247	0.379911	4.68935	-3.50479	0.000456969	0.00298681	yes	dseq.sig	cdiff.sig	1
Plxnd1	ENSMUSG00000030123	9013.65	988.872	0.109708	-3.18826	1.82e-83	1.96e-81	XLOC_025457	XLOC_025457	chr6:115954810-115995005	p1GFPpos	p1GFPneg	OK	2.38581	22.4431	3.23372	-13.7698	0	0	yes	dseq.sig	cdiff.sig	1
Cthrc1	ENSMUSG00000054196	1165.91	127.857	0.109662	-3.18886	2.06e-12	2.11e-11	XLOC_010092	XLOC_010092	chr15:39076931-39087119	p1GFPpos	p1GFPneg	OK	1.88227	18.3097	3.28206	-8.20569	2.22045e-16	7.48571e-15	yes	dseq.sig	cdiff.sig	1
Npl	ENSMUSG00000042684	441.179	48.3249	0.109536	-3.19053	6.39e-09	5.08e-08	XLOC_001161	XLOC_001161	chr1:153503015-153549714	p1GFPpos	p1GFPneg	OK	0.653369	6.06779	3.2152	-6.46407	1.01924e-10	1.98487e-09	yes	dseq.sig	cdiff.sig	1
Slfn9	ENSMUSG00000069793	722.305	79.0186	0.109398	-3.19234	1.18e-38	3.74e-37	XLOC_004837	XLOC_004837	chr11:82977878-82991830	p1GFPpos	p1GFPneg	OK	0.265644	2.48035	3.22298	-7.16304	7.89147e-13	1.96046e-11	yes	dseq.sig	cdiff.sig	1
E130203B14Rik	ENSMUSG00000050666	1967.38	214.894	0.109228	-3.19458	3.82e-58	2.17e-56	XLOC_008782	XLOC_008782	chr14:32856133-32941587	p1GFPpos	p1GFPneg	OK	1.38295	13.0178	3.23466	-8.72824	0	0	yes	dseq.sig	cdiff.sig	1
Ctsh	ENSMUSG00000032359	1786.27	195.102	0.109224	-3.19464	1.1e-39	3.63e-38	XLOC_031084	XLOC_031084	chr9:90054266-90076095	p1GFPpos	p1GFPneg	OK	2.10645	20.6008	3.28982	-8.07877	6.66134e-16	2.17158e-14	yes	dseq.sig	cdiff.sig	1
Erg	ENSMUSG00000040732	615.923	67.2442	0.109176	-3.19527	1.15e-33	3.08e-32	XLOC_012053	XLOC_012053	chr16:95360064-95586667	p1GFPpos	p1GFPneg	OK	0.376396	3.73136	3.30938	-5.04775	4.47033e-07	5.34545e-06	yes	dseq.sig	cdiff.sig	1
Reln	ENSMUSG00000042453	498.646	54.3913	0.109078	-3.19657	4.54e-29	1.01e-27	XLOC_023219	XLOC_023219	chr5:21884453-22344705	p1GFPpos	p1GFPneg	OK	0.0771231	0.766801	3.31362	-6.87141	6.35691e-12	1.43076e-10	yes	dseq.sig	cdiff.sig	1
Parp12	ENSMUSG00000038507	1263.88	137.418	0.108727	-3.20122	5.86e-49	2.52e-47	XLOC_025114	XLOC_025114	chr6:39086390-39206773	p1GFPpos	p1GFPneg	OK	0.701827	6.5394	3.21997	-5.21768	1.81175e-07	2.28396e-06	yes	dseq.sig	cdiff.sig	1
Glrb	ENSMUSG00000028020	1535.68	166.877	0.108666	-3.20203	1.06e-54	5.42e-53	XLOC_019362	XLOC_019362	chr3:80843553-80913624	p1GFPpos	p1GFPneg	OK	1.00224	9.35631	3.22271	-7.92511	2.22045e-15	6.99795e-14	yes	dseq.sig	cdiff.sig	1
Exo1	ENSMUSG00000039748	221.907	24.0605	0.108426	-3.20521	1.41e-17	1.95e-16	XLOC_000602	XLOC_000602	chr1:175880777-175913420	p1GFPpos	p1GFPneg	OK	0.102017	0.957835	3.23096	-4.77525	1.7948e-06	1.93261e-05	yes	dseq.sig	cdiff.sig	1
Ttk	ENSMUSG00000038379	452.579	48.9422	0.108141	-3.20902	7.06e-28	1.5e-26	XLOC_031059	XLOC_031059	chr9:83834688-83872390	p1GFPpos	p1GFPneg	OK	0.297086	2.54823	3.10054	-5.10389	3.3274e-07	4.07122e-06	yes	dseq.sig	cdiff.sig	1
Ptger3	ENSMUSG00000040016	76.5916	8.27704	0.108067	-3.21	2.97e-07	2.03e-06	XLOC_019167	XLOC_019167	chr3:157566866-157646572	p1GFPpos	p1GFPneg	OK	0.104289	0.953945	3.19332	-3.57915	0.000344711	0.00232489	yes	dseq.sig	cdiff.sig	1
Marveld1	ENSMUSG00000044345	2736.51	295.148	0.107856	-3.21283	8.1e-69	5.99e-67	XLOC_015235	XLOC_015235	chr19:42147388-42151703	p1GFPpos	p1GFPneg	OK	1.72655	16.9027	3.29129	-10.6995	0	0	yes	dseq.sig	cdiff.sig	1
Unc13c	ENSMUSG00000062151	454.803	49.0449	0.107838	-3.21307	9.9e-28	2.09e-26	XLOC_031706	XLOC_031706	chr9:73479423-73969007	p1GFPpos	p1GFPneg	OK	0.0958478	0.931715	3.28107	-5.98545	2.15789e-09	3.56143e-08	yes	dseq.sig	cdiff.sig	1
Kif4	ENSMUSG00000034311	680.084	73.3121	0.107799	-3.21359	1.9e-37	5.74e-36	XLOC_032901	XLOC_032901	chrX:100622905-100727271	p1GFPpos	p1GFPneg	OK	0.439645	2.65516	2.59439	-3.16384	0.00155702	0.00885988	yes	dseq.sig	cdiff.sig	1
Parp10	ENSMUSG00000063268	157.71	16.9647	0.107569	-3.21667	8.93e-12	8.79e-11	XLOC_010640	XLOC_010640	chr15:76232974-76243440	p1GFPpos	p1GFPneg	OK	0.0810484	0.778969	3.26471	-4.57044	4.86701e-06	4.83234e-05	yes	dseq.sig	cdiff.sig	1
Lgals9	ENSMUSG00000001123	472.936	50.8434	0.107506	-3.21751	1.75e-27	3.65e-26	XLOC_004813	XLOC_004813	chr11:78962978-78984924	p1GFPpos	p1GFPneg	OK	0.562008	5.80324	3.3682	-5.7962	6.78351e-09	1.04599e-07	yes	dseq.sig	cdiff.sig	1
Rbpms	ENSMUSG00000031586	888.054	95.2618	0.10727	-3.22068	4.72e-23	8.2e-22	XLOC_029665	XLOC_029665	chr8:33731913-33929841	p1GFPpos	p1GFPneg	OK	0.841168	7.53142	3.16246	-4.135	3.54947e-05	0.000299688	yes	dseq.sig	cdiff.sig	1
Axl	ENSMUSG00000002602	9109.4	977.091	0.107262	-3.22079	1.01e-46	4.08e-45	XLOC_027509	XLOC_027509	chr7:25756499-25788733	p1GFPpos	p1GFPneg	OK	2.99876	29.7074	3.30839	-13.4193	0	0	yes	dseq.sig	cdiff.sig	1
Cntnap1	ENSMUSG00000017167	1399.51	150.067	0.107228	-3.22125	1.25e-09	1.05e-08	XLOC_004169	XLOC_004169	chr11:101172997-101226450	p1GFPpos	p1GFPneg	OK	0.421765	4.4584	3.40201	-6.36777	1.91801e-10	3.60482e-09	yes	dseq.sig	cdiff.sig	1
Luzp2	ENSMUSG00000063297	567.525	60.8178	0.107163	-3.22212	1.66e-17	2.28e-16	XLOC_026669	XLOC_026669	chr7:54835244-55268896	p1GFPpos	p1GFPneg	OK	0.218687	2.12139	3.27807	-7.04747	1.8221e-12	4.34444e-11	yes	dseq.sig	cdiff.sig	1
Hspb1	ENSMUSG00000004951	98.8848	10.5903	0.107097	-3.22301	3.75e-07	2.54e-06	XLOC_023044	XLOC_023044	chr5:135887918-135889563	p1GFPpos	p1GFPneg	OK	0.534644	4.51259	3.07731	-5.19633	2.03264e-07	2.55021e-06	yes	dseq.sig	cdiff.sig	1
Phex	ENSMUSG00000057457	444.253	47.5543	0.107043	-3.22373	6.32e-27	1.29e-25	XLOC_033596	XLOC_033596	chrX:157162074-157415322	p1GFPpos	p1GFPneg	OK	0.139128	1.32865	3.25548	-6.17044	6.80986e-10	1.20353e-08	yes	dseq.sig	cdiff.sig	1
Aldh1a1	ENSMUSG00000053279	1238.02	131.864	0.106512	-3.23091	3.7e-22	6.2e-21	XLOC_015132	XLOC_015132	chr19:20492000-20643492	p1GFPpos	p1GFPneg	OK	1.17772	11.7542	3.31911	-7.60003	2.95319e-14	8.42246e-13	yes	dseq.sig	cdiff.sig	1
Itga5	ENSMUSG00000000555	2787.15	296.791	0.106485	-3.23127	5.2e-69	3.88e-67	XLOC_010930	XLOC_010930	chr15:103344285-103366748	p1GFPpos	p1GFPneg	OK	1.0221	10.1353	3.30977	-10.6826	0	0	yes	dseq.sig	cdiff.sig	1
Acsbg2	ENSMUSG00000024207	35.2551	3.75322	0.106459	-3.23163	0.0002394	0.00116217	XLOC_012929	XLOC_012929	chr17:56841977-56874447	p1GFPpos	p1GFPneg	OK	0.0281881	0.854691	4.92224	-3.64834	0.000263941	0.00183067	yes	dseq.sig	cdiff.sig	1
5430435G22Rik	ENSMUSG00000052688	219.295	23.3405	0.106434	-3.23197	3.09e-17	4.2e-16	XLOC_000387	XLOC_000387	chr1:131688694-131713820	p1GFPpos	p1GFPneg	OK	0.147509	1.40846	3.25524	-5.41192	6.23514e-08	8.43452e-07	yes	dseq.sig	cdiff.sig	1
Lcp1	ENSMUSG00000021998	1242.54	132.227	0.106417	-3.2322	7.83e-51	3.54e-49	XLOC_009023	XLOC_009023	chr14:75004109-75388146	p1GFPpos	p1GFPneg	OK	0.62875	6.24467	3.31207	-4.51508	6.32921e-06	6.14008e-05	yes	dseq.sig	cdiff.sig	1
Ndc80	ENSMUSG00000024056	335.992	35.7293	0.10634	-3.23325	2.8e-22	4.73e-21	XLOC_013542	XLOC_013542	chr17:71496099-71526857	p1GFPpos	p1GFPneg	OK	0.249404	2.5495	3.35366	-6.16851	6.89365e-10	1.21653e-08	yes	dseq.sig	cdiff.sig	1
Wbscr17	ENSMUSG00000034040	922.389	97.5244	0.10573	-3.24154	1.14e-43	4.24e-42	XLOC_023716	XLOC_023716	chr5:130874310-131308102	p1GFPpos	p1GFPneg	OK	0.402425	3.74493	3.21815	-6.58903	4.42721e-11	9.03747e-10	yes	dseq.sig	cdiff.sig	1
Ntn5	ENSMUSG00000070564	114.04	12.0303	0.105491	-3.2448	3.68e-10	3.23e-09	XLOC_026637	XLOC_026637	chr7:45677686-45694699	p1GFPpos	p1GFPneg	OK	0.110562	1.17835	3.41384	-3.41615	0.000635135	0.00401084	yes	dseq.sig	cdiff.sig	1
Samd5	ENSMUSG00000060487	953.381	100.507	0.105422	-3.24576	2.54e-42	9.04e-41	XLOC_002497	XLOC_002497	chr10:9622574-9675228	p1GFPpos	p1GFPneg	OK	0.728078	7.15007	3.29579	-8.25768	2.22045e-16	7.48571e-15	yes	dseq.sig	cdiff.sig	1
E330016A19Rik	ENSMUSG00000032344	186.859	19.6393	0.105102	-3.25014	9.9e-16	1.24e-14	XLOC_031723	XLOC_031723	chr9:78430517-78443147	p1GFPpos	p1GFPneg	OK	0.110593	1.15114	3.37972	-4.57497	4.76299e-06	4.73105e-05	yes	dseq.sig	cdiff.sig	1
Matn2	ENSMUSG00000022324	1585.33	166.105	0.104776	-3.25462	1.33e-55	7.03e-54	XLOC_010077	XLOC_010077	chr15:34306529-34436305	p1GFPpos	p1GFPneg	OK	0.75374	7.44202	3.30356	-8.07245	6.66134e-16	2.17158e-14	yes	dseq.sig	cdiff.sig	1
Pttg1	ENSMUSG00000020415	386.675	40.5105	0.104766	-3.25475	1.17e-24	2.2e-23	XLOC_004508	XLOC_004508	chr11:43420244-43426248	p1GFPpos	p1GFPneg	OK	0.759731	9.43656	3.6347	-5.53183	3.1691e-08	4.47602e-07	yes	dseq.sig	cdiff.sig	1
Slc11a1	ENSMUSG00000026177	107.111	11.2076	0.104636	-3.25655	1.18e-09	1e-08	XLOC_000206	XLOC_000206	chr1:74375086-74386051	p1GFPpos	p1GFPneg	OK	0.0528342	0.76957	3.86451	-4.02611	5.67079e-05	0.000458695	yes	dseq.sig	cdiff.sig	1
Tek	ENSMUSG00000006386	1251.17	130.89	0.104614	-3.25685	6.31e-51	2.86e-49	XLOC_020523	XLOC_020523	chr4:94739050-94874956	p1GFPpos	p1GFPneg	OK	0.483898	4.54318	3.23093	-8.16245	2.22045e-16	7.48571e-15	yes	dseq.sig	cdiff.sig	1
Spon2	ENSMUSG00000037379	722.414	75.3694	0.10433	-3.26077	8.02e-41	2.73e-39	XLOC_023286	XLOC_023286	chr5:33213517-33218952	p1GFPpos	p1GFPneg	OK	0.55846	5.74894	3.36377	-6.64785	2.97404e-11	6.19375e-10	yes	dseq.sig	cdiff.sig	1
Sord	ENSMUSG00000027227	1101	114.748	0.104221	-3.26228	7.05e-49	3.03e-47	XLOC_016593	XLOC_016593	chr2:122234838-122265337	p1GFPpos	p1GFPneg	OK	0.869805	8.44981	3.28015	-8.20714	2.22045e-16	7.48571e-15	yes	dseq.sig	cdiff.sig	1
Calcrl	ENSMUSG00000059588	891.502	92.8459	0.104146	-3.26333	5.46e-43	1.99e-41	XLOC_017321	XLOC_017321	chr2:84330480-84425528	p1GFPpos	p1GFPneg	OK	0.353727	3.40354	3.26633	-7.47971	7.43849e-14	2.05709e-12	yes	dseq.sig	cdiff.sig	1
Slc7a2	ENSMUSG00000031596	1662.76	172.944	0.10401	-3.2652	2.53e-42	9.03e-41	XLOC_029078	XLOC_029078	chr8:40862366-40922070	p1GFPpos	p1GFPneg	OK	0.405233	4.06252	3.32555	-9.11614	0	0	yes	dseq.sig	cdiff.sig	1
Plcd3	ENSMUSG00000020937	1016.81	105.494	0.10375	-3.26882	7.18e-32	1.8e-30	XLOC_005085	XLOC_005085	chr11:103069122-103112513	p1GFPpos	p1GFPneg	OK	0.489252	5.22305	3.41624	-6.56887	5.06968e-11	1.02957e-09	yes	dseq.sig	cdiff.sig	1
Wee1	ENSMUSG00000031016	944.97	97.6777	0.103366	-3.27417	1.09e-43	4.06e-42	XLOC_026979	XLOC_026979	chr7:110117862-110144325	p1GFPpos	p1GFPneg	OK	0.48315	5.09188	3.39766	-6.94353	3.82405e-12	8.78198e-11	yes	dseq.sig	cdiff.sig	1
Sertad4	ENSMUSG00000016262	6750.45	697.685	0.103354	-3.27433	3.96e-84	4.32e-82	XLOC_001376	XLOC_001376	chr1:192844423-192857108	p1GFPpos	p1GFPneg	OK	3.97477	39.0599	3.29674	-11.4897	0	0	yes	dseq.sig	cdiff.sig	1
Tpx2	ENSMUSG00000027469	1503.73	155.412	0.103351	-3.27438	7.52e-56	4e-54	XLOC_016768	XLOC_016768	chr2:152847963-152895426	p1GFPpos	p1GFPneg	OK	0.62829	6.48807	3.36829	-8.00176	1.33227e-15	4.23254e-14	yes	dseq.sig	cdiff.sig	1
Serpinb1a	ENSMUSG00000044734	226.131	23.3405	0.103217	-3.27625	6.8e-18	9.56e-17	XLOC_007853	XLOC_007853	chr13:32842090-32853108	p1GFPpos	p1GFPneg	OK	0.179929	2.13472	3.56855	-5.48696	4.08906e-08	5.67062e-07	yes	dseq.sig	cdiff.sig	1
Nell2	ENSMUSG00000022454	394.45	40.5625	0.102833	-3.28162	1.45e-21	2.37e-20	XLOC_010814	XLOC_010814	chr15:95219449-95528768	p1GFPpos	p1GFPneg	OK	0.207279	2.38445	3.52401	-6.32616	2.51334e-10	4.66454e-09	yes	dseq.sig	cdiff.sig	1
Dnahc2	ENSMUSG00000005237	1905.9	195.925	0.102799	-3.2821	3.92e-06	2.4e-05	XLOC_004696	XLOC_004696	chr11:69420808-69549108	p1GFPpos	p1GFPneg	OK	0.311132	2.71182	3.12366	-7.12918	1.00964e-12	2.46939e-11	yes	dseq.sig	cdiff.sig	1
Dner	ENSMUSG00000036766	1453.74	149.089	0.102556	-3.28552	0.000567657	0.0026052	XLOC_000945	XLOC_000945	chr1:84369838-84696221	p1GFPpos	p1GFPneg	OK	0.749739	7.69499	3.35946	-8.92767	0	0	yes	dseq.sig	cdiff.sig	1
Antxr1	ENSMUSG00000033420	12623.1	1293.98	0.102509	-3.28618	9.8e-49	4.19e-47	XLOC_025358	XLOC_025358	chr6:87133852-87335775	p1GFPpos	p1GFPneg	OK	4.1604	42.4844	3.35214	-15.2184	0	0	yes	dseq.sig	cdiff.sig	1
Rgs3	ENSMUSG00000059810	4453.46	454.876	0.10214	-3.29138	4.09e-79	3.92e-77	XLOC_020448	XLOC_020448	chr4:62559846-62703019	p1GFPpos	p1GFPneg	OK	3.67678	29.4327	3.00091	-8.98099	0	0	yes	dseq.sig	cdiff.sig	1
Lhfpl2	ENSMUSG00000045312	9816.44	999.353	0.101804	-3.29613	1.74e-87	2.07e-85	XLOC_007603	XLOC_007603	chr13:94057754-94197889	p1GFPpos	p1GFPneg	OK	4.03085	41.3748	3.3596	-14.3161	0	0	yes	dseq.sig	cdiff.sig	1
Bmper	ENSMUSG00000031963	869.256	88.4248	0.101725	-3.29726	5.96e-15	7.16e-14	XLOC_030688	XLOC_030688	chr9:23222527-23485229	p1GFPpos	p1GFPneg	OK	0.443389	4.74322	3.41922	-6.41016	1.4537e-10	2.76951e-09	yes	dseq.sig	cdiff.sig	1
Serpinb9	ENSMUSG00000045827	254.366	25.8591	0.101661	-3.29817	8.93e-19	1.3e-17	XLOC_007373	XLOC_007373	chr13:33004523-33024571	p1GFPpos	p1GFPneg	OK	0.165917	1.81403	3.45067	-4.68752	2.76539e-06	2.87455e-05	yes	dseq.sig	cdiff.sig	1
Notch2	ENSMUSG00000027878	11062.3	1124.14	0.101618	-3.29877	7.7e-45	2.96e-43	XLOC_018951	XLOC_018951	chr3:98013527-98153333	p1GFPpos	p1GFPneg	OK	2.53027	26.3638	3.38119	-15.884	0	0	yes	dseq.sig	cdiff.sig	1
Ikzf1	ENSMUSG00000018654	191.446	19.4326	0.101504	-3.30039	1.18e-14	1.4e-13	XLOC_003531	XLOC_003531	chr11:11686212-11772926	p1GFPpos	p1GFPneg	OK	0.0745492	0.695234	3.22123	-4.10817	3.988e-05	0.0003321	yes	dseq.sig	cdiff.sig	1
Gabrb1	ENSMUSG00000029212	187.425	19.022	0.101491	-3.30057	2.45e-15	3.01e-14	XLOC_022692	XLOC_022692	chr5:71569733-72149413	p1GFPpos	p1GFPneg	OK	0.102871	1.28697	3.64508	-4.79809	1.60187e-06	1.74148e-05	yes	dseq.sig	cdiff.sig	1
Edar	ENSMUSG00000003227	268.106	27.1443	0.101245	-3.30408	8.46e-13	8.91e-12	XLOC_002641	XLOC_002641	chr10:58600738-58675696	p1GFPpos	p1GFPneg	OK	0.122049	1.24465	3.3502	-5.65523	1.55641e-08	2.2826e-07	yes	dseq.sig	cdiff.sig	1
Galnt6	ENSMUSG00000037280	345.329	34.9587	0.101233	-3.30425	5.41e-24	9.77e-23	XLOC_010882	XLOC_010882	chr15:100689914-100729376	p1GFPpos	p1GFPneg	OK	0.11034	1.30512	3.56417	-6.27186	3.56768e-10	6.49417e-09	yes	dseq.sig	cdiff.sig	1
Jam2	ENSMUSG00000053062	4028.39	406.804	0.100984	-3.3078	6.1e-57	3.36e-55	XLOC_011592	XLOC_011592	chr16:84774122-84826375	p1GFPpos	p1GFPneg	OK	1.4117	14.6768	3.37803	-11.9675	0	0	yes	dseq.sig	cdiff.sig	1
Wif1	ENSMUSG00000020218	1703.17	171.707	0.100816	-3.3102	8.15e-19	1.19e-17	XLOC_002389	XLOC_002389	chr10:121034003-121100642	p1GFPpos	p1GFPneg	OK	1.34018	14.4794	3.43351	-9.55587	0	0	yes	dseq.sig	cdiff.sig	1
Fkbp7	ENSMUSG00000002732	1511.88	152.325	0.100752	-3.31112	8.98e-23	1.54e-21	XLOC_017306	XLOC_017306	chr2:76663033-76673098	p1GFPpos	p1GFPneg	OK	2.48664	31.5198	3.66399	-8.24142	2.22045e-16	7.48571e-15	yes	dseq.sig	cdiff.sig	1
Gja1	ENSMUSG00000050953	1081.64	108.012	0.0998597	-3.32395	1.43e-08	1.1e-07	XLOC_002049	XLOC_002049	chr10:56377299-56390419	p1GFPpos	p1GFPneg	OK	0.646322	6.55456	3.34217	-8.37484	0	0	yes	dseq.sig	cdiff.sig	1
Mamstr	ENSMUSG00000042918	783.771	77.6812	0.0991122	-3.33479	2.57e-42	9.13e-41	XLOC_026636	XLOC_026636	chr7:45639976-45667964	p1GFPpos	p1GFPneg	OK	0.509089	4.80918	3.2398	-4.9	9.58355e-07	1.08312e-05	yes	dseq.sig	cdiff.sig	1
Zfp385b	ENSMUSG00000027016	294.777	29.0976	0.0987105	-3.34065	0.000678018	0.0030649	XLOC_017311	XLOC_017311	chr2:77410626-77816816	p1GFPpos	p1GFPneg	OK	0.175326	1.94658	3.47283	-4.59571	4.31282e-06	4.32743e-05	yes	dseq.sig	cdiff.sig	1
Reps2	ENSMUSG00000040855	4900.6	483.305	0.0986216	-3.34195	2.34e-26	4.67e-25	XLOC_033607	XLOC_033607	chrX:162407199-163352564	p1GFPpos	p1GFPneg	OK	1.17348	11.8546	3.33659	-7.11439	1.12399e-12	2.73496e-11	yes	dseq.sig	cdiff.sig	1
Egflam	ENSMUSG00000042961	4670.91	460.118	0.0985072	-3.34363	2.67e-81	2.73e-79	XLOC_010437	XLOC_010437	chr15:7206119-7398722	p1GFPpos	p1GFPneg	OK	1.68602	18.6925	3.47076	-12.4077	0	0	yes	dseq.sig	cdiff.sig	1
Ankle1	ENSMUSG00000046295	304.409	29.9723	0.0984606	-3.34431	2.49e-15	3.06e-14	XLOC_029178	XLOC_029178	chr8:71405990-71410402	p1GFPpos	p1GFPneg	OK	0.208369	2.08442	3.32243	-4.28295	1.84429e-05	0.000163768	yes	dseq.sig	cdiff.sig	1
Pik3cg	ENSMUSG00000020573	561.172	55.214	0.0983904	-3.34534	8.33e-20	1.26e-18	XLOC_006376	XLOC_006376	chr12:32173142-32208649	p1GFPpos	p1GFPneg	OK	0.134645	1.63111	3.59862	-6.98616	2.82507e-12	6.61603e-11	yes	dseq.sig	cdiff.sig	1
Col8a1	ENSMUSG00000068196	3615.7	353.592	0.0977934	-3.35412	2.83e-75	2.47e-73	XLOC_011926	XLOC_011926	chr16:57624255-57754737	p1GFPpos	p1GFPneg	OK	1.2085	12.8251	3.40768	-11.7945	0	0	yes	dseq.sig	cdiff.sig	1
Rgs17	ENSMUSG00000019775	686.071	66.9869	0.0976384	-3.35641	9.19e-05	0.000475542	XLOC_002486	XLOC_002486	chr10:5825663-5922400	p1GFPpos	p1GFPneg	OK	0.148097	1.61639	3.44816	-7.37586	1.63203e-13	4.36066e-12	yes	dseq.sig	cdiff.sig	1
Mdfic	ENSMUSG00000041390	941.48	91.9192	0.0976327	-3.35649	1.25e-44	4.75e-43	XLOC_024392	XLOC_024392	chr6:15720660-15802169	p1GFPpos	p1GFPneg	OK	0.518801	5.42544	3.38649	-7.37971	1.5854e-13	4.25045e-12	yes	dseq.sig	cdiff.sig	1
Agtr1a	ENSMUSG00000049115	115.525	11.2582	0.0974529	-3.35915	1.52e-09	1.27e-08	XLOC_007362	XLOC_007362	chr13:30336355-30382890	p1GFPpos	p1GFPneg	OK	0.0965528	0.970422	3.32922	-4.29837	1.72061e-05	0.000153881	yes	dseq.sig	cdiff.sig	1
Tnfrsf13b	ENSMUSG00000010142	79.2372	7.71174	0.0973248	-3.36105	5.45e-08	3.99e-07	XLOC_003761	XLOC_003761	chr11:61140834-61149554	p1GFPpos	p1GFPneg	OK	0.0572577	0.648598	3.50178	-4.05219	5.074e-05	0.000413955	yes	dseq.sig	cdiff.sig	1
Fhl2	ENSMUSG00000008136	1100.77	107.036	0.0972376	-3.36234	2.94e-12	2.99e-11	XLOC_000805	XLOC_000805	chr1:43123060-43164001	p1GFPpos	p1GFPneg	OK	1.66194	16.3853	3.30146	-6.76175	1.36331e-11	2.96154e-10	yes	dseq.sig	cdiff.sig	1
Pdgfra	ENSMUSG00000029231	17564.2	1707.38	0.097208	-3.36278	1.44e-97	2.15e-95	XLOC_022707	XLOC_022707	chr5:75152290-75198258	p1GFPpos	p1GFPneg	OK	4.29521	46.4853	3.43597	-15.8201	0	0	yes	dseq.sig	cdiff.sig	1
Itga7	ENSMUSG00000025348	1159.62	112.689	0.0971774	-3.36324	2.53e-50	1.13e-48	XLOC_002450	XLOC_002450	chr10:128933806-128960988	p1GFPpos	p1GFPneg	OK	0.432501	4.68837	3.43831	-7.55548	4.17444e-14	1.1806e-12	yes	dseq.sig	cdiff.sig	1
Tmem132c	ENSMUSG00000034324	7132.58	692.585	0.0971016	-3.36436	1.69e-10	1.52e-09	XLOC_023000	XLOC_023000	chr5:127241825-127565790	p1GFPpos	p1GFPneg	OK	2.22013	25.0367	3.49533	-13.9274	0	0	yes	dseq.sig	cdiff.sig	1
Cd53	ENSMUSG00000040747	183.751	17.8394	0.0970842	-3.36462	4.65e-15	5.63e-14	XLOC_019579	XLOC_019579	chr3:106758860-106790149	p1GFPpos	p1GFPneg	OK	0.12697	1.3236	3.38191	-5.34953	8.8183e-08	1.16301e-06	yes	dseq.sig	cdiff.sig	1
Notum	ENSMUSG00000042988	2757.73	267.69	0.0970692	-3.36484	4.55e-12	4.57e-11	XLOC_005251	XLOC_005251	chr11:120653785-120664377	p1GFPpos	p1GFPneg	OK	3.17265	34.4837	3.44215	-10.749	0	0	yes	dseq.sig	cdiff.sig	1
Atp1a4	ENSMUSG00000007107	119.798	11.6182	0.0969814	-3.36615	2.52e-05	0.000140585	XLOC_001274	XLOC_001274	chr1:172222658-172259365	p1GFPpos	p1GFPneg	OK	0.0471159	0.602608	3.67694	-3.76546	0.000166245	0.00120933	yes	dseq.sig	cdiff.sig	1
Pdlim2	ENSMUSG00000022090	597.462	57.8366	0.0968039	-3.36879	4.9e-36	1.43e-34	XLOC_009469	XLOC_009469	chr14:70162119-70177672	p1GFPpos	p1GFPneg	OK	0.629137	6.30003	3.32391	-5.65769	1.53425e-08	2.25533e-07	yes	dseq.sig	cdiff.sig	1
Fbln7	ENSMUSG00000027386	542.077	52.4381	0.0967355	-3.36981	2.07e-33	5.5e-32	XLOC_016629	XLOC_016629	chr2:128863871-128908039	p1GFPpos	p1GFPneg	OK	0.329331	3.43268	3.38172	-5.66708	1.4525e-08	2.15421e-07	yes	dseq.sig	cdiff.sig	1
Gabra1	ENSMUSG00000010803	451.542	43.5423	0.0964302	-3.37437	9.36e-28	1.98e-26	XLOC_004505	XLOC_004505	chr11:42131479-42182930	p1GFPpos	p1GFPneg	OK	0.17604	1.89078	3.42501	-6.56893	5.06768e-11	1.02957e-09	yes	dseq.sig	cdiff.sig	1
Gm4980	ENSMUSG00000060814	40.0062	3.85587	0.0963818	-3.3751	0.00130556	0.00558883	XLOC_027939	XLOC_027939	chr7:99622674-99629135	p1GFPpos	p1GFPneg	OK	0.193088	2.13521	3.46704	-5.15128	2.58709e-07	3.21016e-06	yes	dseq.sig	cdiff.sig	1
Msn	ENSMUSG00000031207	4161.4	400.329	0.0962008	-3.37781	7.96e-77	7.23e-75	XLOC_032883	XLOC_032883	chrX:96096044-96168553	p1GFPpos	p1GFPneg	OK	1.73597	18.8874	3.4436	-12.2531	0	0	yes	dseq.sig	cdiff.sig	1
Gimap6	ENSMUSG00000047867	279.022	26.835	0.0961749	-3.3782	4.98e-15	6.01e-14	XLOC_025170	XLOC_025170	chr6:48701582-48708244	p1GFPpos	p1GFPneg	OK	0.24137	2.3619	3.29063	-5.2795	1.29538e-07	1.66309e-06	yes	dseq.sig	cdiff.sig	1
Vdr	ENSMUSG00000022479	257.597	24.7285	0.0959967	-3.38087	9.84e-10	8.37e-09	XLOC_010831	XLOC_010831	chr15:97854426-97908296	p1GFPpos	p1GFPneg	OK	0.0860123	0.99203	3.52777	-5.97896	2.24561e-09	3.69333e-08	yes	dseq.sig	cdiff.sig	1
Dcn	ENSMUSG00000019929	22686.6	2169.85	0.0956447	-3.38617	3.47e-73	2.89e-71	XLOC_002315	XLOC_002315	chr10:97479499-97518162	p1GFPpos	p1GFPneg	OK	20.6334	226.838	3.45861	-17.0303	0	0	yes	dseq.sig	cdiff.sig	1
Serpine1	ENSMUSG00000037411	102.207	9.76763	0.0955672	-3.38734	2.14e-05	0.000120309	XLOC_023755	XLOC_023755	chr5:137061505-137072272	p1GFPpos	p1GFPneg	OK	0.0611709	0.973202	3.99182	-3.61487	0.000300503	0.00205717	yes	dseq.sig	cdiff.sig	1
Cacna2d3	ENSMUSG00000021991	1021.67	97.5751	0.0955057	-3.38827	1.01e-42	3.65e-41	XLOC_009187	XLOC_009187	chr14:28904942-29721864	p1GFPpos	p1GFPneg	OK	0.462075	4.94359	3.41936	-7.54451	4.52971e-14	1.27803e-12	yes	dseq.sig	cdiff.sig	1
Cbfa2t3	ENSMUSG00000006362	574.939	54.906	0.0954988	-3.38837	3.4e-35	9.55e-34	XLOC_030048	XLOC_030048	chr8:122624958-122699109	p1GFPpos	p1GFPneg	OK	0.226186	2.15491	3.25205	-6.39123	1.64553e-10	3.12492e-09	yes	dseq.sig	cdiff.sig	1
Cald1	ENSMUSG00000029761	13010.4	1238.53	0.0951952	-3.39297	1.48e-15	1.84e-14	XLOC_024460	XLOC_024460	chr6:34598045-34775469	p1GFPpos	p1GFPneg	OK	4.90406	51.2036	3.3842	-14.2494	0	0	yes	dseq.sig	cdiff.sig	1
Adcy1	ENSMUSG00000020431	10158.3	965.381	0.0950337	-3.39542	8.9e-67	6.37e-65	XLOC_003519	XLOC_003519	chr11:7063488-7178505	p1GFPpos	p1GFPneg	OK	1.33887	14.4963	3.4366	-14.7962	0	0	yes	dseq.sig	cdiff.sig	1
Thbs4	ENSMUSG00000021702	56.3378	5.34646	0.0949	-3.39745	1.09e-05	6.36e-05	XLOC_008108	XLOC_008108	chr13:92751585-92794818	p1GFPpos	p1GFPneg	OK	0.0227457	0.29818	3.71252	-3.71072	0.000206667	0.00146647	yes	dseq.sig	cdiff.sig	1
Tmem178	ENSMUSG00000024245	74.079	6.99175	0.0943823	-3.40534	0.000303629	0.00145389	XLOC_012998	XLOC_012998	chr17:80944631-81001816	p1GFPpos	p1GFPneg	OK	0.0765527	0.854019	3.47974	-4.00281	6.25945e-05	0.000501348	yes	dseq.sig	cdiff.sig	1
Aox3	ENSMUSG00000064294	135.187	12.7502	0.0943154	-3.40636	1.38e-11	1.34e-10	XLOC_000138	XLOC_000138	chr1:58113003-58202167	p1GFPpos	p1GFPneg	OK	0.0245008	0.422639	4.10852	-4.38762	1.14598e-05	0.000106218	yes	dseq.sig	cdiff.sig	1
Fundc2	ENSMUSG00000031198	1688.01	159.113	0.0942607	-3.4072	3.35e-61	2.07e-59	XLOC_032846	XLOC_032846	chrX:75146056-75397158	p1GFPpos	p1GFPneg	OK	1.05464	10.864	3.36473	-8.24425	2.22045e-16	7.48571e-15	yes	dseq.sig	cdiff.sig	1
Kif11	ENSMUSG00000012443	1274.71	120.096	0.0942145	-3.40791	7.67e-57	4.18e-55	XLOC_015199	XLOC_015199	chr19:37376402-37421859	p1GFPpos	p1GFPneg	OK	0.391536	4.55543	3.54037	-9.12204	0	0	yes	dseq.sig	cdiff.sig	1
Ehd2	ENSMUSG00000074364	1154.22	108.732	0.0942041	-3.40807	1.21e-52	5.78e-51	XLOC_027360	XLOC_027360	chr7:15946961-15967535	p1GFPpos	p1GFPneg	OK	0.532001	5.71968	3.42643	-7.15051	8.64642e-13	2.13015e-11	yes	dseq.sig	cdiff.sig	1
Gsg1l	ENSMUSG00000046182	263.595	24.8311	0.0942019	-3.4081	2.16e-20	3.37e-19	XLOC_028187	XLOC_028187	chr7:125878412-126082411	p1GFPpos	p1GFPneg	OK	0.281667	4.21167	3.90233	-7.39525	1.4122e-13	3.81198e-12	yes	dseq.sig	cdiff.sig	1
Mxra8	ENSMUSG00000029070	3453.13	324.188	0.0938823	-3.413	4.06e-24	7.39e-23	XLOC_020967	XLOC_020967	chr4:155839249-155844128	p1GFPpos	p1GFPneg	OK	2.34243	27.6252	3.55991	-11.1488	0	0	yes	dseq.sig	cdiff.sig	1
Gucy2e	ENSMUSG00000020890	80.5031	7.55704	0.0938727	-3.41315	1.38e-07	9.69e-07	XLOC_004690	XLOC_004690	chr11:69218115-69237254	p1GFPpos	p1GFPneg	OK	0.0214226	0.266912	3.63916	-3.73568	0.000187207	0.00134327	yes	dseq.sig	cdiff.sig	1
Ifit2	ENSMUSG00000045932	393.938	36.7067	0.0931787	-3.42386	1.21e-27	2.54e-26	XLOC_015186	XLOC_015186	chr19:34550693-34576534	p1GFPpos	p1GFPneg	OK	0.168351	1.84498	3.45407	-6.20076	5.61903e-10	1.00506e-08	yes	dseq.sig	cdiff.sig	1
Neil3	ENSMUSG00000039396	610.883	56.9113	0.0931624	-3.42411	1.04e-15	1.3e-14	XLOC_029722	XLOC_029722	chr8:53586866-53639065	p1GFPpos	p1GFPneg	OK	0.363158	5.42592	3.9012	-6.30623	2.85918e-10	5.27335e-09	yes	dseq.sig	cdiff.sig	1
BC013712	ENSMUSG00000037731	113.256	10.5397	0.0930603	-3.42569	2.39e-11	2.28e-10	XLOC_021527	XLOC_021527	chr4:132782356-132796364	p1GFPpos	p1GFPneg	OK	0.0666154	0.578012	3.11717	-3.94964	7.82679e-05	0.000612194	yes	dseq.sig	cdiff.sig	1
Rgs5	ENSMUSG00000026678	4685.61	436.008	0.0930526	-3.42581	3.18e-85	3.65e-83	XLOC_000539	XLOC_000539	chr1:169655328-169695797	p1GFPpos	p1GFPneg	OK	1.93047	21.3693	3.46852	-11.6837	0	0	yes	dseq.sig	cdiff.sig	1
Crybb1	ENSMUSG00000029343	67.6611	6.27175	0.0926937	-3.43138	1.36e-06	8.73e-06	XLOC_022875	XLOC_022875	chr5:112255820-112269582	p1GFPpos	p1GFPneg	OK	0.0839379	1.51407	4.17297	-3.86146	0.000112712	0.000853835	yes	dseq.sig	cdiff.sig	1
Rbm43	ENSMUSG00000036249	822.599	76.0345	0.0924321	-3.43546	2.41e-43	8.85e-42	XLOC_017230	XLOC_017230	chr2:51924448-51935009	p1GFPpos	p1GFPneg	OK	0.631164	7.09837	3.4914	-6.45266	1.09905e-10	2.12806e-09	yes	dseq.sig	cdiff.sig	1
Rgs2	ENSMUSG00000026360	3716.83	343.42	0.0923958	-3.43603	6.54e-82	6.78e-80	XLOC_001138	XLOC_001138	chr1:143999337-144004149	p1GFPpos	p1GFPneg	OK	1.85832	21.4793	3.53088	-12.0739	0	0	yes	dseq.sig	cdiff.sig	1
Socs3	ENSMUSG00000053113	10132.6	934.537	0.0922306	-3.43861	2.11e-32	5.41e-31	XLOC_005206	XLOC_005206	chr11:117966077-117970231	p1GFPpos	p1GFPneg	OK	6.82731	73.2555	3.42355	-12.9929	0	0	yes	dseq.sig	cdiff.sig	1
Slc1a1	ENSMUSG00000024935	63.7196	5.86115	0.0919835	-3.44248	2.37e-07	1.63e-06	XLOC_015157	XLOC_015157	chr19:28835142-28913960	p1GFPpos	p1GFPneg	OK	0.027829	0.400315	3.84647	-3.90809	9.30292e-05	0.000717239	yes	dseq.sig	cdiff.sig	1
Tbc1d2b	ENSMUSG00000037410	4958.66	456.109	0.0919823	-3.4425	3.54e-86	4.13e-84	XLOC_031764	XLOC_031764	chr9:90201970-90270769	p1GFPpos	p1GFPneg	OK	1.24516	14.3949	3.53116	-12.2944	0	0	yes	dseq.sig	cdiff.sig	1
Drp2	ENSMUSG00000000223	2247	206.564	0.0919292	-3.44333	1.89e-62	1.22e-60	XLOC_032985	XLOC_032985	chrX:134404270-134459202	p1GFPpos	p1GFPneg	OK	0.480023	5.22753	3.44495	-9.04567	0	0	yes	dseq.sig	cdiff.sig	1
Atoh8	ENSMUSG00000037621	197.542	18.1473	0.0918655	-3.44433	6.51e-16	8.25e-15	XLOC_025286	XLOC_025286	chr6:72206169-72235577	p1GFPpos	p1GFPneg	OK	0.16986	2.23518	3.71797	-3.73408	0.000188405	0.00135064	yes	dseq.sig	cdiff.sig	1
Itgb2	ENSMUSG00000000290	104.122	9.56233	0.0918375	-3.44477	7.67e-10	6.59e-09	XLOC_002140	XLOC_002140	chr10:77530347-77565765	p1GFPpos	p1GFPneg	OK	0.0529719	0.625721	3.56222	-4.20648	2.59376e-05	0.000223942	yes	dseq.sig	cdiff.sig	1
Ankrd44	ENSMUSG00000052331	2983.37	273.603	0.0917095	-3.44678	2.86e-24	5.23e-23	XLOC_000838	XLOC_000838	chr1:54645259-54926387	p1GFPpos	p1GFPneg	OK	0.762484	8.71081	3.51403	-10.4457	0	0	yes	dseq.sig	cdiff.sig	1
Dlk1	ENSMUSG00000040856	218.445	19.9993	0.091553	-3.44925	1.39e-13	1.55e-12	XLOC_006177	XLOC_006177	chr12:109452822-109463336	p1GFPpos	p1GFPneg	OK	0.0800888	0.990763	3.62887	-4.45592	8.35351e-06	7.91596e-05	yes	dseq.sig	cdiff.sig	1
Cd14	ENSMUSG00000051439	149.479	13.6755	0.0914877	-3.45028	6.9e-14	7.8e-13	XLOC_014433	XLOC_014433	chr18:36725066-36726654	p1GFPpos	p1GFPneg	OK	0.180341	1.88241	3.38378	-4.99367	5.92434e-07	6.93709e-06	yes	dseq.sig	cdiff.sig	1
Adcy7	ENSMUSG00000031659	2582.4	235.818	0.0913176	-3.45296	3.27e-74	2.81e-72	XLOC_029280	XLOC_029280	chr8:88272127-88362191	p1GFPpos	p1GFPneg	OK	1.21898	7.13856	2.54996	-7.34712	2.02505e-13	5.33855e-12	yes	dseq.sig	cdiff.sig	1
Slc38a3	ENSMUSG00000010064	2476.5	226	0.0912577	-3.45391	2.1e-16	2.73e-15	XLOC_031848	XLOC_031848	chr9:107651154-107668968	p1GFPpos	p1GFPneg	OK	1.59021	17.6333	3.47101	-9.28225	0	0	yes	dseq.sig	cdiff.sig	1
Kif14	ENSMUSG00000041498	398.163	36.244	0.0910282	-3.45754	3.48e-28	7.48e-27	XLOC_000440	XLOC_000440	chr1:136466236-136531511	p1GFPpos	p1GFPneg	OK	0.0601952	0.730331	3.60083	-6.32604	2.51536e-10	4.66463e-09	yes	dseq.sig	cdiff.sig	1
Aim2	ENSMUSG00000037860	101.372	9.20233	0.090778	-3.46151	8.67e-08	6.21e-07	XLOC_000582	XLOC_000582	chr1:173419368-173466036	p1GFPpos	p1GFPneg	OK	0.0534727	0.639773	3.58069	-3.37826	0.000729459	0.00452215	yes	dseq.sig	cdiff.sig	1
Dscc1	ENSMUSG00000022422	249.774	22.6711	0.0907666	-3.46169	7.82e-15	9.37e-14	XLOC_010546	XLOC_010546	chr15:55076100-55090550	p1GFPpos	p1GFPneg	OK	0.170486	2.28376	3.74368	-4.1405	3.46556e-05	0.000293125	yes	dseq.sig	cdiff.sig	1
Greb1l	ENSMUSG00000042942	1013.49	91.9712	0.090747	-3.46201	1.92e-12	1.98e-11	XLOC_014035	XLOC_014035	chr18:10325178-10564225	p1GFPpos	p1GFPneg	OK	0.176633	1.97838	3.48549	-6.89704	5.30975e-12	1.20307e-10	yes	dseq.sig	cdiff.sig	1
Arhgap25	ENSMUSG00000030047	108.848	9.87028	0.0906796	-3.46308	9.32e-09	7.3e-08	XLOC_025361	XLOC_025361	chr6:87459132-87533235	p1GFPpos	p1GFPneg	OK	0.0512206	0.625539	3.6103	-3.87692	0.000105785	0.000807183	yes	dseq.sig	cdiff.sig	1
Alx4	ENSMUSG00000040310	82.3047	7.45439	0.0905706	-3.46481	6.45e-08	4.68e-07	XLOC_016464	XLOC_016464	chr2:93642433-93681339	p1GFPpos	p1GFPneg	OK	0.0190551	0.275432	3.85345	-3.93453	8.33606e-05	0.000648391	yes	dseq.sig	cdiff.sig	1
Nxph4	ENSMUSG00000040258	42.6218	3.85587	0.090467	-3.46647	5.26e-05	0.00028144	XLOC_002979	XLOC_002979	chr10:127525472-127534559	p1GFPpos	p1GFPneg	OK	0.0470073	0.537921	3.51644	-3.31494	0.000916612	0.0055659	yes	dseq.sig	cdiff.sig	1
Ndp	ENSMUSG00000040138	714.332	64.4683	0.0902499	-3.46993	1.57e-41	5.48e-40	XLOC_033179	XLOC_033179	chrX:16885498-16911764	p1GFPpos	p1GFPneg	OK	0.63871	7.64456	3.5812	-6.90284	5.09726e-12	1.15714e-10	yes	dseq.sig	cdiff.sig	1
Lynx1	ENSMUSG00000022594	145.146	13.0582	0.089966	-3.47448	4.27e-13	4.58e-12	XLOC_010611	XLOC_010611	chr15:74747855-74752979	p1GFPpos	p1GFPneg	OK	0.279596	2.32455	3.05553	-6.54286	6.03517e-11	1.20602e-09	yes	dseq.sig	cdiff.sig	1
Mybpc1	ENSMUSG00000020061	14962.2	1341.07	0.0896302	-3.47987	5.72e-07	3.81e-06	XLOC_002843	XLOC_002843	chr10:88518278-88605294	p1GFPpos	p1GFPneg	OK	7.47718	74.3078	3.31295	-11.9833	0	0	yes	dseq.sig	cdiff.sig	1
Fat4	ENSMUSG00000046743	12726	1139.92	0.0895742	-3.48077	3.99e-101	6.83e-99	XLOC_018688	XLOC_018688	chr3:38885673-39012068	p1GFPpos	p1GFPneg	OK	1.24192	14.3314	3.52854	-15.5612	0	0	yes	dseq.sig	cdiff.sig	1
Ube2c	ENSMUSG00000001403	534.933	47.8622	0.0894733	-3.4824	6.16e-34	1.67e-32	XLOC_016885	XLOC_016885	chr2:164746014-164772902	p1GFPpos	p1GFPneg	OK	0.808702	12.0495	3.89722	-3.86333	0.000111852	0.000848559	yes	dseq.sig	cdiff.sig	1
Mtap1a	ENSMUSG00000027254	4149.67	371.024	0.0894104	-3.48341	0.000106278	0.000545069	XLOC_016581	XLOC_016581	chr2:121171205-121355654	p1GFPpos	p1GFPneg	OK	0.478783	6.17839	3.68979	-4.26209	2.02527e-05	0.000178501	yes	dseq.sig	cdiff.sig	1
Sgol2	ENSMUSG00000026039	181.856	16.1941	0.0890491	-3.48925	1.65e-15	2.04e-14	XLOC_000136	XLOC_000136	chr1:57985339-58026277	p1GFPpos	p1GFPneg	OK	0.194351	2.14404	3.46359	-6.24822	4.15146e-10	7.50493e-09	yes	dseq.sig	cdiff.sig	1
Tbxas1	ENSMUSG00000029925	185.9	16.502	0.0887682	-3.49381	3.96e-05	0.000215602	XLOC_024478	XLOC_024478	chr6:38918985-39084579	p1GFPpos	p1GFPneg	OK	0.0917493	1.43011	3.96228	-3.52709	0.000420155	0.00277992	yes	dseq.sig	cdiff.sig	1
Cdc25c	ENSMUSG00000044201	274.813	24.3685	0.0886728	-3.49536	1.5e-21	2.45e-20	XLOC_014415	XLOC_014415	chr18:34732992-34751957	p1GFPpos	p1GFPneg	OK	0.222819	2.67795	3.58718	-4.77394	1.80654e-06	1.9426e-05	yes	dseq.sig	cdiff.sig	1
Maob	ENSMUSG00000040147	523.07	46.3196	0.0885534	-3.49731	1.66e-33	4.42e-32	XLOC_033178	XLOC_033178	chrX:16709280-16817366	p1GFPpos	p1GFPneg	OK	0.335641	4.07876	3.60314	-7.25269	4.08562e-13	1.04342e-11	yes	dseq.sig	cdiff.sig	1
Cep55	ENSMUSG00000024989	311.97	27.5043	0.0881633	-3.50368	7.35e-24	1.32e-22	XLOC_015204	XLOC_015204	chr19:38055024-38074425	p1GFPpos	p1GFPneg	OK	0.152356	2.20122	3.85278	-5.01178	5.393e-07	6.35259e-06	yes	dseq.sig	cdiff.sig	1
Sepp1	ENSMUSG00000064373	15411.6	1358.19	0.0881281	-3.50425	3.79e-14	4.34e-13	XLOC_010004	XLOC_010004	chr15:3270766-3303526	p1GFPpos	p1GFPneg	OK	11.7447	138.456	3.55934	-16.069	0	0	yes	dseq.sig	cdiff.sig	1
Cacna1c	ENSMUSG00000051331	2403.75	211.761	0.0880957	-3.50478	1.27e-26	2.57e-25	XLOC_025472	XLOC_025472	chr6:118587062-119221614	p1GFPpos	p1GFPneg	OK	0.374273	4.87847	3.70427	-7.85236	3.9968e-15	1.23823e-13	yes	dseq.sig	cdiff.sig	1
Kcna4	ENSMUSG00000042604	141.637	12.4409	0.0878362	-3.50904	1.32e-08	1.02e-07	XLOC_016495	XLOC_016495	chr2:107290588-107298504	p1GFPpos	p1GFPneg	OK	0.0478403	0.559119	3.54686	-5.06359	4.11431e-07	4.94719e-06	yes	dseq.sig	cdiff.sig	1
Kcnab1	ENSMUSG00000027827	739.071	64.8804	0.0877864	-3.50986	9.93e-31	2.36e-29	XLOC_018751	XLOC_018751	chr3:65109642-65378219	p1GFPpos	p1GFPneg	OK	0.221538	3.80792	4.10337	-7.94028	1.9984e-15	6.32338e-14	yes	dseq.sig	cdiff.sig	1
Cdc42ep1	ENSMUSG00000049521	2223.07	194.692	0.087578	-3.51329	7.01e-55	3.61e-53	XLOC_010210	XLOC_010210	chr15:78842646-78855529	p1GFPpos	p1GFPneg	OK	1.35582	16.3773	3.59446	-10.777	0	0	yes	dseq.sig	cdiff.sig	1
Pf4	ENSMUSG00000029373	381.596	33.4161	0.0875693	-3.51343	7.88e-23	1.36e-21	XLOC_022759	XLOC_022759	chr5:90772434-90773383	p1GFPpos	p1GFPneg	OK	1.10707	15.2735	3.78621	-6.83503	8.19877e-12	1.8228e-10	yes	dseq.sig	cdiff.sig	1
Ddx60	ENSMUSG00000037921	97.5096	8.53438	0.0875235	-3.51419	1.45e-05	8.32e-05	XLOC_029125	XLOC_029125	chr8:61928072-62038231	p1GFPpos	p1GFPneg	OK	0.0244897	0.261797	3.4182	-3.71124	0.000206244	0.00146435	yes	dseq.sig	cdiff.sig	1
Lrfn2	ENSMUSG00000040490	316.742	27.7096	0.0874832	-3.51485	7.4e-08	5.33e-07	XLOC_012894	XLOC_012894	chr17:48932581-49097966	p1GFPpos	p1GFPneg	OK	0.121426	1.78839	3.88052	-6.13818	8.34748e-10	1.4562e-08	yes	dseq.sig	cdiff.sig	1
Met	ENSMUSG00000009376	3399.81	296.791	0.0872961	-3.51794	8.98e-37	2.68e-35	XLOC_024397	XLOC_024397	chr6:17463956-17573980	p1GFPpos	p1GFPneg	OK	0.776612	9.02878	3.53926	-11.0717	0	0	yes	dseq.sig	cdiff.sig	1
B3galt1	ENSMUSG00000034780	831.129	72.5401	0.0872789	-3.51822	4.27e-13	4.58e-12	XLOC_016263	XLOC_016263	chr2:67565857-68122913	p1GFPpos	p1GFPneg	OK	0.272526	5.32298	4.28777	-5.10228	3.35589e-07	4.10396e-06	yes	dseq.sig	cdiff.sig	1
Smad3	ENSMUSG00000032402	6116.1	532.351	0.0870409	-3.52216	4.11e-34	1.12e-32	XLOC_031660	XLOC_031660	chr9:63646766-63757994	p1GFPpos	p1GFPneg	OK	1.73992	21.0427	3.59623	-13.843	0	0	yes	dseq.sig	cdiff.sig	1
Alk	ENSMUSG00000055471	92.7646	8.07173	0.0870131	-3.52262	8.27e-10	7.08e-09	XLOC_013546	XLOC_013546	chr17:71867222-72604627	p1GFPpos	p1GFPneg	OK	0.0167021	0.292849	4.13206	-4.32101	1.55314e-05	0.000140387	yes	dseq.sig	cdiff.sig	1
Adap2	ENSMUSG00000020709	188.636	16.3994	0.0869368	-3.52389	3.24e-07	2.2e-06	XLOC_003967	XLOC_003967	chr11:80154052-80180622	p1GFPpos	p1GFPneg	OK	0.173651	2.333	3.74792	-5.19759	2.01888e-07	2.53563e-06	yes	dseq.sig	cdiff.sig	1
Abca8a	ENSMUSG00000041828	2701.19	234.477	0.0868048	-3.52608	9.82e-62	6.18e-60	XLOC_005134	XLOC_005134	chr11:110025633-110096083	p1GFPpos	p1GFPneg	OK	0.703257	7.97757	3.50383	-9.39457	0	0	yes	dseq.sig	cdiff.sig	1
Phf19	ENSMUSG00000026873	329.572	28.5323	0.0865737	-3.52993	1.93e-24	3.57e-23	XLOC_017183	XLOC_017183	chr2:34893754-34914004	p1GFPpos	p1GFPneg	OK	0.121135	1.45595	3.58727	-4.65521	3.23654e-06	3.32176e-05	yes	dseq.sig	cdiff.sig	1
Loxl1	ENSMUSG00000032334	5254.36	454.315	0.0864643	-3.53175	1.14e-71	9.17e-70	XLOC_031627	XLOC_031627	chr9:58287722-58313212	p1GFPpos	p1GFPneg	OK	2.45603	29.713	3.5967	-13.5283	0	0	yes	dseq.sig	cdiff.sig	1
Lix1l	ENSMUSG00000049288	2970.13	255.868	0.0861471	-3.53705	6.17e-80	6.09e-78	XLOC_018938	XLOC_018938	chr3:96600535-96664963	p1GFPpos	p1GFPneg	OK	3.61459	46.7422	3.69282	-10.6979	0	0	yes	dseq.sig	cdiff.sig	1
A230050P20Rik	ENSMUSG00000038884	480.904	41.1293	0.0855248	-3.54751	8.71e-35	2.43e-33	XLOC_030659	XLOC_030659	chr9:20868641-20879710	p1GFPpos	p1GFPneg	OK	0.449024	5.45692	3.60322	-5.95623	2.58119e-09	4.19576e-08	yes	dseq.sig	cdiff.sig	1
Cdca7	ENSMUSG00000055612	1784.26	152.484	0.0854604	-3.5486	5.34e-69	3.97e-67	XLOC_016297	XLOC_016297	chr2:72476218-72486890	p1GFPpos	p1GFPneg	OK	1.03629	13.104	3.6605	-10.1388	0	0	yes	dseq.sig	cdiff.sig	1
Gria3	ENSMUSG00000001986	5948.36	506.643	0.0851736	-3.55345	2.33e-26	4.66e-25	XLOC_032735	XLOC_032735	chrX:41400540-41678601	p1GFPpos	p1GFPneg	OK	1.71893	21.2128	3.62535	-11.8878	0	0	yes	dseq.sig	cdiff.sig	1
Synpo	ENSMUSG00000043079	3041.41	258.494	0.0849914	-3.55654	1.34e-64	9.13e-63	XLOC_014506	XLOC_014506	chr18:60593801-60648296	p1GFPpos	p1GFPneg	OK	0.778274	9.69091	3.63828	-10.2264	0	0	yes	dseq.sig	cdiff.sig	1
Gna15	ENSMUSG00000034792	89.2795	7.55704	0.0846448	-3.56243	1.59e-08	1.22e-07	XLOC_002811	XLOC_002811	chr10:81501788-81524291	p1GFPpos	p1GFPneg	OK	0.0478273	0.746489	3.96422	-3.52523	0.000423112	0.0027948	yes	dseq.sig	cdiff.sig	1
Cyth4	ENSMUSG00000018008	562.132	47.5528	0.0845938	-3.5633	4.8e-35	1.35e-33	XLOC_010209	XLOC_010209	chr15:78596972-78622024	p1GFPpos	p1GFPneg	OK	0.247342	3.33423	3.75278	-7.27595	3.43947e-13	8.85076e-12	yes	dseq.sig	cdiff.sig	1
Irf4	ENSMUSG00000021356	63.2377	5.34646	0.0845455	-3.56413	2.11e-06	1.33e-05	XLOC_007365	XLOC_007365	chr13:30749226-30766963	p1GFPpos	p1GFPneg	OK	0.019585	0.227895	3.54055	-3.20467	0.00135217	0.00782958	yes	dseq.sig	cdiff.sig	1
Lpar4	ENSMUSG00000049929	786.009	66.371	0.0844405	-3.56592	3.31e-46	1.31e-44	XLOC_032942	XLOC_032942	chrX:106920624-106933899	p1GFPpos	p1GFPneg	OK	0.30806	3.66983	3.57443	-8.05408	8.88178e-16	2.86392e-14	yes	dseq.sig	cdiff.sig	1
Hapln3	ENSMUSG00000030606	101.884	8.58499	0.0842627	-3.56896	2.52e-09	2.07e-08	XLOC_027829	XLOC_027829	chr7:79115156-79131358	p1GFPpos	p1GFPneg	OK	0.0671749	0.817497	3.60522	-3.14552	0.0016579	0.00935975	yes	dseq.sig	cdiff.sig	1
Fam129a	ENSMUSG00000026483	172.484	14.4461	0.0837537	-3.5777	1.91e-15	2.36e-14	XLOC_000466	XLOC_000466	chr1:151571226-151721939	p1GFPpos	p1GFPneg	OK	0.0322389	0.559564	4.11743	-4.45192	8.51046e-06	8.05217e-05	yes	dseq.sig	cdiff.sig	1
Gas2l3	ENSMUSG00000074802	7038.21	586.066	0.0832692	-3.58607	3.75e-31	9.11e-30	XLOC_002849	XLOC_002849	chr10:89408579-89443967	p1GFPpos	p1GFPneg	OK	1.76868	19.3679	3.45293	-13.2919	0	0	yes	dseq.sig	cdiff.sig	1
Foxd3	ENSMUSG00000067261	796.743	66.2163	0.0831087	-3.58886	8.49e-47	3.44e-45	XLOC_020538	XLOC_020538	chr4:99653587-99658671	p1GFPpos	p1GFPneg	OK	0.524655	6.75175	3.68582	-7.11073	1.15441e-12	2.80323e-11	yes	dseq.sig	cdiff.sig	1
Postn	ENSMUSG00000027750	12156.7	1009.3	0.0830239	-3.59033	2.79e-66	1.96e-64	XLOC_018714	XLOC_018714	chr3:54361000-54391041	p1GFPpos	p1GFPneg	OK	4.75743	58.9186	3.63047	-14.052	0	0	yes	dseq.sig	cdiff.sig	1
Slc45a3	ENSMUSG00000026435	85.6613	7.0944	0.0828192	-3.59389	1.17e-08	9.06e-08	XLOC_000393	XLOC_000393	chr1:131962966-131982964	p1GFPpos	p1GFPneg	OK	0.0374589	0.515962	3.78389	-3.89253	9.9203e-05	0.000759894	yes	dseq.sig	cdiff.sig	1
Gjc3	ENSMUSG00000056966	3476.96	287.22	0.0826065	-3.5976	4.69e-29	1.04e-27	XLOC_023774	XLOC_023774	chr5:137951704-137963440	p1GFPpos	p1GFPneg	OK	1.44494	18.297	3.66253	-11.3104	0	0	yes	dseq.sig	cdiff.sig	1
Man1c1	ENSMUSG00000037306	2327.65	192.274	0.0826045	-3.59764	8.43e-58	4.74e-56	XLOC_021557	XLOC_021557	chr4:134561689-134704290	p1GFPpos	p1GFPneg	OK	0.712412	9.07588	3.67125	-11.0948	0	0	yes	dseq.sig	cdiff.sig	1
Ankrd29	ENSMUSG00000057766	249.741	20.6152	0.0825464	-3.59865	4.36e-09	3.52e-08	XLOC_014353	XLOC_014353	chr18:12252356-12305720	p1GFPpos	p1GFPneg	OK	0.124652	1.54214	3.62895	-4.73058	2.23875e-06	2.36974e-05	yes	dseq.sig	cdiff.sig	1
Rai2	ENSMUSG00000043518	333.759	27.5043	0.0824077	-3.60108	7.15e-09	5.65e-08	XLOC_033100	XLOC_033100	chrX:161717035-161779494	p1GFPpos	p1GFPneg	OK	0.22678	2.92332	3.68824	-5.23708	1.63138e-07	2.0709e-06	yes	dseq.sig	cdiff.sig	1
Creb5	ENSMUSG00000053007	1737.76	142.868	0.0822141	-3.60447	4.89e-05	0.000262965	XLOC_024577	XLOC_024577	chr6:53287272-53700446	p1GFPpos	p1GFPneg	OK	0.801313	9.80988	3.6138	-9.85869	0	0	yes	dseq.sig	cdiff.sig	1
Pmp22	ENSMUSG00000018217	6674.85	548.725	0.0822079	-3.60458	6.56e-90	8.26e-88	XLOC_003783	XLOC_003783	chr11:63128932-63159682	p1GFPpos	p1GFPneg	OK	5.85282	72.9215	3.63914	-13.5817	0	0	yes	dseq.sig	cdiff.sig	1
Cdc42ep3	ENSMUSG00000036533	895.732	73.6201	0.0821899	-3.6049	6.83e-07	4.52e-06	XLOC_013565	XLOC_013565	chr17:79334024-79355091	p1GFPpos	p1GFPneg	OK	0.686197	8.67829	3.66071	-8.4089	0	0	yes	dseq.sig	cdiff.sig	1
Rrad	ENSMUSG00000031880	140.877	11.5676	0.0821116	-3.60627	9.13e-14	1.03e-12	XLOC_029939	XLOC_029939	chr8:104628065-104631326	p1GFPpos	p1GFPneg	OK	0.123975	1.56497	3.65801	-3.97784	6.95455e-05	0.000551616	yes	dseq.sig	cdiff.sig	1
Tcf19	ENSMUSG00000050410	783.897	64.3643	0.082108	-3.60633	5.74e-34	1.56e-32	XLOC_013327	XLOC_013327	chr17:35512734-35516824	p1GFPpos	p1GFPneg	OK	0.619748	8.34421	3.75102	-6.62556	3.45932e-11	7.1666e-10	yes	dseq.sig	cdiff.sig	1
Sgol1	ENSMUSG00000023940	305.109	24.9858	0.0818914	-3.61015	7.05e-25	1.33e-23	XLOC_013466	XLOC_013466	chr17:53674786-53689315	p1GFPpos	p1GFPneg	OK	0.122553	1.59743	3.70428	-5.95755	2.56042e-09	4.16486e-08	yes	dseq.sig	cdiff.sig	1
Arhgdib	ENSMUSG00000030220	417.656	33.9308	0.081241	-3.62165	6.57e-31	1.58e-29	XLOC_025627	XLOC_025627	chr6:136923684-136941888	p1GFPpos	p1GFPneg	OK	0.564326	7.13114	3.65953	-6.68282	2.3439e-11	4.92033e-10	yes	dseq.sig	cdiff.sig	1
Grik3	ENSMUSG00000001985	1896.26	154.024	0.0812249	-3.62193	2.09e-70	1.62e-68	XLOC_020710	XLOC_020710	chr4:125490830-125714174	p1GFPpos	p1GFPneg	OK	0.275556	3.68211	3.74012	-10.332	0	0	yes	dseq.sig	cdiff.sig	1
Hspa12a	ENSMUSG00000025092	5390.21	437.704	0.0812036	-3.62231	5.65e-27	1.16e-25	XLOC_015702	XLOC_015702	chr19:58795746-58971421	p1GFPpos	p1GFPneg	OK	1.62099	17.3373	3.41893	-10.9655	0	0	yes	dseq.sig	cdiff.sig	1
Aspa	ENSMUSG00000020774	214.673	17.4273	0.0811808	-3.62272	1.93e-17	2.65e-16	XLOC_004752	XLOC_004752	chr11:73303875-73326854	p1GFPpos	p1GFPneg	OK	0.149672	1.98954	3.73256	-4.88948	1.01102e-06	1.1383e-05	yes	dseq.sig	cdiff.sig	1
Fmod	ENSMUSG00000041559	504.598	40.9225	0.0810992	-3.62417	2.13e-35	6.03e-34	XLOC_000412	XLOC_000412	chr1:134037514-134048277	p1GFPpos	p1GFPneg	OK	0.240839	3.14995	3.70919	-7.34288	2.08944e-13	5.49608e-12	yes	dseq.sig	cdiff.sig	1
Adcyap1r1	ENSMUSG00000029778	361.929	29.3043	0.0809671	-3.62652	1.48e-28	3.22e-27	XLOC_024589	XLOC_024589	chr6:55451979-55501455	p1GFPpos	p1GFPneg	OK	0.101033	1.12734	3.48002	-5.78644	7.1893e-09	1.10425e-07	yes	dseq.sig	cdiff.sig	1
Slfn3	ENSMUSG00000018986	46.3598	3.75322	0.0809584	-3.62668	6.97e-06	4.16e-05	XLOC_003995	XLOC_003995	chr11:83191325-83218267	p1GFPpos	p1GFPneg	OK	0.0339709	0.481316	3.82461	-4.63297	3.60461e-06	3.66021e-05	yes	dseq.sig	cdiff.sig	1
Uba7	ENSMUSG00000032596	278.243	22.5179	0.0809289	-3.6272	5.6e-12	5.58e-11	XLOC_031167	XLOC_031167	chr9:107975558-108048901	p1GFPpos	p1GFPneg	OK	1.20294	8.02313	2.7376	-3.22426	0.00126298	0.00739607	yes	dseq.sig	cdiff.sig	1
6230427J02Rik	ENSMUSG00000042106	914.171	73.7213	0.0806428	-3.63231	1.68e-39	5.52e-38	XLOC_031852	XLOC_031852	chr9:107975558-108048901	p1GFPpos	p1GFPneg	OK	1.16629	15.5149	3.73365	-3.3635	0.000769606	0.00474991	yes	dseq.sig	cdiff.sig	1
Tmem35	ENSMUSG00000033578	538.489	43.3905	0.0805782	-3.63347	1.61e-37	4.9e-36	XLOC_032983	XLOC_032983	chrX:134295224-134305969	p1GFPpos	p1GFPneg	OK	0.439755	5.58174	3.66594	-7.42203	1.15241e-13	3.13213e-12	yes	dseq.sig	cdiff.sig	1
Pbk	ENSMUSG00000022033	486.538	39.1746	0.080517	-3.63456	1.82e-34	5.03e-33	XLOC_008972	XLOC_008972	chr14:65805910-65817822	p1GFPpos	p1GFPneg	OK	0.425695	5.76242	3.75878	-7.23863	4.53193e-13	1.15367e-11	yes	dseq.sig	cdiff.sig	1
Synpr	ENSMUSG00000056296	189.74	15.2688	0.080472	-3.63537	0.00047932	0.00222354	XLOC_008695	XLOC_008695	chr14:13284779-13615469	p1GFPpos	p1GFPneg	OK	0.127881	1.49071	3.54313	-4.29668	1.73374e-05	0.000154822	yes	dseq.sig	cdiff.sig	1
Ildr2	ENSMUSG00000040612	596.217	47.8637	0.080279	-3.63883	6.88e-41	2.36e-39	XLOC_000532	XLOC_000532	chr1:166254138-166316832	p1GFPpos	p1GFPneg	OK	0.0960435	1.31682	3.77723	-6.73739	1.6126e-11	3.45557e-10	yes	dseq.sig	cdiff.sig	1
Tgfb1i1	ENSMUSG00000030782	1994.34	159.885	0.0801692	-3.64081	4.78e-73	3.97e-71	XLOC_027089	XLOC_027089	chr7:128246854-128256031	p1GFPpos	p1GFPneg	OK	0.901672	12.2029	3.75847	-9.00999	0	0	yes	dseq.sig	cdiff.sig	1
Fgf12	ENSMUSG00000022523	539.996	43.2358	0.0800668	-3.64265	2.86e-05	0.000158425	XLOC_011795	XLOC_011795	chr16:28157780-28753202	p1GFPpos	p1GFPneg	OK	0.255999	3.39041	3.72725	-5.93779	2.88893e-09	4.65449e-08	yes	dseq.sig	cdiff.sig	1
Thbd	ENSMUSG00000074743	503.789	40.2531	0.0799008	-3.64565	4.41e-34	1.2e-32	XLOC_017766	XLOC_017766	chr2:148404470-148408188	p1GFPpos	p1GFPneg	OK	0.200066	2.52239	3.65624	-7.26381	3.76366e-13	9.65353e-12	yes	dseq.sig	cdiff.sig	1
Pappa2	ENSMUSG00000073530	2206.49	174.847	0.0792421	-3.65759	0.000862095	0.00381916	XLOC_001190	XLOC_001190	chr1:158711730-158960814	p1GFPpos	p1GFPneg	OK	0.325775	4.45199	3.7725	-10.2018	0	0	yes	dseq.sig	cdiff.sig	1
Bhlhe41	ENSMUSG00000030256	734.442	58.0925	0.0790975	-3.66022	3.51e-44	1.33e-42	XLOC_025659	XLOC_025659	chr6:145861184-145865548	p1GFPpos	p1GFPneg	OK	0.371055	4.52237	3.60737	-5.82628	5.6678e-09	8.87819e-08	yes	dseq.sig	cdiff.sig	1
Shcbp1	ENSMUSG00000022322	363.85	28.7376	0.0789819	-3.66233	2.43e-27	5.07e-26	XLOC_029544	XLOC_029544	chr8:4735939-4779534	p1GFPpos	p1GFPneg	OK	0.222278	3.23152	3.86178	-4.63988	3.48605e-06	3.54916e-05	yes	dseq.sig	cdiff.sig	1
Btk	ENSMUSG00000031264	99.009	7.81439	0.078926	-3.66335	5.33e-10	4.63e-09	XLOC_033509	XLOC_033509	chrX:134542340-134583140	p1GFPpos	p1GFPneg	OK	0.0434906	0.682627	3.97232	-4.53346	5.80252e-06	5.65924e-05	yes	dseq.sig	cdiff.sig	1
Clec4a1	ENSMUSG00000049037	81.8334	6.37441	0.0778949	-3.68233	6.55e-08	4.75e-07	XLOC_024852	XLOC_024852	chr6:122921847-122934619	p1GFPpos	p1GFPneg	OK	0.0632389	1.0116	3.99968	-4.19297	2.7533e-05	0.000236853	yes	dseq.sig	cdiff.sig	1
Casp12	ENSMUSG00000025887	334.989	26.0644	0.0778065	-3.68397	3.89e-26	7.71e-25	XLOC_030595	XLOC_030595	chr9:5345475-5373034	p1GFPpos	p1GFPneg	OK	0.181404	2.03992	3.49124	-6.07691	1.2252e-09	2.08302e-08	yes	dseq.sig	cdiff.sig	1
Thy1	ENSMUSG00000032011	136.956	10.6423	0.0777059	-3.68583	0.000357346	0.00169223	XLOC_030816	XLOC_030816	chr9:44043383-44048579	p1GFPpos	p1GFPneg	OK	0.10715	1.49611	3.80351	-4.98533	6.18576e-07	7.21469e-06	yes	dseq.sig	cdiff.sig	1
L1cam	ENSMUSG00000031391	1596.06	123.898	0.0776273	-3.68729	0.000970517	0.0042618	XLOC_033370	XLOC_033370	chrX:73853779-73880834	p1GFPpos	p1GFPneg	OK	0.341317	5.52777	4.01752	-8.24855	2.22045e-16	7.48571e-15	yes	dseq.sig	cdiff.sig	1
Rarres1	ENSMUSG00000049404	145.735	11.3103	0.0776082	-3.68765	0.00115917	0.00501614	XLOC_019336	XLOC_019336	chr3:67478885-67515523	p1GFPpos	p1GFPneg	OK	0.161157	2.0463	3.66647	-4.56368	5.02648e-06	4.95952e-05	yes	dseq.sig	cdiff.sig	1
Alpl	ENSMUSG00000028766	713.609	55.214	0.0773728	-3.69203	2.1e-29	4.71e-28	XLOC_021586	XLOC_021586	chr4:137741731-137796377	p1GFPpos	p1GFPneg	OK	0.34276	5.21344	3.92696	-8.3093	0	0	yes	dseq.sig	cdiff.sig	1
Ccl12	ENSMUSG00000035352	139.249	10.745	0.0771639	-3.69593	6.03e-14	6.84e-13	XLOC_003980	XLOC_003980	chr11:82101844-82103399	p1GFPpos	p1GFPneg	OK	0.292522	5.20336	4.15282	-4.88648	1.02653e-06	1.15412e-05	yes	dseq.sig	cdiff.sig	1
Kitl	ENSMUSG00000019966	1235.88	95.0045	0.0768718	-3.7014	5.03e-19	7.42e-18	XLOC_002325	XLOC_002325	chr10:100015782-100100412	p1GFPpos	p1GFPneg	OK	0.351136	4.35405	3.63226	-8.43912	0	0	yes	dseq.sig	cdiff.sig	1
Baalc	ENSMUSG00000022296	379.839	29.1496	0.076742	-3.70384	1.6e-29	3.6e-28	XLOC_010090	XLOC_010090	chr15:38891155-38951264	p1GFPpos	p1GFPneg	OK	0.18885	3.06334	4.0198	-5.64679	1.63475e-08	2.3901e-07	yes	dseq.sig	cdiff.sig	1
Pde5a	ENSMUSG00000053965	2520.13	192.993	0.0765805	-3.70688	6.21e-81	6.29e-79	XLOC_019053	XLOC_019053	chr3:122729157-122859374	p1GFPpos	p1GFPneg	OK	0.96604	12.8623	3.73492	-13.3216	0	0	yes	dseq.sig	cdiff.sig	1
Cphx	ENSMUSG00000072678	180.097	13.7782	0.0765042	-3.70832	5.8e-06	3.49e-05	XLOC_008737	XLOC_008737	chr14:25942543-25956365	p1GFPpos	p1GFPneg	OK	0.0588267	0.680442	3.53193	-3.74814	0.000178153	0.00128609	yes	dseq.sig	cdiff.sig	1
Myo1g	ENSMUSG00000020437	81.992	6.27175	0.0764923	-3.70854	4.73e-08	3.48e-07	XLOC_004411	XLOC_004411	chr11:6506547-6521024	p1GFPpos	p1GFPneg	OK	0.0207732	0.349042	4.07061	-3.30296	0.000956717	0.00578128	yes	dseq.sig	cdiff.sig	1
Dact1	ENSMUSG00000044548	2392.27	182.917	0.0764617	-3.70912	4.9e-52	2.31e-50	XLOC_006003	XLOC_006003	chr12:71136847-71320107	p1GFPpos	p1GFPneg	OK	1.50286	20.5763	3.77519	-10.6806	0	0	yes	dseq.sig	cdiff.sig	1
Add2	ENSMUSG00000030000	332.292	25.2938	0.0761191	-3.7156	0.00244876	0.00992824	XLOC_024698	XLOC_024698	chr6:86028676-86124409	p1GFPpos	p1GFPneg	OK	0.126738	1.99612	3.97728	-5.4567	4.85078e-08	6.62996e-07	yes	dseq.sig	cdiff.sig	1
Gpr65	ENSMUSG00000021886	99.4909	7.55704	0.0759571	-3.71867	7.08e-10	6.1e-09	XLOC_006118	XLOC_006118	chr12:98268656-98276632	p1GFPpos	p1GFPneg	OK	0.0662514	0.971796	3.87463	-4.5542	5.25848e-06	5.1628e-05	yes	dseq.sig	cdiff.sig	1
Kcna6	ENSMUSG00000038077	2437.1	185.075	0.0759404	-3.71899	1.33e-12	1.39e-11	XLOC_025532	XLOC_025532	chr6:126708258-126740847	p1GFPpos	p1GFPneg	OK	0.545561	7.51732	3.78441	-11.0063	0	0	yes	dseq.sig	cdiff.sig	1
Rasgrp3	ENSMUSG00000071042	486.318	36.912	0.0759009	-3.71974	4.67e-13	5e-12	XLOC_012982	XLOC_012982	chr17:75435595-75529053	p1GFPpos	p1GFPneg	OK	0.131703	1.8299	3.7964	-6.46025	1.04533e-10	2.02905e-09	yes	dseq.sig	cdiff.sig	1
Sspn	ENSMUSG00000030255	1249.78	94.3886	0.0755242	-3.72692	8.46e-62	5.35e-60	XLOC_024988	XLOC_024988	chr6:145934146-145965225	p1GFPpos	p1GFPneg	OK	0.390792	5.45383	3.8028	-9.67174	0	0	yes	dseq.sig	cdiff.sig	1
Cenpi	ENSMUSG00000031262	393.669	29.7149	0.075482	-3.72772	4.57e-30	1.06e-28	XLOC_032984	XLOC_032984	chrX:134308161-134362936	p1GFPpos	p1GFPneg	OK	0.157917	1.93033	3.6116	-6.12456	9.09338e-10	1.56965e-08	yes	dseq.sig	cdiff.sig	1
Arhgap30	ENSMUSG00000048865	273.474	20.6152	0.0753828	-3.72962	3.53e-23	6.18e-22	XLOC_000557	XLOC_000557	chr1:171388959-171410270	p1GFPpos	p1GFPneg	OK	0.0663115	1.00993	3.92885	-4.91163	9.03227e-07	1.02965e-05	yes	dseq.sig	cdiff.sig	1
Th	ENSMUSG00000000214	66.1872	4.98646	0.0753388	-3.73046	0.000829183	0.00368542	XLOC_028347	XLOC_028347	chr7:142892754-142901377	p1GFPpos	p1GFPneg	OK	0.0468827	0.695354	3.89062	-3.4901	0.000482832	0.00313424	yes	dseq.sig	cdiff.sig	1
Scml4	ENSMUSG00000044770	141.781	10.6423	0.0750618	-3.73578	1.02e-14	1.21e-13	XLOC_002016	XLOC_002016	chr10:42860511-42963548	p1GFPpos	p1GFPneg	OK	0.0262681	0.473179	4.171	-3.78637	0.000152864	0.00112267	yes	dseq.sig	cdiff.sig	1
Top2a	ENSMUSG00000020914	5421.17	406.447	0.074974	-3.73747	4.66e-99	7.5e-97	XLOC_004971	XLOC_004971	chr11:98992883-99024207	p1GFPpos	p1GFPneg	OK	1.14239	16.6415	3.86465	-12.7258	0	0	yes	dseq.sig	cdiff.sig	1
Vav1	ENSMUSG00000034116	251.661	18.8673	0.0749711	-3.73752	1.67e-21	2.72e-20	XLOC_012936	XLOC_012936	chr17:57279099-57329236	p1GFPpos	p1GFPneg	OK	0.0711356	1.07565	3.91849	-5.86626	4.45732e-09	7.04726e-08	yes	dseq.sig	cdiff.sig	1
Gatm	ENSMUSG00000027199	1782.62	133.612	0.0749526	-3.73788	3.08e-70	2.36e-68	XLOC_017658	XLOC_017658	chr2:122594470-122611277	p1GFPpos	p1GFPneg	OK	1.06413	14.7602	3.79397	-9.3787	0	0	yes	dseq.sig	cdiff.sig	1
Cenpf	ENSMUSG00000026605	2035.99	151.813	0.0745649	-3.74536	8.67e-76	7.69e-74	XLOC_001358	XLOC_001358	chr1:189640517-189688086	p1GFPpos	p1GFPneg	OK	0.208066	2.86928	3.78557	-10.1885	0	0	yes	dseq.sig	cdiff.sig	1
Cd38	ENSMUSG00000029084	588.178	43.8011	0.0744691	-3.74721	9.34e-40	3.09e-38	XLOC_022636	XLOC_022636	chr5:43867716-43912374	p1GFPpos	p1GFPneg	OK	0.212511	3.58373	4.07585	-7.53048	5.06262e-14	1.42161e-12	yes	dseq.sig	cdiff.sig	1
Sod3	ENSMUSG00000072941	110.641	8.22499	0.0743397	-3.74972	2e-10	1.79e-09	XLOC_022647	XLOC_022647	chr5:52363803-52369738	p1GFPpos	p1GFPneg	OK	0.0689275	1.03288	3.90545	-4.77974	1.75519e-06	1.89599e-05	yes	dseq.sig	cdiff.sig	1
Lrp1	ENSMUSG00000040249	96233.9	7114.02	0.0739242	-3.75781	1.14e-29	2.6e-28	XLOC_002980	XLOC_002980	chr10:127538157-127621158	p1GFPpos	p1GFPneg	OK	7.72472	109.336	3.82314	-21.1697	0	0	yes	dseq.sig	cdiff.sig	1
She	ENSMUSG00000046280	406.151	29.9723	0.073796	-3.76031	3.89e-32	9.86e-31	XLOC_018845	XLOC_018845	chr3:89831369-89859083	p1GFPpos	p1GFPneg	OK	0.0866427	1.26887	3.87232	-5.49823	3.8363e-08	5.33257e-07	yes	dseq.sig	cdiff.sig	1
Smpdl3b	ENSMUSG00000028885	125.438	9.25437	0.0737762	-3.7607	1.24e-13	1.39e-12	XLOC_021526	XLOC_021526	chr4:132732965-132757171	p1GFPpos	p1GFPneg	OK	0.0702272	1.15708	4.04232	-4.8651	1.14397e-06	1.27352e-05	yes	dseq.sig	cdiff.sig	1
Lcp2	ENSMUSG00000002699	257.141	18.97	0.0737727	-3.76077	4.31e-18	6.11e-17	XLOC_003599	XLOC_003599	chr11:34047200-34092280	p1GFPpos	p1GFPneg	OK	0.0772528	1.26137	4.02926	-6.22189	4.91196e-10	8.81252e-09	yes	dseq.sig	cdiff.sig	1
Tgfbr3	ENSMUSG00000029287	5052.58	372.461	0.0737169	-3.76186	4.42e-16	5.62e-15	XLOC_023535	XLOC_023535	chr5:107106569-107289595	p1GFPpos	p1GFPneg	OK	1.06783	14.8968	3.80225	-13.76	0	0	yes	dseq.sig	cdiff.sig	1
C1ql3	ENSMUSG00000049630	509.552	37.5293	0.0736516	-3.76314	0.00106244	0.00463385	XLOC_017039	XLOC_017039	chr2:12923974-13010864	p1GFPpos	p1GFPneg	OK	0.472392	6.54214	3.79171	-7.60559	2.84217e-14	8.1549e-13	yes	dseq.sig	cdiff.sig	1
Fbln5	ENSMUSG00000021186	2570.45	189.238	0.0736207	-3.76374	8.75e-83	9.29e-81	XLOC_006589	XLOC_006589	chr12:101746564-101819055	p1GFPpos	p1GFPneg	OK	0.56032	7.97069	3.83038	-11.7535	0	0	yes	dseq.sig	cdiff.sig	1
Caly	ENSMUSG00000025468	99.9833	7.35174	0.0735297	-3.76553	0.00181008	0.00753637	XLOC_028291	XLOC_028291	chr7:140069877-140082548	p1GFPpos	p1GFPneg	OK	0.131285	2.10059	4.00002	-3.97106	7.15542e-05	0.000565655	yes	dseq.sig	cdiff.sig	1
Mgp	ENSMUSG00000030218	1528.63	112.228	0.0734173	-3.76774	1.68e-31	4.15e-30	XLOC_025625	XLOC_025625	chr6:136872434-136875805	p1GFPpos	p1GFPneg	OK	4.19294	61.0862	3.86481	-10.2408	0	0	yes	dseq.sig	cdiff.sig	1
Ptprc	ENSMUSG00000026395	275.955	20.2552	0.0734006	-3.76806	6.12e-23	1.06e-21	XLOC_001123	XLOC_001123	chr1:138062860-138175305	p1GFPpos	p1GFPneg	OK	0.067411	0.913279	3.76	-5.99703	2.00961e-09	3.33528e-08	yes	dseq.sig	cdiff.sig	1
Esco2	ENSMUSG00000022034	382.172	28.019	0.0733152	-3.76974	7.83e-31	1.87e-29	XLOC_009438	XLOC_009438	chr14:65818440-65833969	p1GFPpos	p1GFPneg	OK	0.189788	2.39628	3.65834	-4.34355	1.402e-05	0.000127699	yes	dseq.sig	cdiff.sig	1
Entpd1	ENSMUSG00000048120	735.473	53.8766	0.0732545	-3.77094	2.53e-36	7.43e-35	XLOC_015221	XLOC_015221	chr19:40659494-40742975	p1GFPpos	p1GFPneg	OK	0.239492	3.1064	3.69719	-6.795	1.08309e-11	2.3834e-10	yes	dseq.sig	cdiff.sig	1
Kank4	ENSMUSG00000035407	3797.93	277.565	0.0730832	-3.77432	2.12e-95	3.05e-93	XLOC_021300	XLOC_021300	chr4:98754762-98817587	p1GFPpos	p1GFPneg	OK	0.913975	12.8836	3.81724	-12.3855	0	0	yes	dseq.sig	cdiff.sig	1
Mst1r	ENSMUSG00000032584	802.101	58.4033	0.0728129	-3.77966	3.93e-51	1.8e-49	XLOC_031164	XLOC_031164	chr9:107906869-107920383	p1GFPpos	p1GFPneg	OK	0.19718	2.77723	3.81606	-6.36032	2.01335e-10	3.77205e-09	yes	dseq.sig	cdiff.sig	1
Fbp2	ENSMUSG00000021456	43.0738	3.13588	0.0728025	-3.77987	4.15e-05	0.000225273	XLOC_008009	XLOC_008009	chr13:62836884-62858370	p1GFPpos	p1GFPneg	OK	0.0335108	0.629732	4.23204	-3.25184	0.00114659	0.00680544	yes	dseq.sig	cdiff.sig	1
Basp1	ENSMUSG00000045763	5467.94	397.607	0.072716	-3.78158	3.43e-14	3.95e-13	XLOC_010473	XLOC_010473	chr15:25363276-25413764	p1GFPpos	p1GFPneg	OK	4.08004	62.6397	3.94042	-14.5475	0	0	yes	dseq.sig	cdiff.sig	1
Tex15	ENSMUSG00000009628	8800.81	639.44	0.0726569	-3.78276	2.6e-15	3.18e-14	XLOC_029053	XLOC_029053	chr8:33517323-33596150	p1GFPpos	p1GFPneg	OK	1.18548	16.5774	3.80567	-13.9626	0	0	yes	dseq.sig	cdiff.sig	1
Abcc3	ENSMUSG00000020865	310.882	22.5179	0.0724322	-3.78723	3.33e-26	6.63e-25	XLOC_004902	XLOC_004902	chr11:94343294-94393121	p1GFPpos	p1GFPneg	OK	0.0658081	1.07414	4.02878	-5.04466	4.54324e-07	5.41897e-06	yes	dseq.sig	cdiff.sig	1
Galntl4	ENSMUSG00000038296	1130.43	81.8436	0.0724003	-3.78786	2.31e-58	1.32e-56	XLOC_028129	XLOC_028129	chr7:111471654-111780057	p1GFPpos	p1GFPneg	OK	0.508494	7.71031	3.92249	-8.16186	2.22045e-16	7.48571e-15	yes	dseq.sig	cdiff.sig	1
Dock11	ENSMUSG00000031093	925.829	66.9869	0.0723534	-3.7888	9.08e-54	4.49e-52	XLOC_032693	XLOC_032693	chrX:35888831-36076562	p1GFPpos	p1GFPneg	OK	0.165067	2.40245	3.86338	-8.53818	0	0	yes	dseq.sig	cdiff.sig	1
Pip5k1b	ENSMUSG00000024867	3949.13	284.863	0.0721331	-3.79319	1.01e-12	1.06e-11	XLOC_015545	XLOC_015545	chr19:24294795-24555827	p1GFPpos	p1GFPneg	OK	1.78778	25.5743	3.83846	-11.2855	0	0	yes	dseq.sig	cdiff.sig	1
Col5a3	ENSMUSG00000004098	3020.1	217.051	0.0718688	-3.79849	2.91e-70	2.23e-68	XLOC_031359	XLOC_031359	chr9:20770049-20815034	p1GFPpos	p1GFPneg	OK	0.535292	7.77421	3.8603	-12.174	0	0	yes	dseq.sig	cdiff.sig	1
Abcc6	ENSMUSG00000030834	216.211	15.5261	0.07181	-3.79967	7.75e-09	6.1e-08	XLOC_027718	XLOC_027718	chr7:45971676-46030474	p1GFPpos	p1GFPneg	OK	0.0410417	0.657623	4.0021	-4.58507	4.53826e-06	4.5268e-05	yes	dseq.sig	cdiff.sig	1
Clec12a	ENSMUSG00000053063	66.6136	4.78116	0.0717746	-3.80038	1.28e-07	9.04e-07	XLOC_024911	XLOC_024911	chr6:129350243-129365303	p1GFPpos	p1GFPneg	OK	0.0367446	0.500077	3.76655	-3.74604	0.000179647	0.0012949	yes	dseq.sig	cdiff.sig	1
Slit2	ENSMUSG00000031558	7764.54	556.304	0.0716467	-3.80296	1.42e-28	3.1e-27	XLOC_022641	XLOC_022641	chr5:47983109-48307768	p1GFPpos	p1GFPneg	OK	1.40292	19.6426	3.80748	-14.6875	0	0	yes	dseq.sig	cdiff.sig	1
Cmklr1	ENSMUSG00000042190	386.099	27.6576	0.0716335	-3.80322	5.53e-29	1.22e-27	XLOC_023589	XLOC_023589	chr5:113611168-113661586	p1GFPpos	p1GFPneg	OK	0.144005	2.37168	4.04172	-5.57888	2.42075e-08	3.47077e-07	yes	dseq.sig	cdiff.sig	1
Epha5	ENSMUSG00000029245	2222.86	159.111	0.0715797	-3.80431	2.41e-78	2.28e-76	XLOC_023425	XLOC_023425	chr5:84054725-84417382	p1GFPpos	p1GFPneg	OK	0.405137	7.36921	4.18503	-8.8338	0	0	yes	dseq.sig	cdiff.sig	1
Cd163	ENSMUSG00000008845	256.385	18.1994	0.0709845	-3.81635	0.00028877	0.00138641	XLOC_024863	XLOC_024863	chr6:124304451-124330527	p1GFPpos	p1GFPneg	OK	0.114127	1.10397	3.27398	-4.14319	3.42514e-05	0.000290017	yes	dseq.sig	cdiff.sig	1
Eya2	ENSMUSG00000017897	1231.42	87.2956	0.0708903	-3.81827	1.17e-64	8.05e-63	XLOC_016894	XLOC_016894	chr2:165595141-165771716	p1GFPpos	p1GFPneg	OK	0.645629	9.74757	3.91626	-8.59232	0	0	yes	dseq.sig	cdiff.sig	1
Fam111a	ENSMUSG00000024691	532.195	37.684	0.0708086	-3.81993	2.48e-26	4.96e-25	XLOC_015086	XLOC_015086	chr19:12573524-12598226	p1GFPpos	p1GFPneg	OK	0.212444	3.02533	3.83194	-7.11727	1.1009e-12	2.68153e-11	yes	dseq.sig	cdiff.sig	1
Bub1b	ENSMUSG00000040084	927.606	65.4963	0.0706079	-3.82403	1.5e-54	7.63e-53	XLOC_016543	XLOC_016543	chr2:118598210-118641592	p1GFPpos	p1GFPneg	OK	0.31426	4.47258	3.83108	-7.67681	1.62093e-14	4.77217e-13	yes	dseq.sig	cdiff.sig	1
Bai3	ENSMUSG00000033569	758.221	53.3113	0.0703111	-3.8301	5.7e-48	2.37e-46	XLOC_000746	XLOC_000746	chr1:25067473-25830177	p1GFPpos	p1GFPneg	OK	0.163883	2.36	3.84805	-6.98208	2.90834e-12	6.7909e-11	yes	dseq.sig	cdiff.sig	1
Sash3	ENSMUSG00000031101	102.618	7.19705	0.0701341	-3.83374	2.86e-10	2.53e-09	XLOC_032744	XLOC_032744	chrX:48146467-48161566	p1GFPpos	p1GFPneg	OK	0.0415364	0.696956	4.06862	-4.0539	5.03716e-05	0.0004118	yes	dseq.sig	cdiff.sig	1
Hpse	ENSMUSG00000035273	700.413	49.0463	0.0700248	-3.83599	9.63e-07	6.3e-06	XLOC_023502	XLOC_023502	chr5:100679485-100719683	p1GFPpos	p1GFPneg	OK	0.255481	3.9722	3.95865	-8.1076	4.44089e-16	1.46791e-14	yes	dseq.sig	cdiff.sig	1
Cd40	ENSMUSG00000017652	205.301	14.3435	0.0698656	-3.83927	2.8e-19	4.16e-18	XLOC_016892	XLOC_016892	chr2:165055635-165071654	p1GFPpos	p1GFPneg	OK	0.107688	1.94099	4.17187	-5.17715	2.25306e-07	2.80892e-06	yes	dseq.sig	cdiff.sig	1
Lrrn3	ENSMUSG00000036295	4823.19	336.788	0.0698267	-3.84008	1.45e-102	2.59e-100	XLOC_006392	XLOC_006392	chr12:41451667-41485751	p1GFPpos	p1GFPneg	OK	1.77116	25.8875	3.86949	-13.6793	0	0	yes	dseq.sig	cdiff.sig	1
Cldn11	ENSMUSG00000037625	3291.21	228.983	0.0695741	-3.84531	7.9e-63	5.16e-61	XLOC_018653	XLOC_018653	chr3:31149919-31164326	p1GFPpos	p1GFPneg	OK	2.39043	35.7575	3.9029	-12.6816	0	0	yes	dseq.sig	cdiff.sig	1
Npr3	ENSMUSG00000022206	2419.08	168.215	0.069537	-3.84608	1e-85	1.15e-83	XLOC_010452	XLOC_010452	chr15:11839891-11907365	p1GFPpos	p1GFPneg	OK	0.450809	6.5234	3.85504	-10.1106	0	0	yes	dseq.sig	cdiff.sig	1
Cd86	ENSMUSG00000022901	93.221	6.47706	0.0694807	-3.84724	6.36e-09	5.06e-08	XLOC_011853	XLOC_011853	chr16:36603868-36666077	p1GFPpos	p1GFPneg	OK	0.0448117	0.652084	3.86311	-3.71718	0.000201458	0.00143423	yes	dseq.sig	cdiff.sig	1
Mcm10	ENSMUSG00000026669	493.657	34.2387	0.0693574	-3.84981	1.72e-36	5.09e-35	XLOC_017019	XLOC_017019	chr2:4989716-5012791	p1GFPpos	p1GFPneg	OK	0.13196	2.01437	3.93215	-4.50377	6.67591e-06	6.4474e-05	yes	dseq.sig	cdiff.sig	1
Aurkb	ENSMUSG00000020897	783.66	54.3393	0.0693404	-3.85016	3.55e-48	1.49e-46	XLOC_003810	XLOC_003810	chr11:69045642-69052507	p1GFPpos	p1GFPneg	OK	0.445201	6.81954	3.93715	-6.7606	1.37423e-11	2.98254e-10	yes	dseq.sig	cdiff.sig	1
Hpca	ENSMUSG00000028785	504.99	35.0108	0.0693296	-3.85039	1.18e-38	3.74e-37	XLOC_021484	XLOC_021484	chr4:129105529-129126104	p1GFPpos	p1GFPneg	OK	0.300776	4.98143	4.0498	-5.64694	1.63333e-08	2.38951e-07	yes	dseq.sig	cdiff.sig	1
Ankrd55	ENSMUSG00000049985	178.456	12.3382	0.0691387	-3.85436	9.37e-17	1.24e-15	XLOC_007667	XLOC_007667	chr13:112288450-112384002	p1GFPpos	p1GFPneg	OK	0.148535	1.80892	3.60625	-3.56189	0.000368199	0.00246994	yes	dseq.sig	cdiff.sig	1
Rbms3	ENSMUSG00000039607	2361.45	162.967	0.0690114	-3.85702	1.03e-79	1.01e-77	XLOC_031909	XLOC_031909	chr9:116572581-117629913	p1GFPpos	p1GFPneg	OK	1.09985	14.5514	3.72578	-12.6182	0	0	yes	dseq.sig	cdiff.sig	1
Apbb1ip	ENSMUSG00000026786	175.958	12.1329	0.0689533	-3.85824	2.92e-17	3.97e-16	XLOC_016037	XLOC_016037	chr2:22774320-22875654	p1GFPpos	p1GFPneg	OK	0.0734619	1.33826	4.18722	-5.2202	1.78733e-07	2.25558e-06	yes	dseq.sig	cdiff.sig	1
Melk	ENSMUSG00000035683	428.453	29.5096	0.0688749	-3.85988	6.69e-34	1.82e-32	XLOC_020381	XLOC_020381	chr4:44300916-44364675	p1GFPpos	p1GFPneg	OK	0.191923	2.63421	3.77877	-5.34041	9.27353e-08	1.2176e-06	yes	dseq.sig	cdiff.sig	1
Slc25a45	ENSMUSG00000024818	214.311	14.7541	0.0688443	-3.86052	6.79e-19	9.96e-18	XLOC_014992	XLOC_014992	chr19:5877783-5885769	p1GFPpos	p1GFPneg	OK	0.10616	1.58195	3.89738	-4.0902	4.30993e-05	0.000356403	yes	dseq.sig	cdiff.sig	1
Trim63	ENSMUSG00000028834	110.769	7.55704	0.0682233	-3.87359	3.49e-11	3.29e-10	XLOC_020787	XLOC_020787	chr4:134314977-134329629	p1GFPpos	p1GFPneg	OK	0.0855016	1.13472	3.73024	-3.60997	0.000306235	0.00208856	yes	dseq.sig	cdiff.sig	1
Fxyd6	ENSMUSG00000066705	3602.51	245.328	0.0680993	-3.87622	2.24e-96	3.31e-94	XLOC_030837	XLOC_030837	chr9:45370048-45396161	p1GFPpos	p1GFPneg	OK	2.44895	37.1425	3.92284	-12.8526	0	0	yes	dseq.sig	cdiff.sig	1
Dusp15	ENSMUSG00000042662	519.028	35.2667	0.0679476	-3.87943	1.13e-37	3.47e-36	XLOC_017806	XLOC_017806	chr2:152940762-152951696	p1GFPpos	p1GFPneg	OK	0.2391	3.91723	4.03415	-3.82024	0.000133322	0.000993624	yes	dseq.sig	cdiff.sig	1
Lepr	ENSMUSG00000057722	873.225	59.3272	0.0679403	-3.87959	3.14e-54	1.58e-52	XLOC_020550	XLOC_020550	chr4:101717406-101815354	p1GFPpos	p1GFPneg	OK	0.146238	2.94837	4.33353	-7.63298	2.28706e-14	6.62632e-13	yes	dseq.sig	cdiff.sig	1
Elf4	ENSMUSG00000031103	304.306	20.6673	0.0679162	-3.8801	3.55e-27	7.33e-26	XLOC_033254	XLOC_033254	chrX:48410909-48463132	p1GFPpos	p1GFPneg	OK	0.0579708	0.947632	4.03093	-6.1787	6.463e-10	1.14565e-08	yes	dseq.sig	cdiff.sig	1
Rac2	ENSMUSG00000033220	275.518	18.662	0.0677343	-3.88397	1.99e-24	3.68e-23	XLOC_010683	XLOC_010683	chr15:78559168-78572803	p1GFPpos	p1GFPneg	OK	0.140335	1.75642	3.64569	-5.07607	3.85328e-07	4.67493e-06	yes	dseq.sig	cdiff.sig	1
Nuf2	ENSMUSG00000026683	523.739	35.3708	0.0675352	-3.88822	8.02e-40	2.67e-38	XLOC_001246	XLOC_001246	chr1:169497933-169531479	p1GFPpos	p1GFPneg	OK	0.249355	3.88064	3.96002	-7.08574	1.38312e-12	3.33129e-11	yes	dseq.sig	cdiff.sig	1
Meox1	ENSMUSG00000001493	255.787	17.2741	0.0675331	-3.88826	9.79e-24	1.75e-22	XLOC_005057	XLOC_005057	chr11:101877509-101894354	p1GFPpos	p1GFPneg	OK	0.143751	2.11378	3.87818	-4.50214	6.72729e-06	6.48908e-05	yes	dseq.sig	cdiff.sig	1
Adh1	ENSMUSG00000074207	80.8308	5.44911	0.0674138	-3.89081	1.9e-08	1.44e-07	XLOC_019107	XLOC_019107	chr3:138277644-138290691	p1GFPpos	p1GFPneg	OK	0.0803373	1.50599	4.2285	-4.60296	4.16531e-06	4.196e-05	yes	dseq.sig	cdiff.sig	1
Iigp1	ENSMUSG00000054072	799.065	53.826	0.0673613	-3.89194	4.48e-51	2.05e-49	XLOC_014223	XLOC_014223	chr18:60376028-60392629	p1GFPpos	p1GFPneg	OK	0.315809	4.97317	3.97704	-8.33587	0	0	yes	dseq.sig	cdiff.sig	1
Ccdc88b	ENSMUSG00000047810	180.183	12.1329	0.0673367	-3.89246	1.1e-17	1.53e-16	XLOC_015413	XLOC_015413	chr19:6844484-6858211	p1GFPpos	p1GFPneg	OK	0.0229628	0.520871	4.50356	-5.29843	1.16805e-07	1.5086e-06	yes	dseq.sig	cdiff.sig	1
Fli1	ENSMUSG00000016087	2291.03	154.024	0.067229	-3.89477	8.72e-84	9.4e-82	XLOC_031414	XLOC_031414	chr9:32419955-32549751	p1GFPpos	p1GFPneg	OK	0.820439	13.2185	4.01001	-9.90889	0	0	yes	dseq.sig	cdiff.sig	1
Capn6	ENSMUSG00000067276	8422.99	565.046	0.0670838	-3.89789	1.56e-113	3.38e-111	XLOC_033553	XLOC_033553	chrX:143802236-143827412	p1GFPpos	p1GFPneg	OK	2.68455	42.2209	3.9752	-15.9344	0	0	yes	dseq.sig	cdiff.sig	1
Ppapdc1a	ENSMUSG00000070366	441.552	29.6123	0.0670641	-3.89832	1.31e-15	1.63e-14	XLOC_027095	XLOC_027095	chr7:129257018-129391724	p1GFPpos	p1GFPneg	OK	0.559266	8.75837	3.96906	-6.15937	7.30353e-10	1.28271e-08	yes	dseq.sig	cdiff.sig	1
Csf2rb	ENSMUSG00000071713	119.158	7.96908	0.0668783	-3.90232	8.71e-06	5.13e-05	XLOC_010206	XLOC_010206	chr15:78325989-78351001	p1GFPpos	p1GFPneg	OK	0.0287764	0.541375	4.23367	-5.03788	4.70714e-07	5.60599e-06	yes	dseq.sig	cdiff.sig	1
Gfap	ENSMUSG00000020932	143.165	9.56233	0.0667925	-3.90417	4.6e-12	4.62e-11	XLOC_005079	XLOC_005079	chr11:102887335-102901748	p1GFPpos	p1GFPneg	OK	0.065308	1.43197	4.45459	-4.52351	6.08217e-06	5.91496e-05	yes	dseq.sig	cdiff.sig	1
Ucma	ENSMUSG00000026668	131.58	8.73968	0.0664212	-3.91221	2.87e-08	2.15e-07	XLOC_015968	XLOC_015968	chr2:4976121-4985748	p1GFPpos	p1GFPneg	OK	0.200418	3.19228	3.99351	-4.73786	2.15987e-06	2.29238e-05	yes	dseq.sig	cdiff.sig	1
Soat1	ENSMUSG00000026600	1844.04	122.304	0.0663237	-3.91433	3.21e-77	2.95e-75	XLOC_001182	XLOC_001182	chr1:156419241-156474460	p1GFPpos	p1GFPneg	OK	0.553972	7.9867	3.84971	-8.23134	2.22045e-16	7.48571e-15	yes	dseq.sig	cdiff.sig	1
3425401B19Rik	ENSMUSG00000071540	68.3808	4.52382	0.0661562	-3.91798	1.78e-07	1.24e-06	XLOC_009210	XLOC_009210	chr14:32659118-32685272	p1GFPpos	p1GFPneg	OK	0.0141503	0.237363	4.06819	-4.38983	1.13441e-05	0.000105186	yes	dseq.sig	cdiff.sig	1
Psrc1	ENSMUSG00000068744	439.379	28.9949	0.0659906	-3.92159	1.77e-34	4.9e-33	XLOC_019015	XLOC_019015	chr3:108383803-108388231	p1GFPpos	p1GFPneg	OK	0.259723	4.02947	3.95555	-6.67496	2.47296e-11	5.18664e-10	yes	dseq.sig	cdiff.sig	1
Cfh	ENSMUSG00000026365	890.359	58.6072	0.0658243	-3.92524	1.44e-54	7.37e-53	XLOC_001132	XLOC_001132	chr1:140085854-140183411	p1GFPpos	p1GFPneg	OK	0.276872	4.14448	3.9039	-9.12993	0	0	yes	dseq.sig	cdiff.sig	1
Tll1	ENSMUSG00000053626	209.406	13.7782	0.0657967	-3.92584	1.7e-12	1.75e-11	XLOC_029737	XLOC_029737	chr8:64013158-64205993	p1GFPpos	p1GFPneg	OK	0.0464311	0.764421	4.04121	-5.81921	5.91248e-09	9.20669e-08	yes	dseq.sig	cdiff.sig	1
Kcna1	ENSMUSG00000047976	2200.07	144.356	0.0656141	-3.92985	3.35e-60	2.02e-58	XLOC_025531	XLOC_025531	chr6:126636462-126645801	p1GFPpos	p1GFPneg	OK	0.286774	4.46268	3.95992	-11.4522	0	0	yes	dseq.sig	cdiff.sig	1
Spp1	ENSMUSG00000029304	3463.75	227.227	0.0656016	-3.93012	0.00225306	0.00920651	XLOC_022818	XLOC_022818	chr5:104435110-104441053	p1GFPpos	p1GFPneg	OK	2.91374	50.8934	4.12654	-11.4799	0	0	yes	dseq.sig	cdiff.sig	1
Nkain4	ENSMUSG00000027574	399.969	26.219	0.0655527	-3.9312	1.62e-32	4.15e-31	XLOC_018000	XLOC_018000	chr2:180934771-180954699	p1GFPpos	p1GFPneg	OK	0.550553	10.0947	4.19658	-7.28643	3.1819e-13	8.20577e-12	yes	dseq.sig	cdiff.sig	1
Inpp5d	ENSMUSG00000026288	544.785	35.6281	0.0653985	-3.9346	1.51e-14	1.78e-13	XLOC_000277	XLOC_000277	chr1:87620311-87720556	p1GFPpos	p1GFPneg	OK	0.115113	1.7913	3.95988	-7.31548	2.56462e-13	6.67927e-12	yes	dseq.sig	cdiff.sig	1
Ggta1	ENSMUSG00000035778	1921.55	125.491	0.0653075	-3.93661	1.08e-30	2.57e-29	XLOC_017191	XLOC_017191	chr2:35400178-35462417	p1GFPpos	p1GFPneg	OK	0.623746	9.96717	3.99815	-8.82202	0	0	yes	dseq.sig	cdiff.sig	1
Abcg4	ENSMUSG00000032131	1060.19	68.9416	0.0650273	-3.94281	2.05e-62	1.32e-60	XLOC_031507	XLOC_031507	chr9:44273186-44288510	p1GFPpos	p1GFPneg	OK	0.304549	4.83362	3.98835	-7.94846	1.9984e-15	6.32338e-14	yes	dseq.sig	cdiff.sig	1
Sncaip	ENSMUSG00000024534	5755.94	374.264	0.0650222	-3.94292	7.43e-13	7.86e-12	XLOC_014195	XLOC_014195	chr18:52767742-52916004	p1GFPpos	p1GFPneg	OK	1.57338	25.7953	4.03517	-13.1098	0	0	yes	dseq.sig	cdiff.sig	1
Tinagl1	ENSMUSG00000028776	405.757	26.3737	0.0649989	-3.94344	1.04e-33	2.81e-32	XLOC_021502	XLOC_021502	chr4:130165599-130175122	p1GFPpos	p1GFPneg	OK	0.234199	3.58489	3.93612	-6.98523	2.84373e-12	6.65314e-11	yes	dseq.sig	cdiff.sig	1
Tgfbr2	ENSMUSG00000032440	8687.2	564.534	0.0649846	-3.94376	1.18e-72	9.74e-71	XLOC_031907	XLOC_031907	chr9:116087694-116175363	p1GFPpos	p1GFPneg	OK	2.01875	32.7233	4.01878	-14.5263	0	0	yes	dseq.sig	cdiff.sig	1
Coro1a	ENSMUSG00000030707	576.912	37.4773	0.0649619	-3.94426	1.51e-29	3.41e-28	XLOC_028202	XLOC_028202	chr7:126699773-126704754	p1GFPpos	p1GFPneg	OK	0.403929	6.58084	4.0261	-7.78441	7.10543e-15	2.15068e-13	yes	dseq.sig	cdiff.sig	1
Mical2	ENSMUSG00000038244	341.118	22.1579	0.0649566	-3.94438	3.3e-19	4.88e-18	XLOC_026986	XLOC_026986	chr7:112225835-112355194	p1GFPpos	p1GFPneg	OK	0.0432391	0.874136	4.33745	-6.19378	5.87375e-10	1.04746e-08	yes	dseq.sig	cdiff.sig	1
Cntn6	ENSMUSG00000030092	398.445	25.8591	0.0648998	-3.94564	1.26e-32	3.24e-31	XLOC_024767	XLOC_024767	chr6:104492688-104863409	p1GFPpos	p1GFPneg	OK	0.118018	1.9519	4.0478	-5.57427	2.48565e-08	3.56166e-07	yes	dseq.sig	cdiff.sig	1
Ccr1	ENSMUSG00000025804	226.155	14.6514	0.064785	-3.9482	2.57e-20	4e-19	XLOC_031952	XLOC_031952	chr9:123962125-123968692	p1GFPpos	p1GFPneg	OK	0.0971924	1.47705	3.92574	-6.00946	1.86144e-09	3.09587e-08	yes	dseq.sig	cdiff.sig	1
Cnr1	ENSMUSG00000044288	2967.38	192.017	0.0647093	-3.94988	6.15e-39	1.97e-37	XLOC_020319	XLOC_020319	chr4:33924631-33948831	p1GFPpos	p1GFPneg	OK	0.592205	9.33497	3.97848	-11.8823	0	0	yes	dseq.sig	cdiff.sig	1
Timp3	ENSMUSG00000020044	16084.5	1040.48	0.0646882	-3.95035	1.3e-122	3.26e-120	XLOC_002265	XLOC_002265	chr10:86021928-86499278	p1GFPpos	p1GFPneg	OK	6.32105	107.448	4.08732	-15.6485	0	0	yes	dseq.sig	cdiff.sig	1
Fgf18	ENSMUSG00000057967	128.388	8.27704	0.064469	-3.95525	3.15e-06	1.95e-05	XLOC_004486	XLOC_004486	chr11:33116988-33147400	p1GFPpos	p1GFPneg	OK	0.135848	2.29246	4.07683	-4.56504	4.99388e-06	4.93969e-05	yes	dseq.sig	cdiff.sig	1
Tlr9	ENSMUSG00000045322	48.6583	3.13588	0.0644469	-3.95575	8.28e-06	4.89e-05	XLOC_031142	XLOC_031142	chr9:106222597-106226876	p1GFPpos	p1GFPneg	OK	0.016731	0.268918	4.00657	-3.51701	0.00043643	0.00286918	yes	dseq.sig	cdiff.sig	1
Fcgr1	ENSMUSG00000015947	188.492	12.1329	0.0643683	-3.95751	4.36e-17	5.84e-16	XLOC_019511	XLOC_019511	chr3:96282907-96293969	p1GFPpos	p1GFPneg	OK	0.0625586	1.15277	4.20376	-5.03561	4.76337e-07	5.66726e-06	yes	dseq.sig	cdiff.sig	1
Impa2	ENSMUSG00000024525	665.243	42.7731	0.0642969	-3.95911	3.97e-10	3.47e-09	XLOC_014546	XLOC_014546	chr18:67289222-67367794	p1GFPpos	p1GFPneg	OK	0.0404795	1.00664	4.63621	-6.4998	8.04266e-11	1.58578e-09	yes	dseq.sig	cdiff.sig	1
Kif23	ENSMUSG00000032254	1267.83	81.3289	0.0641483	-3.96244	2.69e-65	1.87e-63	XLOC_031646	XLOC_031646	chr9:61917277-61946799	p1GFPpos	p1GFPneg	OK	0.360107	6.16342	4.09724	-7.61364	2.66454e-14	7.68242e-13	yes	dseq.sig	cdiff.sig	1
Nfam1	ENSMUSG00000058099	202.054	12.9555	0.0641193	-3.9631	1.11e-13	1.24e-12	XLOC_010744	XLOC_010744	chr15:82992969-83033432	p1GFPpos	p1GFPneg	OK	0.0517256	1.07643	4.37923	-4.63747	3.527e-06	3.58601e-05	yes	dseq.sig	cdiff.sig	1
Lpl	ENSMUSG00000015568	163.628	10.4876	0.0640943	-3.96366	1.39e-13	1.55e-12	XLOC_029139	XLOC_029139	chr8:68880554-68906932	p1GFPpos	p1GFPneg	OK	0.0655489	0.78665	3.58508	-5.47258	4.4352e-08	6.12197e-07	yes	dseq.sig	cdiff.sig	1
Nbl1	ENSMUSG00000041120	9828.51	629.37	0.0640351	-3.96499	7.78e-122	1.93e-119	XLOC_021596	XLOC_021596	chr4:139082100-139092970	p1GFPpos	p1GFPneg	OK	5.90852	96.948	4.03634	-14.9299	0	0	yes	dseq.sig	cdiff.sig	1
Gmfg	ENSMUSG00000060791	111.226	7.0944	0.0637839	-3.97066	1.29e-09	1.09e-08	XLOC_026464	XLOC_026464	chr7:28437446-28447843	p1GFPpos	p1GFPneg	OK	0.180157	2.52525	3.80909	-4.50359	6.68141e-06	6.45008e-05	yes	dseq.sig	cdiff.sig	1
Clec1a	ENSMUSG00000033082	214.469	13.6235	0.0635219	-3.9766	4.13e-20	6.38e-19	XLOC_025562	XLOC_025562	chr6:129407270-129452000	p1GFPpos	p1GFPneg	OK	0.0655476	1.29635	4.30576	-4.67612	2.92359e-06	3.0165e-05	yes	dseq.sig	cdiff.sig	1
Pcdh18	ENSMUSG00000037892	4978.66	315.652	0.063401	-3.97935	8.96e-105	1.65e-102	XLOC_019269	XLOC_019269	chr3:49743275-49757316	p1GFPpos	p1GFPneg	OK	1.03284	17.173	4.05545	-13.9086	0	0	yes	dseq.sig	cdiff.sig	1
Lama4	ENSMUSG00000019846	17658.5	1117.54	0.0632861	-3.98197	1.82e-62	1.18e-60	XLOC_001995	XLOC_001995	chr10:38965185-39110390	p1GFPpos	p1GFPneg	OK	2.94246	48.015	4.02839	-18.2381	0	0	yes	dseq.sig	cdiff.sig	1
D3Bwg0562e	ENSMUSG00000044667	1356.97	85.7009	0.0631562	-3.98493	8.23e-71	6.45e-69	XLOC_019636	XLOC_019636	chr3:117319145-117360876	p1GFPpos	p1GFPneg	OK	0.219545	4.1062	4.22521	-10.275	0	0	yes	dseq.sig	cdiff.sig	1
Ccnb1	ENSMUSG00000041431	850.965	53.7234	0.0631323	-3.98548	1.1e-54	5.63e-53	XLOC_008162	XLOC_008162	chr13:100778738-100786486	p1GFPpos	p1GFPneg	OK	0.505941	9.29472	4.19937	-9.83493	0	0	yes	dseq.sig	cdiff.sig	1
Ogn	ENSMUSG00000021390	11437.3	720.971	0.0630368	-3.98766	2.04e-29	4.59e-28	XLOC_007442	XLOC_007442	chr13:49421251-49652731	p1GFPpos	p1GFPneg	OK	5.00767	83.2089	4.05453	-14.883	0	0	yes	dseq.sig	cdiff.sig	1
B3gat1	ENSMUSG00000045994	1372.01	86.4195	0.0629876	-3.98879	3.13e-16	4.01e-15	XLOC_030694	XLOC_030694	chr9:26733946-26761433	p1GFPpos	p1GFPneg	OK	0.325942	6.62828	4.34595	-9.02653	0	0	yes	dseq.sig	cdiff.sig	1
Fam171b	ENSMUSG00000048388	2859.78	179.677	0.0628291	-3.99242	1.05e-50	4.7e-49	XLOC_016340	XLOC_016340	chr2:83812672-83883494	p1GFPpos	p1GFPneg	OK	0.533524	9.18488	4.10564	-12.5955	0	0	yes	dseq.sig	cdiff.sig	1
Aspm	ENSMUSG00000033952	1388.16	87.0889	0.0627369	-3.99454	4.05e-71	3.2e-69	XLOC_000452	XLOC_000452	chr1:139454772-139494088	p1GFPpos	p1GFPneg	OK	0.14329	2.34842	4.03468	-10.1286	0	0	yes	dseq.sig	cdiff.sig	1
Snai2	ENSMUSG00000022676	421.512	26.4243	0.0626894	-3.99563	3.59e-25	6.83e-24	XLOC_011349	XLOC_011349	chr16:14705858-14709382	p1GFPpos	p1GFPneg	OK	0.22886	3.82804	4.06407	-7.28588	3.19522e-13	8.23117e-12	yes	dseq.sig	cdiff.sig	1
Ntng1	ENSMUSG00000059857	1212.35	75.9825	0.0626737	-3.996	1.41e-32	3.62e-31	XLOC_019614	XLOC_019614	chr3:109780049-110143472	p1GFPpos	p1GFPneg	OK	0.311835	5.61009	4.16917	-8.81676	0	0	yes	dseq.sig	cdiff.sig	1
Lzts1	ENSMUSG00000036306	264.439	16.5541	0.0626008	-3.99768	1.74e-24	3.23e-23	XLOC_029753	XLOC_029753	chr8:69132497-69184497	p1GFPpos	p1GFPneg	OK	0.123713	2.20263	4.15415	-7.06266	1.63336e-12	3.91412e-11	yes	dseq.sig	cdiff.sig	1
Trem2	ENSMUSG00000023992	231.208	14.4461	0.0624811	-4.00044	3.24e-17	4.38e-16	XLOC_012890	XLOC_012890	chr17:48346389-48352273	p1GFPpos	p1GFPneg	OK	0.161962	3.78181	4.54535	-5.93632	2.91492e-09	4.69318e-08	yes	dseq.sig	cdiff.sig	1
Itga11	ENSMUSG00000032243	1710.14	106.469	0.0622576	-4.00561	3.06e-77	2.81e-75	XLOC_030952	XLOC_030952	chr9:62677854-62783979	p1GFPpos	p1GFPneg	OK	0.258406	5.64536	4.44935	-11.3655	0	0	yes	dseq.sig	cdiff.sig	1
Agap2	ENSMUSG00000025422	1321.3	82.1024	0.0621377	-4.00839	2.66e-08	2e-07	XLOC_002405	XLOC_002405	chr10:127078882-127121371	p1GFPpos	p1GFPneg	OK	0.196499	4.01564	4.35304	-3.42022	0.0006257	0.00395442	yes	dseq.sig	cdiff.sig	1
Lamb1	ENSMUSG00000002900	37844.9	2350.94	0.0621204	-4.00879	8.39e-130	2.58e-127	XLOC_005907	XLOC_005907	chr12:31265193-31351437	p1GFPpos	p1GFPneg	OK	6.61621	111.494	4.07482	-18.4191	0	0	yes	dseq.sig	cdiff.sig	1
Abca6	ENSMUSG00000044749	780.193	48.3249	0.0619396	-4.01299	0.00246491	0.00998474	XLOC_005136	XLOC_005136	chr11:110173656-110251919	p1GFPpos	p1GFPneg	OK	0.278726	3.10692	3.47856	-4.617	3.89336e-06	3.93823e-05	yes	dseq.sig	cdiff.sig	1
Slc16a1	ENSMUSG00000032902	2054.31	126.931	0.0617878	-4.01653	1.51e-84	1.7e-82	XLOC_018985	XLOC_018985	chr3:104638667-104658462	p1GFPpos	p1GFPneg	OK	0.524245	8.78831	4.06727	-11.4349	0	0	yes	dseq.sig	cdiff.sig	1
Rrm2	ENSMUSG00000020649	1038.55	64.1069	0.0617272	-4.01795	7.42e-60	4.43e-58	XLOC_005889	XLOC_005889	chr12:24708253-24714146	p1GFPpos	p1GFPneg	OK	0.476892	8.90566	4.22299	-9.51571	0	0	yes	dseq.sig	cdiff.sig	1
Foxp2	ENSMUSG00000029563	2046.34	126.005	0.0615756	-4.0215	4.07e-61	2.5e-59	XLOC_024391	XLOC_024391	chr6:14901348-15441977	p1GFPpos	p1GFPneg	OK	0.328328	5.53763	4.07606	-9.89214	0	0	yes	dseq.sig	cdiff.sig	1
Tlr7	ENSMUSG00000044583	178.058	10.9503	0.0614984	-4.02331	1.3e-17	1.8e-16	XLOC_033630	XLOC_033630	chrX:167304685-167330528	p1GFPpos	p1GFPneg	OK	0.0465711	0.842113	4.17651	-5.23096	1.68635e-07	2.13268e-06	yes	dseq.sig	cdiff.sig	1
Ndst3	ENSMUSG00000027977	570.441	35.0614	0.0614636	-4.02412	2.01e-42	7.2e-41	XLOC_019661	XLOC_019661	chr3:123526145-123690864	p1GFPpos	p1GFPneg	OK	0.181744	2.74391	3.91626	-6.47231	9.65161e-11	1.88576e-09	yes	dseq.sig	cdiff.sig	1
Pou2f2	ENSMUSG00000008496	100.39	6.1691	0.0614512	-4.02442	0.000898158	0.00396853	XLOC_027494	XLOC_027494	chr7:25088416-25132469	p1GFPpos	p1GFPneg	OK	0.0744457	0.683191	3.19803	-4.13371	3.56954e-05	0.000301234	yes	dseq.sig	cdiff.sig	1
4930539E08Rik	ENSMUSG00000048905	87.0409	5.34646	0.0614247	-4.02504	1.48e-09	1.24e-08	XLOC_013233	XLOC_013233	chr17:28895983-28915324	p1GFPpos	p1GFPneg	OK	0.0191832	0.303846	3.98543	-4.12195	3.75677e-05	0.000314934	yes	dseq.sig	cdiff.sig	1
Tlr13	ENSMUSG00000033777	241.891	14.8567	0.0614192	-4.02517	3.08e-16	3.95e-15	XLOC_032939	XLOC_032939	chrX:106143274-106160493	p1GFPpos	p1GFPneg	OK	0.0583724	1.06655	4.19152	-6.16733	6.94527e-10	1.22472e-08	yes	dseq.sig	cdiff.sig	1
Zfpm2	ENSMUSG00000022306	840.707	51.5634	0.0613334	-4.02718	1.37e-35	3.9e-34	XLOC_010099	XLOC_010099	chr15:40655041-41104725	p1GFPpos	p1GFPneg	OK	0.168542	3.03304	4.16958	-8.77164	0	0	yes	dseq.sig	cdiff.sig	1
Troap	ENSMUSG00000032783	350.458	21.4899	0.0613196	-4.02751	9.6e-32	2.39e-30	XLOC_010355	XLOC_010355	chr15:99074972-99083409	p1GFPpos	p1GFPneg	OK	0.114141	2.33014	4.35153	-5.02522	5.02861e-07	5.9589e-06	yes	dseq.sig	cdiff.sig	1
Ccnb2	ENSMUSG00000032218	729.894	44.6757	0.0612085	-4.03012	3.61e-51	1.66e-49	XLOC_031692	XLOC_031692	chr9:70407685-70421554	p1GFPpos	p1GFPneg	OK	0.46645	8.51542	4.19028	-8.49312	0	0	yes	dseq.sig	cdiff.sig	1
Apod	ENSMUSG00000022548	18251.9	1113.84	0.0610259	-4.03443	5.98e-91	7.81e-89	XLOC_011814	XLOC_011814	chr16:31296191-31338205	p1GFPpos	p1GFPneg	OK	10.629	174.31	4.03558	-16.6619	0	0	yes	dseq.sig	cdiff.sig	1
F13a1	ENSMUSG00000039109	1653.93	100.711	0.0608921	-4.0376	1.73e-06	1.1e-05	XLOC_007869	XLOC_007869	chr13:36867177-37050244	p1GFPpos	p1GFPneg	OK	0.427609	7.32241	4.09796	-10.5236	0	0	yes	dseq.sig	cdiff.sig	1
Tmem132b	ENSMUSG00000070498	36.3325	2.21058	0.0608431	-4.03876	7.65e-05	0.000400458	XLOC_022997	XLOC_022997	chr5:125532417-125792584	p1GFPpos	p1GFPneg	OK	0.0239215	0.631116	4.72152	-6.46321	1.02502e-10	1.9945e-09	yes	dseq.sig	cdiff.sig	1
Col16a1	ENSMUSG00000040690	22371	1356.15	0.0606211	-4.04404	2.07e-133	6.6e-131	XLOC_020751	XLOC_020751	chr4:130043769-130099277	p1GFPpos	p1GFPneg	OK	3.83565	66.2793	4.11102	-18.3054	0	0	yes	dseq.sig	cdiff.sig	1
Bard1	ENSMUSG00000026196	523.261	31.6682	0.0605208	-4.04643	5.13e-17	6.85e-16	XLOC_000888	XLOC_000888	chr1:71027494-71103170	p1GFPpos	p1GFPneg	OK	0.14443	2.24185	3.95625	-7.87793	3.33067e-15	1.03728e-13	yes	dseq.sig	cdiff.sig	1
Prrx2	ENSMUSG00000039476	891.684	53.9301	0.0604812	-4.04737	1.31e-58	7.63e-57	XLOC_016134	XLOC_016134	chr2:30845260-30930318	p1GFPpos	p1GFPneg	OK	0.668061	14.1252	4.40214	-4.64654	3.37542e-06	3.45114e-05	yes	dseq.sig	cdiff.sig	1
Tecrl	ENSMUSG00000049537	52.3514	3.13588	0.0599005	-4.06129	3.41e-06	2.1e-05	XLOC_023424	XLOC_023424	chr5:83275954-83355195	p1GFPpos	p1GFPneg	OK	0.023559	0.578546	4.61808	-3.51963	0.000432152	0.00284421	yes	dseq.sig	cdiff.sig	1
Dlx2	ENSMUSG00000023391	122.202	7.2997	0.0597348	-4.06528	2.89e-12	2.94e-11	XLOC_017283	XLOC_017283	chr2:71543407-71546754	p1GFPpos	p1GFPneg	OK	0.0576386	0.899355	3.96378	-4.29113	1.77764e-05	0.000158383	yes	dseq.sig	cdiff.sig	1
Arsi	ENSMUSG00000036412	206.642	12.3382	0.0597082	-4.06593	2.96e-20	4.59e-19	XLOC_014229	XLOC_014229	chr18:60911911-60919492	p1GFPpos	p1GFPneg	OK	0.086829	1.42834	4.04002	-3.89961	9.63496e-05	0.00074019	yes	dseq.sig	cdiff.sig	1
Ripk3	ENSMUSG00000022221	725.465	43.2878	0.0596691	-4.06687	4e-32	1.01e-30	XLOC_009363	XLOC_009363	chr14:55784994-55789257	p1GFPpos	p1GFPneg	OK	0.337905	6.00834	4.15228	-7.09862	1.2601e-12	3.04119e-11	yes	dseq.sig	cdiff.sig	1
Crispld2	ENSMUSG00000031825	331.048	19.742	0.0596349	-4.0677	8.37e-31	2e-29	XLOC_029456	XLOC_029456	chr8:119992414-120052794	p1GFPpos	p1GFPneg	OK	0.0722009	1.43915	4.31706	-6.44068	1.18941e-10	2.29552e-09	yes	dseq.sig	cdiff.sig	1
Bnc2	ENSMUSG00000028487	161.656	9.61437	0.0594744	-4.07159	6.33e-07	4.2e-06	XLOC_021246	XLOC_021246	chr4:84266821-84675086	p1GFPpos	p1GFPneg	OK	0.0361075	0.595899	4.0447	-4.57577	4.7447e-06	4.71486e-05	yes	dseq.sig	cdiff.sig	1
Slc43a3	ENSMUSG00000027074	1510.56	89.7621	0.0594231	-4.07283	1.75e-61	1.09e-59	XLOC_016348	XLOC_016348	chr2:84936611-84958509	p1GFPpos	p1GFPneg	OK	0.733942	10.1893	3.79525	-6.68334	2.3356e-11	4.90724e-10	yes	dseq.sig	cdiff.sig	1
Rhoj	ENSMUSG00000046768	3087.81	183.173	0.0593214	-4.0753	7.21e-99	1.14e-96	XLOC_006024	XLOC_006024	chr12:75307986-75402129	p1GFPpos	p1GFPneg	OK	1.28944	23.799	4.20608	-12.872	0	0	yes	dseq.sig	cdiff.sig	1
Lrrn2	ENSMUSG00000026443	709.166	42.0531	0.0592994	-4.07584	1.29e-29	2.93e-28	XLOC_000404	XLOC_000404	chr1:132880354-132940005	p1GFPpos	p1GFPneg	OK	0.21812	3.90888	4.16356	-8.65852	0	0	yes	dseq.sig	cdiff.sig	1
Itga4	ENSMUSG00000027009	2707.18	160.45	0.0592683	-4.0766	8.54e-10	7.3e-09	XLOC_016327	XLOC_016327	chr2:79255425-79428988	p1GFPpos	p1GFPneg	OK	0.330087	5.71767	4.11451	-12.5635	0	0	yes	dseq.sig	cdiff.sig	1
Samd4	ENSMUSG00000021838	1660.51	98.2965	0.0591965	-4.07834	1.64e-79	1.6e-77	XLOC_008822	XLOC_008822	chr14:46882964-47105817	p1GFPpos	p1GFPneg	OK	0.235855	4.24728	4.17056	-9.97816	0	0	yes	dseq.sig	cdiff.sig	1
Rtn4rl1	ENSMUSG00000045287	633.438	37.4267	0.0590849	-4.08107	5.74e-42	2.03e-40	XLOC_003907	XLOC_003907	chr11:75193806-75268976	p1GFPpos	p1GFPneg	OK	0.204705	3.68619	4.17052	-8.07722	6.66134e-16	2.17158e-14	yes	dseq.sig	cdiff.sig	1
Abcc9	ENSMUSG00000030249	1759.64	103.18	0.0586371	-4.09204	1.24e-27	2.6e-26	XLOC_025647	XLOC_025647	chr6:142587861-142702797	p1GFPpos	p1GFPneg	OK	0.244715	4.30203	4.13584	-9.27629	0	0	yes	dseq.sig	cdiff.sig	1
Zbtb16	ENSMUSG00000066687	757.792	44.4184	0.0586155	-4.09257	1.36e-05	7.85e-05	XLOC_031545	XLOC_031545	chr9:48651789-48836289	p1GFPpos	p1GFPneg	OK	0.147539	2.65666	4.17044	-7.36706	1.74527e-13	4.65799e-12	yes	dseq.sig	cdiff.sig	1
Lingo1	ENSMUSG00000049556	1599.25	93.7221	0.0586037	-4.09286	1.64e-21	2.67e-20	XLOC_031607	XLOC_031607	chr9:56618474-56797398	p1GFPpos	p1GFPneg	OK	0.499511	9.74388	4.28591	-8.09611	6.66134e-16	2.17158e-14	yes	dseq.sig	cdiff.sig	1
Aebp1	ENSMUSG00000020473	4152.89	243.064	0.058529	-4.09471	2.38e-106	4.43e-104	XLOC_003509	XLOC_003509	chr11:5861160-5878256	p1GFPpos	p1GFPneg	OK	0.866878	16.2609	4.22943	-11.544	0	0	yes	dseq.sig	cdiff.sig	1
Plau	ENSMUSG00000021822	330.433	19.33	0.0584989	-4.09545	4.59e-20	7.07e-19	XLOC_008718	XLOC_008718	chr14:20836661-20843388	p1GFPpos	p1GFPneg	OK	0.141339	2.4853	4.13619	-6.7164	1.86267e-11	3.95561e-10	yes	dseq.sig	cdiff.sig	1
Cbr3	ENSMUSG00000022947	395.515	23.0832	0.0583623	-4.09882	7.87e-34	2.13e-32	XLOC_011633	XLOC_011633	chr16:93683218-93690991	p1GFPpos	p1GFPneg	OK	0.338375	6.31202	4.22141	-7.17928	7.00773e-13	1.75193e-11	yes	dseq.sig	cdiff.sig	1
Ms4a6c	ENSMUSG00000079419	195.968	11.4129	0.0582387	-4.10188	2.85e-19	4.24e-18	XLOC_015067	XLOC_015067	chr19:11469367-11484723	p1GFPpos	p1GFPneg	OK	0.479283	4.19455	3.12957	-4.65549	3.23204e-06	3.3203e-05	yes	dseq.sig	cdiff.sig	1
Rgs7bp	ENSMUSG00000021719	738.014	42.9278	0.0581667	-4.10366	1.31e-14	1.55e-13	XLOC_008176	XLOC_008176	chr13:104945906-105055929	p1GFPpos	p1GFPneg	OK	0.173798	2.68543	3.94967	-7.37603	1.62981e-13	4.35964e-12	yes	dseq.sig	cdiff.sig	1
Spry4	ENSMUSG00000024427	2435.5	141.48	0.0580909	-4.10554	5.42e-43	1.98e-41	XLOC_014448	XLOC_014448	chr18:38586264-38601268	p1GFPpos	p1GFPneg	OK	0.549579	9.70155	4.14182	-12.0796	0	0	yes	dseq.sig	cdiff.sig	1
Gnb4	ENSMUSG00000027669	4431.35	257.359	0.0580768	-4.10589	2.1e-110	4.27e-108	XLOC_019230	XLOC_019230	chr3:32579933-32616561	p1GFPpos	p1GFPneg	OK	1.07239	20.2515	4.23913	-10.0678	0	0	yes	dseq.sig	cdiff.sig	1
Mrvi1	ENSMUSG00000005611	270.961	15.7314	0.0580578	-4.10637	1.73e-25	3.33e-24	XLOC_028127	XLOC_028127	chr7:110868061-110982527	p1GFPpos	p1GFPneg	OK	0.0465581	0.766869	4.04188	-5.82338	5.767e-09	9.01569e-08	yes	dseq.sig	cdiff.sig	1
Bub1	ENSMUSG00000027379	811.484	47.0916	0.0580315	-4.10702	6.26e-55	3.24e-53	XLOC_017687	XLOC_017687	chr2:127800199-127831859	p1GFPpos	p1GFPneg	OK	0.192885	3.25614	4.07735	-7.60249	2.90878e-14	8.32587e-13	yes	dseq.sig	cdiff.sig	1
Fam176b	ENSMUSG00000050212	777.982	45.1398	0.0580217	-4.10726	6.66e-57	3.66e-55	XLOC_020715	XLOC_020715	chr4:126147328-126163341	p1GFPpos	p1GFPneg	OK	0.51968	9.13424	4.13559	-5.87602	4.20255e-09	6.65778e-08	yes	dseq.sig	cdiff.sig	1
Nab2	ENSMUSG00000025402	1115.19	64.6216	0.0579466	-4.10913	8.99e-35	2.5e-33	XLOC_002981	XLOC_002981	chr10:127642985-127668851	p1GFPpos	p1GFPneg	OK	0.779685	14.8196	4.24847	-9.18126	0	0	yes	dseq.sig	cdiff.sig	1
Ncf4	ENSMUSG00000071715	71.0414	4.11321	0.0578988	-4.11032	2.09e-09	1.74e-08	XLOC_010205	XLOC_010205	chr15:78244788-78262580	p1GFPpos	p1GFPneg	OK	0.0480175	0.836887	4.1234	-3.61438	0.000301067	0.00206044	yes	dseq.sig	cdiff.sig	1
Rab3il1	ENSMUSG00000024663	3169.94	183.535	0.0578986	-4.11033	3.45e-102	6.06e-100	XLOC_015048	XLOC_015048	chr19:10018193-10039341	p1GFPpos	p1GFPneg	OK	1.17373	20.3743	4.11758	-10.9491	0	0	yes	dseq.sig	cdiff.sig	1
Foxq1	ENSMUSG00000038415	446.232	25.8084	0.0578364	-4.11188	2.29e-16	2.96e-15	XLOC_007367	XLOC_007367	chr13:31542227-31631473	p1GFPpos	p1GFPneg	OK	0.200396	3.89081	4.27915	-4.50971	6.49148e-06	6.28465e-05	yes	dseq.sig	cdiff.sig	1
Thbs2	ENSMUSG00000023885	5186.34	299.153	0.057681	-4.11576	7.84e-15	9.38e-14	XLOC_013093	XLOC_013093	chr17:14665395-14694921	p1GFPpos	p1GFPneg	OK	1.16056	20.4366	4.13827	-15.5615	0	0	yes	dseq.sig	cdiff.sig	1
Il10ra	ENSMUSG00000032089	168.099	9.66498	0.0574957	-4.1204	1.53e-07	1.07e-06	XLOC_031527	XLOC_031527	chr9:45253838-45269146	p1GFPpos	p1GFPneg	OK	0.0456459	0.776078	4.08765	-5.41757	6.04147e-08	8.19593e-07	yes	dseq.sig	cdiff.sig	1
Ctla2b	ENSMUSG00000074874	107.303	6.1691	0.0574921	-4.12049	0.000955566	0.00419956	XLOC_007989	XLOC_007989	chr13:60895350-60897459	p1GFPpos	p1GFPneg	OK	0.138769	2.05231	3.88649	-3.63158	0.000281687	0.00194238	yes	dseq.sig	cdiff.sig	1
Olfml2a	ENSMUSG00000046618	9425.8	540.723	0.0573662	-4.12365	3.96e-124	1.04e-121	XLOC_016211	XLOC_016211	chr2:38931329-38967905	p1GFPpos	p1GFPneg	OK	1.94024	36.6543	4.23967	-12.2673	0	0	yes	dseq.sig	cdiff.sig	1
Cdh19	ENSMUSG00000047216	651.833	37.1173	0.0569429	-4.13434	3.84e-47	1.57e-45	XLOC_001029	XLOC_001029	chr1:110888072-110977864	p1GFPpos	p1GFPneg	OK	0.232876	3.62535	3.96048	-6.28161	3.35078e-10	6.12759e-09	yes	dseq.sig	cdiff.sig	1
Csf1	ENSMUSG00000014599	1916.01	108.989	0.0568836	-4.13584	7.47e-28	1.59e-26	XLOC_019589	XLOC_019589	chr3:107741031-107760469	p1GFPpos	p1GFPneg	OK	0.476239	8.76284	4.20164	-8.7291	0	0	yes	dseq.sig	cdiff.sig	1
E2f7	ENSMUSG00000020185	338.329	19.2273	0.0568302	-4.1372	2.4e-30	5.64e-29	XLOC_002345	XLOC_002345	chr10:110745464-110787384	p1GFPpos	p1GFPneg	OK	0.0539165	1.04407	4.27534	-6.56362	5.2516e-11	1.06288e-09	yes	dseq.sig	cdiff.sig	1
Kcnt1	ENSMUSG00000058740	1245.7	70.7415	0.0567887	-4.13825	7.73e-10	6.63e-09	XLOC_016081	XLOC_016081	chr2:25863853-25919334	p1GFPpos	p1GFPneg	OK	0.213849	3.35996	3.97378	-6.69926	2.09477e-11	4.42084e-10	yes	dseq.sig	cdiff.sig	1
Psmb8	ENSMUSG00000024338	92.362	5.24381	0.0567745	-4.13861	1.87e-10	1.68e-09	XLOC_012720	XLOC_012720	chr17:34197755-34201454	p1GFPpos	p1GFPneg	OK	0.0611767	1.46007	4.57691	-3.66952	0.00024301	0.00170458	yes	dseq.sig	cdiff.sig	1
Igfbp2	ENSMUSG00000039323	17077.2	962.092	0.0563379	-4.14975	2.71e-64	1.83e-62	XLOC_000196	XLOC_000196	chr1:72824479-72852471	p1GFPpos	p1GFPneg	OK	13.3296	260.954	4.29109	-19.4676	0	0	yes	dseq.sig	cdiff.sig	1
Gpc3	ENSMUSG00000055653	7220.71	406.698	0.0563238	-4.15011	2.55e-79	2.47e-77	XLOC_033274	XLOC_033274	chrX:52272426-52619047	p1GFPpos	p1GFPneg	OK	3.34784	64.2181	4.26168	-16.2893	0	0	yes	dseq.sig	cdiff.sig	1
Ckap2l	ENSMUSG00000048327	824.336	46.4237	0.0563164	-4.1503	6.96e-57	3.82e-55	XLOC_017695	XLOC_017695	chr2:129268209-129297212	p1GFPpos	p1GFPneg	OK	0.26258	4.89635	4.22088	-9.36734	0	0	yes	dseq.sig	cdiff.sig	1
6330512M04Rik	ENSMUSG00000045777	231.91	13.0582	0.0563071	-4.15054	1.47e-08	1.13e-07	XLOC_028339	XLOC_028339	chr7:142326109-142374001	p1GFPpos	p1GFPneg	OK	0.279293	4.64954	4.05724	-5.06587	4.06536e-07	4.89579e-06	yes	dseq.sig	cdiff.sig	1
Tbx15	ENSMUSG00000027868	68.6293	3.85587	0.056184	-4.1537	9.24e-09	7.24e-08	XLOC_018958	XLOC_018958	chr3:99240407-99354260	p1GFPpos	p1GFPneg	OK	0.0194269	0.361459	4.2177	-3.56218	0.000367783	0.00246785	yes	dseq.sig	cdiff.sig	1
St8sia4	ENSMUSG00000040710	560.336	31.4122	0.0560596	-4.15689	7.36e-46	2.89e-44	XLOC_001006	XLOC_001006	chr1:95587681-95667594	p1GFPpos	p1GFPneg	OK	0.101632	2.06859	4.34722	-6.49058	8.5504e-11	1.6803e-09	yes	dseq.sig	cdiff.sig	1
4931408A02Rik	ENSMUSG00000039903	764.183	42.7211	0.0559043	-4.1609	2.45e-53	1.19e-51	XLOC_011613	XLOC_011613	chr16:90830152-90906564	p1GFPpos	p1GFPneg	OK	0.410188	6.43121	3.97073	-6.59455	4.26534e-11	8.72959e-10	yes	dseq.sig	cdiff.sig	1
Cdkn2c	ENSMUSG00000028551	374.597	20.9232	0.0558552	-4.16217	5.68e-32	1.43e-30	XLOC_021345	XLOC_021345	chr4:109660875-109665873	p1GFPpos	p1GFPneg	OK	0.217624	4.6305	4.41126	-5.32129	1.03033e-07	1.34096e-06	yes	dseq.sig	cdiff.sig	1
Emp3	ENSMUSG00000040212	1435.1	79.9945	0.0557415	-4.16511	7.24e-77	6.6e-75	XLOC_027717	XLOC_027717	chr7:45896954-45923449	p1GFPpos	p1GFPneg	OK	1.64398	39.5336	4.58781	-8.19531	2.22045e-16	7.48571e-15	yes	dseq.sig	cdiff.sig	1
Ier3	ENSMUSG00000003541	1821.13	100.916	0.055414	-4.17361	2.68e-83	2.86e-81	XLOC_012773	XLOC_012773	chr17:35821712-35822911	p1GFPpos	p1GFPneg	OK	1.82748	32.6126	4.1575	-10.8127	0	0	yes	dseq.sig	cdiff.sig	1
Inpp4b	ENSMUSG00000037940	287.308	15.8861	0.055293	-4.17676	5.43e-28	1.16e-26	XLOC_029229	XLOC_029229	chr8:81342586-82125522	p1GFPpos	p1GFPneg	OK	0.0858063	1.75146	4.35133	-5.66285	1.48875e-08	2.20384e-07	yes	dseq.sig	cdiff.sig	1
Ptpro	ENSMUSG00000030223	520.239	28.7376	0.0552392	-4.17816	6.83e-05	0.000359769	XLOC_024954	XLOC_024954	chr6:137252298-137464633	p1GFPpos	p1GFPneg	OK	0.0542059	1.53822	4.82667	-4.70809	2.50054e-06	2.61877e-05	yes	dseq.sig	cdiff.sig	1
Olfml1	ENSMUSG00000051041	1555.21	85.8542	0.0552041	-4.17908	1.51e-78	1.43e-76	XLOC_026948	XLOC_026948	chr7:107284774-107593271	p1GFPpos	p1GFPneg	OK	0.840505	15.4719	4.20225	-9.18624	0	0	yes	dseq.sig	cdiff.sig	1
Akap12	ENSMUSG00000038587	37300.4	2042.62	0.0547614	-4.1907	1.16e-43	4.3e-42	XLOC_001894	XLOC_001894	chr10:4265327-4359472	p1GFPpos	p1GFPneg	OK	4.92648	97.0773	4.30051	-21.935	0	0	yes	dseq.sig	cdiff.sig	1
Kcne4	ENSMUSG00000047330	137.273	7.50644	0.0546823	-4.19278	1.56e-11	1.5e-10	XLOC_000237	XLOC_000237	chr1:78816948-78820025	p1GFPpos	p1GFPneg	OK	0.0446167	0.993105	4.47629	-5.02631	5.00006e-07	5.931e-06	yes	dseq.sig	cdiff.sig	1
Edn3	ENSMUSG00000027524	312.392	17.0673	0.0546343	-4.19405	8.93e-28	1.89e-26	XLOC_016948	XLOC_016948	chr2:174760772-174784042	p1GFPpos	p1GFPneg	OK	0.0903319	1.87262	4.37368	-6.78782	1.13842e-11	2.49589e-10	yes	dseq.sig	cdiff.sig	1
Mpped2	ENSMUSG00000016386	1710.08	93.258	0.0545342	-4.1967	1.77e-58	1.02e-56	XLOC_016492	XLOC_016492	chr2:106693458-106868403	p1GFPpos	p1GFPneg	OK	0.713089	13.5976	4.25312	-10.3901	0	0	yes	dseq.sig	cdiff.sig	1
Gap43	ENSMUSG00000047261	1586.15	86.4715	0.0545167	-4.19716	0.0017919	0.00746872	XLOC_011871	XLOC_011871	chr16:42248560-42340651	p1GFPpos	p1GFPneg	OK	1.10453	22.8353	4.36976	-10.9513	0	0	yes	dseq.sig	cdiff.sig	1
Prkcb	ENSMUSG00000052889	1103.65	60.0472	0.0544076	-4.20005	1.97e-09	1.64e-08	XLOC_027037	XLOC_027037	chr7:122289124-122634473	p1GFPpos	p1GFPneg	OK	0.29897	6.35618	4.41009	-8.56005	0	0	yes	dseq.sig	cdiff.sig	1
Slco2b1	ENSMUSG00000030737	641.622	34.8561	0.054325	-4.20224	7.74e-49	3.31e-47	XLOC_027942	XLOC_027942	chr7:99657803-99711340	p1GFPpos	p1GFPneg	OK	0.182578	3.07882	4.07579	-6.79612	1.07474e-11	2.36943e-10	yes	dseq.sig	cdiff.sig	1
Myo1f	ENSMUSG00000024300	277.032	15.0114	0.0541866	-4.20592	5.46e-26	1.08e-24	XLOC_012699	XLOC_012699	chr17:33555148-33607766	p1GFPpos	p1GFPneg	OK	0.0654924	1.16183	4.14892	-6.16513	7.04243e-10	1.24001e-08	yes	dseq.sig	cdiff.sig	1
Cybb	ENSMUSG00000015340	339.094	18.302	0.0539733	-4.21161	3.14e-31	7.67e-30	XLOC_033166	XLOC_033166	chrX:9435251-9469324	p1GFPpos	p1GFPneg	OK	0.0645253	1.27979	4.3099	-6.94791	3.70726e-12	8.53029e-11	yes	dseq.sig	cdiff.sig	1
Rftn1	ENSMUSG00000039316	517.107	27.8643	0.0538851	-4.21397	2.36e-42	8.46e-41	XLOC_013458	XLOC_013458	chr17:49993306-50190497	p1GFPpos	p1GFPneg	OK	0.163453	3.22163	4.30084	-7.92741	2.22045e-15	6.99795e-14	yes	dseq.sig	cdiff.sig	1
Ccl2	ENSMUSG00000035385	394.378	21.1805	0.0537062	-4.21877	4.3e-16	5.48e-15	XLOC_003977	XLOC_003977	chr11:82035465-82037454	p1GFPpos	p1GFPneg	OK	0.432138	8.36101	4.27411	-4.9506	7.39845e-07	8.54499e-06	yes	dseq.sig	cdiff.sig	1
Slc27a6	ENSMUSG00000024600	430.076	23.0832	0.0536723	-4.21968	2.23e-37	6.73e-36	XLOC_014216	XLOC_014216	chr18:58555744-58613548	p1GFPpos	p1GFPneg	OK	0.140746	2.83678	4.33308	-5.70466	1.16579e-08	1.75534e-07	yes	dseq.sig	cdiff.sig	1
Kirrel	ENSMUSG00000041734	7332.97	393.436	0.053653	-4.2202	1.85e-30	4.37e-29	XLOC_019392	XLOC_019392	chr3:87078591-87174777	p1GFPpos	p1GFPneg	OK	0.902803	17.4753	4.27477	-14.7487	0	0	yes	dseq.sig	cdiff.sig	1
Shisa9	ENSMUSG00000022494	58.75	3.13588	0.0533767	-4.22765	3.61e-05	0.000198059	XLOC_011332	XLOC_011332	chr16:11984112-12270904	p1GFPpos	p1GFPneg	OK	0.034272	1.57633	5.52339	-5.18953	2.10826e-07	2.63811e-06	yes	dseq.sig	cdiff.sig	1
Vtn	ENSMUSG00000017344	1597.55	85.2383	0.0533556	-4.22822	1.22e-81	1.26e-79	XLOC_003954	XLOC_003954	chr11:78499119-78502325	p1GFPpos	p1GFPneg	OK	0.825855	16.4694	4.31776	-11.0316	0	0	yes	dseq.sig	cdiff.sig	1
Pld4	ENSMUSG00000052160	505.242	26.939	0.0533191	-4.2292	1.99e-20	3.1e-19	XLOC_006269	XLOC_006269	chr12:112760654-112768986	p1GFPpos	p1GFPneg	OK	0.206335	4.36228	4.40202	-7.8145	5.55112e-15	1.69976e-13	yes	dseq.sig	cdiff.sig	1
Kntc1	ENSMUSG00000029414	1054.57	55.986	0.0530889	-4.23544	4.25e-31	1.03e-29	XLOC_022977	XLOC_022977	chr5:123749725-123821593	p1GFPpos	p1GFPneg	OK	0.146376	2.42204	4.04847	-7.43387	1.05471e-13	2.87649e-12	yes	dseq.sig	cdiff.sig	1
Mki67	ENSMUSG00000031004	7212.76	382.184	0.0529872	-4.23821	3.38e-46	1.34e-44	XLOC_028275	XLOC_028275	chr7:135688968-135716379	p1GFPpos	p1GFPneg	OK	0.590298	11.3501	4.26512	-15.3081	0	0	yes	dseq.sig	cdiff.sig	1
Rit2	ENSMUSG00000057455	116.503	6.1691	0.0529521	-4.23917	4.13e-11	3.88e-10	XLOC_014391	XLOC_014391	chr18:30974313-31317128	p1GFPpos	p1GFPneg	OK	0.0651245	1.44552	4.47225	-5.02688	4.98522e-07	5.91636e-06	yes	dseq.sig	cdiff.sig	1
Runx1	ENSMUSG00000022952	602.413	31.8229	0.0528257	-4.24262	0.00228379	0.00932222	XLOC_012044	XLOC_012044	chr16:92601465-92826066	p1GFPpos	p1GFPneg	OK	0.0926553	1.78771	4.27009	-6.77851	1.21423e-11	2.65718e-10	yes	dseq.sig	cdiff.sig	1
Acvrl1	ENSMUSG00000000530	1395.76	73.6186	0.0527444	-4.24484	3.25e-34	8.93e-33	XLOC_010382	XLOC_010382	chr15:101128536-101145336	p1GFPpos	p1GFPneg	OK	0.319555	6.37545	4.31839	-8.39781	0	0	yes	dseq.sig	cdiff.sig	1
Fndc3c1	ENSMUSG00000033737	333.648	17.582	0.0526962	-4.24616	9.8e-31	2.33e-29	XLOC_033482	XLOC_033482	chrX:106420042-106485541	p1GFPpos	p1GFPneg	OK	0.0433083	1.25446	4.85628	-6.44641	1.14532e-10	2.21584e-09	yes	dseq.sig	cdiff.sig	1
Agt	ENSMUSG00000031980	451.593	23.7511	0.0525941	-4.24896	7.78e-12	7.68e-11	XLOC_030064	XLOC_030064	chr8:124556586-124569707	p1GFPpos	p1GFPneg	OK	0.219868	4.59804	4.38631	-7.72958	1.08802e-14	3.24761e-13	yes	dseq.sig	cdiff.sig	1
Bhlhe22	ENSMUSG00000025128	211.826	11.105	0.052425	-4.2536	4.55e-06	2.78e-05	XLOC_018622	XLOC_018622	chr3:18054324-18057514	p1GFPpos	p1GFPneg	OK	0.0611509	1.23201	4.33249	-5.86341	4.53455e-09	7.16459e-08	yes	dseq.sig	cdiff.sig	1
Gsdmd	ENSMUSG00000022575	950.608	49.8169	0.0524053	-4.25414	1.03e-63	6.89e-62	XLOC_010169	XLOC_010169	chr15:75862070-75867404	p1GFPpos	p1GFPneg	OK	0.439006	7.81252	4.15348	-7.45947	8.68194e-14	2.38151e-12	yes	dseq.sig	cdiff.sig	1
E2f8	ENSMUSG00000046179	342.975	17.942	0.0523128	-4.25669	1.77e-31	4.38e-30	XLOC_027750	XLOC_027750	chr7:48866428-48881529	p1GFPpos	p1GFPneg	OK	0.0857705	1.73654	4.33959	-4.67845	2.89047e-06	2.98754e-05	yes	dseq.sig	cdiff.sig	1
Nlgn1	ENSMUSG00000063887	278.746	14.5488	0.0521938	-4.25998	6.87e-27	1.4e-25	XLOC_019217	XLOC_019217	chr3:25431753-26332063	p1GFPpos	p1GFPneg	OK	0.0564179	1.10653	4.29374	-4.70279	2.56631e-06	2.68291e-05	yes	dseq.sig	cdiff.sig	1
A2m	ENSMUSG00000030111	2983.83	155.559	0.052134	-4.26163	1.88e-86	2.22e-84	XLOC_024840	XLOC_024840	chr6:121636172-121679238	p1GFPpos	p1GFPneg	OK	0.554953	10.9941	4.30822	-12.8637	0	0	yes	dseq.sig	cdiff.sig	1
Fcgrt	ENSMUSG00000003420	4276.52	221.83	0.0518716	-4.26891	4.11e-112	8.69e-110	XLOC_027681	XLOC_027681	chr7:45092861-45104348	p1GFPpos	p1GFPneg	OK	1.96777	43.4485	4.46467	-12.8991	0	0	yes	dseq.sig	cdiff.sig	1
Gabrg1	ENSMUSG00000001260	49.6609	2.57058	0.0517627	-4.27194	1.23e-06	7.98e-06	XLOC_023386	XLOC_023386	chr5:70751046-70842617	p1GFPpos	p1GFPneg	OK	0.00630357	0.196603	4.96297	-3.32711	0.000877502	0.00534347	yes	dseq.sig	cdiff.sig	1
Fbln2	ENSMUSG00000064080	25442	1312.92	0.0516043	-4.27636	5.76e-138	2.08e-135	XLOC_024744	XLOC_024744	chr6:91212763-91272540	p1GFPpos	p1GFPneg	OK	4.8052	97.2187	4.33856	-20.5323	0	0	yes	dseq.sig	cdiff.sig	1
Foxs1	ENSMUSG00000074676	92.6809	4.78116	0.0515874	-4.27684	7.87e-05	0.000411659	XLOC_017805	XLOC_017805	chr2:152931897-152933208	p1GFPpos	p1GFPneg	OK	0.0691286	1.39919	4.33917	-4.51471	6.3404e-06	6.14591e-05	yes	dseq.sig	cdiff.sig	1
Prelp	ENSMUSG00000041577	1592.36	82.101	0.0515592	-4.27763	9.86e-82	1.02e-79	XLOC_001098	XLOC_001098	chr1:133910303-133921401	p1GFPpos	p1GFPneg	OK	0.491792	9.86757	4.32658	-11.8896	0	0	yes	dseq.sig	cdiff.sig	1
Ttpa	ENSMUSG00000073988	94.834	4.88381	0.0514985	-4.27933	5.44e-08	3.98e-07	XLOC_020294	XLOC_020294	chr4:20008076-20030785	p1GFPpos	p1GFPneg	OK	0.0333566	0.696655	4.3844	-3.9765	6.99362e-05	0.0005543	yes	dseq.sig	cdiff.sig	1
Kif18b	ENSMUSG00000051378	643.751	33.1081	0.05143	-4.28124	6.56e-50	2.9e-48	XLOC_005080	XLOC_005080	chr11:102903109-102925257	p1GFPpos	p1GFPneg	OK	0.142417	3.1458	4.46523	-7.99449	1.33227e-15	4.23254e-14	yes	dseq.sig	cdiff.sig	1
Srgn	ENSMUSG00000020077	254.099	13.0582	0.0513903	-4.28236	1.38e-25	2.68e-24	XLOC_002665	XLOC_002665	chr10:62494351-62527642	p1GFPpos	p1GFPneg	OK	0.235438	5.53837	4.55604	-5.25011	1.52012e-07	1.9411e-06	yes	dseq.sig	cdiff.sig	1
Itih2	ENSMUSG00000037254	600.68	30.7443	0.0511825	-4.28821	7.59e-09	5.98e-08	XLOC_017032	XLOC_017032	chr2:10094590-10130683	p1GFPpos	p1GFPneg	OK	0.168269	3.16218	4.23207	-8.08625	6.66134e-16	2.17158e-14	yes	dseq.sig	cdiff.sig	1
Iqgap3	ENSMUSG00000028068	1015.37	51.9248	0.0511389	-4.28944	7.07e-46	2.78e-44	XLOC_018814	XLOC_018814	chr3:88082050-88121048	p1GFPpos	p1GFPneg	OK	0.127862	2.81075	4.4583	-8.63674	0	0	yes	dseq.sig	cdiff.sig	1
Maf	ENSMUSG00000055435	4640.3	237.157	0.0511081	-4.2903	7.77e-35	2.17e-33	XLOC_030006	XLOC_030006	chr8:115682892-115740196	p1GFPpos	p1GFPneg	OK	1.20947	24.588	4.34551	-12.7987	0	0	yes	dseq.sig	cdiff.sig	1
1110032A04Rik	ENSMUSG00000043461	662.064	33.672	0.0508591	-4.29735	2.32e-48	9.78e-47	XLOC_019341	XLOC_019341	chr3:69819538-69861868	p1GFPpos	p1GFPneg	OK	0.356211	6.8595	4.2673	-6.68444	2.31801e-11	4.87461e-10	yes	dseq.sig	cdiff.sig	1
C1qb	ENSMUSG00000036905	759.608	38.5573	0.0507594	-4.30018	5.09e-38	1.58e-36	XLOC_021576	XLOC_021576	chr4:136880121-136886177	p1GFPpos	p1GFPneg	OK	0.688892	13.8972	4.33438	-7.40488	1.31228e-13	3.55441e-12	yes	dseq.sig	cdiff.sig	1
Pkib	ENSMUSG00000019876	129.146	6.5291	0.0505558	-4.30598	1.09e-14	1.3e-13	XLOC_002051	XLOC_002051	chr10:57631980-57741112	p1GFPpos	p1GFPneg	OK	0.0192657	0.440537	4.51515	-4.48339	7.34679e-06	7.03796e-05	yes	dseq.sig	cdiff.sig	1
Col1a1	ENSMUSG00000001506	6906.59	348.967	0.0505267	-4.30681	1.41e-15	1.76e-14	XLOC_004065	XLOC_004065	chr11:94936131-94953059	p1GFPpos	p1GFPneg	OK	1.08529	22.6377	4.38257	-14.8326	0	0	yes	dseq.sig	cdiff.sig	1
Itgam	ENSMUSG00000030786	233.804	11.7729	0.0503537	-4.31176	1.56e-19	2.33e-18	XLOC_027085	XLOC_027085	chr7:128062639-128118491	p1GFPpos	p1GFPneg	OK	0.0314616	0.838075	4.73542	-4.23623	2.27307e-05	0.000198862	yes	dseq.sig	cdiff.sig	1
Hcls1	ENSMUSG00000022831	261.545	13.1608	0.0503197	-4.31273	5.94e-26	1.17e-24	XLOC_011488	XLOC_011488	chr16:36934982-36963214	p1GFPpos	p1GFPneg	OK	0.0953508	2.19475	4.52467	-6.50955	7.53761e-11	1.49241e-09	yes	dseq.sig	cdiff.sig	1
Ranbp3l	ENSMUSG00000048424	1049.76	52.6954	0.0501975	-4.31624	4.86e-68	3.53e-66	XLOC_010027	XLOC_010027	chr15:9006078-9069585	p1GFPpos	p1GFPneg	OK	0.17013	4.91931	4.85374	-7.71327	1.22125e-14	3.62701e-13	yes	dseq.sig	cdiff.sig	1
Cd36	ENSMUSG00000002944	359.868	18.0447	0.0501424	-4.31782	8.89e-33	2.31e-31	XLOC_023207	XLOC_023207	chr5:17781689-17888959	p1GFPpos	p1GFPneg	OK	0.100025	1.96717	4.29768	-6.73464	1.64337e-11	3.50883e-10	yes	dseq.sig	cdiff.sig	1
Palmd	ENSMUSG00000033377	926.238	46.4237	0.0501207	-4.31845	5.29e-30	1.23e-28	XLOC_019634	XLOC_019634	chr3:116918261-116984406	p1GFPpos	p1GFPneg	OK	0.3224	7.37234	4.5152	-9.45795	0	0	yes	dseq.sig	cdiff.sig	1
Mpeg1	ENSMUSG00000046805	486.86	24.3685	0.0500523	-4.32042	4.35e-33	1.15e-31	XLOC_015085	XLOC_015085	chr19:12460766-12465730	p1GFPpos	p1GFPneg	OK	0.131205	2.7376	4.38302	-8.41952	0	0	yes	dseq.sig	cdiff.sig	1
Grid2	ENSMUSG00000071424	1902.33	95.0059	0.0499419	-4.3236	3.77e-14	4.32e-13	XLOC_024619	XLOC_024619	chr6:63256514-64727763	p1GFPpos	p1GFPneg	OK	0.57223	9.89479	4.112	-7.80118	6.21725e-15	1.89394e-13	yes	dseq.sig	cdiff.sig	1
C5ar1	ENSMUSG00000049130	100.042	4.98646	0.049844	-4.32644	4.87e-11	4.54e-10	XLOC_027364	XLOC_027364	chr7:16246742-16259540	p1GFPpos	p1GFPneg	OK	0.0274239	0.842301	4.94083	-3.6691	0.000243404	0.00170671	yes	dseq.sig	cdiff.sig	1
Parvg	ENSMUSG00000022439	288.002	14.3435	0.0498034	-4.32761	6.6e-16	8.35e-15	XLOC_010274	XLOC_010274	chr15:84324719-84342978	p1GFPpos	p1GFPneg	OK	0.094784	1.85467	4.29038	-6.25745	3.91333e-10	7.0961e-09	yes	dseq.sig	cdiff.sig	1
Gfra4	ENSMUSG00000027316	439.394	21.7979	0.0496089	-4.33326	3.78e-39	1.23e-37	XLOC_017714	XLOC_017714	chr2:131039630-131043088	p1GFPpos	p1GFPneg	OK	0.259844	5.43659	4.38698	-4.84653	1.25637e-06	1.38945e-05	yes	dseq.sig	cdiff.sig	1
C3ar1	ENSMUSG00000040552	301.551	14.9594	0.0496082	-4.33328	9.59e-28	2.03e-26	XLOC_025496	XLOC_025496	chr6:122847139-122856157	p1GFPpos	p1GFPneg	OK	0.0703739	1.3665	4.27931	-6.50766	7.63301e-11	1.50878e-09	yes	dseq.sig	cdiff.sig	1
Lyve1	ENSMUSG00000030787	1398.03	69.2973	0.0495678	-4.33445	6.94e-16	8.77e-15	XLOC_028126	XLOC_028126	chr7:110850589-110863155	p1GFPpos	p1GFPneg	OK	0.43336	9.13768	4.39819	-8.88486	0	0	yes	dseq.sig	cdiff.sig	1
Lrp1b	ENSMUSG00000049252	1150.66	57.0125	0.0495476	-4.33504	1.53e-09	1.28e-08	XLOC_017220	XLOC_017220	chr2:40595258-42653598	p1GFPpos	p1GFPneg	OK	0.0631882	1.21847	4.26927	-7.81951	5.32907e-15	1.636e-13	yes	dseq.sig	cdiff.sig	1
Csgalnact1	ENSMUSG00000036356	285.378	14.0861	0.0493596	-4.34052	5.59e-28	1.19e-26	XLOC_029749	XLOC_029749	chr8:68356780-68735146	p1GFPpos	p1GFPneg	OK	0.0479089	1.3067	4.76949	-6.34874	2.17083e-10	4.04788e-09	yes	dseq.sig	cdiff.sig	1
Kif2c	ENSMUSG00000028678	626.478	30.8976	0.0493194	-4.3417	3.52e-46	1.39e-44	XLOC_021385	XLOC_021385	chr4:117159635-117182624	p1GFPpos	p1GFPneg	OK	0.17382	3.65262	4.39326	-8.34316	0	0	yes	dseq.sig	cdiff.sig	1
Rgs10	ENSMUSG00000030844	243.024	11.9782	0.0492882	-4.34261	2.6e-24	4.78e-23	XLOC_028240	XLOC_028240	chr7:128373619-128418172	p1GFPpos	p1GFPneg	OK	0.241645	5.64989	4.54726	-6.12488	9.07534e-10	1.56768e-08	yes	dseq.sig	cdiff.sig	1
Vcan	ENSMUSG00000021614	14637.1	721.383	0.0492845	-4.34272	1.11e-142	4.57e-140	XLOC_008095	XLOC_008095	chr13:89655229-89765515	p1GFPpos	p1GFPneg	OK	1.18767	24.2843	4.35382	-15.78	0	0	yes	dseq.sig	cdiff.sig	1
A4galt	ENSMUSG00000047878	694.819	34.2387	0.0492772	-4.34294	4.23e-53	2.05e-51	XLOC_010748	XLOC_010748	chr15:83226721-83251774	p1GFPpos	p1GFPneg	OK	0.126037	5.78706	5.52092	-6.37941	1.77776e-10	3.35452e-09	yes	dseq.sig	cdiff.sig	1
Lamc3	ENSMUSG00000026840	1436.8	70.7921	0.0492705	-4.34313	9.98e-18	1.39e-16	XLOC_016144	XLOC_016144	chr2:31887244-31949286	p1GFPpos	p1GFPneg	OK	0.184632	3.95617	4.42138	-10.4591	0	0	yes	dseq.sig	cdiff.sig	1
Rsad2	ENSMUSG00000020641	80.5525	3.95852	0.0491421	-4.3469	1.14e-09	9.62e-09	XLOC_006355	XLOC_006355	chr12:26442742-26456452	p1GFPpos	p1GFPneg	OK	0.0154478	0.365536	4.56454	-4.06135	4.87887e-05	0.00039941	yes	dseq.sig	cdiff.sig	1
Zeb1	ENSMUSG00000024238	5260.23	258.079	0.0490623	-4.34924	4.29e-86	4.98e-84	XLOC_014028	XLOC_014028	chr18:5491500-5775575	p1GFPpos	p1GFPneg	OK	0.725537	15.259	4.39447	-13.8335	0	0	yes	dseq.sig	cdiff.sig	1
Tlr8	ENSMUSG00000040522	104.857	5.14116	0.0490302	-4.35019	1.02e-12	1.07e-11	XLOC_033629	XLOC_033629	chrX:167240296-167264270	p1GFPpos	p1GFPneg	OK	0.0303354	0.544855	4.1668	-3.60897	0.00030741	0.00209494	yes	dseq.sig	cdiff.sig	1
Ptch2	ENSMUSG00000028681	656.24	32.0282	0.0488056	-4.35681	8.94e-25	1.68e-23	XLOC_020641	XLOC_020641	chr4:117095749-117115343	p1GFPpos	p1GFPneg	OK	0.107519	2.31494	4.42831	-5.81949	5.90273e-09	9.19755e-08	yes	dseq.sig	cdiff.sig	1
P2rx7	ENSMUSG00000029468	2301.28	112.02	0.0486771	-4.36061	2.59e-87	3.06e-85	XLOC_022965	XLOC_022965	chr5:122643910-122691432	p1GFPpos	p1GFPneg	OK	0.486885	9.04508	4.21548	-6.43946	1.19903e-10	2.3122e-09	yes	dseq.sig	cdiff.sig	1
Adamts20	ENSMUSG00000022449	2635.02	128.113	0.0486193	-4.36233	1.02e-06	6.66e-06	XLOC_010807	XLOC_010807	chr15:94268298-94404350	p1GFPpos	p1GFPneg	OK	0.336962	6.65865	4.30457	-9.89861	0	0	yes	dseq.sig	cdiff.sig	1
H19	ENSMUSG00000000031	43948.5	2135.95	0.0486012	-4.36286	4.75e-21	7.61e-20	XLOC_028343	XLOC_028343	chr7:142575496-142578146	p1GFPpos	p1GFPneg	OK	17.9317	379.845	4.40483	-22.7072	0	0	yes	dseq.sig	cdiff.sig	1
Traf5	ENSMUSG00000026637	483.073	23.3405	0.0483168	-4.37133	1.53e-42	5.5e-41	XLOC_001373	XLOC_001373	chr1:192054139-192092589	p1GFPpos	p1GFPneg	OK	0.207297	3.748	4.17635	-4.70282	2.56597e-06	2.68291e-05	yes	dseq.sig	cdiff.sig	1
Fgfr2	ENSMUSG00000030849	6150.25	297.051	0.048299	-4.37186	7.17e-63	4.7e-61	XLOC_028245	XLOC_028245	chr7:130162377-130266808	p1GFPpos	p1GFPneg	OK	0.965204	19.7241	4.35298	-12.5198	0	0	yes	dseq.sig	cdiff.sig	1
Fam19a1	ENSMUSG00000059187	447.078	21.5926	0.0482971	-4.37192	1.65e-40	5.57e-39	XLOC_024757	XLOC_024757	chr6:96038901-96658852	p1GFPpos	p1GFPneg	OK	0.0948737	2.85707	4.91238	-5.95393	2.61777e-09	4.23778e-08	yes	dseq.sig	cdiff.sig	1
Eln	ENSMUSG00000029675	5686.79	274.638	0.0482941	-4.37201	6.99e-16	8.83e-15	XLOC_023726	XLOC_023726	chr5:134702591-134747254	p1GFPpos	p1GFPneg	OK	1.29996	27.4452	4.40001	-14.9602	0	0	yes	dseq.sig	cdiff.sig	1
Tyrobp	ENSMUSG00000030579	357.251	17.222	0.0482071	-4.37461	8.1e-09	6.37e-08	XLOC_026502	XLOC_026502	chr7:30413787-30417579	p1GFPpos	p1GFPneg	OK	0.691597	13.8506	4.32387	-6.89586	5.35394e-12	1.21192e-10	yes	dseq.sig	cdiff.sig	1
Cx3cr1	ENSMUSG00000052336	1754.58	84.5183	0.04817	-4.37572	6.81e-89	8.45e-87	XLOC_031926	XLOC_031926	chr9:120048691-120070041	p1GFPpos	p1GFPneg	OK	0.384613	8.4399	4.45575	-10.3266	0	0	yes	dseq.sig	cdiff.sig	1
9430020K01Rik	ENSMUSG00000033960	5412.84	260.187	0.0480684	-4.37877	7.88e-34	2.13e-32	XLOC_014025	XLOC_014025	chr18:4634928-4682869	p1GFPpos	p1GFPneg	OK	0.636756	13.6173	4.41855	-15.4339	0	0	yes	dseq.sig	cdiff.sig	1
Plscr4	ENSMUSG00000032377	429.976	20.6152	0.0479451	-4.38247	1.87e-21	3.04e-20	XLOC_031091	XLOC_031091	chr9:92457377-92492516	p1GFPpos	p1GFPneg	OK	0.0830719	2.36828	4.83334	-7.48998	6.88338e-14	1.9125e-12	yes	dseq.sig	cdiff.sig	1
Nid1	ENSMUSG00000005397	27046.8	1291.71	0.0477583	-4.3881	1.55e-148	7.34e-146	XLOC_007252	XLOC_007252	chr13:13437344-13518677	p1GFPpos	p1GFPneg	OK	3.54005	79.286	4.48522	-21.4934	0	0	yes	dseq.sig	cdiff.sig	1
Mrgprf	ENSMUSG00000031070	89.0116	4.21586	0.0473631	-4.40009	1.59e-11	1.54e-10	XLOC_027224	XLOC_027224	chr7:145300908-145309557	p1GFPpos	p1GFPneg	OK	0.0321716	0.79419	4.62562	-4.26084	2.03659e-05	0.000179365	yes	dseq.sig	cdiff.sig	1
Fam64a	ENSMUSG00000020808	562.489	26.6311	0.047345	-4.40064	1.59e-48	6.74e-47	XLOC_003862	XLOC_003862	chr11:72042501-72047459	p1GFPpos	p1GFPneg	OK	0.302234	6.18216	4.35437	-7.63262	2.30926e-14	6.68249e-13	yes	dseq.sig	cdiff.sig	1
Myc	ENSMUSG00000022346	1096.54	51.8222	0.0472599	-4.40324	1.3e-51	6.03e-50	XLOC_010141	XLOC_010141	chr15:61984315-61990361	p1GFPpos	p1GFPneg	OK	0.376107	8.03728	4.41749	-9.70574	0	0	yes	dseq.sig	cdiff.sig	1
Trhde	ENSMUSG00000050663	384.196	18.1473	0.0472346	-4.40401	6.56e-08	4.76e-07	XLOC_002916	XLOC_002916	chr10:114397422-114817758	p1GFPpos	p1GFPneg	OK	0.0609938	1.28142	4.39294	-5.92267	3.16751e-09	5.07916e-08	yes	dseq.sig	cdiff.sig	1
Myrip	ENSMUSG00000041794	280.682	13.2129	0.0470742	-4.40892	3.01e-28	6.48e-27	XLOC_031254	XLOC_031254	chr9:120304072-120474834	p1GFPpos	p1GFPneg	OK	0.0512225	0.980025	4.25797	-6.07968	1.20424e-09	2.05032e-08	yes	dseq.sig	cdiff.sig	1
Depdc1a	ENSMUSG00000028175	252.678	11.8756	0.0469987	-4.41124	1.29e-25	2.51e-24	XLOC_019172	XLOC_019172	chr3:159495432-159529955	p1GFPpos	p1GFPneg	OK	0.143118	2.52016	4.13824	-5.39386	6.89597e-08	9.29133e-07	yes	dseq.sig	cdiff.sig	1
Stab1	ENSMUSG00000042286	7827.2	367.784	0.0469879	-4.41157	2.38e-17	3.24e-16	XLOC_009196	XLOC_009196	chr14:31130672-31168879	p1GFPpos	p1GFPneg	OK	0.736463	16.1044	4.4507	-13.6165	0	0	yes	dseq.sig	cdiff.sig	1
Fhl3	ENSMUSG00000032643	822.187	38.6093	0.0469592	-4.41245	4.3e-61	2.63e-59	XLOC_020697	XLOC_020697	chr4:124695983-124708646	p1GFPpos	p1GFPneg	OK	0.386201	9.02984	4.54728	-8.11271	4.44089e-16	1.46791e-14	yes	dseq.sig	cdiff.sig	1
Csrnp3	ENSMUSG00000044647	721.042	33.8267	0.0469136	-4.41385	1.33e-12	1.38e-11	XLOC_016260	XLOC_016260	chr2:65845766-66031798	p1GFPpos	p1GFPneg	OK	0.0521968	1.26315	4.59692	-8.52004	0	0	yes	dseq.sig	cdiff.sig	1
Dlc1	ENSMUSG00000031523	4056.93	189.805	0.0467854	-4.4178	4.69e-41	1.62e-39	XLOC_029675	XLOC_029675	chr8:36567738-37024189	p1GFPpos	p1GFPneg	OK	0.50404	11.5586	4.51929	-12.1819	0	0	yes	dseq.sig	cdiff.sig	1
Adra1b	ENSMUSG00000050541	137.76	6.42645	0.0466497	-4.42199	1.47e-16	1.92e-15	XLOC_004511	XLOC_004511	chr11:43774605-43836332	p1GFPpos	p1GFPneg	OK	0.0443601	0.896662	4.33723	-5.29488	1.19093e-07	1.53564e-06	yes	dseq.sig	cdiff.sig	1
Cyp2d22	ENSMUSG00000061740	653.204	30.3843	0.0465158	-4.42614	2.07e-54	1.04e-52	XLOC_010734	XLOC_010734	chr15:82370526-82380281	p1GFPpos	p1GFPneg	OK	0.278719	5.83019	4.38666	-6.55912	5.41265e-11	1.09081e-09	yes	dseq.sig	cdiff.sig	1
Atp1a2	ENSMUSG00000007097	27764.8	1290.85	0.0464926	-4.42686	5.35e-51	2.44e-49	XLOC_001275	XLOC_001275	chr1:172271708-172298064	p1GFPpos	p1GFPneg	OK	3.8694	87.494	4.499	-22.2212	0	0	yes	dseq.sig	cdiff.sig	1
Fndc1	ENSMUSG00000071984	2829.28	131.302	0.0464082	-4.42948	1.58e-108	3.09e-106	XLOC_013063	XLOC_013063	chr17:7738567-7827292	p1GFPpos	p1GFPneg	OK	0.348852	7.88639	4.49868	-11.214	0	0	yes	dseq.sig	cdiff.sig	1
Zeb2	ENSMUSG00000026872	11526.5	534.457	0.0463678	-4.43073	1.73e-34	4.8e-33	XLOC_017223	XLOC_017223	chr2:44983575-45114084	p1GFPpos	p1GFPneg	OK	1.04769	23.1096	4.46321	-17.4392	0	0	yes	dseq.sig	cdiff.sig	1
Tnfrsf1b	ENSMUSG00000028599	221.072	10.2303	0.0462759	-4.4336	1.51e-22	2.58e-21	XLOC_021651	XLOC_021651	chr4:145212367-145246870	p1GFPpos	p1GFPneg	OK	0.039719	0.784877	4.30456	-6.0877	1.14546e-09	1.95165e-08	yes	dseq.sig	cdiff.sig	1
Fmo2	ENSMUSG00000040170	466.769	21.5926	0.0462597	-4.4341	1.55e-12	1.6e-11	XLOC_001210	XLOC_001210	chr1:162874339-162898735	p1GFPpos	p1GFPneg	OK	0.100146	2.00758	4.32528	-5.88166	4.06172e-09	6.44761e-08	yes	dseq.sig	cdiff.sig	1
Igf2	ENSMUSG00000048583	36018	1665.63	0.0462443	-4.43458	5.8e-39	1.86e-37	XLOC_028344	XLOC_028344	chr7:142650767-142670356	p1GFPpos	p1GFPneg	OK	7.63446	174.216	4.51221	-20.8215	0	0	yes	dseq.sig	cdiff.sig	1
Cdh13	ENSMUSG00000031841	394.892	18.25	0.0462151	-4.43549	4.8e-36	1.4e-34	XLOC_029445	XLOC_029445	chr8:118283702-119324902	p1GFPpos	p1GFPneg	OK	0.0942794	2.32127	4.62183	-5.3841	7.28077e-08	9.70496e-07	yes	dseq.sig	cdiff.sig	1
Vcam1	ENSMUSG00000027962	5811.86	265.941	0.0457583	-4.44982	7.95e-34	2.14e-32	XLOC_019625	XLOC_019625	chr3:116110019-116129688	p1GFPpos	p1GFPneg	OK	1.3087	29.9893	4.51824	-15.8042	0	0	yes	dseq.sig	cdiff.sig	1
Gstt1	ENSMUSG00000001663	504.811	22.9805	0.045523	-4.45726	1.21e-44	4.63e-43	XLOC_002714	XLOC_002714	chr10:75783810-75798584	p1GFPpos	p1GFPneg	OK	0.37829	9.04577	4.57968	-7.48721	7.03881e-14	1.94883e-12	yes	dseq.sig	cdiff.sig	1
Ets1	ENSMUSG00000032035	6805.67	309.334	0.0454524	-4.4595	1.44e-135	4.8e-133	XLOC_030709	XLOC_030709	chr9:32636076-32758080	p1GFPpos	p1GFPneg	OK	1.07879	24.3357	4.49559	-15.1946	0	0	yes	dseq.sig	cdiff.sig	1
Kcng1	ENSMUSG00000074575	121.343	5.50115	0.0453357	-4.46321	5.59e-15	6.73e-14	XLOC_017935	XLOC_017935	chr2:168260121-168281606	p1GFPpos	p1GFPneg	OK	0.021787	0.554116	4.66865	-4.17725	2.95049e-05	0.000252716	yes	dseq.sig	cdiff.sig	1
Psd2	ENSMUSG00000024347	389.324	17.6341	0.0452941	-4.46453	2.17e-07	1.5e-06	XLOC_014119	XLOC_014119	chr18:35942256-36197160	p1GFPpos	p1GFPneg	OK	0.06299	1.44972	4.52451	-6.18287	6.29456e-10	1.1183e-08	yes	dseq.sig	cdiff.sig	1
Kcnd3	ENSMUSG00000040896	2140.62	96.4445	0.0450544	-4.47219	1.15e-71	9.24e-70	XLOC_018990	XLOC_018990	chr3:105446659-105674002	p1GFPpos	p1GFPneg	OK	0.211367	5.07358	4.58518	-12.0645	0	0	yes	dseq.sig	cdiff.sig	1
Ifi27l1	ENSMUSG00000064215	1715.09	77.2678	0.0450516	-4.47228	2.36e-88	2.88e-86	XLOC_006144	XLOC_006144	chr12:103434167-103444504	p1GFPpos	p1GFPneg	OK	1.46131	32.857	4.49087	-8.75272	0	0	yes	dseq.sig	cdiff.sig	1
Bicc1	ENSMUSG00000014329	5018.84	225.946	0.0450197	-4.4733	7.7e-127	2.22e-124	XLOC_002701	XLOC_002701	chr10:70922673-71159634	p1GFPpos	p1GFPneg	OK	0.834382	19.476	4.54485	-14.361	0	0	yes	dseq.sig	cdiff.sig	1
Adam19	ENSMUSG00000011256	2638.06	118.294	0.0448415	-4.47902	1.34e-63	8.98e-62	XLOC_003620	XLOC_003620	chr11:46055986-46147342	p1GFPpos	p1GFPneg	OK	0.376825	8.43513	4.48444	-10.617	0	0	yes	dseq.sig	cdiff.sig	1
Ms4a7	ENSMUSG00000024672	260.273	11.6703	0.0448386	-4.47911	3.25e-11	3.07e-10	XLOC_015480	XLOC_015480	chr19:11321405-11336116	p1GFPpos	p1GFPneg	OK	0.157933	4.82691	4.93372	-5.46603	4.60232e-08	6.32669e-07	yes	dseq.sig	cdiff.sig	1
Rapgef3	ENSMUSG00000022469	1843.52	82.3091	0.0446478	-4.48527	9.22e-81	9.21e-79	XLOC_010829	XLOC_010829	chr15:97739997-97768820	p1GFPpos	p1GFPneg	OK	0.442155	10.7826	4.60801	-10.7252	0	0	yes	dseq.sig	cdiff.sig	1
Chsy3	ENSMUSG00000058152	379.019	16.862	0.0444886	-4.49042	2.03e-15	2.5e-14	XLOC_014220	XLOC_014220	chr18:59175339-59411336	p1GFPpos	p1GFPneg	OK	0.0992722	2.22743	4.48785	-7.72283	1.13243e-14	3.37167e-13	yes	dseq.sig	cdiff.sig	1
Crym	ENSMUSG00000030905	32197	1431.36	0.0444564	-4.49147	7.9e-159	4.55e-156	XLOC_027016	XLOC_027016	chr7:120186317-120201988	p1GFPpos	p1GFPneg	OK	0.555148	15.4833	4.80169	-13.0766	0	0	yes	dseq.sig	cdiff.sig	1
Crym	ENSMUSG00000030905	32197	1431.36	0.0444564	-4.49147	7.9e-159	4.55e-156	XLOC_028167	XLOC_028167	chr7:120186317-120201988	p1GFPpos	p1GFPneg	OK	19.978	457.38	4.51691	-19.556	0	0	yes	dseq.sig	cdiff.sig	1
Pou3f1	ENSMUSG00000078236	154.106	6.83705	0.0443658	-4.49441	1.02e-16	1.34e-15	XLOC_020696	XLOC_020696	chr4:124657645-124660655	p1GFPpos	p1GFPneg	OK	0.0659169	1.36299	4.36999	-5.73174	9.94028e-09	1.50341e-07	yes	dseq.sig	cdiff.sig	1
Oas2	ENSMUSG00000032690	66.1916	2.93057	0.0442741	-4.49739	3.36e-09	2.73e-08	XLOC_023644	XLOC_023644	chr5:120730332-120749850	p1GFPpos	p1GFPneg	OK	0.00990303	0.346623	5.12936	-3.39654	0.000682426	0.00426516	yes	dseq.sig	cdiff.sig	1
Tgm2	ENSMUSG00000037820	1243.3	54.9581	0.0442032	-4.49971	2.02e-79	1.96e-77	XLOC_017859	XLOC_017859	chr2:158116404-158146392	p1GFPpos	p1GFPneg	OK	0.274069	6.6458	4.59983	-10.8676	0	0	yes	dseq.sig	cdiff.sig	1
Dock2	ENSMUSG00000020143	330.59	14.5488	0.0440086	-4.50607	5.61e-32	1.42e-30	XLOC_004494	XLOC_004494	chr11:34226863-34783878	p1GFPpos	p1GFPneg	OK	0.0393373	0.893028	4.50473	-3.71853	0.000200383	0.00142786	yes	dseq.sig	cdiff.sig	1
Dcc	ENSMUSG00000060534	647.359	28.4296	0.0439163	-4.5091	2.39e-19	3.56e-18	XLOC_014561	XLOC_014561	chr18:71253631-72351195	p1GFPpos	p1GFPneg	OK	0.0984172	2.30336	4.54868	-9.05311	0	0	yes	dseq.sig	cdiff.sig	1
Dab2	ENSMUSG00000022150	8004.08	350.87	0.0438364	-4.51173	8.24e-27	1.68e-25	XLOC_010015	XLOC_010015	chr15:6299788-6440716	p1GFPpos	p1GFPneg	OK	1.56842	37.0726	4.56297	-14.3681	0	0	yes	dseq.sig	cdiff.sig	1
Edaradd	ENSMUSG00000039309	67.3483	2.93057	0.0435137	-4.52239	2.05e-09	1.7e-08	XLOC_007718	XLOC_007718	chr13:12471208-12520450	p1GFPpos	p1GFPneg	OK	0.0224899	0.450084	4.32284	-5.98294	2.19143e-09	3.60923e-08	yes	dseq.sig	cdiff.sig	1
Scara5	ENSMUSG00000022032	4052.65	175.823	0.0433848	-4.52667	3.16e-124	8.39e-122	XLOC_008971	XLOC_008971	chr14:65666402-65764826	p1GFPpos	p1GFPneg	OK	0.77359	18.9757	4.61644	-14.1854	0	0	yes	dseq.sig	cdiff.sig	1
Rftn2	ENSMUSG00000025978	979.531	42.2064	0.0430884	-4.53656	4.72e-67	3.39e-65	XLOC_000841	XLOC_000841	chr1:55170140-55227404	p1GFPpos	p1GFPneg	OK	0.215165	5.34446	4.63453	-9.17628	0	0	yes	dseq.sig	cdiff.sig	1
C1qc	ENSMUSG00000036896	957.744	41.2305	0.0430496	-4.53786	1.42e-18	2.06e-17	XLOC_021577	XLOC_021577	chr4:136889801-136892914	p1GFPpos	p1GFPneg	OK	0.730267	18.0211	4.62512	-9.60666	0	0	yes	dseq.sig	cdiff.sig	1
Nrp1	ENSMUSG00000025810	4415.98	189.702	0.0429582	-4.54092	3.62e-54	1.81e-52	XLOC_029525	XLOC_029525	chr8:128357489-128506561	p1GFPpos	p1GFPneg	OK	0.916726	20.4528	4.47966	-15.7587	0	0	yes	dseq.sig	cdiff.sig	1
Foxd2	ENSMUSG00000055210	51.7215	2.21058	0.0427401	-4.54826	3.8e-07	2.57e-06	XLOC_021353	XLOC_021353	chr4:114906279-114908898	p1GFPpos	p1GFPneg	OK	0.0138706	0.390834	4.81645	-3.40147	0.000670254	0.00420016	yes	dseq.sig	cdiff.sig	1
Dclk3	ENSMUSG00000032500	163.594	6.99175	0.0427385	-4.54832	1.55e-07	1.09e-06	XLOC_031219	XLOC_031219	chr9:111439080-111489611	p1GFPpos	p1GFPneg	OK	0.0379871	0.810453	4.41515	-5.52988	3.20448e-08	4.5233e-07	yes	dseq.sig	cdiff.sig	1
Col6a2	ENSMUSG00000020241	9213.72	392.826	0.0426349	-4.55182	1.84e-146	8.16e-144	XLOC_002727	XLOC_002727	chr10:76594092-76623472	p1GFPpos	p1GFPneg	OK	1.61674	39.3529	4.60531	-17.0337	0	0	yes	dseq.sig	cdiff.sig	1
Slc35d3	ENSMUSG00000050473	151.078	6.42645	0.0425374	-4.55512	6.78e-18	9.53e-17	XLOC_002524	XLOC_002524	chr10:19847914-19852208	p1GFPpos	p1GFPneg	OK	0.039912	1.1206	4.8113	-4.4522	8.49936e-06	8.04774e-05	yes	dseq.sig	cdiff.sig	1
Mrc1	ENSMUSG00000026712	5878.14	248.716	0.042312	-4.56279	2.12e-24	3.9e-23	XLOC_016011	XLOC_016011	chr2:14229413-14332023	p1GFPpos	p1GFPneg	OK	0.776412	18.7927	4.59721	-15.9424	0	0	yes	dseq.sig	cdiff.sig	1
Aard	ENSMUSG00000068522	512.538	21.6432	0.0422275	-4.56567	1.94e-10	1.73e-09	XLOC_010111	XLOC_010111	chr15:52035042-52045722	p1GFPpos	p1GFPneg	OK	0.379211	8.99005	4.56726	-7.10353	1.21614e-12	2.94407e-11	yes	dseq.sig	cdiff.sig	1
Nrk	ENSMUSG00000052854	417.478	17.582	0.0421148	-4.56953	1.86e-39	6.09e-38	XLOC_033012	XLOC_033012	chrX:138914236-139010524	p1GFPpos	p1GFPneg	OK	0.0439794	0.929766	4.40197	-4.53765	5.68838e-06	5.5525e-05	yes	dseq.sig	cdiff.sig	1
Pappa	ENSMUSG00000028370	1100.12	46.269	0.042058	-4.57148	5.4e-05	0.000287985	XLOC_020460	XLOC_020460	chr4:65124173-65358528	p1GFPpos	p1GFPneg	OK	0.0685593	1.90673	4.79761	-8.26612	2.22045e-16	7.48571e-15	yes	dseq.sig	cdiff.sig	1
Eng	ENSMUSG00000026814	4487.47	188.57	0.0420215	-4.57273	7.56e-81	7.58e-79	XLOC_016160	XLOC_016160	chr2:32646374-32694175	p1GFPpos	p1GFPneg	OK	0.910451	22.491	4.62662	-12.301	0	0	yes	dseq.sig	cdiff.sig	1
Colec12	ENSMUSG00000036103	9805.07	411.896	0.0420084	-4.57318	2.99e-49	1.3e-47	XLOC_014033	XLOC_014033	chr18:9707647-9877995	p1GFPpos	p1GFPneg	OK	3.09868	51.2259	4.04715	-16.7567	0	0	yes	dseq.sig	cdiff.sig	1
Hpgds	ENSMUSG00000029919	613.479	25.7564	0.0419842	-4.57401	1.22e-21	2e-20	XLOC_025258	XLOC_025258	chr6:65117125-65145289	p1GFPpos	p1GFPneg	OK	0.309288	5.89809	4.25323	-8.07188	6.66134e-16	2.17158e-14	yes	dseq.sig	cdiff.sig	1
Dgki	ENSMUSG00000038665	970.768	40.7158	0.0419418	-4.57547	1.01e-10	9.18e-10	XLOC_025104	XLOC_025104	chr6:36837315-37299976	p1GFPpos	p1GFPneg	OK	0.141253	5.0859	5.17015	-12.7955	0	0	yes	dseq.sig	cdiff.sig	1
Gabra4	ENSMUSG00000029211	585.903	24.5738	0.0419417	-4.57547	1.11e-21	1.82e-20	XLOC_023389	XLOC_023389	chr5:71569733-72149413	p1GFPpos	p1GFPneg	OK	0.123743	2.74083	4.4692	-5.51258	3.53619e-08	4.95317e-07	yes	dseq.sig	cdiff.sig	1
Fstl5	ENSMUSG00000034098	219.917	9.20233	0.0418446	-4.57881	1.01e-13	1.13e-12	XLOC_018774	XLOC_018774	chr3:76074560-76710005	p1GFPpos	p1GFPneg	OK	0.0449088	0.923143	4.36149	-5.7416	9.37836e-09	1.42205e-07	yes	dseq.sig	cdiff.sig	1
Fam163a	ENSMUSG00000015484	167.758	6.99175	0.0416776	-4.58459	1.52e-19	2.29e-18	XLOC_001178	XLOC_001178	chr1:156075965-156204866	p1GFPpos	p1GFPneg	OK	0.0333465	0.787708	4.56205	-4.75543	1.9802e-06	2.11114e-05	yes	dseq.sig	cdiff.sig	1
St6galnac5	ENSMUSG00000039037	501.122	20.8726	0.0416517	-4.58548	2.24e-45	8.71e-44	XLOC_019750	XLOC_019750	chr3:152816971-152982240	p1GFPpos	p1GFPneg	OK	0.0651525	1.7529	4.74978	-7.23813	4.54969e-13	1.15695e-11	yes	dseq.sig	cdiff.sig	1
Sfrp4	ENSMUSG00000021319	110.169	4.57586	0.0415348	-4.58953	1.43e-12	1.48e-11	XLOC_007271	XLOC_007271	chr13:19623120-19632823	p1GFPpos	p1GFPneg	OK	0.0500058	1.28624	4.68492	-4.31765	1.57696e-05	0.000142219	yes	dseq.sig	cdiff.sig	1
Sytl2	ENSMUSG00000030616	1464.31	60.8163	0.0415325	-4.58962	3.61e-84	3.95e-82	XLOC_026785	XLOC_026785	chr7:90302406-90410662	p1GFPpos	p1GFPneg	OK	0.263304	7.00847	4.7343	-6.91105	4.81082e-12	1.09631e-10	yes	dseq.sig	cdiff.sig	1
Pid1	ENSMUSG00000045658	7032.51	291.804	0.0414936	-4.59097	7.2e-54	3.58e-52	XLOC_000944	XLOC_000944	chr1:84036292-84284645	p1GFPpos	p1GFPneg	OK	2.0325	51.1394	4.65311	-17.0443	0	0	yes	dseq.sig	cdiff.sig	1
Nppc	ENSMUSG00000026241	104.163	4.31852	0.0414593	-4.59216	2.07e-09	1.71e-08	XLOC_000960	XLOC_000960	chr1:86666292-86670573	p1GFPpos	p1GFPneg	OK	0.0463526	2.25159	5.60215	-3.7454	0.000180108	0.00129713	yes	dseq.sig	cdiff.sig	1
Serpinf1	ENSMUSG00000000753	11597.8	478.264	0.0412374	-4.5999	5.69e-101	9.68e-99	XLOC_004779	XLOC_004779	chr11:75410026-75431580	p1GFPpos	p1GFPneg	OK	5.02048	136.198	4.76173	-18.7957	0	0	yes	dseq.sig	cdiff.sig	1
Emid2	ENSMUSG00000004415	13266.8	545.569	0.041123	-4.60391	4.71e-157	2.65e-154	XLOC_023751	XLOC_023751	chr5:136741393-136883565	p1GFPpos	p1GFPneg	OK	2.13882	79.6772	5.21928	-18.3468	0	0	yes	dseq.sig	cdiff.sig	1
Ctss	ENSMUSG00000038642	854.327	35.1134	0.0411007	-4.60469	1.56e-16	2.03e-15	XLOC_018918	XLOC_018918	chr3:95526785-95556403	p1GFPpos	p1GFPneg	OK	0.520996	12.3224	4.56386	-9.35341	0	0	yes	dseq.sig	cdiff.sig	1
Fcrls	ENSMUSG00000015852	1060.31	43.4411	0.04097	-4.60929	2.31e-27	4.81e-26	XLOC_019393	XLOC_019393	chr3:87247810-87263810	p1GFPpos	p1GFPneg	OK	0.352114	9.13024	4.69654	-8.90661	0	0	yes	dseq.sig	cdiff.sig	1
Meox2	ENSMUSG00000036144	198.303	8.12234	0.0409593	-4.60966	2.8e-15	3.41e-14	XLOC_005928	XLOC_005928	chr12:37108545-37179528	p1GFPpos	p1GFPneg	OK	0.0684855	1.61493	4.55953	-5.98658	2.14303e-09	3.53936e-08	yes	dseq.sig	cdiff.sig	1
Pif1	ENSMUSG00000041064	301.639	12.3382	0.0409039	-4.61162	8.7e-27	1.77e-25	XLOC_030980	XLOC_030980	chr9:65587077-65596153	p1GFPpos	p1GFPneg	OK	0.117031	2.12541	4.18279	-4.69849	2.6209e-06	2.73516e-05	yes	dseq.sig	cdiff.sig	1
Zan	ENSMUSG00000079173	1036.7	42.3625	0.0408627	-4.61307	1.49e-44	5.67e-43	XLOC_023760	XLOC_023760	chr5:137374678-137477064	p1GFPpos	p1GFPneg	OK	0.141551	0.961751	2.76434	-6.65911	2.75486e-11	5.75245e-10	yes	dseq.sig	cdiff.sig	1
Xlr	ENSMUSG00000054626	74.2975	3.03323	0.0408254	-4.61439	1.59e-06	1.02e-05	XLOC_033295	XLOC_033295	chrX:53783747-53797696	p1GFPpos	p1GFPneg	OK	0.060542	1.35199	4.481	-3.16703	0.00154003	0.00877375	yes	dseq.sig	cdiff.sig	1
Sorcs3	ENSMUSG00000063434	2257.04	91.818	0.0406807	-4.61951	6.2e-37	1.86e-35	XLOC_015287	XLOC_015287	chr19:48206024-48805505	p1GFPpos	p1GFPneg	OK	0.281353	6.94264	4.62503	-12.5695	0	0	yes	dseq.sig	cdiff.sig	1
Gdf10	ENSMUSG00000021943	3605.55	146.264	0.0405664	-4.62357	7.92e-41	2.7e-39	XLOC_008786	XLOC_008786	chr14:33923586-33940823	p1GFPpos	p1GFPneg	OK	1.51259	34.3212	4.50401	-9.05168	0	0	yes	dseq.sig	cdiff.sig	1
Mfap4	ENSMUSG00000042436	4666.67	189.137	0.0405294	-4.62489	1.48e-131	4.65e-129	XLOC_003764	XLOC_003764	chr11:61484639-61488707	p1GFPpos	p1GFPneg	OK	2.20981	59.1785	4.74308	-14.7519	0	0	yes	dseq.sig	cdiff.sig	1
Csf1r	ENSMUSG00000024621	3190.81	129.191	0.0404885	-4.62634	9.2e-20	1.4e-18	XLOC_014232	XLOC_014232	chr18:61100659-61131139	p1GFPpos	p1GFPneg	OK	0.567562	14.5641	4.6815	-13.8032	0	0	yes	dseq.sig	cdiff.sig	1
Mme	ENSMUSG00000027820	29791.9	1198.5	0.0402291	-4.63562	2.34e-23	4.12e-22	XLOC_018748	XLOC_018748	chr3:63295169-63388704	p1GFPpos	p1GFPneg	OK	4.77869	119.265	4.64141	-19.0984	0	0	yes	dseq.sig	cdiff.sig	1
Tmem196	ENSMUSG00000048004	92.0149	3.70118	0.0402237	-4.63581	6.69e-11	6.18e-10	XLOC_006292	XLOC_006292	chr12:119945696-120021244	p1GFPpos	p1GFPneg	OK	0.0818216	1.6652	4.34707	-4.87546	1.08556e-06	1.21587e-05	yes	dseq.sig	cdiff.sig	1
Plek	ENSMUSG00000020120	482.839	19.382	0.0401417	-4.63875	1.37e-42	4.93e-41	XLOC_004439	XLOC_004439	chr11:16970901-17079374	p1GFPpos	p1GFPneg	OK	0.0854255	2.09144	4.61369	-6.37765	1.7982e-10	3.39041e-09	yes	dseq.sig	cdiff.sig	1
Clec2l	ENSMUSG00000079598	238.289	9.56233	0.0401291	-4.63921	2.35e-07	1.62e-06	XLOC_024477	XLOC_024477	chr6:38663068-38680865	p1GFPpos	p1GFPneg	OK	0.303014	6.0822	4.32714	-7.49288	6.72795e-14	1.87151e-12	yes	dseq.sig	cdiff.sig	1
Cpne7	ENSMUSG00000034796	401.927	15.9888	0.0397803	-4.6518	5.71e-07	3.81e-06	XLOC_029489	XLOC_029489	chr8:123117373-123135185	p1GFPpos	p1GFPneg	OK	0.0610958	2.2493	5.20226	-5.66867	1.43911e-08	2.1397e-07	yes	dseq.sig	cdiff.sig	1
Ly86	ENSMUSG00000021423	155.863	6.1691	0.0395803	-4.65907	5.07e-18	7.16e-17	XLOC_007394	XLOC_007394	chr13:37345344-37419036	p1GFPpos	p1GFPneg	OK	0.1318	3.1508	4.5793	-5.46086	4.73841e-08	6.49886e-07	yes	dseq.sig	cdiff.sig	1
AI427809	ENSMUSG00000073854	123.86	4.88381	0.0394302	-4.66455	8.04e-15	9.61e-14	XLOC_021153	XLOC_021153	chr4:53261355-53270505	p1GFPpos	p1GFPneg	OK	0.0517983	1.68402	5.02286	-4.95297	7.30904e-07	8.45409e-06	yes	dseq.sig	cdiff.sig	1
C1qa	ENSMUSG00000036887	1110	43.5437	0.0392287	-4.67195	2.02e-17	2.77e-16	XLOC_021578	XLOC_021578	chr4:136895915-136898844	p1GFPpos	p1GFPneg	OK	0.793921	20.0538	4.65873	-9.95873	0	0	yes	dseq.sig	cdiff.sig	1
Sp7	ENSMUSG00000060284	307.999	12.0809	0.0392237	-4.67213	5.38e-31	1.3e-29	XLOC_010917	XLOC_010917	chr15:102356251-102370917	p1GFPpos	p1GFPneg	OK	0.0586293	1.89702	5.01597	-6.4883	8.68079e-11	1.70451e-09	yes	dseq.sig	cdiff.sig	1
Gypc	ENSMUSG00000024380	1926.51	75.5198	0.0392003	-4.67299	5.42e-98	8.28e-96	XLOC_014401	XLOC_014401	chr18:32528319-32560034	p1GFPpos	p1GFPneg	OK	0.604096	16.0234	4.72926	-12.1829	0	0	yes	dseq.sig	cdiff.sig	1
Gbp2	ENSMUSG00000028270	44.7018	1.74794	0.0391021	-4.67661	2.21e-06	1.39e-05	XLOC_019121	XLOC_019121	chr3:142620662-142638008	p1GFPpos	p1GFPneg	OK	0.01247	0.325917	4.70798	-3.32398	0.000887417	0.0053983	yes	dseq.sig	cdiff.sig	1
Cpm	ENSMUSG00000020183	2835.79	110.84	0.0390861	-4.6772	3.15e-39	1.02e-37	XLOC_002373	XLOC_002373	chr10:117629499-117687352	p1GFPpos	p1GFPneg	OK	0.320465	9.54231	4.8961	-13.7957	0	0	yes	dseq.sig	cdiff.sig	1
Nid2	ENSMUSG00000021806	19640.3	767.244	0.0390649	-4.67798	1.03e-112	2.19e-110	XLOC_008710	XLOC_008710	chr14:19751256-19823823	p1GFPpos	p1GFPneg	OK	2.36089	63.8371	4.75699	-14.4114	0	0	yes	dseq.sig	cdiff.sig	1
Pion	ENSMUSG00000039934	455.398	17.6847	0.0388334	-4.68656	1.95e-42	7e-41	XLOC_022504	XLOC_022504	chr5:21186034-21424677	p1GFPpos	p1GFPneg	OK	0.0791834	2.05496	4.69777	-5.11062	3.21099e-07	3.94187e-06	yes	dseq.sig	cdiff.sig	1
Ppp1r1b	ENSMUSG00000061718	388.873	15.0635	0.0387363	-4.69017	1.17e-17	1.62e-16	XLOC_004121	XLOC_004121	chr11:98348737-98358283	p1GFPpos	p1GFPneg	OK	0.245975	6.13733	4.64102	-8.18497	2.22045e-16	7.48571e-15	yes	dseq.sig	cdiff.sig	1
Rims1	ENSMUSG00000041670	826.064	31.9255	0.0386478	-4.69347	9.33e-13	9.8e-12	XLOC_000739	XLOC_000739	chr1:22468190-22805858	p1GFPpos	p1GFPneg	OK	0.221827	5.53083	4.63999	-6.13689	8.4153e-10	1.46541e-08	yes	dseq.sig	cdiff.sig	1
Il21r	ENSMUSG00000030745	126.535	4.88381	0.0385965	-4.69539	3.99e-15	4.84e-14	XLOC_027049	XLOC_027049	chr7:125603428-125633570	p1GFPpos	p1GFPneg	OK	0.0349882	0.816732	4.54492	-4.98901	6.06897e-07	7.09151e-06	yes	dseq.sig	cdiff.sig	1
Hsf4	ENSMUSG00000033249	78.6266	3.03323	0.0385776	-4.69609	1.94e-10	1.74e-09	XLOC_029359	XLOC_029359	chr8:105269781-105275845	p1GFPpos	p1GFPneg	OK	0.0228024	0.529281	4.53678	-3.22867	0.00124366	0.00730285	yes	dseq.sig	cdiff.sig	1
Zfp804a	ENSMUSG00000070866	583.413	22.4658	0.0385076	-4.69871	9.38e-07	6.14e-06	XLOC_016337	XLOC_016337	chr2:82053657-82264964	p1GFPpos	p1GFPneg	OK	0.0842633	2.51491	4.89946	-7.2348	4.66294e-13	1.18433e-11	yes	dseq.sig	cdiff.sig	1
S1pr3	ENSMUSG00000067586	5015.22	192.736	0.0384301	-4.70162	1.29e-136	4.4e-134	XLOC_007452	XLOC_007452	chr13:51381946-51422797	p1GFPpos	p1GFPneg	OK	0.748108	20.9353	4.80654	-15.4511	0	0	yes	dseq.sig	cdiff.sig	1
Cdh8	ENSMUSG00000036510	248.912	9.56233	0.0384165	-4.70213	8.04e-12	7.93e-11	XLOC_029925	XLOC_029925	chr8:99024523-99416471	p1GFPpos	p1GFPneg	OK	0.0573208	1.69925	4.8897	-4.45971	8.20691e-06	7.78638e-05	yes	dseq.sig	cdiff.sig	1
Gm5089	ENSMUSG00000064052	289.369	11.105	0.0383765	-4.70363	6.7e-32	1.68e-30	XLOC_009570	XLOC_009570	chr14:122181693-122451294	p1GFPpos	p1GFPneg	OK	0.190026	9.31327	5.61502	-4.60062	4.21236e-06	4.23739e-05	yes	dseq.sig	cdiff.sig	1
Pcsk2	ENSMUSG00000027419	2666.28	102.203	0.0383316	-4.70532	6.03e-114	1.32e-111	XLOC_016691	XLOC_016691	chr2:143535475-143816364	p1GFPpos	p1GFPneg	OK	0.545445	16.3739	4.90782	-14.856	0	0	yes	dseq.sig	cdiff.sig	1
Nqo1	ENSMUSG00000003849	624.609	23.9058	0.0382732	-4.70752	9.24e-47	3.74e-45	XLOC_029966	XLOC_029966	chr8:107388224-107403205	p1GFPpos	p1GFPneg	OK	0.247081	7.21766	4.86847	-8.51037	0	0	yes	dseq.sig	cdiff.sig	1
Tnmd	ENSMUSG00000031250	168.318	6.42645	0.0381805	-4.71102	7.72e-10	6.63e-09	XLOC_032976	XLOC_032976	chrX:133851007-133865578	p1GFPpos	p1GFPneg	OK	0.0949515	2.4305	4.67792	-5.5232	3.32886e-08	4.68214e-07	yes	dseq.sig	cdiff.sig	1
Ntrk2	ENSMUSG00000055254	3761.17	143.587	0.0381761	-4.71119	2.03e-17	2.78e-16	XLOC_007496	XLOC_007496	chr13:58806593-59134112	p1GFPpos	p1GFPneg	OK	0.610242	17.9456	4.87811	-14.4028	0	0	yes	dseq.sig	cdiff.sig	1
Tmem204	ENSMUSG00000024168	1201.56	45.7557	0.0380802	-4.71481	1.9e-82	2.01e-80	XLOC_013184	XLOC_013184	chr17:25016024-25099497	p1GFPpos	p1GFPneg	OK	0.403888	12.281	4.92633	-5.52844	3.23095e-08	4.55524e-07	yes	dseq.sig	cdiff.sig	1
Steap3	ENSMUSG00000026389	1935	73.516	0.0379928	-4.71813	3.56e-63	2.35e-61	XLOC_001048	XLOC_001048	chr1:120224464-120271082	p1GFPpos	p1GFPneg	OK	0.44428	12.7583	4.84383	-11.6664	0	0	yes	dseq.sig	cdiff.sig	1
Adam33	ENSMUSG00000027318	236.891	8.99703	0.0379796	-4.71863	5.26e-08	3.86e-07	XLOC_017715	XLOC_017715	chr2:131050816-131063814	p1GFPpos	p1GFPneg	OK	0.0259775	1.01506	5.28815	-4.44867	8.64055e-06	8.16186e-05	yes	dseq.sig	cdiff.sig	1
Mrc2	ENSMUSG00000020695	9772.2	369.949	0.0378573	-4.72328	2.44e-156	1.35e-153	XLOC_004225	XLOC_004225	chr11:105287727-105359020	p1GFPpos	p1GFPneg	OK	0.996651	27.7527	4.7994	-17.3703	0	0	yes	dseq.sig	cdiff.sig	1
Col25a1	ENSMUSG00000058897	16788.7	630.594	0.0375607	-4.73463	1.72e-14	2.03e-13	XLOC_019080	XLOC_019080	chr3:130180364-130599883	p1GFPpos	p1GFPneg	OK	1.72551	43.8122	4.66624	-17.6669	0	0	yes	dseq.sig	cdiff.sig	1
Ccnd2	ENSMUSG00000000184	3383.73	125.545	0.0371025	-4.75234	2.01e-126	5.68e-124	XLOC_025537	XLOC_025537	chr6:127125043-127212419	p1GFPpos	p1GFPneg	OK	1.91022	47.9721	4.65038	-19.7788	0	0	yes	dseq.sig	cdiff.sig	1
Prokr1	ENSMUSG00000049409	141.665	5.24381	0.0370155	-4.75573	5.12e-08	3.76e-07	XLOC_025362	XLOC_025362	chr6:87577955-87590775	p1GFPpos	p1GFPneg	OK	0.0238973	0.63394	4.72943	-4.94862	7.47401e-07	8.62806e-06	yes	dseq.sig	cdiff.sig	1
Col14a1	ENSMUSG00000022371	12855	475.531	0.036992	-4.75664	7.73e-16	9.74e-15	XLOC_010119	XLOC_010119	chr15:55307568-55520803	p1GFPpos	p1GFPneg	OK	1.16998	32.9763	4.81687	-17.8276	0	0	yes	dseq.sig	cdiff.sig	1
Rgs16	ENSMUSG00000026475	1898.78	70.0201	0.0368764	-4.76116	2.81e-101	4.88e-99	XLOC_000476	XLOC_000476	chr1:153740097-153745468	p1GFPpos	p1GFPneg	OK	0.599039	17.707	4.88553	-10.2551	0	0	yes	dseq.sig	cdiff.sig	1
Gpr88	ENSMUSG00000068696	596.048	21.8499	0.036658	-4.76973	0.000636976	0.00289436	XLOC_019627	XLOC_019627	chr3:116249653-116253484	p1GFPpos	p1GFPneg	OK	0.114793	3.28185	4.8374	-8.34489	0	0	yes	dseq.sig	cdiff.sig	1
Mmp2	ENSMUSG00000031740	45108.7	1650.32	0.0365853	-4.77259	3.38e-176	2.86e-173	XLOC_029299	XLOC_029299	chr8:92826179-92853967	p1GFPpos	p1GFPneg	OK	9.56102	278.861	4.86624	-24.4696	0	0	yes	dseq.sig	cdiff.sig	1
Zim1	ENSMUSG00000002266	741.55	27.0937	0.0365366	-4.77451	6.76e-63	4.45e-61	XLOC_027279	XLOC_027279	chr7:6671385-6696481	p1GFPpos	p1GFPneg	OK	0.117388	3.45098	4.87764	-9.38647	0	0	yes	dseq.sig	cdiff.sig	1
Zpld1	ENSMUSG00000064310	976.523	35.6267	0.0364832	-4.77662	2.76e-72	2.24e-70	XLOC_011909	XLOC_011909	chr16:55224111-55283619	p1GFPpos	p1GFPneg	OK	0.24771	6.80295	4.77944	-10.3677	0	0	yes	dseq.sig	cdiff.sig	1
Irx1	ENSMUSG00000060969	3097.61	112.179	0.0362147	-4.78728	9.21e-126	2.54e-123	XLOC_008058	XLOC_008058	chr13:71958231-71963723	p1GFPpos	p1GFPneg	OK	1.0554	29.7548	4.81726	-14.0508	0	0	yes	dseq.sig	cdiff.sig	1
Hk3	ENSMUSG00000025877	251.76	9.09968	0.0361443	-4.79009	1.6e-26	3.23e-25	XLOC_007941	XLOC_007941	chr13:54949431-55021385	p1GFPpos	p1GFPneg	OK	0.0390801	1.36961	5.13119	-3.3714	0.000747866	0.00462658	yes	dseq.sig	cdiff.sig	1
Cdh26	ENSMUSG00000039155	107.136	3.85587	0.0359904	-4.79624	2.96e-14	3.41e-13	XLOC_016968	XLOC_016968	chr2:178430606-178487366	p1GFPpos	p1GFPneg	OK	0.0215684	0.747346	5.11478	-3.5064	0.00045422	0.0029713	yes	dseq.sig	cdiff.sig	1
Tgm5	ENSMUSG00000053675	71.4484	2.57058	0.0359781	-4.79674	7.51e-10	6.46e-09	XLOC_017638	XLOC_017638	chr2:121046110-121085759	p1GFPpos	p1GFPneg	OK	0.0153583	0.460701	4.90674	-3.73222	0.000189797	0.00135979	yes	dseq.sig	cdiff.sig	1
Gsta1	ENSMUSG00000074183	35.7713	1.28529	0.0359307	-4.79864	1.74e-05	9.9e-05	XLOC_031042	XLOC_031042	chr9:78230668-78242683	p1GFPpos	p1GFPneg	OK	0.034784	1.3383	5.26583	-3.38284	0.000717396	0.0044567	yes	dseq.sig	cdiff.sig	1
Emr1	ENSMUSG00000004730	820.706	29.4576	0.035893	-4.80015	1.04e-29	2.38e-28	XLOC_012937	XLOC_012937	chr17:57358586-57483529	p1GFPpos	p1GFPneg	OK	0.159895	4.57046	4.83714	-9.13122	0	0	yes	dseq.sig	cdiff.sig	1
Prdm6	ENSMUSG00000069378	87.5122	3.13588	0.0358336	-4.80254	4.35e-11	4.08e-10	XLOC_014198	XLOC_014198	chr18:53464203-53575898	p1GFPpos	p1GFPneg	OK	0.0190975	0.54629	4.83821	-3.78011	0.000156756	0.00114735	yes	dseq.sig	cdiff.sig	1
Car3	ENSMUSG00000027559	31159.5	1113.31	0.0357296	-4.80674	2.03e-10	1.82e-09	XLOC_018615	XLOC_018615	chr3:14861093-14872540	p1GFPpos	p1GFPneg	OK	12.2895	351.56	4.83827	-21.2452	0	0	yes	dseq.sig	cdiff.sig	1
Cspg4	ENSMUSG00000032911	1714.53	61.2298	0.0357123	-4.80744	3.71e-98	5.71e-96	XLOC_030905	XLOC_030905	chr9:56865103-56899911	p1GFPpos	p1GFPneg	OK	0.218386	4.50019	4.36503	-9.348	0	0	yes	dseq.sig	cdiff.sig	1
Cd33	ENSMUSG00000004609	224.75	8.01969	0.0356828	-4.80863	1.74e-14	2.04e-13	XLOC_027652	XLOC_027652	chr7:43524194-43533207	p1GFPpos	p1GFPneg	OK	0.0691235	1.77537	4.6828	-6.83256	8.34111e-12	1.85098e-10	yes	dseq.sig	cdiff.sig	1
Plcb2	ENSMUSG00000040061	291.055	10.385	0.0356804	-4.80872	6.86e-12	6.81e-11	XLOC_017608	XLOC_017608	chr2:118704772-118728616	p1GFPpos	p1GFPneg	OK	0.0243822	0.774676	4.98969	-4.42186	9.78559e-06	9.18125e-05	yes	dseq.sig	cdiff.sig	1
I730030J21Rik	ENSMUSG00000068153	170.061	6.06645	0.0356722	-4.80906	1.26e-20	1.98e-19	XLOC_010883	XLOC_010883	chr15:100729721-100732846	p1GFPpos	p1GFPneg	OK	0.219196	4.97341	4.50394	-4.21898	2.45413e-05	0.000213207	yes	dseq.sig	cdiff.sig	1
Srpx2	ENSMUSG00000031253	328.649	11.7209	0.0356638	-4.8094	5.06e-33	1.33e-31	XLOC_032977	XLOC_032977	chrX:133908425-133932473	p1GFPpos	p1GFPneg	OK	0.0680276	1.93365	4.82906	-4.68604	2.78536e-06	2.89151e-05	yes	dseq.sig	cdiff.sig	1
Ms4a6b	ENSMUSG00000024677	274.241	9.76763	0.0356169	-4.81129	6.88e-10	5.94e-09	XLOC_015069	XLOC_015069	chr19:11518536-11532623	p1GFPpos	p1GFPneg	OK	0.102136	2.50939	4.61877	-5.32752	9.95644e-08	1.30081e-06	yes	dseq.sig	cdiff.sig	1
Ggt5	ENSMUSG00000006344	403.469	14.3435	0.0355504	-4.81399	6.07e-41	2.09e-39	XLOC_002122	XLOC_002122	chr10:75589336-75618879	p1GFPpos	p1GFPneg	OK	0.113574	1.97075	4.11704	-3.6799	0.00023333	0.0016419	yes	dseq.sig	cdiff.sig	1
Csmd1	ENSMUSG00000060924	618.41	21.9526	0.0354984	-4.8161	4.59e-06	2.8e-05	XLOC_029585	XLOC_029585	chr8:15892544-17535385	p1GFPpos	p1GFPneg	OK	0.0286333	1.13369	5.30719	-4.16289	3.1424e-05	0.000268281	yes	dseq.sig	cdiff.sig	1
Lyz2	ENSMUSG00000069516	740.625	26.219	0.0354013	-4.82006	3.04e-26	6.07e-25	XLOC_002934	XLOC_002934	chr10:117277540-117282272	p1GFPpos	p1GFPneg	OK	0.381168	11.0189	4.85341	-8.59729	0	0	yes	dseq.sig	cdiff.sig	1
Flnc	ENSMUSG00000068699	6804.96	238.183	0.0350014	-4.83644	9.91e-91	1.28e-88	XLOC_024427	XLOC_024427	chr6:29433152-29461932	p1GFPpos	p1GFPneg	OK	0.397506	12.3156	4.95337	-15.4219	0	0	yes	dseq.sig	cdiff.sig	1
Scube1	ENSMUSG00000016763	3430.17	119.837	0.0349362	-4.83913	2.72e-128	8.19e-126	XLOC_010756	XLOC_010756	chr15:83602495-83725021	p1GFPpos	p1GFPneg	OK	0.299399	9.48075	4.98486	-12.8074	0	0	yes	dseq.sig	cdiff.sig	1
Mmp9	ENSMUSG00000017737	327.385	11.4129	0.0348609	-4.84225	6.88e-33	1.8e-31	XLOC_016890	XLOC_016890	chr2:164940922-164955846	p1GFPpos	p1GFPneg	OK	0.0590115	1.93012	5.03155	-6.6126	3.7764e-11	7.78944e-10	yes	dseq.sig	cdiff.sig	1
C130060K24Rik	ENSMUSG00000029917	553.617	19.2793	0.0348243	-4.84376	5.28e-33	1.38e-31	XLOC_024622	XLOC_024622	chr6:65381086-65458484	p1GFPpos	p1GFPneg	OK	0.113691	3.38192	4.89465	-5.82479	5.71844e-09	8.94569e-08	yes	dseq.sig	cdiff.sig	1
Cxcl1	ENSMUSG00000029380	256.883	8.73968	0.034022	-4.87739	6.03e-29	1.33e-27	XLOC_022762	XLOC_022762	chr5:90891089-90893131	p1GFPpos	p1GFPneg	OK	0.160141	4.39765	4.77931	-4.51022	6.47592e-06	6.27214e-05	yes	dseq.sig	cdiff.sig	1
Kcnc4	ENSMUSG00000027895	178.481	6.06645	0.0339893	-4.87878	1.87e-06	1.19e-05	XLOC_019584	XLOC_019584	chr3:107438302-107459858	p1GFPpos	p1GFPneg	OK	0.037855	1.06649	4.81625	-5.45525	4.89038e-08	6.67638e-07	yes	dseq.sig	cdiff.sig	1
Tnf	ENSMUSG00000024401	95.3054	3.23853	0.0339805	-4.87915	0.000109743	0.000562308	XLOC_013323	XLOC_013323	chr17:35199390-35201996	p1GFPpos	p1GFPneg	OK	0.0308304	1.07167	5.11937	-4.25598	2.08137e-05	0.000182902	yes	dseq.sig	cdiff.sig	1
St8sia1	ENSMUSG00000030283	1621.07	55.0607	0.0339656	-4.87978	2.57e-98	3.97e-96	XLOC_025649	XLOC_025649	chr6:142814038-142964882	p1GFPpos	p1GFPneg	OK	0.111362	3.5267	4.98499	-11.3622	0	0	yes	dseq.sig	cdiff.sig	1
Sdpr	ENSMUSG00000045954	7711.94	261.729	0.0339382	-4.88095	5.51e-69	4.09e-67	XLOC_000115	XLOC_000115	chr1:51218385-51333779	p1GFPpos	p1GFPneg	OK	1.41309	44.5147	4.97735	-16.7765	0	0	yes	dseq.sig	cdiff.sig	1
Wdfy4	ENSMUSG00000051506	309.417	10.4876	0.0338948	-4.88279	4.05e-13	4.35e-12	XLOC_009211	XLOC_009211	chr14:32959546-33185516	p1GFPpos	p1GFPneg	OK	0.0162657	0.496686	4.93243	-4.99354	5.92824e-07	6.93824e-06	yes	dseq.sig	cdiff.sig	1
Ifitm3	ENSMUSG00000025492	1683.58	56.9113	0.0338037	-4.88667	1.03e-99	1.71e-97	XLOC_028310	XLOC_028310	chr7:141009589-141010744	p1GFPpos	p1GFPneg	OK	1.90854	62.1692	5.02566	-12.0328	0	0	yes	dseq.sig	cdiff.sig	1
Hhip	ENSMUSG00000064325	1501.1	50.6902	0.0337687	-4.88817	6.26e-94	8.73e-92	XLOC_029823	XLOC_029823	chr8:79965850-80058045	p1GFPpos	p1GFPneg	OK	0.199106	5.55676	4.80264	-11.8169	0	0	yes	dseq.sig	cdiff.sig	1
Gria1	ENSMUSG00000020524	655.884	22.1058	0.0337039	-4.89094	4.6e-57	2.55e-55	XLOC_003706	XLOC_003706	chr11:57011617-57330244	p1GFPpos	p1GFPneg	OK	0.0552307	2.49514	5.49751	-5.97702	2.2725e-09	3.72979e-08	yes	dseq.sig	cdiff.sig	1
Kcnk2	ENSMUSG00000037624	1292.88	43.5452	0.0336806	-4.89194	8.24e-14	9.27e-13	XLOC_001357	XLOC_001357	chr1:189207929-189402689	p1GFPpos	p1GFPneg	OK	0.235876	6.90466	4.87147	-8.96756	0	0	yes	dseq.sig	cdiff.sig	1
Scarf2	ENSMUSG00000012017	5848.13	195.977	0.0335111	-4.89922	4.72e-151	2.37e-148	XLOC_011371	XLOC_011371	chr16:17797281-17815720	p1GFPpos	p1GFPneg	OK	0.983359	30.2826	4.94463	-13.7616	0	0	yes	dseq.sig	cdiff.sig	1
Sfpi1	ENSMUSG00000002111	216.772	7.24909	0.033441	-4.90224	1.89e-16	2.45e-15	XLOC_016443	XLOC_016443	chr2:91096796-91115756	p1GFPpos	p1GFPneg	OK	0.106484	3.04072	4.8357	-5.97725	2.26939e-09	3.72979e-08	yes	dseq.sig	cdiff.sig	1
Cav1	ENSMUSG00000007655	4860.59	162.094	0.0333487	-4.90623	6.41e-36	1.86e-34	XLOC_024396	XLOC_024396	chr6:17306334-17341373	p1GFPpos	p1GFPneg	OK	1.23219	37.8553	4.9412	-13.7529	0	0	yes	dseq.sig	cdiff.sig	1
Gm525	ENSMUSG00000072553	151.296	5.03851	0.0333023	-4.90823	1.42e-19	2.13e-18	XLOC_004051	XLOC_004051	chr11:89073767-89093064	p1GFPpos	p1GFPneg	OK	0.134513	3.6398	4.75805	-4.3734	1.22328e-05	0.000112896	yes	dseq.sig	cdiff.sig	1
Anxa1	ENSMUSG00000024659	2922.18	97.27	0.0332868	-4.90891	6.86e-27	1.4e-25	XLOC_015530	XLOC_015530	chr19:20373425-20390671	p1GFPpos	p1GFPneg	OK	1.24599	36.954	4.89036	-13.5945	0	0	yes	dseq.sig	cdiff.sig	1
Akr1c14	ENSMUSG00000033715	182.312	6.06645	0.0332751	-4.90941	5.33e-22	8.86e-21	XLOC_007234	XLOC_007234	chr13:4059590-4090789	p1GFPpos	p1GFPneg	OK	0.0502086	1.38706	4.78795	-4.27463	1.91457e-05	0.000169121	yes	dseq.sig	cdiff.sig	1
Acan	ENSMUSG00000030607	428.077	14.2408	0.033267	-4.90977	9.98e-34	2.68e-32	XLOC_026723	XLOC_026723	chr7:79053201-79115099	p1GFPpos	p1GFPneg	OK	0.0281429	0.956787	5.08736	-5.57993	2.4062e-08	3.45618e-07	yes	dseq.sig	cdiff.sig	1
Nkd2	ENSMUSG00000021567	1181.07	39.2252	0.0332115	-4.91217	4.21e-82	4.4e-80	XLOC_008068	XLOC_008068	chr13:73818517-73847631	p1GFPpos	p1GFPneg	OK	0.170557	5.15094	4.91651	-8.60207	0	0	yes	dseq.sig	cdiff.sig	1
Ddit4l	ENSMUSG00000046818	472.222	15.6288	0.0330962	-4.91719	4.12e-47	1.69e-45	XLOC_019101	XLOC_019101	chr3:137623671-137628394	p1GFPpos	p1GFPneg	OK	0.102293	3.27527	5.00083	-6.51757	7.14542e-11	1.42069e-09	yes	dseq.sig	cdiff.sig	1
Itga1	ENSMUSG00000042284	2170.78	71.5613	0.0329656	-4.92289	4.56e-14	5.21e-13	XLOC_008203	XLOC_008203	chr13:114953127-115102486	p1GFPpos	p1GFPneg	OK	0.254593	8.23332	5.01521	-12.6585	0	0	yes	dseq.sig	cdiff.sig	1
Tbx1	ENSMUSG00000009097	1600.76	52.5407	0.0328224	-4.92918	6.35e-32	1.59e-30	XLOC_011744	XLOC_011744	chr16:18580634-18595836	p1GFPpos	p1GFPneg	OK	0.576348	16.1117	4.80503	-9.22979	0	0	yes	dseq.sig	cdiff.sig	1
Cntfr	ENSMUSG00000028444	4052.63	132.073	0.0325894	-4.93945	2.95e-138	1.09e-135	XLOC_021073	XLOC_021073	chr4:41657497-41697091	p1GFPpos	p1GFPneg	OK	1.16441	36.7916	4.98171	-13.7542	0	0	yes	dseq.sig	cdiff.sig	1
Trf	ENSMUSG00000032554	2364.57	76.7559	0.0324608	-4.94516	1.02e-40	3.47e-39	XLOC_031810	XLOC_031810	chr9:103208875-103230286	p1GFPpos	p1GFPneg	OK	0.495674	18.0447	5.18604	-13.3669	0	0	yes	dseq.sig	cdiff.sig	1
Xkr5	ENSMUSG00000039814	105.418	3.39322	0.0321882	-4.95732	2e-14	2.33e-13	XLOC_029588	XLOC_029588	chr8:18932728-18950973	p1GFPpos	p1GFPneg	OK	0.0214983	0.687887	4.99988	-3.95905	7.52498e-05	0.000591328	yes	dseq.sig	cdiff.sig	1
Cebpa	ENSMUSG00000034957	340.692	10.9503	0.0321413	-4.95943	2.39e-36	7.03e-35	XLOC_026527	XLOC_026527	chr7:35119292-35121931	p1GFPpos	p1GFPneg	OK	0.0814117	2.58245	4.98736	-7.16915	7.5473e-13	1.88087e-11	yes	dseq.sig	cdiff.sig	1
Pde3a	ENSMUSG00000041741	1425.73	45.8063	0.0321284	-4.96	1.88e-25	3.62e-24	XLOC_024965	XLOC_024965	chr6:141249131-141520183	p1GFPpos	p1GFPneg	OK	0.147183	4.43955	4.91473	-8.41485	0	0	yes	dseq.sig	cdiff.sig	1
Bmp5	ENSMUSG00000032179	1725.62	54.9566	0.0318475	-4.97267	5.12e-23	8.88e-22	XLOC_031033	XLOC_031033	chr9:75775132-75900287	p1GFPpos	p1GFPneg	OK	0.49763	16.1367	5.01913	-13.8712	0	0	yes	dseq.sig	cdiff.sig	1
Adamtsl3	ENSMUSG00000070469	663.668	20.9752	0.031605	-4.9837	9.44e-60	5.61e-58	XLOC_026755	XLOC_026755	chr7:82335693-82614555	p1GFPpos	p1GFPneg	OK	0.0751426	2.25978	4.91041	-9.62138	0	0	yes	dseq.sig	cdiff.sig	1
Dio2	ENSMUSG00000007682	674.556	21.2846	0.0315535	-4.98606	3.49e-47	1.43e-45	XLOC_006567	XLOC_006567	chr12:90724551-90739316	p1GFPpos	p1GFPneg	OK	0.0634868	2.17283	5.09698	-8.61867	0	0	yes	dseq.sig	cdiff.sig	1
Col6a3	ENSMUSG00000048126	18156.6	570.086	0.0313984	-4.99317	7.41e-180	7.42e-177	XLOC_000980	XLOC_000980	chr1:90766714-90848059	p1GFPpos	p1GFPneg	OK	0.915104	31.7698	5.11758	-19.905	0	0	yes	dseq.sig	cdiff.sig	1
Foxc1	ENSMUSG00000050295	8263.66	257.568	0.0311688	-5.00375	2.04e-76	1.84e-74	XLOC_007370	XLOC_007370	chr13:31784604-31811471	p1GFPpos	p1GFPneg	OK	1.22776	41.0817	5.06439	-16.2786	0	0	yes	dseq.sig	cdiff.sig	1
Des	ENSMUSG00000026208	866.511	26.7858	0.0309122	-5.01568	6.23e-72	5.03e-70	XLOC_000225	XLOC_000225	chr1:75343968-75367894	p1GFPpos	p1GFPneg	OK	0.119551	7.18548	5.90938	-8.62123	0	0	yes	dseq.sig	cdiff.sig	1
Col24a1	ENSMUSG00000028197	4494.63	138.91	0.0309057	-5.01599	2.41e-64	1.64e-62	XLOC_019130	XLOC_019130	chr3:145289177-145552015	p1GFPpos	p1GFPneg	OK	0.326061	10.6927	5.03534	-12.7714	0	0	yes	dseq.sig	cdiff.sig	1
Aldh1a2	ENSMUSG00000013584	3475.82	107.085	0.0308086	-5.02052	4.08e-22	6.82e-21	XLOC_031006	XLOC_031006	chr9:71215788-71296243	p1GFPpos	p1GFPneg	OK	0.861643	28.3312	5.03916	-14.0646	0	0	yes	dseq.sig	cdiff.sig	1
Foxd1	ENSMUSG00000078302	335.109	10.2823	0.0306835	-5.02639	2.61e-24	4.8e-23	XLOC_007623	XLOC_007623	chr13:98354244-98356705	p1GFPpos	p1GFPneg	OK	0.0716739	2.83019	5.30331	-6.99081	2.73315e-12	6.40708e-11	yes	dseq.sig	cdiff.sig	1
Bcat1	ENSMUSG00000030268	346.869	10.6423	0.030681	-5.02651	4.62e-20	7.11e-19	XLOC_025653	XLOC_025653	chr6:144993834-145076157	p1GFPpos	p1GFPneg	OK	0.0162266	0.800142	5.62382	-5.05385	4.32992e-07	5.19064e-06	yes	dseq.sig	cdiff.sig	1
Adamts12	ENSMUSG00000047497	8064.97	246.356	0.0305465	-5.03285	6.18e-164	3.98e-161	XLOC_010042	XLOC_010042	chr15:11064449-11349377	p1GFPpos	p1GFPneg	OK	0.834812	28.5573	5.09626	-20.7215	0	0	yes	dseq.sig	cdiff.sig	1
Syt4	ENSMUSG00000024261	511.354	15.5261	0.0303628	-5.04155	1.6e-05	9.14e-05	XLOC_014392	XLOC_014392	chr18:31437807-31447415	p1GFPpos	p1GFPneg	OK	0.0922202	3.1425	5.09069	-8.8134	0	0	yes	dseq.sig	cdiff.sig	1
Ddr2	ENSMUSG00000026674	5863.77	177.572	0.030283	-5.04535	4.53e-17	6.07e-16	XLOC_001249	XLOC_001249	chr1:169969408-170111494	p1GFPpos	p1GFPneg	OK	0.904111	32.6611	5.17493	-19.0348	0	0	yes	dseq.sig	cdiff.sig	1
Lrfn5	ENSMUSG00000035653	2596.58	78.2971	0.0301539	-5.05151	9.72e-38	2.99e-36	XLOC_005974	XLOC_005974	chr12:61523179-61858671	p1GFPpos	p1GFPneg	OK	0.316634	10.3358	5.02869	-12.1976	0	0	yes	dseq.sig	cdiff.sig	1
Gabrb2	ENSMUSG00000007653	441.187	13.2635	0.0300632	-5.05586	4.45e-45	1.72e-43	XLOC_003606	XLOC_003606	chr11:42419756-42632591	p1GFPpos	p1GFPneg	OK	0.0692616	2.01675	4.86383	-9.14812	0	0	yes	dseq.sig	cdiff.sig	1
Adrb2	ENSMUSG00000045730	181.691	5.44911	0.0299911	-5.05932	5.99e-10	5.18e-09	XLOC_014523	XLOC_014523	chr18:62119424-62180028	p1GFPpos	p1GFPneg	OK	0.07303	2.10976	4.85245	-4.86795	1.12764e-06	1.25647e-05	yes	dseq.sig	cdiff.sig	1
Angptl4	ENSMUSG00000002289	1619.18	48.4796	0.0299408	-5.06174	3.47e-38	1.08e-36	XLOC_013283	XLOC_013283	chr17:33774899-33781575	p1GFPpos	p1GFPneg	OK	0.419742	15.1048	5.16936	-11.8919	0	0	yes	dseq.sig	cdiff.sig	1
Col12a1	ENSMUSG00000032332	15005.6	447.316	0.0298099	-5.06807	1.52e-170	1.08e-167	XLOC_031727	XLOC_031727	chr9:79598720-79721218	p1GFPpos	p1GFPneg	OK	0.682029	24.6941	5.17819	-17.8909	0	0	yes	dseq.sig	cdiff.sig	1
Aldh1a7	ENSMUSG00000024747	1798.04	53.5701	0.0297937	-5.06885	6.66e-108	1.28e-105	XLOC_015532	XLOC_015532	chr19:20692952-20727556	p1GFPpos	p1GFPneg	OK	0.473268	15.9184	5.07189	-12.2052	0	0	yes	dseq.sig	cdiff.sig	1
Ednra	ENSMUSG00000031616	3983.54	118.552	0.0297604	-5.07046	1.31e-142	5.28e-140	XLOC_029814	XLOC_029814	chr8:77663028-77724452	p1GFPpos	p1GFPneg	OK	0.617216	21.076	5.09368	-15.4795	0	0	yes	dseq.sig	cdiff.sig	1
Icam1	ENSMUSG00000037405	873.198	25.9617	0.0297317	-5.07185	1.6e-71	1.27e-69	XLOC_030662	XLOC_030662	chr9:21011476-21028811	p1GFPpos	p1GFPneg	OK	0.163188	6.58998	5.33566	-7.77246	7.77156e-15	2.34036e-13	yes	dseq.sig	cdiff.sig	1
Apcdd1	ENSMUSG00000071847	8042.93	238.082	0.0296014	-5.07819	1.77e-95	2.57e-93	XLOC_014247	XLOC_014247	chr18:62861730-62953798	p1GFPpos	p1GFPneg	OK	1.41818	50.0091	5.14008	-15.705	0	0	yes	dseq.sig	cdiff.sig	1
Igfbp4	ENSMUSG00000017493	25431.2	742.254	0.0291868	-5.09854	1.8e-188	2.21e-185	XLOC_004141	XLOC_004141	chr11:99039623-99053391	p1GFPpos	p1GFPneg	OK	6.57936	233.366	5.14851	-22.8219	0	0	yes	dseq.sig	cdiff.sig	1
Plac9	ENSMUSG00000072681	72.2924	2.10793	0.0291584	-5.09994	1.34e-10	1.22e-09	XLOC_009181	XLOC_009181	chr14:26167786-26182273	p1GFPpos	p1GFPneg	OK	0.392017	16.0032	5.3513	-6.56399	5.23872e-11	1.06118e-09	yes	dseq.sig	cdiff.sig	1
Gli1	ENSMUSG00000025407	3217.41	93.3606	0.0290174	-5.10694	1.19e-111	2.47e-109	XLOC_002975	XLOC_002975	chr10:127323726-127341623	p1GFPpos	p1GFPneg	OK	0.43633	14.4394	5.04844	-12.0525	0	0	yes	dseq.sig	cdiff.sig	1
Runx2	ENSMUSG00000039153	1164.37	33.7761	0.0290081	-5.1074	4.99e-86	5.77e-84	XLOC_013405	XLOC_013405	chr17:44604000-45119302	p1GFPpos	p1GFPneg	OK	0.0799003	3.62074	5.50194	-4.35104	1.35496e-05	0.000123658	yes	dseq.sig	cdiff.sig	1
Gdnf	ENSMUSG00000022144	516.116	14.9088	0.0288865	-5.11346	6.25e-32	1.57e-30	XLOC_010021	XLOC_010021	chr15:7810947-7837575	p1GFPpos	p1GFPneg	OK	0.0729145	2.68345	5.20174	-7.77969	7.32747e-15	2.21506e-13	yes	dseq.sig	cdiff.sig	1
Il1rl2	ENSMUSG00000070942	258.829	7.45439	0.0288005	-5.11776	6.41e-30	1.48e-28	XLOC_000089	XLOC_000089	chr1:40324565-40368364	p1GFPpos	p1GFPneg	OK	0.0668727	1.95077	4.86649	-7.2012	5.96856e-13	1.49688e-11	yes	dseq.sig	cdiff.sig	1
Ccdc36	ENSMUSG00000047220	81.4458	2.31323	0.0284021	-5.13786	1.96e-06	1.24e-05	XLOC_031858	XLOC_031858	chr9:108403632-108428482	p1GFPpos	p1GFPneg	OK	0.0153514	0.415805	4.75947	-3.1685	0.00153229	0.00874017	yes	dseq.sig	cdiff.sig	1
Ltbp2	ENSMUSG00000002020	5854.5	163.796	0.0279777	-5.15958	3.96e-27	8.15e-26	XLOC_006533	XLOC_006533	chr12:84783000-84879755	p1GFPpos	p1GFPneg	OK	0.440905	15.0207	5.09034	-12.9614	0	0	yes	dseq.sig	cdiff.sig	1
Col5a2	ENSMUSG00000026042	37322.8	1043.35	0.0279549	-5.16076	1.73e-70	1.35e-68	XLOC_000815	XLOC_000815	chr1:45374330-45503282	p1GFPpos	p1GFPneg	OK	2.69292	97.6552	5.18045	-25.0808	0	0	yes	dseq.sig	cdiff.sig	1
Stk32b	ENSMUSG00000029123	941.529	26.2711	0.0279026	-5.16346	7.05e-09	5.58e-08	XLOC_023318	XLOC_023318	chr5:37446770-37717427	p1GFPpos	p1GFPneg	OK	0.131153	4.86407	5.21284	-9.96417	0	0	yes	dseq.sig	cdiff.sig	1
4833424O15Rik	ENSMUSG00000033342	576.642	16.0394	0.0278151	-5.16799	7.01e-55	3.61e-53	XLOC_019038	XLOC_019038	chr3:117412618-117689506	p1GFPpos	p1GFPneg	OK	0.0785421	2.71356	5.11058	-7.85849	3.9968e-15	1.23823e-13	yes	dseq.sig	cdiff.sig	1
Ifltd1	ENSMUSG00000054966	301.662	8.37969	0.0277784	-5.16989	9.15e-08	6.53e-07	XLOC_025656	XLOC_025656	chr6:145362487-145450736	p1GFPpos	p1GFPneg	OK	0.0704771	2.37872	5.07689	-3.70452	0.000211794	0.00149881	yes	dseq.sig	cdiff.sig	1
Twist1	ENSMUSG00000035799	1776.95	49.0969	0.0276299	-5.17763	4.79e-91	6.29e-89	XLOC_005918	XLOC_005918	chr12:33957670-33959831	p1GFPpos	p1GFPneg	OK	0.54335	21.5959	5.31273	-12.3683	0	0	yes	dseq.sig	cdiff.sig	1
Tmem45a	ENSMUSG00000022754	802.103	22.1058	0.0275598	-5.18129	3.86e-69	2.88e-67	XLOC_011920	XLOC_011920	chr16:56805160-56886485	p1GFPpos	p1GFPneg	OK	0.149103	5.66127	5.24675	-7.34879	2.00062e-13	5.28004e-12	yes	dseq.sig	cdiff.sig	1
Fyb	ENSMUSG00000022148	454.409	12.4409	0.0273781	-5.19083	2.31e-20	3.6e-19	XLOC_010017	XLOC_010017	chr15:6522864-6665599	p1GFPpos	p1GFPneg	OK	0.0904303	3.1485	5.12171	-5.95918	2.53508e-09	4.12647e-08	yes	dseq.sig	cdiff.sig	1
Tll2	ENSMUSG00000025013	3007.7	81.4851	0.0270921	-5.20598	1.44e-06	9.22e-06	XLOC_015617	XLOC_015617	chr19:41080726-41207065	p1GFPpos	p1GFPneg	OK	0.348207	13.0742	5.23063	-11.542	0	0	yes	dseq.sig	cdiff.sig	1
Tifab	ENSMUSG00000049625	112.254	3.03323	0.0270212	-5.20977	2.37e-15	2.91e-14	XLOC_007954	XLOC_007954	chr13:56173691-56178885	p1GFPpos	p1GFPneg	OK	0.015992	0.563971	5.1402	-3.40782	0.00065483	0.00411766	yes	dseq.sig	cdiff.sig	1
Trpc6	ENSMUSG00000031997	134.776	3.59852	0.0267	-5.22701	2.3e-17	3.14e-16	XLOC_030610	XLOC_030610	chr9:8544110-8681258	p1GFPpos	p1GFPneg	OK	0.0197625	0.746674	5.23964	-4.27148	1.94177e-05	0.000171397	yes	dseq.sig	cdiff.sig	1
Serping1	ENSMUSG00000023224	1057.35	27.967	0.0264501	-5.24058	9.45e-21	1.5e-19	XLOC_017331	XLOC_017331	chr2:84765359-84775429	p1GFPpos	p1GFPneg	OK	0.230684	9.86393	5.41817	-10.3205	0	0	yes	dseq.sig	cdiff.sig	1
Gpr124	ENSMUSG00000031486	18592.8	485.678	0.0261219	-5.2586	8.67e-196	1.3e-192	XLOC_029036	XLOC_029036	chr8:27085840-27129010	p1GFPpos	p1GFPneg	OK	1.53075	58.6234	5.25916	-19.3633	0	0	yes	dseq.sig	cdiff.sig	1
3110082D06Rik	ENSMUSG00000042256	49.3032	1.28529	0.0260691	-5.26152	0.000196381	0.000967022	XLOC_012837	XLOC_012837	chr17:42315901-42521417	p1GFPpos	p1GFPneg	OK	0.0118412	0.48725	5.36277	-4.86509	1.14402e-06	1.27352e-05	yes	dseq.sig	cdiff.sig	1
Lef1	ENSMUSG00000027985	5338.89	138.139	0.0258741	-5.27235	2.14e-146	9.32e-144	XLOC_019082	XLOC_019082	chr3:131110169-131227355	p1GFPpos	p1GFPneg	OK	0.623525	24.2792	5.28313	-12.9216	0	0	yes	dseq.sig	cdiff.sig	1
Cntn4	ENSMUSG00000064293	3696.8	95.4686	0.0258246	-5.27511	9.02e-19	1.31e-17	XLOC_024768	XLOC_024768	chr6:105672381-106700202	p1GFPpos	p1GFPneg	OK	0.3601	13.6471	5.24405	-11.944	0	0	yes	dseq.sig	cdiff.sig	1
Nell1	ENSMUSG00000055409	3460.48	89.2503	0.0257913	-5.27697	1.55e-05	8.85e-05	XLOC_026662	XLOC_026662	chr7:49974617-50863379	p1GFPpos	p1GFPneg	OK	0.540926	23.8061	5.45976	-13.8002	0	0	yes	dseq.sig	cdiff.sig	1
Bgn	ENSMUSG00000031375	18298.2	471.226	0.0257526	-5.27914	9.05e-195	1.29e-191	XLOC_032822	XLOC_032822	chrX:73483267-73495936	p1GFPpos	p1GFPneg	OK	3.26894	137.082	5.39007	-22.286	0	0	yes	dseq.sig	cdiff.sig	1
C1qtnf1	ENSMUSG00000017446	891.699	22.8779	0.0256565	-5.28453	2.46e-77	2.28e-75	XLOC_004328	XLOC_004328	chr11:118428456-118454995	p1GFPpos	p1GFPneg	OK	0.169504	6.94511	5.3566	-11.6515	0	0	yes	dseq.sig	cdiff.sig	1
Mdga2	ENSMUSG00000034912	1523.76	38.8666	0.0255071	-5.29296	2.45e-21	3.96e-20	XLOC_006434	XLOC_006434	chr12:66456120-67225736	p1GFPpos	p1GFPneg	OK	0.167272	6.77374	5.33968	-12.883	0	0	yes	dseq.sig	cdiff.sig	1
Naalad2	ENSMUSG00000043943	4311.27	109.965	0.0255065	-5.29299	1.78e-49	7.81e-48	XLOC_031333	XLOC_031333	chr9:18318417-18386367	p1GFPpos	p1GFPneg	OK	0.641516	26.0925	5.346	-13.0509	0	0	yes	dseq.sig	cdiff.sig	1
Wdr86	ENSMUSG00000055235	3262.01	82.925	0.0254215	-5.29781	1.47e-25	2.83e-24	XLOC_023242	XLOC_023242	chr5:24685814-24731596	p1GFPpos	p1GFPneg	OK	0.526645	20.7104	5.29738	-6.39961	1.55771e-10	2.96291e-09	yes	dseq.sig	cdiff.sig	1
Ntrk3	ENSMUSG00000059146	2755.35	70.0215	0.0254129	-5.29829	9.24e-42	3.23e-40	XLOC_027824	XLOC_027824	chr7:78178952-78578448	p1GFPpos	p1GFPneg	OK	0.531625	20.451	5.26562	-13.5048	0	0	yes	dseq.sig	cdiff.sig	1
Mmp25	ENSMUSG00000023903	318.12	8.07173	0.0253732	-5.30055	7.24e-38	2.23e-36	XLOC_013139	XLOC_013139	chr17:23627880-23645626	p1GFPpos	p1GFPneg	OK	0.0433195	1.66884	5.26769	-6.86386	6.70219e-12	1.50704e-10	yes	dseq.sig	cdiff.sig	1
Cd248	ENSMUSG00000056481	2714.12	68.8389	0.0253632	-5.30112	1.61e-133	5.2e-131	XLOC_014972	XLOC_014972	chr19:5068077-5070639	p1GFPpos	p1GFPneg	OK	0.448112	19.5	5.44347	-14.2624	0	0	yes	dseq.sig	cdiff.sig	1
AI593442	ENSMUSG00000078307	217.057	5.50115	0.0253443	-5.30219	2.88e-28	6.2e-27	XLOC_031578	XLOC_031578	chr9:52662008-52798772	p1GFPpos	p1GFPneg	OK	0.332264	10.4738	4.97832	-6.4799	9.17846e-11	1.79776e-09	yes	dseq.sig	cdiff.sig	1
Arhgap28	ENSMUSG00000024043	13012	328.561	0.0252507	-5.30753	3.1e-101	5.34e-99	XLOC_013530	XLOC_013530	chr17:67842705-68004108	p1GFPpos	p1GFPneg	OK	1.07862	42.996	5.31694	-19.6951	0	0	yes	dseq.sig	cdiff.sig	1
Cbr2	ENSMUSG00000025150	189.013	4.67851	0.0247524	-5.33629	1.27e-08	9.82e-08	XLOC_005254	XLOC_005254	chr11:120729484-120732021	p1GFPpos	p1GFPneg	OK	0.0691691	3.76074	5.76474	-5.38774	7.1351e-08	9.54299e-07	yes	dseq.sig	cdiff.sig	1
Htra1	ENSMUSG00000006205	2759.57	67.863	0.0245919	-5.34567	5.07e-137	1.76e-134	XLOC_027105	XLOC_027105	chr7:130934768-130985660	p1GFPpos	p1GFPneg	OK	0.587776	25.6528	5.4477	-13.8459	0	0	yes	dseq.sig	cdiff.sig	1
Sned1	ENSMUSG00000047793	65539.7	1599.38	0.0244032	-5.35678	4.32e-15	5.23e-14	XLOC_000320	XLOC_000320	chr1:93235825-93306079	p1GFPpos	p1GFPneg	OK	2.85934	129.317	5.49908	-22.3502	0	0	yes	dseq.sig	cdiff.sig	1
Grid1	ENSMUSG00000041078	1800.28	43.9051	0.024388	-5.35769	1.65e-37	5.01e-36	XLOC_008797	XLOC_008797	chr14:34820135-35583335	p1GFPpos	p1GFPneg	OK	0.203169	9.43806	5.53774	-11.0593	0	0	yes	dseq.sig	cdiff.sig	1
Plekha2	ENSMUSG00000031557	772.231	18.662	0.0241664	-5.37086	1.97e-49	8.63e-48	XLOC_029633	XLOC_029633	chr8:25039142-25102908	p1GFPpos	p1GFPneg	OK	0.0740259	3.66273	5.62875	-7.76792	7.99361e-15	2.40417e-13	yes	dseq.sig	cdiff.sig	1
Fam180a	ENSMUSG00000047420	232.123	5.60381	0.0241416	-5.37234	2.39e-29	5.33e-28	XLOC_025100	XLOC_025100	chr6:35312745-35326141	p1GFPpos	p1GFPneg	OK	0.0685889	2.68921	5.29306	-6.0045	1.9192e-09	3.18745e-08	yes	dseq.sig	cdiff.sig	1
Ms4a6d	ENSMUSG00000024679	219.309	5.24381	0.0239106	-5.3862	6.4e-11	5.92e-10	XLOC_015481	XLOC_015481	chr19:11586605-11604804	p1GFPpos	p1GFPneg	OK	0.0715542	3.33185	5.54114	-5.9752	2.29813e-09	3.76665e-08	yes	dseq.sig	cdiff.sig	1
Cnrip1	ENSMUSG00000044629	1195.1	28.5323	0.0238744	-5.38839	1.94e-91	2.59e-89	XLOC_003539	XLOC_003539	chr11:16970901-17079374	p1GFPpos	p1GFPneg	OK	0.400313	14.4774	5.17653	-9.2771	0	0	yes	dseq.sig	cdiff.sig	1
Rspo1	ENSMUSG00000028871	236.276	5.60381	0.0237172	-5.39792	3.16e-20	4.89e-19	XLOC_020705	XLOC_020705	chr4:124986429-125009099	p1GFPpos	p1GFPneg	OK	0.04625	2.01664	5.44635	-5.7718	7.84276e-09	1.19918e-07	yes	dseq.sig	cdiff.sig	1
Fgfr4	ENSMUSG00000005320	9447.04	223.685	0.0236778	-5.40032	1.2e-49	5.25e-48	XLOC_007472	XLOC_007472	chr13:55152815-55168902	p1GFPpos	p1GFPneg	OK	1.01779	47.3943	5.5412	-16.4965	0	0	yes	dseq.sig	cdiff.sig	1
Loxl2	ENSMUSG00000034205	754.293	17.7873	0.0235814	-5.4062	1.29e-68	9.39e-67	XLOC_008991	XLOC_008991	chr14:69390760-69696652	p1GFPpos	p1GFPneg	OK	0.451137	4.7184	3.38666	-6.23988	4.37908e-10	7.89834e-09	yes	dseq.sig	cdiff.sig	1
C1qtnf2	ENSMUSG00000046491	367.852	8.53438	0.0232006	-5.42969	2.69e-43	9.86e-42	XLOC_003609	XLOC_003609	chr11:43474305-43491525	p1GFPpos	p1GFPneg	OK	0.12475	5.51858	5.46718	-7.00107	2.54019e-12	5.97247e-11	yes	dseq.sig	cdiff.sig	1
[truncated: 103 more rows]

## Sheet: P6-Consensus genes GFP+
P6 Lfng+/-DEG		DESeq Results						Cuffdiff Results
[truncated: 1,279 more rows]
