# Supplementary material for: Transcriptomic Analysis of Mouse Cochlear Supporting Cell Maturation Reveals Large-Scale Changes in Notch Responsiveness Prior to the Onset of Hearing
Source: PLoS One. 2016 Dec 5;11(12):e0167286. doi: 10.1371/journal.pone.0167286 (PMC5137903; doi:10.1371/journal.pone.0167286)
Supplement: S6 Table — Consensus list of genes enriched in Lfng-GFP+ supporting cells that were differentially expressed between P1 and P6. Data was obtained from the analysis described in S5 Table caption above, but now genes enriched in supporting cells were compared for changes between P1 and P6. (XLS) [file pone.0167286.s007.xls]

## Sheet: P1vsP6-Consensus list of DEG
P1/P6 Lfng+DEG		DESeq Results						Cuffdiff Results
symbol	id	Mean.POS.P6	Mean.POS.P1	POS.FC (P1/P6)	POS.log2FC (P1/P6)	POS.pval	POS.padj	test_id	gene_id	locus	sample_1	sample_2	status	value_1	value_2	log2.FC (P6/P1)	test_stat	p_value	q_value	significant	dseq.lbl	cdiff.lbl		Direction
1700040L02Rik	ENSMUSG00000019945	148.727	31.0888	0.209033	-2.2582	2.30035e-06	7.81194e-05	XLOC_002696	XLOC_002696	chr10:68430784-68541875	p1GFPpos	p6GFPpos	OK	0.66657	3.80263	2.51217	-4.02062	5.8044e-05	0.001179	yes	dseq.sig	cdiff.sig	1
1700054N08Rik	ENSMUSG00000031971	1291.71	195.508	0.151356	-2.72399	1.00425e-07	4.41349e-06	XLOC_030058	XLOC_030058	chr8:123805857-123862935	p1GFPpos	p6GFPpos	OK	1.76066	14.4336	3.03525	-5.98584	2.15279e-09	1.39582e-07	yes	dseq.sig	cdiff.sig	1
2010002N04Rik	ENSMUSG00000038059	3812.27	852.619	0.223651	-2.16068	0.000110991	0.00239662	XLOC_014504	XLOC_014504	chr18:60474190-60501983	p1GFPpos	p6GFPpos	OK	11.3287	58.5576	2.36988	-7.43396	1.05471e-13	1.60433e-11	yes	dseq.sig	cdiff.sig	1
2010317E24Rik	ENSMUSG00000026955	11495	2606.24	0.226729	-2.14096	8.21917e-05	0.00182913	XLOC_016061	XLOC_016061	chr2:25371980-25385162	p1GFPpos	p6GFPpos	OK	16.1024	88.1068	2.45198	-6.80501	1.01039e-11	9.99216e-10	yes	dseq.sig	cdiff.sig	1
2310014L17Rik	ENSMUSG00000033967	153.65	33.1374	0.215668	-2.21311	2.22782e-06	7.59522e-05	XLOC_026272	XLOC_026272	chr7:12927415-12931072	p1GFPpos	p6GFPpos	OK	0.243536	1.40664	2.53005	-4.51282	6.39703e-06	0.000173011	yes	dseq.sig	cdiff.sig	1
2610019F03Rik	ENSMUSG00000050052	757.441	188.409	0.248744	-2.00727	4.46216e-11	3.51449e-09	XLOC_029582	XLOC_029582	chr8:13952007-13975168	p1GFPpos	p6GFPpos	OK	1.89384	8.96458	2.24292	-5.42206	5.89151e-08	2.70802e-06	yes	dseq.sig	cdiff.sig	1
4931408A02Rik	ENSMUSG00000039903	168.607	27.5093	0.163157	-2.61567	1.03377e-08	5.47205e-07	XLOC_011613	XLOC_011613	chr16:90830152-90906564	p1GFPpos	p6GFPpos	OK	0.375068	2.33467	2.638	-3.74358	0.000181419	0.0031661	yes	dseq.sig	cdiff.sig	1
5430435G22Rik	ENSMUSG00000052688	250.937	15.0323	0.0599046	-4.06119	1.27148e-12	1.23598e-10	XLOC_000387	XLOC_000387	chr1:131688694-131713820	p1GFPpos	p6GFPpos	OK	0.134858	2.58843	4.26257	-6.79362	1.09355e-11	1.07602e-09	yes	dseq.sig	cdiff.sig	1
Abca4	ENSMUSG00000028125	50.1148	758.144	15.1281	3.91916	2.05461e-28	1.49239e-25	XLOC_019048	XLOC_019048	chr3:122044105-122180061	p1GFPpos	p6GFPpos	OK	2.47875	0.176447	-3.8123	4.58168	4.61254e-06	0.000130517	yes	dseq.sig	cdiff.sig	1
Abcc12	ENSMUSG00000036872	1283.89	129.817	0.101112	-3.30597	4.81984e-28	3.23164e-25	XLOC_029868	XLOC_029868	chr8:86504511-86566590	p1GFPpos	p6GFPpos	OK	0.909026	11.8421	3.70346	-7.05854	1.68265e-12	1.93721e-10	yes	dseq.sig	cdiff.sig	1
Acbd4	ENSMUSG00000056938	512.581	106.018	0.206832	-2.27347	3.2651e-12	2.96455e-10	XLOC_004206	XLOC_004206	chr11:103069122-103112513	p1GFPpos	p6GFPpos	OK	1.14861	6.26813	2.44814	-4.07059	4.68951e-05	0.000980007	yes	dseq.sig	cdiff.sig	1
Acox2	ENSMUSG00000021751	47.5378	4.20473	0.0884502	-3.49899	3.31991e-05	0.000830712	XLOC_009126	XLOC_009126	chr14:8225374-8259019	p1GFPpos	p6GFPpos	OK	0.0341028	0.488469	3.8403	-3.43129	0.00060071	0.00849278	yes	dseq.sig	cdiff.sig	1
Adamts1	ENSMUSG00000022893	2599.77	578.007	0.22233	-2.16923	1.04749e-15	1.71193e-13	XLOC_011989	XLOC_011989	chr16:85793765-85803687	p1GFPpos	p6GFPpos	OK	2.88141	15.118	2.39142	-6.31485	2.7043e-10	2.06848e-08	yes	dseq.sig	cdiff.sig	1
Adamts5	ENSMUSG00000022894	652.855	140.894	0.215812	-2.21215	3.6627e-05	0.0009044	XLOC_011990	XLOC_011990	chr16:85856195-85903563	p1GFPpos	p6GFPpos	OK	0.585628	2.85332	2.28459	-4.33448	1.46108e-05	0.000361229	yes	dseq.sig	cdiff.sig	1
Adra1b	ENSMUSG00000050541	47.8939	4.13925	0.0864254	-3.5324	9.44578e-06	0.000274442	XLOC_004511	XLOC_004511	chr11:43774605-43836332	p1GFPpos	p6GFPpos	OK	0.0405599	0.485831	3.58233	-4.10223	4.09192e-05	0.000869022	yes	dseq.sig	cdiff.sig	1
AI593442	ENSMUSG00000078307	99.8598	3.54369	0.0354867	-4.81658	1.69025e-12	1.60721e-10	XLOC_031578	XLOC_031578	chr9:52662008-52798772	p1GFPpos	p6GFPpos	OK	0.303793	5.86602	4.27122	-5.71862	1.07391e-08	5.8089e-07	yes	dseq.sig	cdiff.sig	1
Aim1	ENSMUSG00000019866	1998.98	237.746	0.118934	-3.07177	1.60509e-27	9.76081e-25	XLOC_002620	XLOC_002620	chr10:43950306-44148931	p1GFPpos	p6GFPpos	OK	1.18797	11.7009	3.30004	-5.82321	5.77287e-09	3.33447e-07	yes	dseq.sig	cdiff.sig	1
Akap12	ENSMUSG00000038587	6846.42	1315.4	0.19213	-2.37985	0.000190889	0.00383145	XLOC_001894	XLOC_001894	chr10:4265327-4359472	p1GFPpos	p6GFPpos	OK	4.50332	29.0793	2.69093	-9.16026	0	0	yes	dseq.sig	cdiff.sig	1
Aldh1a1	ENSMUSG00000053279	1373.73	84.9101	0.06181	-4.01601	3.05391e-25	1.45194e-22	XLOC_015132	XLOC_015132	chr19:20492000-20643492	p1GFPpos	p6GFPpos	OK	1.0764	20.3806	4.24291	-8.77596	0	0	yes	dseq.sig	cdiff.sig	1
Alox12	ENSMUSG00000000320	155.179	8.30815	0.053539	-4.22327	2.33236e-14	2.97506e-12	XLOC_004718	XLOC_004718	chr11:70241454-70255341	p1GFPpos	p6GFPpos	OK	0.0459277	1.1577	4.65575	-5.13987	2.74922e-07	1.0745e-05	yes	dseq.sig	cdiff.sig	1
Alox5	ENSMUSG00000025701	19.4695	164.753	8.46213	3.08102	6.50023e-10	4.18656e-08	XLOC_025459	XLOC_025459	chr6:116410070-116461178	p1GFPpos	p6GFPpos	OK	1.26295	0.186728	-2.75778	4.18845	2.8087e-05	0.000632879	yes	dseq.sig	cdiff.sig	1
Angpt1	ENSMUSG00000022309	387.494	4046.49	10.4427	3.38443	4.15384e-35	5.43094e-32	XLOC_010525	XLOC_010525	chr15:42424665-42679677	p1GFPpos	p6GFPpos	OK	24.7245	2.67937	-3.20597	7.03637	1.97309e-12	2.24622e-10	yes	dseq.sig	cdiff.sig	1
Ano1	ENSMUSG00000031075	43175.5	7541.33	0.174667	-2.51732	1.12977e-23	4.61598e-21	XLOC_028368	XLOC_028368	chr7:144588445-144738803	p1GFPpos	p6GFPpos	OK	41.1844	269.748	2.71144	-8.3033	0	0	yes	dseq.sig	cdiff.sig	1
Anxa6	ENSMUSG00000018340	13491	2454.12	0.181908	-2.45872	2.12159e-22	7.49696e-20	XLOC_004584	XLOC_004584	chr11:54978961-55033471	p1GFPpos	p6GFPpos	OK	20.4676	140.784	2.78207	-9.58922	0	0	yes	dseq.sig	cdiff.sig	1
Apoa4	ENSMUSG00000032080	105.265	3.90695	0.0371155	-4.75183	8.72963e-13	8.67951e-11	XLOC_030846	XLOC_030846	chr9:46240587-46243458	p1GFPpos	p6GFPpos	OK	0.141828	3.64622	4.68418	-6.60571	3.9561e-11	3.55341e-09	yes	dseq.sig	cdiff.sig	1
Apoc1	ENSMUSG00000040564	55.2347	7.01571	0.127016	-2.97691	0.000244922	0.00474638	XLOC_027408	XLOC_027408	chr7:19689480-19693348	p1GFPpos	p6GFPpos	OK	0.519343	5.50947	3.40716	-3.64107	0.000271503	0.00441554	yes	dseq.sig	cdiff.sig	1
Art3	ENSMUSG00000034842	566.86	139.762	0.246555	-2.02002	9.86602e-05	0.00214989	XLOC_022771	XLOC_022771	chr5:92331840-92415527	p1GFPpos	p6GFPpos	OK	2.61214	12.6471	2.2755	-4.23174	2.31893e-05	0.000541204	yes	dseq.sig	cdiff.sig	1
Atoh1	ENSMUSG00000073043	27.0206	229.021	8.47581	3.08335	4.44706e-12	3.9824e-10	XLOC_024620	XLOC_024620	chr6:64729145-64731235	p1GFPpos	p6GFPpos	OK	2.81297	0.408292	-2.78442	4.73042	2.24056e-06	6.90939e-05	yes	dseq.sig	cdiff.sig	1
AU021092	ENSMUSG00000051669	175.656	17.8791	0.101785	-3.29641	3.95734e-07	1.53078e-05	XLOC_011675	XLOC_011675	chr16:5211806-5222299	p1GFPpos	p6GFPpos	OK	0.251001	3.76389	3.90646	-5.43951	5.34266e-08	2.49677e-06	yes	dseq.sig	cdiff.sig	1
B4galnt1	ENSMUSG00000006731	668.903	105.72	0.15805	-2.66155	2.14541e-17	4.38283e-15	XLOC_002406	XLOC_002406	chr10:127161465-127180645	p1GFPpos	p6GFPpos	OK	2.01138	15.425	2.93902	-5.75054	8.89606e-09	4.99123e-07	yes	dseq.sig	cdiff.sig	1
Bbox1	ENSMUSG00000041660	192.318	18.8021	0.0977655	-3.35453	6.13678e-13	6.19578e-11	XLOC_017557	XLOC_017557	chr2:110264138-110314861	p1GFPpos	p6GFPpos	OK	0.209182	2.47663	3.56554	-4.36388	1.27776e-05	0.000318723	yes	dseq.sig	cdiff.sig	1
Bcam	ENSMUSG00000002980	28094.5	3566.49	0.126946	-2.97771	6.50612e-07	2.44087e-05	XLOC_027410	XLOC_027410	chr7:19756137-19770532	p1GFPpos	p6GFPpos	OK	35.4535	339.285	3.2585	-11.0972	0	0	yes	dseq.sig	cdiff.sig	1
Bcl3	ENSMUSG00000053175	315.76	4.50251	0.0142593	-6.13195	4.0807e-17	8.08381e-15	XLOC_027412	XLOC_027412	chr7:19808461-19822755	p1GFPpos	p6GFPpos	OK	0.058051	4.85321	6.38547	-7.03194	2.03682e-12	2.30537e-10	yes	dseq.sig	cdiff.sig	1
Bcl6	ENSMUSG00000022508	389.786	39.4625	0.101241	-3.30413	1.38022e-18	3.16591e-16	XLOC_011788	XLOC_011788	chr16:23964988-23988612	p1GFPpos	p6GFPpos	OK	0.261514	3.11721	3.5753	-6.71753	1.84832e-11	1.75689e-09	yes	dseq.sig	cdiff.sig	1
Bdh2	ENSMUSG00000028167	860.24	116.375	0.135282	-2.88596	3.83495e-11	3.04733e-09	XLOC_019092	XLOC_019092	chr3:135281220-135304425	p1GFPpos	p6GFPpos	OK	2.36934	22.0702	3.21954	-6.4366	1.22176e-10	9.96806e-09	yes	dseq.sig	cdiff.sig	1
Bglap-rs1	ENSMUSG00000074489	82.6012	19.1653	0.232022	-2.10766	0.000426397	0.00765261	XLOC_019407	XLOC_019407	chr3:88368616-88369720	p1GFPpos	p6GFPpos	OK	0.0864917	3.21623	5.21667	-4.26177	2.0281e-05	0.000482531	yes	dseq.sig	cdiff.sig	1
Bhlhe40	ENSMUSG00000030103	2946.79	171.197	0.058096	-4.10542	1.18661e-32	1.19341e-29	XLOC_024773	XLOC_024773	chr6:108577038-108667558	p1GFPpos	p6GFPpos	OK	1.37461	27.9987	4.34826	-10.5531	0	0	yes	dseq.sig	cdiff.sig	1
Bhlhe41	ENSMUSG00000030256	363.837	37.4077	0.102814	-3.28189	3.00892e-09	1.73687e-07	XLOC_025659	XLOC_025659	chr6:145861184-145865548	p1GFPpos	p6GFPpos	OK	0.339231	3.58573	3.40193	-4.76384	1.89939e-06	5.94075e-05	yes	dseq.sig	cdiff.sig	1
Bik	ENSMUSG00000016758	473.346	99.1504	0.209467	-2.25521	1.45016e-05	0.000400003	XLOC_010268	XLOC_010268	chr15:83526439-83555711	p1GFPpos	p6GFPpos	OK	2.74742	15.2229	2.47009	-3.65193	0.000260281	0.00426848	yes	dseq.sig	cdiff.sig	1
Bmp2	ENSMUSG00000027358	87.0735	443.862	5.09755	2.3498	1.75902e-11	1.48376e-09	XLOC_016672	XLOC_016672	chr2:133553198-133562889	p1GFPpos	p6GFPpos	OK	3.50143	0.725679	-2.27054	3.73921	0.000184597	0.00321298	yes	dseq.sig	cdiff.sig	1
Bmp6	ENSMUSG00000039004	7051.13	145.236	0.0205975	-5.60139	3.89091e-23	1.54157e-20	XLOC_007399	XLOC_007399	chr13:38343745-38529862	p1GFPpos	p6GFPpos	OK	1.24284	73.602	5.88803	-6.58035	4.6934e-11	4.15844e-09	yes	dseq.sig	cdiff.sig	1
C1qa	ENSMUSG00000036887	231.918	28.0394	0.120902	-3.04809	2.19299e-05	0.000581083	XLOC_021578	XLOC_021578	chr4:136895915-136898844	p1GFPpos	p6GFPpos	OK	0.726068	6.83762	3.23532	-5.86127	4.59331e-09	2.69286e-07	yes	dseq.sig	cdiff.sig	1
C1qb	ENSMUSG00000036905	138.016	24.8293	0.179902	-2.47472	0.000338734	0.00628195	XLOC_021576	XLOC_021576	chr4:136880121-136886177	p1GFPpos	p6GFPpos	OK	0.62998	3.96583	2.65424	-3.69436	0.000220444	0.00371793	yes	dseq.sig	cdiff.sig	1
C1qc	ENSMUSG00000036896	195.346	26.5505	0.135915	-2.87922	7.79576e-05	0.0017468	XLOC_021577	XLOC_021577	chr4:136889801-136892914	p1GFPpos	p6GFPpos	OK	0.667917	6.02452	3.17311	-4.89856	9.65403e-07	3.28187e-05	yes	dseq.sig	cdiff.sig	1
Cacna1b	ENSMUSG00000004113	36.8028	437.364	11.884	3.57095	2.64044e-20	7.34519e-18	XLOC_017064	XLOC_017064	chr2:24603721-24763152	p1GFPpos	p6GFPpos	OK	2.2563	0.124878	-4.17536	3.42501	0.000614771	0.00864813	yes	dseq.sig	cdiff.sig	1
Car2	ENSMUSG00000027562	6149.41	856.573	0.139294	-2.8438	4.48573e-08	2.14046e-06	XLOC_018616	XLOC_018616	chr3:14886314-14900772	p1GFPpos	p6GFPpos	OK	12.8832	110.669	3.10268	-9.65351	0	0	yes	dseq.sig	cdiff.sig	1
Cav2	ENSMUSG00000000058	583.952	78.49	0.134412	-2.89527	2.49351e-06	8.39162e-05	XLOC_024395	XLOC_024395	chr6:17281340-17289011	p1GFPpos	p6GFPpos	OK	0.887488	7.00338	2.98025	-6.50746	7.64326e-11	6.45098e-09	yes	dseq.sig	cdiff.sig	1
Cblc	ENSMUSG00000040525	1417.24	286.893	0.202431	-2.3045	2.9583e-05	0.000753229	XLOC_027411	XLOC_027411	chr7:19775577-19797165	p1GFPpos	p6GFPpos	OK	3.82841	22.7587	2.5716	-5.71796	1.07809e-08	5.81544e-07	yes	dseq.sig	cdiff.sig	1
Cbln1	ENSMUSG00000031654	20.8936	152.24	7.28647	2.86522	5.06125e-09	2.81589e-07	XLOC_029872	XLOC_029872	chr8:87468852-87472592	p1GFPpos	p6GFPpos	OK	1.75678	0.285853	-2.61959	4.1225	3.7479e-05	0.000810017	yes	dseq.sig	cdiff.sig	1
Ccdc69	ENSMUSG00000049588	791.809	40.493	0.0511398	-4.28941	1.49546e-13	1.69285e-11	XLOC_004585	XLOC_004585	chr11:55049737-55078131	p1GFPpos	p6GFPpos	OK	0.538808	13.976	4.69703	-7.65671	1.90958e-14	3.30899e-12	yes	dseq.sig	cdiff.sig	1
Ccl3	ENSMUSG00000000982	36.2162	1.78667	0.0493334	-4.34129	5.29721e-05	0.00124566	XLOC_004848	XLOC_004848	chr11:83647840-83649378	p1GFPpos	p6GFPpos	OK	0.065946	1.35895	4.36507	-3.3969	0.000681532	0.00945789	yes	dseq.sig	cdiff.sig	1
Cdh22	ENSMUSG00000053166	110.961	9.10634	0.082068	-3.60704	1.18843e-08	6.19047e-07	XLOC_017909	XLOC_017909	chr2:165111506-165234737	p1GFPpos	p6GFPpos	OK	0.0635684	0.879173	3.78977	-5.26267	1.41977e-07	5.9915e-06	yes	dseq.sig	cdiff.sig	1
Cdh3	ENSMUSG00000061048	335.403	1643.97	4.90147	2.29321	4.15448e-16	7.00874e-14	XLOC_029386	XLOC_029386	chr8:106510157-106557649	p1GFPpos	p6GFPpos	OK	11.1109	2.71552	-2.03268	4.35134	1.3531e-05	0.000335381	yes	dseq.sig	cdiff.sig	1
Cdh4	ENSMUSG00000000305	231.447	1950.64	8.42802	3.07519	2.08386e-26	1.13523e-23	XLOC_016972	XLOC_016972	chr2:179442477-179899468	p1GFPpos	p6GFPpos	OK	7.32877	1.01444	-2.85289	4.92805	8.30546e-07	2.87331e-05	yes	dseq.sig	cdiff.sig	1
Cdkn1a	ENSMUSG00000023067	11306.9	2135.82	0.188895	-2.40434	4.09897e-05	0.000999481	XLOC_012660	XLOC_012660	chr17:29090985-29100722	p1GFPpos	p6GFPpos	OK	28.4958	175.967	2.62648	-8.86896	0	0	yes	dseq.sig	cdiff.sig	1
Ceacam16	ENSMUSG00000014686	238.889	8.11169	0.0339559	-4.8802	9.01643e-23	3.27459e-20	XLOC_026348	XLOC_026348	chr7:19851830-19862065	p1GFPpos	p6GFPpos	OK	0.139863	2.84369	4.34568	-5.82535	5.69916e-09	3.30327e-07	yes	dseq.sig	cdiff.sig	1
Chi3l1	ENSMUSG00000064246	178.745	13.2098	0.0739029	-3.75823	9.91944e-15	1.36518e-12	XLOC_000414	XLOC_000414	chr1:134182143-134190038	p1GFPpos	p6GFPpos	OK	0.144337	2.96089	4.35852	-5.82084	5.85541e-09	3.3722e-07	yes	dseq.sig	cdiff.sig	1
Chrng	ENSMUSG00000026253	87.3447	1009.93	11.5626	3.5314	8.20717e-30	6.50331e-27	XLOC_000271	XLOC_000271	chr1:87205796-87212772	p1GFPpos	p6GFPpos	OK	10.8262	1.04391	-3.37446	5.08988	3.58288e-07	1.36491e-05	yes	dseq.sig	cdiff.sig	1
Chst1	ENSMUSG00000027221	4033.29	310.531	0.0769921	-3.69915	8.41807e-25	3.73092e-22	XLOC_016459	XLOC_016459	chr2:92599262-92615401	p1GFPpos	p6GFPpos	OK	2.963	44.8899	3.92126	-11.435	0	0	yes	dseq.sig	cdiff.sig	1
Chst15	ENSMUSG00000030930	392.241	4208.43	10.7292	3.42347	4.83585e-35	6.02156e-32	XLOC_028258	XLOC_028258	chr7:132197349-132318502	p1GFPpos	p6GFPpos	OK	22.0319	2.28246	-3.27093	6.90379	5.06328e-12	5.30183e-10	yes	dseq.sig	cdiff.sig	1
Chst8	ENSMUSG00000060402	3032.36	393.737	0.129845	-2.94514	8.0569e-08	3.60137e-06	XLOC_027615	XLOC_027615	chr7:34674467-34812711	p1GFPpos	p6GFPpos	OK	4.17014	39.3686	3.23888	-9.6574	0	0	yes	dseq.sig	cdiff.sig	1
Chst9	ENSMUSG00000047161	145.984	6.85509	0.0469579	-4.41249	1.74383e-15	2.76361e-13	XLOC_014361	XLOC_014361	chr18:15449738-15760179	p1GFPpos	p6GFPpos	OK	0.0766347	2.38382	4.95913	-4.08387	4.42912e-05	0.00093151	yes	dseq.sig	cdiff.sig	1
Clec11a	ENSMUSG00000004473	216.867	45.8233	0.211297	-2.24265	1.18649e-08	6.19047e-07	XLOC_027658	XLOC_027658	chr7:44303765-44306959	p1GFPpos	p6GFPpos	OK	0.605466	3.64217	2.58868	-4.96496	6.87163e-07	2.42439e-05	yes	dseq.sig	cdiff.sig	1
Cmklr1	ENSMUSG00000042190	228.283	17.8074	0.0780057	-3.68028	6.77232e-10	4.35109e-08	XLOC_023589	XLOC_023589	chr5:113611168-113661586	p1GFPpos	p6GFPpos	OK	0.131705	2.29841	4.12525	-5.37656	7.59227e-08	3.3833e-06	yes	dseq.sig	cdiff.sig	1
Cntfr	ENSMUSG00000028444	1371.73	85.0535	0.0620047	-4.01148	2.85522e-27	1.65913e-24	XLOC_021073	XLOC_021073	chr4:41657497-41697091	p1GFPpos	p6GFPpos	OK	1.06495	20.1805	4.2441	-9.60979	0	0	yes	dseq.sig	cdiff.sig	1
Cntnap3	ENSMUSG00000033063	173.696	15.4314	0.0888412	-3.49263	1.25827e-13	1.43679e-11	XLOC_008021	XLOC_008021	chr13:64736822-64903972	p1GFPpos	p6GFPpos	OK	0.0680461	0.985968	3.85696	-4.58363	4.56973e-06	0.000129681	yes	dseq.sig	cdiff.sig	1
Col13a1	ENSMUSG00000058806	3235.28	101.253	0.0312966	-4.99785	6.28938e-26	3.35635e-23	XLOC_002658	XLOC_002658	chr10:61838224-61979145	p1GFPpos	p6GFPpos	OK	0.83876	30.643	5.19116	-11.4207	0	0	yes	dseq.sig	cdiff.sig	1
Col8a1	ENSMUSG00000068196	3268.34	227.686	0.0696641	-3.84344	0.000331948	0.0061615	XLOC_011926	XLOC_011926	chr16:57624255-57754737	p1GFPpos	p6GFPpos	OK	1.10488	17.9408	4.02129	-11.4767	0	0	yes	dseq.sig	cdiff.sig	1
Coro2a	ENSMUSG00000028337	46.6155	359.493	7.71187	2.94708	5.23217e-15	7.51736e-13	XLOC_021126	XLOC_021126	chr4:46536936-46601929	p1GFPpos	p6GFPpos	OK	2.40353	0.392736	-2.61352	4.85693	1.19223e-06	3.93013e-05	yes	dseq.sig	cdiff.sig	1
Cpz	ENSMUSG00000036596	3170.87	472.282	0.148944	-2.74716	3.20279e-25	1.49553e-22	XLOC_023301	XLOC_023301	chr5:35502207-35525626	p1GFPpos	p6GFPpos	OK	5.26687	42.6827	3.01863	-8.84273	0	0	yes	dseq.sig	cdiff.sig	1
Crb2	ENSMUSG00000035403	2324.76	109.853	0.0472536	-4.40343	1.13107e-41	1.84852e-38	XLOC_016206	XLOC_016206	chr2:37775589-38287384	p1GFPpos	p6GFPpos	OK	0.42973	10.6689	4.63383	-8.02671	1.11022e-15	2.31269e-13	yes	dseq.sig	cdiff.sig	1
Crhr1	ENSMUSG00000018634	8053.18	624.415	0.0775364	-3.68898	2.60203e-42	4.53603e-39	XLOC_004217	XLOC_004217	chr11:104131899-104178802	p1GFPpos	p6GFPpos	OK	5.76592	93.2807	4.01596	-10.5458	0	0	yes	dseq.sig	cdiff.sig	1
Csrp1	ENSMUSG00000026421	3587.47	516.116	0.143866	-2.7972	2.90583e-25	1.40712e-22	XLOC_000430	XLOC_000430	chr1:135729196-135752229	p1GFPpos	p6GFPpos	OK	7.15472	59.8872	3.06528	-9.47408	0	0	yes	dseq.sig	cdiff.sig	1
Cxcl12	ENSMUSG00000061353	847.045	6129.68	7.23655	2.8553	2.02583e-25	1.01872e-22	XLOC_024817	XLOC_024817	chr6:117167004-117181369	p1GFPpos	p6GFPpos	OK	64.5777	9.93816	-2.69999	5.61436	1.97292e-08	1.00542e-06	yes	dseq.sig	cdiff.sig	1
Cygb	ENSMUSG00000020810	979.02	64.4289	0.0658096	-3.92556	2.73623e-06	9.1379e-05	XLOC_005194	XLOC_005194	chr11:116645594-116668632	p1GFPpos	p6GFPpos	OK	0.780246	13.9829	4.16359	-9.42984	0	0	yes	dseq.sig	cdiff.sig	1
Cyp26b1	ENSMUSG00000063415	9464.61	52399.1	5.53632	2.46893	5.88806e-23	2.26422e-20	XLOC_025331	XLOC_025331	chr6:84571413-84593908	p1GFPpos	p6GFPpos	OK	288.963	61.5484	-2.23109	7.683	1.55431e-14	2.76682e-12	yes	dseq.sig	cdiff.sig	1
Cysltr2	ENSMUSG00000033470	81.4381	2686.38	32.9867	5.04381	2.28408e-60	2.98632e-56	XLOC_009483	XLOC_009483	chr14:73025602-73050045	p1GFPpos	p6GFPpos	OK	44.7392	1.42631	-4.97118	5.37918	7.48242e-08	3.34505e-06	yes	dseq.sig	cdiff.sig	1
D730039F16Rik	ENSMUSG00000026870	833.365	114.749	0.137693	-2.86047	6.28414e-08	2.88538e-06	XLOC_016175	XLOC_016175	chr2:34874435-34892133	p1GFPpos	p6GFPpos	OK	1.23325	10.3634	3.07097	-7.19213	6.37934e-13	7.9563e-11	yes	dseq.sig	cdiff.sig	1
Daam2	ENSMUSG00000040260	5770.41	30945.1	5.36272	2.42297	1.81046e-21	5.70382e-19	XLOC_013457	XLOC_013457	chr17:49428359-49564784	p1GFPpos	p6GFPpos	OK	113.817	25.0357	-2.18466	6.5643	5.22788e-11	4.56996e-09	yes	dseq.sig	cdiff.sig	1
Dclk3	ENSMUSG00000032500	56.0417	4.50251	0.0803421	-3.6377	2.99675e-06	9.95705e-05	XLOC_031219	XLOC_031219	chr9:111439080-111489611	p1GFPpos	p6GFPpos	OK	0.0347268	0.431744	3.63605	-4.2988	1.71725e-05	0.000415641	yes	dseq.sig	cdiff.sig	1
Dcn	ENSMUSG00000019929	7510.63	1397.31	0.186044	-2.42628	5.23353e-21	1.57301e-18	XLOC_002315	XLOC_002315	chr10:97479499-97518162	p1GFPpos	p6GFPpos	OK	18.86	116.611	2.62831	-8.68658	0	0	yes	dseq.sig	cdiff.sig	1
Dctd	ENSMUSG00000031562	356.567	1724.34	4.83593	2.27379	4.38241e-16	7.34587e-14	XLOC_029100	XLOC_029100	chr8:48099091-48141758	p1GFPpos	p6GFPpos	OK	20.2647	4.95374	-2.03238	3.49128	0.000480716	0.00709872	yes	dseq.sig	cdiff.sig	1
Ddn	ENSMUSG00000059213	125.606	2.9123	0.023186	-5.4306	0.000190174	0.00382527	XLOC_010853	XLOC_010853	chr15:98803781-98807925	p1GFPpos	p6GFPpos	OK	0.0159923	1.00824	5.97832	-5.55156	2.83132e-08	1.386e-06	yes	dseq.sig	cdiff.sig	1
Derl3	ENSMUSG00000009092	1297.77	186.033	0.143348	-2.80241	1.01969e-12	1.0024e-10	XLOC_002123	XLOC_002123	chr10:75890868-75922894	p1GFPpos	p6GFPpos	OK	2.8306	25.9455	3.1963	-4.5171	6.26913e-06	0.000170731	yes	dseq.sig	cdiff.sig	1
Dgkb	ENSMUSG00000036095	4453.61	188.778	0.0423877	-4.56021	2.46252e-56	1.28785e-52	XLOC_005930	XLOC_005930	chr12:37880062-38634235	p1GFPpos	p6GFPpos	OK	0.87667	23.1828	4.72488	-9.14776	0	0	yes	dseq.sig	cdiff.sig	1
Dhh	ENSMUSG00000023000	367.563	89.2582	0.242838	-2.04194	1.92643e-09	1.14748e-07	XLOC_010856	XLOC_010856	chr15:98890700-98898540	p1GFPpos	p6GFPpos	OK	1.00265	4.72614	2.23684	-4.13222	3.59273e-05	0.000782527	yes	dseq.sig	cdiff.sig	1
Dio2	ENSMUSG00000007682	2234.15	13.7102	0.00613665	-7.34833	0.000368032	0.00675346	XLOC_006567	XLOC_006567	chr12:90724551-90739316	p1GFPpos	p6GFPpos	OK	0.0580315	10.8976	7.55296	-13.0916	0	0	yes	dseq.sig	cdiff.sig	1
Doc2b	ENSMUSG00000020848	137.636	17.1822	0.124838	-3.00187	6.25347e-08	2.87891e-06	XLOC_004782	XLOC_004782	chr11:75768421-75796057	p1GFPpos	p6GFPpos	OK	0.0878977	0.816978	3.2164	-3.92377	8.71733e-05	0.00168171	yes	dseq.sig	cdiff.sig	1
Dpysl4	ENSMUSG00000025478	1636.75	9539.39	5.82824	2.54306	5.92738e-24	2.46024e-21	XLOC_027143	XLOC_027143	chr7:139086000-139101814	p1GFPpos	p6GFPpos	OK	68.2256	15.4599	-2.14178	5.54331	2.96807e-08	1.44932e-06	yes	dseq.sig	cdiff.sig	1
Drp2	ENSMUSG00000000223	1319.75	133.021	0.100792	-3.31054	2.53444e-05	0.000657543	XLOC_032985	XLOC_032985	chrX:134404270-134459202	p1GFPpos	p6GFPpos	OK	0.438873	4.89986	3.48087	-7.07619	1.4817e-12	1.72698e-10	yes	dseq.sig	cdiff.sig	1
Egln3	ENSMUSG00000035105	310.986	74.3149	0.238966	-2.06513	6.58181e-08	3.00363e-06	XLOC_006406	XLOC_006406	chr12:54178980-54203874	p1GFPpos	p6GFPpos	OK	0.768256	3.56853	2.21567	-3.92673	8.61099e-05	0.00166448	yes	dseq.sig	cdiff.sig	1
Egr4	ENSMUSG00000071341	35.9008	257.024	7.15928	2.83981	1.74705e-09	1.05262e-07	XLOC_025340	XLOC_025340	chr6:85511121-85513542	p1GFPpos	p6GFPpos	OK	3.13679	0.545805	-2.52283	3.9595	7.51072e-05	0.00147658	yes	dseq.sig	cdiff.sig	1
Elf3	ENSMUSG00000003051	652.539	16.8189	0.0257746	-5.27791	2.36773e-14	3.00552e-12	XLOC_001109	XLOC_001109	chr1:135253485-135258472	p1GFPpos	p6GFPpos	OK	0.300266	11.2413	5.22643	-7.82394	5.10703e-15	1.00001e-12	yes	dseq.sig	cdiff.sig	1
Eln	ENSMUSG00000029675	1418.67	176.885	0.124684	-3.00365	1.55371e-09	9.47036e-08	XLOC_023726	XLOC_023726	chr5:134702591-134747254	p1GFPpos	p6GFPpos	OK	1.18848	10.7667	3.17938	-8.08309	6.66134e-16	1.41778e-13	yes	dseq.sig	cdiff.sig	1
Ephx1	ENSMUSG00000038776	365.417	62.3741	0.170693	-2.55053	4.54884e-13	4.73895e-11	XLOC_001323	XLOC_001323	chr1:180989554-181017501	p1GFPpos	p6GFPpos	OK	0.901221	6.04214	2.74511	-4.89774	9.6944e-07	3.28887e-05	yes	dseq.sig	cdiff.sig	1
Extl1	ENSMUSG00000028838	148.32	26.9496	0.181699	-2.46038	1.2049e-07	5.21638e-06	XLOC_021553	XLOC_021553	chr4:134356106-134372571	p1GFPpos	p6GFPpos	OK	0.08716	0.917346	3.39573	-4.54676	5.44776e-06	0.000150895	yes	dseq.sig	cdiff.sig	1
Fabp3	ENSMUSG00000028773	942.508	58.7649	0.0623495	-4.00348	0.000162972	0.00335821	XLOC_020753	XLOC_020753	chr4:130308410-130359975	p1GFPpos	p6GFPpos	OK	2.96141	60.6639	4.35648	-7.27457	3.475e-13	4.59756e-11	yes	dseq.sig	cdiff.sig	1
Fadd	ENSMUSG00000031077	1075.08	237.21	0.220645	-2.1802	1.09188e-13	1.25226e-11	XLOC_028367	XLOC_028367	chr7:144573183-144586228	p1GFPpos	p6GFPpos	OK	2.21344	11.5092	2.37843	-5.17028	2.33746e-07	9.32174e-06	yes	dseq.sig	cdiff.sig	1
Fam46c	ENSMUSG00000044468	2567.84	609.799	0.237476	-2.07415	1.45763e-14	1.94113e-12	XLOC_019538	XLOC_019538	chr3:100451951-100489211	p1GFPpos	p6GFPpos	OK	3.19955	14.4161	2.17174	-5.61402	1.97685e-08	1.00542e-06	yes	dseq.sig	cdiff.sig	1
Fam83d	ENSMUSG00000027654	138.317	31.5176	0.227864	-2.13375	8.65441e-06	0.000253989	XLOC_016843	XLOC_016843	chr2:158768098-158786637	p1GFPpos	p6GFPpos	OK	0.356693	2.09342	2.55311	-3.67134	0.000241283	0.00401066	yes	dseq.sig	cdiff.sig	1
Fam83f	ENSMUSG00000022408	1496.2	335.384	0.224158	-2.15741	1.40162e-14	1.87954e-12	XLOC_010235	XLOC_010235	chr15:80671846-80705031	p1GFPpos	p6GFPpos	OK	1.87208	10.4956	2.48707	-5.30961	1.09858e-07	4.71739e-06	yes	dseq.sig	cdiff.sig	1
Fat3	ENSMUSG00000074505	418.604	3525.47	8.42196	3.07416	3.28682e-28	2.26176e-25	XLOC_031332	XLOC_031332	chr9:15907443-16502444	p1GFPpos	p6GFPpos	OK	4.47118	0.606453	-2.88219	5.78351	7.31599e-09	4.1403e-07	yes	dseq.sig	cdiff.sig	1
Fbp2	ENSMUSG00000021456	38.7185	2.01896	0.0521446	-4.26134	6.0249e-05	0.00139792	XLOC_008009	XLOC_008009	chr13:62836884-62858370	p1GFPpos	p6GFPpos	OK	0.0306284	0.832006	4.76365	-3.61882	0.000295952	0.00474615	yes	dseq.sig	cdiff.sig	1
Fcgr3	ENSMUSG00000059498	48.9518	3.27556	0.0669141	-3.90155	0.00018917	0.00381164	XLOC_001258	XLOC_001258	chr1:171051168-171060386	p1GFPpos	p6GFPpos	OK	0.0629924	1.01142	4.00507	-3.72923	0.000192063	0.00331932	yes	dseq.sig	cdiff.sig	1
Fibin	ENSMUSG00000074971	1509.43	176.538	0.116957	-3.09595	5.26183e-24	2.21922e-21	XLOC_017558	XLOC_017558	chr2:110359382-110363514	p1GFPpos	p6GFPpos	OK	2.07878	20.6439	3.31191	-7.93262	2.22045e-15	4.52902e-13	yes	dseq.sig	cdiff.sig	1
Fndc5	ENSMUSG00000001334	350.461	69.2292	0.197538	-2.3398	3.01668e-11	2.4422e-09	XLOC_020737	XLOC_020737	chr4:129137059-129145381	p1GFPpos	p6GFPpos	OK	0.609794	3.65143	2.58207	-5.16009	2.46836e-07	9.82379e-06	yes	dseq.sig	cdiff.sig	1
Fut2	ENSMUSG00000055978	2880.66	399.836	0.1388	-2.84892	1.31287e-23	5.28158e-21	XLOC_027706	XLOC_027706	chr7:45639976-45667964	p1GFPpos	p6GFPpos	OK	3.25164	28.3388	3.12354	-8.58194	0	0	yes	dseq.sig	cdiff.sig	1
Fxyd3	ENSMUSG00000057092	225.903	8.43912	0.0373573	-4.74247	4.30716e-20	1.16111e-17	XLOC_027595	XLOC_027595	chr7:31058942-31076697	p1GFPpos	p6GFPpos	OK	1.58176	31.4718	4.31446	-5.56006	2.69684e-08	1.3268e-06	yes	dseq.sig	cdiff.sig	1
G6pdx	ENSMUSG00000031400	14098.3	2643.79	0.187525	-2.41484	4.73562e-20	1.26359e-17	XLOC_033382	XLOC_033382	chrX:74377667-74457085	p1GFPpos	p6GFPpos	OK	25.2718	161.113	2.67247	-8.18092	2.22045e-16	4.88523e-14	yes	dseq.sig	cdiff.sig	1
Gabbr2	ENSMUSG00000039809	180.84	21.9825	0.121557	-3.04029	1.46597e-05	0.000403512	XLOC_021128	XLOC_021128	chr4:46662320-46991714	p1GFPpos	p6GFPpos	OK	0.0881967	0.915583	3.37589	-5.6772	1.36917e-08	7.26553e-07	yes	dseq.sig	cdiff.sig	1
Gabrq	ENSMUSG00000031344	14.9869	208.003	13.8789	3.79482	3.42024e-15	5.11062e-13	XLOC_032809	XLOC_032809	chrX:72825222-72842590	p1GFPpos	p6GFPpos	OK	1.02022	0.0734757	-3.79547	3.63666	0.000276192	0.00448062	yes	dseq.sig	cdiff.sig	1
Gadd45g	ENSMUSG00000021453	315.93	38.8014	0.122817	-3.02542	9.16047e-15	1.26739e-12	XLOC_007456	XLOC_007456	chr13:51846674-51848477	p1GFPpos	p6GFPpos	OK	0.986166	8.70971	3.14272	-5.34804	8.89141e-08	3.89492e-06	yes	dseq.sig	cdiff.sig	1
Gal3st3	ENSMUSG00000047658	3444.29	852.786	0.247594	-2.01395	4.79244e-13	4.95326e-11	XLOC_014975	XLOC_014975	chr19:5298330-5308739	p1GFPpos	p6GFPpos	OK	8.90889	45.7287	2.35978	-7.3859	1.51434e-13	2.18032e-11	yes	dseq.sig	cdiff.sig	1
Galntl1	ENSMUSG00000021130	385.863	2215.81	5.74248	2.52167	2.83949e-19	7.07142e-17	XLOC_006048	XLOC_006048	chr12:80507205-80603953	p1GFPpos	p6GFPpos	OK	13.7717	2.78187	-2.30758	5.02153	5.12602e-07	1.86566e-05	yes	dseq.sig	cdiff.sig	1
Gatm	ENSMUSG00000027199	381.391	86.0358	0.225584	-2.14826	0.00027001	0.00516495	XLOC_017658	XLOC_017658	chr2:122594470-122611277	p1GFPpos	p6GFPpos	OK	0.972569	4.96608	2.35224	-4.33128	1.48242e-05	0.000365896	yes	dseq.sig	cdiff.sig	1
Gbp2	ENSMUSG00000028270	32.561	1.12563	0.0345698	-4.85434	2.3737e-05	0.000620077	XLOC_019121	XLOC_019121	chr3:142620662-142638008	p1GFPpos	p6GFPpos	OK	0.0113992	0.379397	5.05671	-3.53518	0.000407505	0.00617597	yes	dseq.sig	cdiff.sig	1
Gbp3	ENSMUSG00000028268	245.752	17.0512	0.0693838	-3.84926	3.60157e-14	4.44234e-12	XLOC_019119	XLOC_019119	chr3:142559816-142573212	p1GFPpos	p6GFPpos	OK	0.132023	2.42128	4.1969	-5.37977	7.45805e-08	3.34179e-06	yes	dseq.sig	cdiff.sig	1
Gdap2	ENSMUSG00000027865	3085.07	712.047	0.230804	-2.11526	1.4503e-15	2.34013e-13	XLOC_018960	XLOC_018960	chr3:99885416-100210790	p1GFPpos	p6GFPpos	OK	5.73514	29.5054	2.36308	-5.07778	3.81871e-07	1.44911e-05	yes	dseq.sig	cdiff.sig	1
Gdf6	ENSMUSG00000051279	23393.6	456.863	0.0195294	-5.67821	9.84618e-17	1.85229e-14	XLOC_020264	XLOC_020264	chr4:9843291-9863518	p1GFPpos	p6GFPpos	OK	3.2833	200.93	5.9354	-17.5137	0	0	yes	dseq.sig	cdiff.sig	1
Gfod1	ENSMUSG00000051335	854.717	183.519	0.214714	-2.21951	3.79167e-14	4.65485e-12	XLOC_007886	XLOC_007886	chr13:43195518-43304172	p1GFPpos	p6GFPpos	OK	0.689205	3.72453	2.43405	-6.02415	1.70001e-09	1.13224e-07	yes	dseq.sig	cdiff.sig	1
Gja4	ENSMUSG00000050234	122.201	12.1138	0.0991296	-3.33454	0.00038225	0.00697709	XLOC_021471	XLOC_021471	chr4:127311420-127313978	p1GFPpos	p6GFPpos	OK	0.181795	2.37909	3.71002	-5.34346	9.11905e-08	3.97684e-06	yes	dseq.sig	cdiff.sig	1
Gldc	ENSMUSG00000024827	18.5167	224	12.0972	3.5966	3.90436e-14	4.74861e-12	XLOC_015566	XLOC_015566	chr19:30098422-30175418	p1GFPpos	p6GFPpos	OK	1.41111	0.118416	-3.5749	5.22307	1.75986e-07	7.25468e-06	yes	dseq.sig	cdiff.sig	1
Gm973	ENSMUSG00000047361	134.903	16.9857	0.125911	-2.98952	5.69235e-09	3.14028e-07	XLOC_000150	XLOC_000150	chr1:59514672-59636623	p1GFPpos	p6GFPpos	OK	0.0691818	1.02076	3.88311	-5.42724	5.72308e-08	2.63679e-06	yes	dseq.sig	cdiff.sig	1
Gm98	ENSMUSG00000036098	46.3342	303.02	6.53988	2.70926	6.52764e-11	4.99097e-09	XLOC_015453	XLOC_015453	chr19:10208110-10240748	p1GFPpos	p6GFPpos	OK	1.4726	0.251476	-2.54988	3.42605	0.000612431	0.00863356	yes	dseq.sig	cdiff.sig	1
Gmnn	ENSMUSG00000006715	50.386	407.883	8.09516	3.01706	2.30913e-16	4.13571e-14	XLOC_007814	XLOC_007814	chr13:24751836-24761937	p1GFPpos	p6GFPpos	OK	9.98448	1.3206	-2.91849	4.14229	3.43854e-05	0.000752291	yes	dseq.sig	cdiff.sig	1
Gpld1	ENSMUSG00000021340	9189.09	1992.53	0.216836	-2.20532	8.28414e-05	0.00184202	XLOC_007344	XLOC_007344	chr13:24905599-25020379	p1GFPpos	p6GFPpos	OK	12.059	57.0001	2.24086	-5.96003	2.5219e-09	1.61377e-07	yes	dseq.sig	cdiff.sig	1
Gpr85	ENSMUSG00000048216	108.564	727.609	6.70213	2.74462	4.14646e-18	9.03547e-16	XLOC_025041	XLOC_025041	chr6:13834563-13839958	p1GFPpos	p6GFPpos	OK	5.70314	0.921946	-2.629	4.01166	6.02926e-05	0.00121836	yes	dseq.sig	cdiff.sig	1
Gpx2	ENSMUSG00000042808	397.354	43.9353	0.11057	-3.17697	6.03191e-06	0.000185345	XLOC_006484	XLOC_006484	chr12:76792334-76795732	p1GFPpos	p6GFPpos	OK	1.13524	11.859	3.38491	-6.53927	6.18183e-11	5.28587e-09	yes	dseq.sig	cdiff.sig	1
Grik3	ENSMUSG00000001985	767.681	99.1862	0.129202	-2.9523	1.83194e-09	1.09619e-07	XLOC_020710	XLOC_020710	chr4:125490830-125714174	p1GFPpos	p6GFPpos	OK	0.25196	2.35152	3.22233	-6.92153	4.46798e-12	4.75476e-10	yes	dseq.sig	cdiff.sig	1
Grip2	ENSMUSG00000030098	1375.26	47.6817	0.0346711	-4.85012	2.42545e-51	6.3423e-48	XLOC_025394	XLOC_025394	chr6:91761274-91807415	p1GFPpos	p6GFPpos	OK	0.294502	10.935	5.21454	-7.21484	5.40012e-13	6.9111e-11	yes	dseq.sig	cdiff.sig	1
Gsn	ENSMUSG00000026879	36684.5	1911.27	0.0521004	-4.26256	1.06904e-25	5.48122e-23	XLOC_016177	XLOC_016177	chr2:35256358-35307902	p1GFPpos	p6GFPpos	OK	17.0466	387.992	4.50847	-14.394	0	0	yes	dseq.sig	cdiff.sig	1
Has2	ENSMUSG00000022367	7.31039	655.801	89.7081	6.48717	1.61445e-47	3.24741e-44	XLOC_010550	XLOC_010550	chr15:56665626-56779301	p1GFPpos	p6GFPpos	OK	4.50579	0.0559537	-6.3314	6.32607	2.51479e-10	1.95405e-08	yes	dseq.sig	cdiff.sig	1
Hebp2	ENSMUSG00000019853	1705.15	287.554	0.168638	-2.568	7.31525e-06	0.000219568	XLOC_002519	XLOC_002519	chr10:18539110-18546096	p1GFPpos	p6GFPpos	OK	4.34904	29.9978	2.78609	-7.34661	2.03393e-13	2.84474e-11	yes	dseq.sig	cdiff.sig	1
Hes5	ENSMUSG00000048001	554.669	4291.66	7.73732	2.95183	9.62984e-06	0.00027886	XLOC_020948	XLOC_020948	chr4:154960922-154962371	p1GFPpos	p6GFPpos	OK	89.8886	13.8762	-2.69552	6.71424	1.89051e-11	1.78831e-09	yes	dseq.sig	cdiff.sig	1
Hlx	ENSMUSG00000039377	66.7666	4.7348	0.0709158	-3.81775	3.78022e-06	0.0001215	XLOC_001340	XLOC_001340	chr1:184727137-184732493	p1GFPpos	p6GFPpos	OK	0.0492175	0.899322	4.19159	-4.38627	1.15309e-05	0.000290962	yes	dseq.sig	cdiff.sig	1
Hmga2	ENSMUSG00000056758	292.293	1714.18	5.86458	2.55203	3.37868e-20	9.2999e-18	XLOC_002949	XLOC_002949	chr10:120361254-120476935	p1GFPpos	p6GFPpos	OK	12.5368	2.41632	-2.37528	4.69089	2.72017e-06	8.11947e-05	yes	dseq.sig	cdiff.sig	1
Hmgcs2	ENSMUSG00000027875	2467.68	445.492	0.18053	-2.46969	8.84257e-19	2.0645e-16	XLOC_018954	XLOC_018954	chr3:98274152-98310861	p1GFPpos	p6GFPpos	OK	2.9331	19.8317	2.75731	-7.67245	1.68754e-14	2.95033e-12	yes	dseq.sig	cdiff.sig	1
Hpse	ENSMUSG00000035273	288.285	31.5892	0.109576	-3.18999	0.000122337	0.00262211	XLOC_023502	XLOC_023502	chr5:100679485-100719683	p1GFPpos	p6GFPpos	OK	0.233549	2.6432	3.50049	-6.37081	1.88031e-10	1.46687e-08	yes	dseq.sig	cdiff.sig	1
Hr	ENSMUSG00000022096	6669.82	966.692	0.144935	-2.78652	2.4726e-27	1.46946e-24	XLOC_009004	XLOC_009004	chr14:70552093-70573551	p1GFPpos	p6GFPpos	OK	3.92275	31.7994	3.01906	-9.75475	0	0	yes	dseq.sig	cdiff.sig	1
Hsd17b6	ENSMUSG00000025396	74.2328	1.19111	0.0160456	-5.96167	5.05745e-11	3.92425e-09	XLOC_002984	XLOC_002984	chr10:127990935-128007600	p1GFPpos	p6GFPpos	OK	0.0349751	1.66518	5.57321	-3.75287	0.000174823	0.00306464	yes	dseq.sig	cdiff.sig	1
Hspb1	ENSMUSG00000004951	82.1197	6.81925	0.0830404	-3.59004	6.2896e-08	2.88538e-06	XLOC_023044	XLOC_023044	chr5:135887918-135889563	p1GFPpos	p6GFPpos	OK	0.488858	5.84225	3.57904	-5.68783	1.28662e-08	6.88339e-07	yes	dseq.sig	cdiff.sig	1
Htr1d	ENSMUSG00000070687	370.913	61.3856	0.165499	-2.59511	2.72832e-13	2.94805e-11	XLOC_020811	XLOC_020811	chr4:136423523-136444848	p1GFPpos	p6GFPpos	OK	0.526373	3.66342	2.79903	-5.00477	5.59277e-07	2.00572e-05	yes	dseq.sig	cdiff.sig	1
Hydin	ENSMUSG00000059854	23.9419	185.116	7.73189	2.95082	1.57277e-09	9.56429e-08	XLOC_029416	XLOC_029416	chr8:110266976-110610253	p1GFPpos	p6GFPpos	OK	0.255108	0.0319201	-2.99857	4.49638	6.91186e-06	0.000184892	yes	dseq.sig	cdiff.sig	1
Ibsp	ENSMUSG00000029306	2043.91	3.01362	0.00147444	-9.40562	0.000208729	0.00413035	XLOC_022816	XLOC_022816	chr5:104299286-104311472	p1GFPpos	p6GFPpos	OK	0.0437049	29.3651	9.39209	-10.6382	0	0	yes	dseq.sig	cdiff.sig	1
Icam2	ENSMUSG00000001029	86.3412	9.00502	0.104296	-3.26125	0.000461444	0.00821955	XLOC_005111	XLOC_005111	chr11:106377655-106382641	p1GFPpos	p6GFPpos	OK	0.186053	2.08584	3.48684	-4.65477	3.24349e-06	9.52185e-05	yes	dseq.sig	cdiff.sig	1
Ifi202b	ENSMUSG00000026535	80.014	3.97244	0.0496468	-4.33216	3.25642e-09	1.86329e-07	XLOC_001293	XLOC_001293	chr1:173723321-173996154	p1GFPpos	p6GFPpos	OK	0.0515428	1.42846	4.79255	-3.73862	0.000185036	0.00321775	yes	dseq.sig	cdiff.sig	1
Ifih1	ENSMUSG00000026896	172.638	22.9413	0.132887	-2.91173	5.6087e-10	3.68497e-08	XLOC_017259	XLOC_017259	chr2:62595758-62646284	p1GFPpos	p6GFPpos	OK	0.0715101	0.826104	3.53011	-4.55121	5.33387e-06	0.000148567	yes	dseq.sig	cdiff.sig	1
Igfbp6	ENSMUSG00000023046	71.7407	5.56265	0.0775383	-3.68895	1.13595e-07	4.95068e-06	XLOC_010398	XLOC_010398	chr15:102144185-102149512	p1GFPpos	p6GFPpos	OK	0.123082	1.68021	3.77095	-4.70378	2.55394e-06	7.70119e-05	yes	dseq.sig	cdiff.sig	1
Il15	ENSMUSG00000031712	107.987	8.54044	0.0790874	-3.66041	2.09551e-09	1.23692e-07	XLOC_029827	XLOC_029827	chr8:82330656-82403218	p1GFPpos	p6GFPpos	OK	0.106635	2.12883	4.3193	-3.75524	0.000173175	0.00303848	yes	dseq.sig	cdiff.sig	1
Il22	ENSMUSG00000074695	338.976	21.256	0.0627064	-3.99524	0.000514863	0.00904174	XLOC_002376	XLOC_002376	chr10:118204963-118210046	p1GFPpos	p6GFPpos	OK	0.25001	6.55202	4.71188	-6.92504	4.35829e-12	4.6781e-10	yes	dseq.sig	cdiff.sig	1
Itga8	ENSMUSG00000026768	2303.75	13887.9	6.02837	2.59177	6.23752e-14	7.38031e-12	XLOC_017037	XLOC_017037	chr2:12106659-12313080	p1GFPpos	p6GFPpos	OK	60.4499	11.459	-2.39926	7.47059	7.99361e-14	1.26228e-11	yes	dseq.sig	cdiff.sig	1
Itgb3	ENSMUSG00000020689	1129.2	202.011	0.178897	-2.4828	9.45207e-10	5.9414e-08	XLOC_004221	XLOC_004221	chr11:104607999-104675373	p1GFPpos	p6GFPpos	OK	0.842356	5.54217	2.71795	-6.49731	8.17675e-11	6.87163e-09	yes	dseq.sig	cdiff.sig	1
Jph1	ENSMUSG00000042686	121.55	789.101	6.49197	2.69866	2.09654e-18	4.72606e-16	XLOC_000724	XLOC_000724	chr1:16994881-17097889	p1GFPpos	p6GFPpos	OK	7.8416	1.45096	-2.43414	4.62547	3.73746e-06	0.000108335	yes	dseq.sig	cdiff.sig	1
Junb	ENSMUSG00000052837	9511.97	2356.82	0.247774	-2.0129	4.08295e-15	5.99803e-13	XLOC_029853	XLOC_029853	chr8:84976639-85003364	p1GFPpos	p6GFPpos	OK	44.5173	224.893	2.3368	-7.59011	3.19744e-14	5.26127e-12	yes	dseq.sig	cdiff.sig	1
Kalrn	ENSMUSG00000061751	1373.79	241.028	0.175448	-2.51089	2.87487e-06	9.57644e-05	XLOC_011833	XLOC_011833	chr16:33968785-34573221	p1GFPpos	p6GFPpos	OK	0.693196	4.77519	2.78422	-5.31082	1.09136e-07	4.69669e-06	yes	dseq.sig	cdiff.sig	1
Kbtbd11	ENSMUSG00000055675	1814.95	261.414	0.144033	-2.79552	6.47892e-23	2.42025e-20	XLOC_028954	XLOC_028954	chr8:15010807-15033333	p1GFPpos	p6GFPpos	OK	1.27226	9.80941	2.94677	-7.20934	5.62217e-13	7.14855e-11	yes	dseq.sig	cdiff.sig	1
Kcna5	ENSMUSG00000045534	748.377	107.638	0.143828	-2.79758	7.91327e-08	3.5493e-06	XLOC_025529	XLOC_025529	chr6:126532550-126535555	p1GFPpos	p6GFPpos	OK	1.20467	9.86209	3.03325	-7.44572	9.63674e-14	1.4858e-11	yes	dseq.sig	cdiff.sig	1
Kcnb1	ENSMUSG00000050556	124.653	740.217	5.93822	2.57003	6.05116e-15	8.59348e-13	XLOC_017923	XLOC_017923	chr2:167095812-167188818	p1GFPpos	p6GFPpos	OK	4.46683	0.905426	-2.30258	4.9241	8.47506e-07	2.92681e-05	yes	dseq.sig	cdiff.sig	1
Kcnj16	ENSMUSG00000051497	14990.2	639.369	0.0426525	-4.55122	3.56533e-60	3.10766e-56	XLOC_004260	XLOC_004260	chr11:110968032-111035808	p1GFPpos	p6GFPpos	OK	4.66406	121.379	4.70179	-13.2023	0	0	yes	dseq.sig	cdiff.sig	1
Kcnj8	ENSMUSG00000030247	185.248	31.4163	0.16959	-2.55988	5.90088e-09	3.24847e-07	XLOC_025646	XLOC_025646	chr6:142564938-142571504	p1GFPpos	p6GFPpos	OK	0.371185	2.55587	2.78361	-4.60903	4.04547e-06	0.00011581	yes	dseq.sig	cdiff.sig	1
Kcnk3	ENSMUSG00000049265	1222.26	254.744	0.208421	-2.26243	7.26016e-16	1.194e-13	XLOC_022555	XLOC_022555	chr5:30573986-30628389	p1GFPpos	p6GFPpos	OK	1.67764	9.42088	2.48943	-6.0546	1.40764e-09	9.57049e-08	yes	dseq.sig	cdiff.sig	1
Kif21b	ENSMUSG00000041642	225.645	1136.85	5.03822	2.33292	1.64104e-14	2.15637e-12	XLOC_000438	XLOC_000438	chr1:136131400-136178141	p1GFPpos	p6GFPpos	OK	2.71905	0.657564	-2.0479	3.86271	0.000112138	0.00207934	yes	dseq.sig	cdiff.sig	1
Kif26a	ENSMUSG00000021294	311.329	2179.95	7.00208	2.80778	8.37388e-13	8.35758e-11	XLOC_006262	XLOC_006262	chr12:112144163-112181750	p1GFPpos	p6GFPpos	OK	7.09849	1.18605	-2.58135	5.43257	5.55479e-08	2.57745e-06	yes	dseq.sig	cdiff.sig	1
Kif6	ENSMUSG00000023999	47.9141	317.695	6.63051	2.72912	6.94273e-13	6.95577e-11	XLOC_012896	XLOC_012896	chr17:49615007-49909847	p1GFPpos	p6GFPpos	OK	2.53071	0.400454	-2.65983	3.86374	0.000111664	0.00207448	yes	dseq.sig	cdiff.sig	1
Kitl	ENSMUSG00000019966	650.559	61.1768	0.0940373	-3.41062	4.6909e-15	6.77692e-13	XLOC_002325	XLOC_002325	chr10:100015782-100100412	p1GFPpos	p6GFPpos	OK	0.32087	3.5209	3.45588	-6.91097	4.81348e-12	5.06736e-10	yes	dseq.sig	cdiff.sig	1
Klf2	ENSMUSG00000055148	886.017	126.607	0.142894	-2.80698	1.78814e-09	1.0749e-07	XLOC_029199	XLOC_029199	chr8:72318908-72321707	p1GFPpos	p6GFPpos	OK	1.91457	14.9019	2.96041	-6.09806	1.07362e-09	7.42846e-08	yes	dseq.sig	cdiff.sig	1
Klf5	ENSMUSG00000005148	875.997	151.073	0.172458	-2.53568	2.69165e-17	5.37282e-15	XLOC_009064	XLOC_009064	chr14:99298673-99315188	p1GFPpos	p6GFPpos	OK	2.62412	18.1036	2.78637	-7.41386	1.22569e-13	1.84617e-11	yes	dseq.sig	cdiff.sig	1
Klf9	ENSMUSG00000033863	2141.53	287.494	0.134247	-2.89704	7.70119e-26	4.02757e-23	XLOC_015138	XLOC_015138	chr19:23137677-23171229	p1GFPpos	p6GFPpos	OK	2.45838	20.774	3.079	-7.30522	2.7689e-13	3.71354e-11	yes	dseq.sig	cdiff.sig	1
Klk8	ENSMUSG00000064023	162.174	31.3866	0.193536	-2.36932	3.29782e-07	1.29676e-05	XLOC_026576	XLOC_026576	chr7:43747001-43803823	p1GFPpos	p6GFPpos	OK	0.757438	4.93165	2.70287	-3.57492	0.000350335	0.00543434	yes	dseq.sig	cdiff.sig	1
Kmo	ENSMUSG00000039783	268.151	8.37363	0.0312273	-5.00105	4.10569e-24	1.75999e-21	XLOC_000600	XLOC_000600	chr1:175631957-175660853	p1GFPpos	p6GFPpos	OK	0.00923377	2.88529	8.28758	-4.37492	1.21476e-05	0.000304171	yes	dseq.sig	cdiff.sig	1
Lama1	ENSMUSG00000032796	215.202	1403.7	6.52274	2.70548	7.47572e-21	2.17203e-18	XLOC_012947	XLOC_012947	chr17:67697264-67822645	p1GFPpos	p6GFPpos	OK	3.28749	0.610344	-2.42929	5.13624	2.80293e-07	1.08923e-05	yes	dseq.sig	cdiff.sig	1
Lbh	ENSMUSG00000024063	4890.73	1109.52	0.226862	-2.14012	3.76626e-16	6.43685e-14	XLOC_012971	XLOC_012971	chr17:72918304-72941946	p1GFPpos	p6GFPpos	OK	9.33012	47.7846	2.35658	-7.71197	1.24345e-14	2.23376e-12	yes	dseq.sig	cdiff.sig	1
Leprel1	ENSMUSG00000038168	207.064	51.2488	0.247502	-2.01449	3.60467e-07	1.40684e-05	XLOC_011790	XLOC_011790	chr16:25955855-26105930	p1GFPpos	p6GFPpos	OK	0.492185	2.67131	2.44028	-3.82041	0.000133231	0.00240442	yes	dseq.sig	cdiff.sig	1
Lgr6	ENSMUSG00000042793	3038.02	428.972	0.141201	-2.82417	3.57439e-11	2.86708e-09	XLOC_001106	XLOC_001106	chr1:134983112-135105276	p1GFPpos	p6GFPpos	OK	2.96742	27.7076	3.223	-9.6649	0	0	yes	dseq.sig	cdiff.sig	1
Lim2	ENSMUSG00000004613	3.06859	259.95	84.713	6.40451	1.02657e-27	6.39136e-25	XLOC_026561	XLOC_026561	chr7:43430100-43435991	p1GFPpos	p6GFPpos	OK	7.37903	0.131563	-5.8096	5.22357	1.75503e-07	7.25005e-06	yes	dseq.sig	cdiff.sig	1
Lims2	ENSMUSG00000024395	179.949	9.43377	0.0524248	-4.25361	3.22737e-16	5.62495e-14	XLOC_014089	XLOC_014089	chr18:31922003-31958619	p1GFPpos	p6GFPpos	OK	0.167893	4.05863	4.59537	-4.64192	3.45184e-06	0.000101032	yes	dseq.sig	cdiff.sig	1
Lingo3	ENSMUSG00000051067	289.757	58.2769	0.201124	-2.31385	5.36415e-10	3.5421e-08	XLOC_002791	XLOC_002791	chr10:80832800-80844039	p1GFPpos	p6GFPpos	OK	0.445038	2.49294	2.48585	-4.97252	6.60898e-07	2.33593e-05	yes	dseq.sig	cdiff.sig	1
Lonrf3	ENSMUSG00000016239	140.287	12.3819	0.088261	-3.50208	1.88321e-11	1.57833e-09	XLOC_032696	XLOC_032696	chrX:36328408-36366856	p1GFPpos	p6GFPpos	OK	0.139015	1.65226	3.57113	-6.40587	1.49518e-10	1.19012e-08	yes	dseq.sig	cdiff.sig	1
Lor	ENSMUSG00000043165	33.9851	235.061	6.91659	2.79006	2.73997e-07	1.10058e-05	XLOC_019445	XLOC_019445	chr3:92080270-92083142	p1GFPpos	p6GFPpos	OK	3.01521	0.60221	-2.32392	3.89894	9.66131e-05	0.0018349	yes	dseq.sig	cdiff.sig	1
Lum	ENSMUSG00000036446	20474.2	3876.62	0.189342	-2.40093	2.20222e-17	4.46403e-15	XLOC_002316	XLOC_002316	chr10:97565500-97572703	p1GFPpos	p6GFPpos	OK	49.0528	295.135	2.58897	-9.08978	0	0	yes	dseq.sig	cdiff.sig	1
Luzp2	ENSMUSG00000063297	209.065	39.1647	0.187333	-2.41632	3.36702e-09	1.90986e-07	XLOC_026669	XLOC_026669	chr7:54835244-55268896	p1GFPpos	p6GFPpos	OK	0.199878	1.1883	2.57171	-4.74577	2.07713e-06	6.4355e-05	yes	dseq.sig	cdiff.sig	1
Ly86	ENSMUSG00000021423	45.1914	3.97244	0.0879025	-3.50795	5.23762e-05	0.00123355	XLOC_007394	XLOC_007394	chr13:37345344-37419036	p1GFPpos	p6GFPpos	OK	0.120501	1.50788	3.6454	-4.08338	4.43848e-05	0.00093151	yes	dseq.sig	cdiff.sig	1
Lyz2	ENSMUSG00000069516	165.853	16.8844	0.101803	-3.29614	2.75288e-05	0.000706428	XLOC_002934	XLOC_002934	chr10:117277540-117282272	p1GFPpos	p6GFPpos	OK	0.348398	3.67403	3.39856	-5.21178	1.87037e-07	7.64588e-06	yes	dseq.sig	cdiff.sig	1
Mal	ENSMUSG00000027375	2258.32	148.433	0.0657272	-3.92737	2.11719e-12	1.99145e-10	XLOC_017683	XLOC_017683	chr2:127633225-127656695	p1GFPpos	p6GFPpos	OK	1.37909	23.4057	4.08507	-10.8667	0	0	yes	dseq.sig	cdiff.sig	1
Mapkapk3	ENSMUSG00000032577	1138.01	222.851	0.195824	-2.35237	5.3652e-07	2.02738e-05	XLOC_031843	XLOC_031843	chr9:107254926-107301979	p1GFPpos	p6GFPpos	OK	1.72837	11.0833	2.68091	-5.80607	6.39558e-09	3.65324e-07	yes	dseq.sig	cdiff.sig	1
March4	ENSMUSG00000039372	45.8933	1390.15	30.291	4.92082	8.31115e-49	1.81107e-45	XLOC_000894	XLOC_000894	chr1:72427111-72537389	p1GFPpos	p6GFPpos	OK	7.69566	0.310937	-4.62935	7.09004	1.34071e-12	1.58147e-10	yes	dseq.sig	cdiff.sig	1
Mgll	ENSMUSG00000033174	7255.44	1385.13	0.190909	-2.38904	1.83669e-09	1.09652e-07	XLOC_024720	XLOC_024720	chr6:88724411-88828959	p1GFPpos	p6GFPpos	OK	8.69951	54.6818	2.65205	-6.78638	1.14979e-11	1.1257e-09	yes	dseq.sig	cdiff.sig	1
Mgp	ENSMUSG00000030218	947.861	72.2725	0.076248	-3.71316	6.11262e-15	8.59348e-13	XLOC_025625	XLOC_025625	chr6:136872434-136875805	p1GFPpos	p6GFPpos	OK	3.83263	57.7013	3.9122	-9.04133	0	0	yes	dseq.sig	cdiff.sig	1
Mgst3	ENSMUSG00000026688	1035.72	5335.43	5.15141	2.36497	1.59689e-21	5.09234e-19	XLOC_001242	XLOC_001242	chr1:167372383-167393797	p1GFPpos	p6GFPpos	OK	261.997	60.8439	-2.10636	5.80007	6.62859e-09	3.76215e-07	yes	dseq.sig	cdiff.sig	1
Mid1ip1	ENSMUSG00000008035	3488.95	447.191	0.128174	-2.96383	1.52133e-05	0.000417433	XLOC_032638	XLOC_032638	chrX:10715025-10719721	p1GFPpos	p6GFPpos	OK	9.31148	92.9145	3.31882	-9.97443	0	0	yes	dseq.sig	cdiff.sig	1
Mmp28	ENSMUSG00000020682	1238.65	98.4004	0.0794418	-3.65396	2.41097e-33	2.62685e-30	XLOC_004843	XLOC_004843	chr11:83437693-83463039	p1GFPpos	p6GFPpos	OK	0.709031	10.0323	3.82266	-6.94521	3.7792e-12	4.13411e-10	yes	dseq.sig	cdiff.sig	1
Mr1	ENSMUSG00000026471	3299.34	793.723	0.240571	-2.05547	2.5591e-15	3.91333e-13	XLOC_001171	XLOC_001171	chr1:155127279-155146833	p1GFPpos	p6GFPpos	OK	7.85152	38.9531	2.31069	-6.45577	1.07671e-10	8.8958e-09	yes	dseq.sig	cdiff.sig	1
Ms4a7	ENSMUSG00000024672	72.0764	7.51613	0.10428	-3.26147	6.52503e-06	0.00019863	XLOC_015480	XLOC_015480	chr19:11321405-11336116	p1GFPpos	p6GFPpos	OK	0.144411	2.11445	3.87203	-4.17816	2.93873e-05	0.000656138	yes	dseq.sig	cdiff.sig	1
Mt3	ENSMUSG00000031760	203.022	20.4874	0.100912	-3.30883	4.61739e-06	0.00014512	XLOC_029307	XLOC_029307	chr8:94152606-94154148	p1GFPpos	p6GFPpos	OK	1.07489	14.5779	3.76153	-6.13089	8.73896e-10	6.17753e-08	yes	dseq.sig	cdiff.sig	1
Myb	ENSMUSG00000019982	229.137	9.40412	0.0410414	-4.60678	3.34837e-08	1.63407e-06	XLOC_002529	XLOC_002529	chr10:21124929-21161551	p1GFPpos	p6GFPpos	OK	0.0698705	2.19024	4.97026	-5.69359	1.24394e-08	6.6733e-07	yes	dseq.sig	cdiff.sig	1
Myc	ENSMUSG00000022346	165.046	33.3759	0.202221	-2.30599	1.76757e-06	6.13813e-05	XLOC_010141	XLOC_010141	chr15:61984315-61990361	p1GFPpos	p6GFPpos	OK	0.343869	1.87826	2.44947	-3.56925	0.000357999	0.00553274	yes	dseq.sig	cdiff.sig	1
Nab2	ENSMUSG00000025402	449.222	41.6124	0.0926321	-3.43234	4.89601e-21	1.48867e-18	XLOC_002981	XLOC_002981	chr10:127642985-127668851	p1GFPpos	p6GFPpos	OK	0.71322	7.82769	3.45617	-5.69998	1.1982e-08	6.44559e-07	yes	dseq.sig	cdiff.sig	1
Ndrg1	ENSMUSG00000005125	3625.99	752.64	0.207568	-2.26835	4.84512e-18	1.04707e-15	XLOC_010588	XLOC_010588	chr15:66929317-66969641	p1GFPpos	p6GFPpos	OK	6.42115	36.1224	2.49199	-7.88066	3.33067e-15	6.65488e-13	yes	dseq.sig	cdiff.sig	1
Nebl	ENSMUSG00000053702	2313.02	498.885	0.215685	-2.213	1.39513e-08	7.18137e-07	XLOC_017048	XLOC_017048	chr2:17342698-17735424	p1GFPpos	p6GFPpos	OK	2.36801	12.0637	2.34893	-5.3235	1.01788e-07	4.39011e-06	yes	dseq.sig	cdiff.sig	1
Nell2	ENSMUSG00000022454	166.911	26.1217	0.156501	-2.67576	0.000408876	0.00738888	XLOC_010814	XLOC_010814	chr15:95219449-95528768	p1GFPpos	p6GFPpos	OK	0.189459	1.52084	3.00491	-4.62784	3.69507e-06	0.000107349	yes	dseq.sig	cdiff.sig	1
Nkpd1	ENSMUSG00000060621	73.6564	15.9911	0.217104	-2.20354	0.000511707	0.00899841	XLOC_026346	XLOC_026346	chr7:19518730-19525050	p1GFPpos	p6GFPpos	OK	0.163879	0.893152	2.44628	-3.75845	0.000170966	0.00300781	yes	dseq.sig	cdiff.sig	1
Nod2	ENSMUSG00000055994	38.1116	231.886	6.08438	2.60511	6.47425e-10	4.18013e-08	XLOC_029284	XLOC_029284	chr8:88647271-88688476	p1GFPpos	p6GFPpos	OK	1.13821	0.211566	-2.42759	4.18706	2.82594e-05	0.000635302	yes	dseq.sig	cdiff.sig	1
Notum	ENSMUSG00000042988	847.516	172.382	0.203396	-2.29763	5.67486e-15	8.10885e-13	XLOC_005251	XLOC_005251	chr11:120653785-120664377	p1GFPpos	p6GFPpos	OK	2.90105	18.2335	2.65195	-6.12165	9.26121e-10	6.49978e-08	yes	dseq.sig	cdiff.sig	1
Npas2	ENSMUSG00000026077	161.778	19.9932	0.123584	-3.01643	7.56798e-10	4.79165e-08	XLOC_000083	XLOC_000083	chr1:39194271-39363518	p1GFPpos	p6GFPpos	OK	0.132095	1.4918	3.4974	-5.90286	3.57245e-09	2.19976e-07	yes	dseq.sig	cdiff.sig	1
Nptx2	ENSMUSG00000059991	425.307	2330.38	5.47929	2.45399	5.72988e-21	1.70262e-18	XLOC_023128	XLOC_023128	chr5:144545886-144557478	p1GFPpos	p6GFPpos	OK	28.0152	6.29705	-2.15346	5.33868	9.36276e-08	4.07405e-06	yes	dseq.sig	cdiff.sig	1
Nr1d1	ENSMUSG00000020889	2183.27	373.292	0.170979	-2.54811	1.70496e-20	4.79388e-18	XLOC_004966	XLOC_004966	chr11:98741872-98775707	p1GFPpos	p6GFPpos	OK	6.0385	28.2746	2.22725	-5.04164	4.61571e-07	1.71499e-05	yes	dseq.sig	cdiff.sig	1
Nt5e	ENSMUSG00000032420	2703.17	447.59	0.16558	-2.5944	6.25018e-20	1.65087e-17	XLOC_031074	XLOC_031074	chr9:88327608-88372089	p1GFPpos	p6GFPpos	OK	2.97396	21.4468	2.85031	-8.47243	0	0	yes	dseq.sig	cdiff.sig	1
Nuak1	ENSMUSG00000020032	279.046	1414.4	5.06871	2.34162	1.02505e-16	1.91456e-14	XLOC_002826	XLOC_002826	chr10:84370899-84440545	p1GFPpos	p6GFPpos	OK	6.49475	1.45955	-2.15375	4.37693	1.20362e-05	0.000302343	yes	dseq.sig	cdiff.sig	1
Nup62cl	ENSMUSG00000072944	136.819	10.6607	0.0779187	-3.68189	6.9987e-07	2.61265e-05	XLOC_033542	XLOC_033542	chrX:140006815-140062713	p1GFPpos	p6GFPpos	OK	0.143121	2.26676	3.98532	-4.61658	3.90124e-06	0.000112338	yes	dseq.sig	cdiff.sig	1
Nxnl1	ENSMUSG00000034829	190.178	26.6815	0.140297	-2.83344	7.09983e-05	0.00161018	XLOC_029796	XLOC_029796	chr8:71560554-71566649	p1GFPpos	p6GFPpos	OK	0.272096	2.12803	2.96733	-5.34831	8.878e-08	3.89492e-06	yes	dseq.sig	cdiff.sig	1
Obscn	ENSMUSG00000061462	109.571	1795.84	16.3897	4.03472	2.53941e-09	1.49221e-07	XLOC_004617	XLOC_004617	chr11:58994255-59136375	p1GFPpos	p6GFPpos	OK	2.50834	0.162879	-3.94486	4.53759	5.69013e-06	0.000157149	yes	dseq.sig	cdiff.sig	1
Oca2	ENSMUSG00000030450	155.691	31.4459	0.201976	-2.30774	4.3427e-06	0.000137312	XLOC_026675	XLOC_026675	chr7:56239770-56536517	p1GFPpos	p6GFPpos	OK	0.249386	1.48377	2.57281	-3.68129	0.00023206	0.0038738	yes	dseq.sig	cdiff.sig	1
Ocm	ENSMUSG00000029618	1750.21	12.5129	0.00714937	-7.12797	0.000181088	0.0036736	XLOC_023826	XLOC_023826	chr5:144019806-144050609	p1GFPpos	p6GFPpos	OK	0.47241	79.2914	7.39098	-9.25227	0	0	yes	dseq.sig	cdiff.sig	1
Olfml3	ENSMUSG00000027848	532.956	7644.27	14.3432	3.84229	2.70901e-30	2.36126e-27	XLOC_019556	XLOC_019556	chr3:103721199-103738371	p1GFPpos	p6GFPpos	OK	91.0052	7.88666	-3.52846	7.91706	2.44249e-15	4.93056e-13	yes	dseq.sig	cdiff.sig	1
Otoa	ENSMUSG00000034990	5307.32	1144.12	0.215574	-2.21375	1.45747e-17	3.00091e-15	XLOC_027029	XLOC_027029	chr7:121083129-121164237	p1GFPpos	p6GFPpos	OK	6.62451	37.1406	2.48711	-7.4877	7.01661e-14	1.13547e-11	yes	dseq.sig	cdiff.sig	1
P2rx2	ENSMUSG00000029503	8468.23	1667.45	0.196907	-2.34441	4.0372e-05	0.000987548	XLOC_023568	XLOC_023568	chr5:110286269-110343035	p1GFPpos	p6GFPpos	OK	17.1501	116.012	2.75799	-7.33365	2.24043e-13	3.09249e-11	yes	dseq.sig	cdiff.sig	1
P2ry1	ENSMUSG00000027765	1362.77	206.663	0.151649	-2.72119	1.22617e-21	3.9584e-19	XLOC_018745	XLOC_018745	chr3:61002678-61008979	p1GFPpos	p6GFPpos	OK	1.38645	10.2755	2.88974	-7.38067	1.5743e-13	2.25009e-11	yes	dseq.sig	cdiff.sig	1
Pak7	ENSMUSG00000039913	10.8503	88.0078	8.1111	3.0199	5.25334e-06	0.000163147	XLOC_017737	XLOC_017737	chr2:136080925-136387967	p1GFPpos	p6GFPpos	OK	0.482398	0.0565647	-3.09225	3.73962	0.000184301	0.00321067	yes	dseq.sig	cdiff.sig	1
Paqr6	ENSMUSG00000041423	1207.89	295.332	0.244502	-2.03208	8.8074e-13	8.72366e-11	XLOC_018822	XLOC_018822	chr3:88362956-88368541	p1GFPpos	p6GFPpos	OK	3.25393	17.9073	2.4603	-5.04031	4.64783e-07	1.72366e-05	yes	dseq.sig	cdiff.sig	1
Parm1	ENSMUSG00000034981	3837.16	819.427	0.21355	-2.22735	1.69643e-12	1.60724e-10	XLOC_022768	XLOC_022768	chr5:91517654-91626863	p1GFPpos	p6GFPpos	OK	9.42451	54.9712	2.54419	-8.75077	0	0	yes	dseq.sig	cdiff.sig	1
Pcolce2	ENSMUSG00000015354	1278.5	296.988	0.232294	-2.10597	2.32289e-14	2.97506e-12	XLOC_031096	XLOC_031096	chr9:95637315-95750358	p1GFPpos	p6GFPpos	OK	3.83775	20.0375	2.38437	-5.0944	3.49849e-07	1.33536e-05	yes	dseq.sig	cdiff.sig	1
Pcsk2	ENSMUSG00000027419	2669.74	65.8165	0.0246528	-5.3421	9.78443e-55	3.65505e-51	XLOC_016691	XLOC_016691	chr2:143535475-143816364	p1GFPpos	p6GFPpos	OK	0.498616	25.3804	5.66964	-14.627	0	0	yes	dseq.sig	cdiff.sig	1
Pde3b	ENSMUSG00000030671	154.878	812.614	5.24681	2.39144	2.9526e-14	3.67655e-12	XLOC_026994	XLOC_026994	chr7:114415253-114541473	p1GFPpos	p6GFPpos	OK	4.00274	0.822237	-2.28336	4.49846	6.84475e-06	0.000183599	yes	dseq.sig	cdiff.sig	1
Pdzk1ip1	ENSMUSG00000028716	279.523	3967.37	14.1934	3.82714	4.13064e-19	1.01898e-16	XLOC_020612	XLOC_020612	chr4:115088707-115093894	p1GFPpos	p6GFPpos	OK	103.672	8.78905	-3.56018	6.51698	7.17353e-11	6.08073e-09	yes	dseq.sig	cdiff.sig	1
Pgf	ENSMUSG00000004791	51.7796	328.273	6.33981	2.66444	1.62134e-11	1.37205e-09	XLOC_006537	XLOC_006537	chr12:85166634-85177316	p1GFPpos	p6GFPpos	OK	4.8089	0.807543	-2.5741	4.6206	3.82632e-06	0.000110506	yes	dseq.sig	cdiff.sig	1
Phyhipl	ENSMUSG00000037747	990.603	210.415	0.212411	-2.23507	5.48136e-14	6.57486e-12	XLOC_002699	XLOC_002699	chr10:70440667-70599291	p1GFPpos	p6GFPpos	OK	1.95656	9.75959	2.3185	-5.25349	1.49247e-07	6.25782e-06	yes	dseq.sig	cdiff.sig	1
Pipox	ENSMUSG00000017453	133.869	868.878	6.49052	2.69833	2.61936e-17	5.26874e-15	XLOC_004798	XLOC_004798	chr11:77880609-77894170	p1GFPpos	p6GFPpos	OK	9.816	1.7564	-2.48251	3.88352	0.000102955	0.00193071	yes	dseq.sig	cdiff.sig	1
Pkd2l1	ENSMUSG00000037578	285.915	5321.86	18.6134	4.21827	9.60585e-51	2.28348e-47	XLOC_015645	XLOC_015645	chr19:44147624-44244016	p1GFPpos	p6GFPpos	OK	36.4575	2.41482	-3.91623	8.00327	1.11022e-15	2.31269e-13	yes	dseq.sig	cdiff.sig	1
Pla2g4d	ENSMUSG00000070719	171.224	6.52147	0.0380873	-4.71454	1.04734e-17	2.19094e-15	XLOC_017627	XLOC_017627	chr2:120265835-120289069	p1GFPpos	p6GFPpos	OK	0.0418922	1.51916	5.18045	-5.80271	6.52531e-09	3.7143e-07	yes	dseq.sig	cdiff.sig	1
Pla2g4e	ENSMUSG00000050211	1113.05	96.9412	0.0870951	-3.52126	3.19504e-31	2.88093e-28	XLOC_017626	XLOC_017626	chr2:120166411-120245610	p1GFPpos	p6GFPpos	OK	0.495546	6.27842	3.66331	-7.45081	9.28146e-14	1.44238e-11	yes	dseq.sig	cdiff.sig	1
Pla2g5	ENSMUSG00000041193	1277.92	149.899	0.117299	-3.09174	2.13838e-15	3.28921e-13	XLOC_021593	XLOC_021593	chr4:138799246-138863469	p1GFPpos	p6GFPpos	OK	1.70975	18.1288	3.40643	-7.46362	8.41549e-14	1.31827e-11	yes	dseq.sig	cdiff.sig	1
Plbd1	ENSMUSG00000030214	291.316	15.33	0.0526234	-4.24815	9.03424e-15	1.2633e-12	XLOC_025619	XLOC_025619	chr6:136611193-136661953	p1GFPpos	p6GFPpos	OK	0.385602	4.48548	3.54008	-5.06857	4.00823e-07	1.50933e-05	yes	dseq.sig	cdiff.sig	1
Plcd3	ENSMUSG00000020937	558.976	67.9368	0.121538	-3.04052	5.62092e-19	1.34845e-16	XLOC_005085	XLOC_005085	chr11:103069122-103112513	p1GFPpos	p6GFPpos	OK	0.447349	4.82553	3.43122	-5.63511	1.74949e-08	9.01492e-07	yes	dseq.sig	cdiff.sig	1
Pld4	ENSMUSG00000052160	79.6377	17.349	0.217849	-2.1986	9.99663e-05	0.00217292	XLOC_006269	XLOC_006269	chr12:112760654-112768986	p1GFPpos	p6GFPpos	OK	0.188678	1.13542	2.58923	-3.97439	7.05606e-05	0.00139843	yes	dseq.sig	cdiff.sig	1
Pltp	ENSMUSG00000017754	1349.89	133.908	0.0991987	-3.33354	3.0977e-10	2.16583e-08	XLOC_017904	XLOC_017904	chr2:164830729-164858559	p1GFPpos	p6GFPpos	OK	2.5912	31.4111	3.59958	-4.86429	1.14868e-06	3.82524e-05	yes	dseq.sig	cdiff.sig	1
Pmp2	ENSMUSG00000052468	163.131	0.530071	0.00324936	-8.26563	2.9531e-09	1.71221e-07	XLOC_019187	XLOC_019187	chr3:10179850-10183885	p1GFPpos	p6GFPpos	OK	0.0110111	3.23277	8.19767	-4.15423	3.26388e-05	0.000719707	yes	dseq.sig	cdiff.sig	1
Pof1b	ENSMUSG00000034607	996.276	242.088	0.242993	-2.04101	3.30118e-12	2.98694e-10	XLOC_033494	XLOC_033494	chrX:112638331-112698709	p1GFPpos	p6GFPpos	OK	1.57517	7.59057	2.2687	-5.21852	1.80362e-07	7.4039e-06	yes	dseq.sig	cdiff.sig	1
Pou3f1	ENSMUSG00000078236	186.937	4.40119	0.0235437	-5.40851	0.000128412	0.00272774	XLOC_020696	XLOC_020696	chr4:124657645-124660655	p1GFPpos	p6GFPpos	OK	0.0602905	2.47006	5.35647	-6.8529	7.23666e-12	7.4189e-10	yes	dseq.sig	cdiff.sig	1
Ppp2r2c	ENSMUSG00000029120	711.298	65.2147	0.0916842	-3.44718	3.18875e-05	0.000802529	XLOC_022617	XLOC_022617	chr5:36868569-36955081	p1GFPpos	p6GFPpos	OK	0.416469	5.05845	3.60241	-7.37354	1.66089e-13	2.33971e-11	yes	dseq.sig	cdiff.sig	1
Prdm12	ENSMUSG00000079466	1193.05	277.394	0.232508	-2.10465	6.04355e-11	4.63439e-09	XLOC_016141	XLOC_016141	chr2:31633383-31655795	p1GFPpos	p6GFPpos	OK	3.50793	17.597	2.32663	-5.00976	5.4498e-07	1.95803e-05	yes	dseq.sig	cdiff.sig	1
Prokr2	ENSMUSG00000050558	188.307	33.0003	0.175248	-2.51253	1.68768e-08	8.58584e-07	XLOC_017728	XLOC_017728	chr2:132369981-132385447	p1GFPpos	p6GFPpos	OK	0.17781	1.20682	2.7628	-4.05948	4.91826e-05	0.00101909	yes	dseq.sig	cdiff.sig	1
Prrt3	ENSMUSG00000045009	1011.82	179.346	0.177251	-2.49614	2.64407e-18	5.81007e-16	XLOC_025440	XLOC_025440	chr6:113457961-113502314	p1GFPpos	p6GFPpos	OK	1.09832	7.60301	2.79127	-4.51496	6.33273e-06	0.000171985	yes	dseq.sig	cdiff.sig	1
Pthlh	ENSMUSG00000048776	29.8485	412.147	13.808	3.78743	7.14544e-22	2.39546e-19	XLOC_025668	XLOC_025668	chr6:147252109-147264085	p1GFPpos	p6GFPpos	OK	7.07958	0.588375	-3.58885	6.21068	5.27558e-10	3.84019e-08	yes	dseq.sig	cdiff.sig	1
Rab31	ENSMUSG00000056515	1938.65	429.073	0.221325	-2.17576	2.17987e-16	3.94015e-14	XLOC_013520	XLOC_013520	chr17:65651670-65772752	p1GFPpos	p6GFPpos	OK	3.06074	16.1372	2.39844	-6.83999	7.91966e-12	8.03497e-10	yes	dseq.sig	cdiff.sig	1
Rab3b	ENSMUSG00000003411	1125.4	5278.6	4.6904	2.22971	1.09508e-19	2.83518e-17	XLOC_020590	XLOC_020590	chr4:108879069-108972077	p1GFPpos	p6GFPpos	OK	38.6438	9.57663	-2.01265	5.62609	1.84342e-08	9.474e-07	yes	dseq.sig	cdiff.sig	1
Rasa4	ENSMUSG00000004952	1468.08	155.903	0.106195	-3.23521	8.95493e-09	4.80827e-07	XLOC_023049	XLOC_023049	chr5:136083915-136111942	p1GFPpos	p6GFPpos	OK	1.14072	13.0889	3.52032	-7.80138	6.21725e-15	1.17058e-12	yes	dseq.sig	cdiff.sig	1
Rasal1	ENSMUSG00000029602	224.268	5.26487	0.0234758	-5.41268	3.98795e-20	1.08626e-17	XLOC_022945	XLOC_022945	chr5:120648821-120680068	p1GFPpos	p6GFPpos	OK	0.0240735	1.86997	6.27942	-6.04545	1.48998e-09	1.00604e-07	yes	dseq.sig	cdiff.sig	1
Rasd1	ENSMUSG00000049892	1326.93	112.503	0.0847845	-3.56005	1.55186e-08	7.92571e-07	XLOC_004635	XLOC_004635	chr11:59948213-59964942	p1GFPpos	p6GFPpos	OK	1.76589	25.0307	3.82524	-7.43361	1.05693e-13	1.60432e-11	yes	dseq.sig	cdiff.sig	1
Rasgrp1	ENSMUSG00000027347	3520.79	288.594	0.0819686	-3.60878	1.68323e-37	2.44526e-34	XLOC_017601	XLOC_017601	chr2:117279992-117342877	p1GFPpos	p6GFPpos	OK	1.30723	18.5388	3.82596	-11.3459	0	0	yes	dseq.sig	cdiff.sig	1
Rasl12	ENSMUSG00000041696	229.206	35.5913	0.155281	-2.68704	4.93043e-05	0.00117312	XLOC_030977	XLOC_030977	chr9:65398440-65422773	p1GFPpos	p6GFPpos	OK	0.336227	2.73854	3.0259	-4.46457	8.02294e-06	0.000211721	yes	dseq.sig	cdiff.sig	1
Rassf6	ENSMUSG00000029370	5488.85	1296.09	0.236132	-2.08234	1.17084e-06	4.19977e-05	XLOC_023457	XLOC_023457	chr5:90602994-90640691	p1GFPpos	p6GFPpos	OK	13.6314	69.8105	2.35651	-6.74673	1.51215e-11	1.45859e-09	yes	dseq.sig	cdiff.sig	1
Raver2	ENSMUSG00000035275	3433.25	23804.8	6.9336	2.7936	1.84385e-28	1.37756e-25	XLOC_020545	XLOC_020545	chr4:101069035-101265282	p1GFPpos	p6GFPpos	OK	132.296	22.4512	-2.5589	5.89778	3.68422e-09	2.26146e-07	yes	dseq.sig	cdiff.sig	1
Rell1	ENSMUSG00000047881	5740.64	1361.71	0.237206	-2.07579	1.82047e-15	2.86767e-13	XLOC_023360	XLOC_023360	chr5:63908897-63968897	p1GFPpos	p6GFPpos	OK	11.9442	56.7604	2.24858	-7.59237	3.13083e-14	5.19532e-12	yes	dseq.sig	cdiff.sig	1
Relt	ENSMUSG00000008318	1131.22	220.737	0.195132	-2.35747	1.73873e-05	0.00046969	XLOC_027953	XLOC_027953	chr7:100845847-100863413	p1GFPpos	p6GFPpos	OK	1.75028	10.4106	2.5724	-6.1157	9.61362e-10	6.72301e-08	yes	dseq.sig	cdiff.sig	1
Ret	ENSMUSG00000030110	404.027	47.175	0.116762	-3.09836	1.56999e-13	1.76956e-11	XLOC_025467	XLOC_025467	chr6:118151747-118197744	p1GFPpos	p6GFPpos	OK	0.161551	1.73551	3.4253	-6.07531	1.23745e-09	8.4427e-08	yes	dseq.sig	cdiff.sig	1
Ripk3	ENSMUSG00000022221	179.508	27.8788	0.155307	-2.68681	2.07281e-09	1.22628e-07	XLOC_009363	XLOC_009363	chr14:55784994-55789257	p1GFPpos	p6GFPpos	OK	0.308933	2.46993	2.99911	-4.4827	7.3703e-06	0.000195553	yes	dseq.sig	cdiff.sig	1
Rlbp1	ENSMUSG00000039194	1768.05	205.114	0.116011	-3.10766	1.38336e-11	1.18214e-09	XLOC_027831	XLOC_027831	chr7:79374841-79387027	p1GFPpos	p6GFPpos	OK	2.37691	24.3155	3.35472	-7.93532	1.9984e-15	4.11902e-13	yes	dseq.sig	cdiff.sig	1
Rnase1	ENSMUSG00000035896	2006.34	399.115	0.198927	-2.32969	6.92752e-17	1.33197e-14	XLOC_009299	XLOC_009299	chr14:51141563-51146928	p1GFPpos	p6GFPpos	OK	10.6456	65.8788	2.62956	-6.60707	3.92011e-11	3.55341e-09	yes	dseq.sig	cdiff.sig	1
Rnasel	ENSMUSG00000066800	99.7482	521.601	5.22917	2.38658	2.30013e-11	1.88546e-09	XLOC_000477	XLOC_000477	chr1:153749260-153764221	p1GFPpos	p6GFPpos	OK	4.1567	0.955633	-2.12091	3.52729	0.000419842	0.0063238	yes	dseq.sig	cdiff.sig	1
Rnf165	ENSMUSG00000025427	117.102	891.229	7.61072	2.92803	1.335e-19	3.42244e-17	XLOC_014577	XLOC_014577	chr18:77456109-77565167	p1GFPpos	p6GFPpos	OK	25.714	5.56666	-2.20767	4.3345	1.4609e-05	0.000361229	yes	dseq.sig	cdiff.sig	1
Rph3a	ENSMUSG00000029608	28.8855	285.41	9.88073	3.30462	9.80144e-14	1.13406e-11	XLOC_023650	XLOC_023650	chr5:120940496-121009866	p1GFPpos	p6GFPpos	OK	1.59837	0.18755	-3.09125	4.53646	5.72065e-06	0.000157769	yes	dseq.sig	cdiff.sig	1
Sat1	ENSMUSG00000025283	4251.9	880.551	0.207096	-2.27163	1.19781e-12	1.16871e-10	XLOC_033593	XLOC_033593	chrX:155212999-155216454	p1GFPpos	p6GFPpos	OK	14.4986	65.238	2.1698	-5.25147	1.50893e-07	6.31331e-06	yes	dseq.sig	cdiff.sig	1
Scd1	ENSMUSG00000037071	22369.5	655.772	0.0293154	-5.0922	5.71301e-46	1.06707e-42	XLOC_015646	XLOC_015646	chr19:44394449-44408690	p1GFPpos	p6GFPpos	OK	4.22701	140.569	5.05549	-16.0506	0	0	yes	dseq.sig	cdiff.sig	1
Scn11a	ENSMUSG00000034115	4.01122	199.749	49.7976	5.638	5.80095e-21	1.70437e-18	XLOC_031922	XLOC_031922	chr9:119753764-119825495	p1GFPpos	p6GFPpos	OK	1.0704	0.0410087	-4.70607	3.43418	0.00059435	0.00840894	yes	dseq.sig	cdiff.sig	1
Scnn1b	ENSMUSG00000030873	502.151	27.4735	0.0547116	-4.19201	7.81417e-28	4.98373e-25	XLOC_027032	XLOC_027032	chr7:121865110-121918516	p1GFPpos	p6GFPpos	OK	0.245292	5.47268	4.47967	-8.3729	0	0	yes	dseq.sig	cdiff.sig	1
Sdr16c5	ENSMUSG00000028236	376.64	32.0118	0.0849931	-3.55651	6.53154e-17	1.26514e-14	XLOC_020983	XLOC_020983	chr4:3995711-4019782	p1GFPpos	p6GFPpos	OK	0.594408	8.30065	3.8037	-5.73332	9.84824e-09	5.37155e-07	yes	dseq.sig	cdiff.sig	1
Sema3g	ENSMUSG00000021904	202.175	27.7774	0.137393	-2.86362	0.000573409	0.00989054	XLOC_008767	XLOC_008767	chr14:31217872-31230344	p1GFPpos	p6GFPpos	OK	0.147678	1.23243	3.06098	-5.05579	4.2861e-07	1.60165e-05	yes	dseq.sig	cdiff.sig	1
Sgms2	ENSMUSG00000050931	435.948	37.551	0.0861365	-3.53723	0.000185305	0.00374842	XLOC_019684	XLOC_019684	chr3:131318980-131491741	p1GFPpos	p6GFPpos	OK	0.177599	2.26131	3.67047	-6.24776	4.16379e-10	3.0536e-08	yes	dseq.sig	cdiff.sig	1
Sh2d4a	ENSMUSG00000053886	115.087	13.1443	0.114211	-3.13023	2.92905e-08	1.43969e-06	XLOC_029136	XLOC_029136	chr8:68276527-68347704	p1GFPpos	p6GFPpos	OK	0.123884	1.2294	3.31089	-4.45212	8.50282e-06	0.000223182	yes	dseq.sig	cdiff.sig	1
Shc3	ENSMUSG00000021448	42.5738	839.56	19.7201	4.30159	1.00937e-33	1.14757e-30	XLOC_007921	XLOC_007921	chr13:51423238-51567096	p1GFPpos	p6GFPpos	OK	12.2587	0.881937	-3.79699	8.87501	0	0	yes	dseq.sig	cdiff.sig	1
Slc20a1	ENSMUSG00000027397	12850	2579.67	0.200752	-2.31651	1.88967e-19	4.79738e-17	XLOC_016634	XLOC_016634	chr2:129196121-129211617	p1GFPpos	p6GFPpos	OK	22.0866	119.934	2.44099	-6.72349	1.77423e-11	1.69469e-09	yes	dseq.sig	cdiff.sig	1
Slc22a2	ENSMUSG00000040966	89.1147	13.8708	0.155651	-2.68361	1.27252e-05	0.000356647	XLOC_012486	XLOC_012486	chr17:12584188-12628488	p1GFPpos	p6GFPpos	OK	0.15525	1.15615	2.89666	-4.30603	1.66211e-05	0.000404798	yes	dseq.sig	cdiff.sig	1
Slc24a2	ENSMUSG00000037996	270.491	48.6281	0.179777	-2.47572	0.000301849	0.00568663	XLOC_021252	XLOC_021252	chr4:86983125-87230540	p1GFPpos	p6GFPpos	OK	0.109898	0.676252	2.62139	-4.33098	1.48444e-05	0.000365896	yes	dseq.sig	cdiff.sig	1
Slc26a5	ENSMUSG00000029015	500.269	25.431	0.0508347	-4.29804	1.28885e-29	9.91239e-27	XLOC_023218	XLOC_023218	chr5:21805510-21865623	p1GFPpos	p6GFPpos	OK	0.190378	5.3085	4.80136	-9.43346	0	0	yes	dseq.sig	cdiff.sig	1
Slc2a5	ENSMUSG00000028976	20.0662	134.539	6.70475	2.74518	3.60168e-08	1.75056e-06	XLOC_020919	XLOC_020919	chr4:150119343-150144168	p1GFPpos	p6GFPpos	OK	0.917139	0.146432	-2.64691	3.88826	0.000100967	0.00190282	yes	dseq.sig	cdiff.sig	1
Slc30a2	ENSMUSG00000028836	97.1066	2.31674	0.0238577	-5.3894	3.86648e-13	4.07679e-11	XLOC_020788	XLOC_020788	chr4:134343045-134354484	p1GFPpos	p6GFPpos	OK	0.0173474	0.844946	5.60607	-5.20675	1.92172e-07	7.80687e-06	yes	dseq.sig	cdiff.sig	1
Slc34a2	ENSMUSG00000029188	261.522	13.8053	0.0527883	-4.24364	1.25137e-20	3.55675e-18	XLOC_022651	XLOC_022651	chr5:53049352-53071663	p1GFPpos	p6GFPpos	OK	0.0742779	1.70618	4.52169	-7.10813	1.17617e-12	1.4043e-10	yes	dseq.sig	cdiff.sig	1
Slc35f3	ENSMUSG00000057060	153.304	708.093	4.61887	2.20754	4.13532e-13	4.32538e-11	XLOC_029522	XLOC_029522	chr8:126298578-126396166	p1GFPpos	p6GFPpos	OK	9.96512	2.09927	-2.247	4.11533	3.86622e-05	0.000831004	yes	dseq.sig	cdiff.sig	1
Slc41a2	ENSMUSG00000034591	659.67	87.2751	0.132301	-2.9181	4.71089e-19	1.1406e-16	XLOC_002823	XLOC_002823	chr10:83230731-83337899	p1GFPpos	p6GFPpos	OK	0.439018	4.04037	3.20213	-6.61989	3.59477e-11	3.28921e-09	yes	dseq.sig	cdiff.sig	1
Slc45a3	ENSMUSG00000026435	126.901	4.568	0.0359966	-4.79599	3.21376e-09	1.84291e-07	XLOC_000393	XLOC_000393	chr1:131962966-131982964	p1GFPpos	p6GFPpos	OK	0.0342624	1.22778	5.16329	-5.23701	1.63198e-07	6.78467e-06	yes	dseq.sig	cdiff.sig	1
Slc5a1	ENSMUSG00000011034	100.552	21.6192	0.215006	-2.21755	4.44178e-05	0.00107148	XLOC_022586	XLOC_022586	chr5:33104218-33162699	p1GFPpos	p6GFPpos	OK	0.148617	0.752647	2.34037	-3.84942	0.0001184	0.00217893	yes	dseq.sig	cdiff.sig	1
Slitrk1	ENSMUSG00000075478	130.987	14.8	0.112988	-3.14575	1.43421e-09	8.78296e-08	XLOC_009551	XLOC_009551	chr14:108909967-108914239	p1GFPpos	p6GFPpos	OK	0.138988	1.52922	3.45976	-4.82334	1.41175e-06	4.53173e-05	yes	dseq.sig	cdiff.sig	1
Snai3	ENSMUSG00000006587	178.46	19.7016	0.110398	-3.17922	1.25769e-11	1.08182e-09	XLOC_030042	XLOC_030042	chr8:122452352-122460692	p1GFPpos	p6GFPpos	OK	0.306504	3.01686	3.29907	-4.75181	2.01607e-06	6.27277e-05	yes	dseq.sig	cdiff.sig	1
Socs3	ENSMUSG00000053113	3565.36	601.849	0.168804	-2.56658	4.79349e-23	1.87082e-20	XLOC_005206	XLOC_005206	chr11:117966077-117970231	p1GFPpos	p6GFPpos	OK	6.24416	40.6021	2.70098	-7.39376	1.42775e-13	2.08632e-11	yes	dseq.sig	cdiff.sig	1
Sod3	ENSMUSG00000072941	81.6585	5.29453	0.0648374	-3.94703	4.46329e-08	2.13599e-06	XLOC_022647	XLOC_022647	chr5:52363803-52369738	p1GFPpos	p6GFPpos	OK	0.0630585	1.19862	4.24854	-5.02879	4.93594e-07	1.80994e-05	yes	dseq.sig	cdiff.sig	1
Sorl1	ENSMUSG00000049313	18130.1	2809.49	0.154963	-2.69	5.84774e-27	3.25346e-24	XLOC_031489	XLOC_031489	chr9:41964533-42124289	p1GFPpos	p6GFPpos	OK	6.47249	48.2338	2.89765	-10.1546	0	0	yes	dseq.sig	cdiff.sig	1
Sox11	ENSMUSG00000063632	764.772	5314.63	6.94929	2.79687	2.84911e-25	1.40569e-22	XLOC_006357	XLOC_006357	chr12:27334267-27342941	p1GFPpos	p6GFPpos	OK	16.845	2.66248	-2.66148	6.42563	1.31323e-10	1.0582e-08	yes	dseq.sig	cdiff.sig	1
Spon2	ENSMUSG00000037379	244.735	48.5453	0.198359	-2.33382	4.76232e-10	3.21783e-08	XLOC_023286	XLOC_023286	chr5:33213517-33218952	p1GFPpos	p6GFPpos	OK	0.510636	3.02098	2.56465	-4.5599	5.11777e-06	0.000143159	yes	dseq.sig	cdiff.sig	1
Sstr3	ENSMUSG00000044933	72.473	4.568	0.0630303	-3.98781	1.40642e-07	5.97993e-06	XLOC_010682	XLOC_010682	chr15:78537014-78544345	p1GFPpos	p6GFPpos	OK	0.030844	0.541786	4.13466	-4.85865	1.18186e-06	3.90913e-05	yes	dseq.sig	cdiff.sig	1
St8sia2	ENSMUSG00000025789	890.307	6179.44	6.9408	2.7951	4.07896e-25	1.87124e-22	XLOC_027821	XLOC_027821	chr7:73939119-74013682	p1GFPpos	p6GFPpos	OK	27.6446	4.60287	-2.58639	6.97391	3.08242e-12	3.42937e-10	yes	dseq.sig	cdiff.sig	1
Stat5a	ENSMUSG00000004043	1498.22	146.636	0.0978732	-3.35294	4.19519e-30	3.53871e-27	XLOC_004163	XLOC_004163	chr11:100859350-100885216	p1GFPpos	p6GFPpos	OK	0.776833	10.5178	3.75909	-8.54386	0	0	yes	dseq.sig	cdiff.sig	1
Stk33	ENSMUSG00000031027	289.597	17.3848	0.0600311	-4.05815	1.17763e-05	0.000333991	XLOC_028112	XLOC_028112	chr7:109279206-109444764	p1GFPpos	p6GFPpos	OK	0.308807	6.76168	4.45261	-5.86825	4.40424e-09	2.61749e-07	yes	dseq.sig	cdiff.sig	1
Stx11	ENSMUSG00000039232	183.183	28.4447	0.15528	-2.68706	1.14293e-09	7.09895e-08	XLOC_002504	XLOC_002504	chr10:12938211-12964259	p1GFPpos	p6GFPpos	OK	0.319241	2.55092	2.9983	-4.41776	9.97288e-06	0.000256272	yes	dseq.sig	cdiff.sig	1
Syt5	ENSMUSG00000004961	10.2637	450.847	43.9264	5.45702	1.95902e-34	2.32847e-31	XLOC_027242	XLOC_027242	chr7:4539764-4547530	p1GFPpos	p6GFPpos	OK	6.46293	0.201694	-5.00195	5.10663	3.27958e-07	1.2567e-05	yes	dseq.sig	cdiff.sig	1
Syt6	ENSMUSG00000027849	146.089	10312.1	70.5879	6.14135	3.1075e-91	8.1258e-87	XLOC_018978	XLOC_018978	chr3:103575280-103635180	p1GFPpos	p6GFPpos	OK	56.9086	0.977346	-5.86363	9.19869	0	0	yes	dseq.sig	cdiff.sig	1
Tacr1	ENSMUSG00000030043	6.6085	127.399	19.278	4.26888	3.83238e-12	3.45377e-10	XLOC_024666	XLOC_024666	chr6:82402128-82560104	p1GFPpos	p6GFPpos	OK	0.667837	0.028039	-4.57399	4.17853	2.93397e-05	0.000655822	yes	dseq.sig	cdiff.sig	1
Tacstd2	ENSMUSG00000051397	1744.45	130.758	0.0749567	-3.7378	2.04622e-09	1.2133e-07	XLOC_025272	XLOC_025272	chr6:67534054-67537442	p1GFPpos	p6GFPpos	OK	3.68283	52.4302	3.83151	-10.6091	0	0	yes	dseq.sig	cdiff.sig	1
Tal1	ENSMUSG00000028717	71.1338	2795.18	39.2946	5.29626	5.23991e-52	1.52243e-48	XLOC_020611	XLOC_020611	chr4:115059526-115071757	p1GFPpos	p6GFPpos	OK	19.0554	0.512429	-5.21671	7.81802	5.32907e-15	1.03315e-12	yes	dseq.sig	cdiff.sig	1
Tdh	ENSMUSG00000021953	72.7036	1.42341	0.0195782	-5.67461	1.00408e-10	7.50163e-09	XLOC_009426	XLOC_009426	chr14:63492346-63509092	p1GFPpos	p6GFPpos	OK	0.0153509	0.993564	6.01621	-4.25527	2.08794e-05	0.000492578	yes	dseq.sig	cdiff.sig	1
Tesc	ENSMUSG00000029359	564.903	138.494	0.245165	-2.02818	3.80709e-09	2.15014e-07	XLOC_022929	XLOC_022929	chr5:118027747-118061874	p1GFPpos	p6GFPpos	OK	3.32691	17.6713	2.40916	-5.13619	2.8036e-07	1.08923e-05	yes	dseq.sig	cdiff.sig	1
Tgfb1	ENSMUSG00000002603	172.974	41.3863	0.239263	-2.06333	7.49738e-07	2.77297e-05	XLOC_026428	XLOC_026428	chr7:25687001-25704996	p1GFPpos	p6GFPpos	OK	0.56988	2.75567	2.27367	-4.29649	1.73525e-05	0.000418962	yes	dseq.sig	cdiff.sig	1
Thbs1	ENSMUSG00000040152	6502.28	33725.5	5.18672	2.37482	9.10454e-21	2.61621e-18	XLOC_016539	XLOC_016539	chr2:118033872-118127134	p1GFPpos	p6GFPpos	OK	132.499	30.4012	-2.12379	7.05779	1.69176e-12	1.93721e-10	yes	dseq.sig	cdiff.sig	1
Them5	ENSMUSG00000028148	113.443	4.37154	0.0385351	-4.69768	9.73625e-10	6.10535e-08	XLOC_018899	XLOC_018899	chr3:94342098-94347352	p1GFPpos	p6GFPpos	OK	0.0954988	2.5651	4.74739	-5.44734	5.11285e-08	2.40083e-06	yes	dseq.sig	cdiff.sig	1
Thrsp	ENSMUSG00000035686	352.488	34.3347	0.0974068	-3.35983	5.20963e-07	1.9743e-05	XLOC_027922	XLOC_027922	chr7:97412956-97417510	p1GFPpos	p6GFPpos	OK	0.723107	9.79205	3.75933	-6.99953	2.56817e-12	2.89007e-10	yes	dseq.sig	cdiff.sig	1
Tifa	ENSMUSG00000046688	144.644	21.4524	0.148311	-2.7533	9.93671e-09	5.2812e-07	XLOC_019069	XLOC_019069	chr3:127789912-127798389	p1GFPpos	p6GFPpos	OK	0.292374	2.0298	2.79545	-3.90549	9.40341e-05	0.00179287	yes	dseq.sig	cdiff.sig	1
Tktl1	ENSMUSG00000031397	10.1383	83.2965	8.21606	3.03845	9.91938e-06	0.000285663	XLOC_032833	XLOC_032833	chrX:74177258-74222293	p1GFPpos	p6GFPpos	OK	0.696694	0.112651	-2.62866	3.38015	0.000724457	0.00994086	yes	dseq.sig	cdiff.sig	1
Tmc2	ENSMUSG00000060332	19.8153	254.268	12.8319	3.68166	4.65264e-08	2.21607e-06	XLOC_016644	XLOC_016644	chr2:130195193-130266077	p1GFPpos	p6GFPpos	OK	2.64097	0.228608	-3.53012	4.36817	1.25293e-05	0.00031333	yes	dseq.sig	cdiff.sig	1
Tmc5	ENSMUSG00000030650	223.78	5343.56	23.8786	4.57765	8.22027e-56	3.58253e-52	XLOC_027003	XLOC_027003	chr7:118597193-118680619	p1GFPpos	p6GFPpos	OK	30.296	0.926423	-5.03131	8.88941	0	0	yes	dseq.sig	cdiff.sig	1
Tmem117	ENSMUSG00000063296	2212.61	383.886	0.1735	-2.527	1.08403e-19	2.83464e-17	XLOC_010327	XLOC_010327	chr15:94629184-95096099	p1GFPpos	p6GFPpos	OK	4.20643	27.1066	2.68798	-7.411	1.25455e-13	1.87522e-11	yes	dseq.sig	cdiff.sig	1
Tmem145	ENSMUSG00000043843	354.268	65.5545	0.185042	-2.43407	0.000219096	0.00429792	XLOC_026421	XLOC_026421	chr7:25306107-25316202	p1GFPpos	p6GFPpos	OK	0.642889	4.54224	2.82076	-4.72386	2.31413e-06	7.07721e-05	yes	dseq.sig	cdiff.sig	1
Tmem171	ENSMUSG00000052485	957.944	39.2957	0.0410208	-4.6075	6.54781e-25	2.95205e-22	XLOC_008140	XLOC_008140	chr13:98686237-98694940	p1GFPpos	p6GFPpos	OK	0.76485	22.2705	4.86381	-8.20881	2.22045e-16	4.88523e-14	yes	dseq.sig	cdiff.sig	1
Tmem221	ENSMUSG00000043664	7350.55	494.283	0.0672443	-3.89444	5.73584e-10	3.75906e-08	XLOC_029795	XLOC_029795	chr8:71554288-71559093	p1GFPpos	p6GFPpos	OK	7.87176	139.542	4.14787	-11.6074	0	0	yes	dseq.sig	cdiff.sig	1
Tmem229a	ENSMUSG00000048022	4599.12	421.075	0.0915555	-3.44921	2.06517e-11	1.71435e-09	XLOC_025061	XLOC_025061	chr6:24951140-24956125	p1GFPpos	p6GFPpos	OK	2.66599	33.232	3.63983	-11.5034	0	0	yes	dseq.sig	cdiff.sig	1
Tmem35	ENSMUSG00000033578	127.216	27.9442	0.21966	-2.18666	6.11915e-06	0.000187805	XLOC_032983	XLOC_032983	chrX:134295224-134305969	p1GFPpos	p6GFPpos	OK	0.402046	2.09902	2.38428	-4.13277	3.58412e-05	0.000781522	yes	dseq.sig	cdiff.sig	1
Tmem79	ENSMUSG00000001420	3423.87	744.22	0.217362	-2.20183	7.63912e-08	3.43813e-06	XLOC_019405	XLOC_019405	chr3:88328652-88334433	p1GFPpos	p6GFPpos	OK	7.42038	42.0143	2.50132	-7.71914	1.17684e-14	2.13367e-12	yes	dseq.sig	cdiff.sig	1
Tmem91	ENSMUSG00000061702	33.3985	154.361	4.62178	2.20845	2.15161e-06	7.34497e-05	XLOC_027507	XLOC_027507	chr7:25668988-25675956	p1GFPpos	p6GFPpos	OK	2.14977	0.201995	-3.41178	4.83523	1.32994e-06	4.31152e-05	yes	dseq.sig	cdiff.sig	1
Tmprss2	ENSMUSG00000000385	8695.89	1157.37	0.133094	-2.90949	3.00459e-09	1.73687e-07	XLOC_012062	XLOC_012062	chr16:97564678-97611536	p1GFPpos	p6GFPpos	OK	8.73642	77.0211	3.14014	-7.80413	5.9952e-15	1.1509e-12	yes	dseq.sig	cdiff.sig	1
Tnc	ENSMUSG00000028364	4432.75	24674.5	5.56641	2.47675	1.88549e-22	6.75392e-20	XLOC_021220	XLOC_021220	chr4:63959781-64047243	p1GFPpos	p6GFPpos	OK	90.3739	19.2297	-2.23257	6.76162	1.36453e-11	1.3293e-09	yes	dseq.sig	cdiff.sig	1
Trh	ENSMUSG00000005892	261.909	1840.37	7.02677	2.81286	2.35157e-24	1.02485e-21	XLOC_025398	XLOC_025398	chr6:92242061-92244648	p1GFPpos	p6GFPpos	OK	33.3458	5.57882	-2.57947	5.86798	4.41127e-09	2.61749e-07	yes	dseq.sig	cdiff.sig	1
Trhr	ENSMUSG00000038760	271.094	3309.26	12.207	3.60964	4.27842e-39	6.58097e-36	XLOC_010102	XLOC_010102	chr15:44195433-44236043	p1GFPpos	p6GFPpos	OK	27.2308	2.5771	-3.40142	5.97199	2.34379e-09	1.50576e-07	yes	dseq.sig	cdiff.sig	1
Trim29	ENSMUSG00000032013	175.381	13.9066	0.0792938	-3.65665	1.05348e-13	1.21355e-11	XLOC_030814	XLOC_030814	chr9:43310762-43336125	p1GFPpos	p6GFPpos	OK	0.120727	1.75478	3.86147	-6.11418	9.70548e-10	6.76309e-08	yes	dseq.sig	cdiff.sig	1
Trim47	ENSMUSG00000020773	219.308	22.6139	0.103115	-3.27768	1.05639e-07	4.61932e-06	XLOC_005181	XLOC_005181	chr11:116105749-116110235	p1GFPpos	p6GFPpos	OK	0.278005	2.89913	3.38243	-4.31383	1.60448e-05	0.000393209	yes	dseq.sig	cdiff.sig	1
Trim67	ENSMUSG00000036913	130.736	20.029	0.153202	-2.70649	7.06077e-08	3.19432e-06	XLOC_029512	XLOC_029512	chr8:124793018-124834707	p1GFPpos	p6GFPpos	OK	0.134195	0.928578	2.79069	-4.22636	2.37504e-05	0.000551669	yes	dseq.sig	cdiff.sig	1
Trpm2	ENSMUSG00000009292	434.231	81.7421	0.188245	-2.40931	5.48904e-12	4.89873e-10	XLOC_002739	XLOC_002739	chr10:77907721-77969872	p1GFPpos	p6GFPpos	OK	0.132879	1.3255	3.31834	-4.81656	1.46056e-06	4.66546e-05	yes	dseq.sig	cdiff.sig	1
Tspan8	ENSMUSG00000034127	3558.73	613.866	0.172496	-2.53536	0.000143874	0.00300726	XLOC_002364	XLOC_002364	chr10:115816927-115849893	p1GFPpos	p6GFPpos	OK	11.7861	77.7243	2.72128	-7.48135	7.34968e-14	1.17003e-11	yes	dseq.sig	cdiff.sig	1
Ttc21a	ENSMUSG00000032514	131.899	1007.21	7.63622	2.93286	4.68365e-21	1.44086e-18	XLOC_031248	XLOC_031248	chr9:119937596-119969780	p1GFPpos	p6GFPpos	OK	5.06343	0.834714	-2.60076	4.43272	9.30519e-06	0.000241012	yes	dseq.sig	cdiff.sig	1
Tuba8	ENSMUSG00000030137	92.9054	6.12238	0.065899	-3.9236	3.65413e-06	0.000118257	XLOC_024836	XLOC_024836	chr6:121210769-121226097	p1GFPpos	p6GFPpos	OK	0.127283	2.32423	4.19064	-5.34469	9.05721e-08	3.95869e-06	yes	dseq.sig	cdiff.sig	1
Tubb3	ENSMUSG00000062380	913.454	132.52	0.145076	-2.78512	2.69571e-12	2.47334e-10	XLOC_029498	XLOC_029498	chr8:123411563-123422010	p1GFPpos	p6GFPpos	OK	1.88319	16.0508	3.0914	-7.48163	7.34968e-14	1.17003e-11	yes	dseq.sig	cdiff.sig	1
Ucma	ENSMUSG00000026668	595.887	5.62814	0.00944497	-6.72624	1.28615e-52	4.20396e-49	XLOC_015968	XLOC_015968	chr2:4976121-4985748	p1GFPpos	p6GFPpos	OK	0.18322	22.9535	6.96899	-8.61021	0	0	yes	dseq.sig	cdiff.sig	1
Ucp3	ENSMUSG00000032942	100.562	9.20148	0.0915008	-3.45007	5.13175e-08	2.42221e-06	XLOC_026835	XLOC_026835	chr7:100472990-100486713	p1GFPpos	p6GFPpos	OK	0.107709	1.10877	3.36375	-3.66175	0.000250497	0.00414272	yes	dseq.sig	cdiff.sig	1
Umodl1	ENSMUSG00000054134	65915.7	5964.36	0.0904846	-3.46618	2.77325e-31	2.58992e-28	XLOC_012673	XLOC_012673	chr17:30954016-31010861	p1GFPpos	p6GFPpos	OK	25.5038	338.563	3.73064	-11.6151	0	0	yes	dseq.sig	cdiff.sig	1
Upk2	ENSMUSG00000041523	53.3596	2.25126	0.0421903	-4.56695	7.04135e-07	2.62285e-05	XLOC_031515	XLOC_031515	chr9:44452714-44454926	p1GFPpos	p6GFPpos	OK	0.0582789	1.79182	4.94231	-3.77668	0.000158933	0.00282659	yes	dseq.sig	cdiff.sig	1
Upp1	ENSMUSG00000020407	86.0562	13.8053	0.160422	-2.64006	3.44569e-05	0.000856476	XLOC_003527	XLOC_003527	chr11:9118007-9136170	p1GFPpos	p6GFPpos	OK	0.270828	2.00583	2.88875	-3.53751	0.000403917	0.00612633	yes	dseq.sig	cdiff.sig	1
Vstm2b	ENSMUSG00000039257	162.184	890.117	5.4883	2.45636	4.45701e-17	8.76289e-15	XLOC_026546	XLOC_026546	chr7:40899277-40933455	p1GFPpos	p6GFPpos	OK	15.8332	3.36518	-2.2342	3.64268	0.000269817	0.00439176	yes	dseq.sig	cdiff.sig	1
Vtn	ENSMUSG00000017344	1087.07	54.8938	0.050497	-4.30766	2.19796e-10	1.57034e-08	XLOC_003954	XLOC_003954	chr11:78499119-78502325	p1GFPpos	p6GFPpos	OK	0.755042	18.2911	4.59844	-10.361	0	0	yes	dseq.sig	cdiff.sig	1
Wisp1	ENSMUSG00000005124	5572.6	566.464	0.101652	-3.29829	2.42068e-18	5.41011e-16	XLOC_010149	XLOC_010149	chr15:66891129-66923234	p1GFPpos	p6GFPpos	OK	2.7238	31.4302	3.52846	-11.0329	0	0	yes	dseq.sig	cdiff.sig	1
Zbtb7c	ENSMUSG00000044646	153.504	22.7745	0.148364	-2.75279	1.0912e-08	5.72967e-07	XLOC_014292	XLOC_014292	chr18:75820177-76148564	p1GFPpos	p6GFPpos	OK	0.121544	1.01709	3.06491	-3.78144	0.000155921	0.00277807	yes	dseq.sig	cdiff.sig	1
Zmat4	ENSMUSG00000037492	84.7373	479.351	5.6569	2.50001	6.48433e-14	7.63778e-12	XLOC_029023	XLOC_029023	chr8:23669660-24063105	p1GFPpos	p6GFPpos	OK	2.91987	0.578404	-2.33576	4.54364	5.52899e-06	0.000152914	yes	dseq.sig	cdiff.sig	1

## Sheet: P1&P6-list of DEG in bothP1&P6
P1&P6 Lfng GFP+/-DEG		DESeq Results						Cuffdiff Results												DESeq Results						Cuffdiff Results
symbol	id	P1MeanNeg	P1MeaPos	P1FC	P1log2FC	P1pval	P1padj	sample1	sample2	status	value1	value2	log2FC	teststat	pvalue	qvalue	significant	symbol2	id6	P6MeanNeg	P6MeanPos	P6FC	P6log2FC	P6pval	P6padj	test_idp6	geneid	sample16	sample26	status6	value16	value26	log2FC6	teststat6	p6	q6	sig6
Hes5	ENSMUSG00000048001	21.7232	6663.27	306.735	8.26085	1.21e-17	1.68e-16	p1GFPpos	p1GFPneg	OK	98.3025	0.339471	-8.1778	12.9033	0	0	yes	Hes5	ENSMUSG00000048001	4.21484	737.457	174.967	7.45094	2.6e-26	4.39e-24	XLOC_020948	XLOC_020948	p6GFPpos	p6GFPneg	OK	12.9265	0.0717314	-7.49351	8.20898	2.22e-16	3.77e-14	yes
Fgf20	ENSMUSG00000031603	1.65801	485.874	293.047	8.19499	1.73e-76	1.56e-74	p1GFPpos	p1GFPneg	OK	5.8094	0.022208	-8.03116	5.98026	2.23e-09	3.67e-08	yes	Fgf20	ENSMUSG00000031603	4.39969	197.195	44.8202	5.48608	1.35e-24	1.8e-22	XLOC_029680	XLOC_029680	p6GFPpos	p6GFPneg	OK	2.72568	0.0485859	-5.80993	5.6946	1.24e-08	4.29e-07	yes
Umodl1	ENSMUSG00000054134	40.6916	9261.97	227.614	7.83045	2.42e-84	2.68e-82	p1GFPpos	p1GFPneg	OK	27.8961	0.145826	-7.57967	10.4369	0	0	yes	Umodl1	ENSMUSG00000054134	85.8003	87697.5	1022.11	9.99734	7.01e-154	1.86e-149	XLOC_012673	XLOC_012673	p6GFPpos	p6GFPneg	OK	315.458	0.336874	-9.87103	20.9221	0	0	yes
Fgf3	ENSMUSG00000031074	14.8877	3272.03	219.781	7.77992	1.18e-148	5.68e-146	p1GFPpos	p1GFPneg	OK	26.529	0.130341	-7.66914	10.2445	0	0	yes	Fgf3	ENSMUSG00000031074	4.39969	1104.63	251.069	7.97194	2e-26	3.43e-24	XLOC_027220	XLOC_027220	p6GFPpos	p6GFPneg	OK	9.79083	0.0596978	-7.35761	5.31683	1.06e-07	2.9e-06	yes
Trhr	ENSMUSG00000038760	29.9339	5138.74	171.669	7.42349	5.57e-240	1.89e-236	p1GFPpos	p1GFPneg	OK	29.7948	0.195831	-7.24931	7.03871	1.94e-12	4.61e-11	yes	Trhr	ENSMUSG00000038760	7.97367	360.759	45.2437	5.49965	3.85e-35	1.46e-32	XLOC_010102	XLOC_010102	p6GFPpos	p6GFPneg	OK	2.40205	0.0728198	-5.04379	4.02785	5.63e-05	0.00075303	yes
Gm5887	ENSMUSG00000072662	47.75	7392.25	154.811	7.27437	1.17e-257	7.94e-254	p1GFPpos	p1GFPneg	OK	118.41	0.886003	-7.06226	9.61112	0	0	yes	Gm5887	ENSMUSG00000072662	20.4374	17389	850.843	9.73275	7.96e-153	1.06e-148	XLOC_025667	XLOC_025667	p6GFPpos	p6GFPneg	OK	333.965	0.469066	-9.47569	18.3794	0	0	yes
Prdm12	ENSMUSG00000079466	2.81473	430.718	153.023	7.2576	1.01e-62	6.58e-61	p1GFPpos	p1GFPneg	OK	3.83653	0.0283732	-7.07913	4.15884	3.2e-05	0.0002725	yes	Prdm12	ENSMUSG00000079466	3.0687	1586.93	517.134	9.01439	1.25e-64	2.56e-61	XLOC_016141	XLOC_016141	p6GFPpos	p6GFPneg	OK	16.3926	0.0308852	-9.05192	7.11119	1.15e-12	9.33e-11	yes
Pkd2l1	ENSMUSG00000037578	59.5745	8263.65	138.711	7.11594	1.08e-258	9.75e-255	p1GFPpos	p1GFPneg	OK	39.8764	0.388263	-6.68236	10.485	0	0	yes	Pkd2l1	ENSMUSG00000037578	11.2765	380.856	33.7743	5.07785	1.41e-33	4.81e-31	XLOC_015645	XLOC_015645	p6GFPpos	p6GFPneg	OK	2.25032	0.245449	-3.19663	4.64127	3.46e-06	6.47e-05	yes
Fndc7	ENSMUSG00000045326	40.9444	5642.82	137.816	7.1066	1.12e-173	8.69e-171	p1GFPpos	p1GFPneg	OK	27.3636	0.232548	-6.87858	4.55313	5.29e-06	5.18e-05	yes	Fndc7	ENSMUSG00000045326	99.977	1850.58	18.5101	4.21024	4.07e-42	2.92e-39	XLOC_019609	XLOC_019609	p6GFPpos	p6GFPneg	OK	9.11763	0.631126	-3.85266	6.05648	1.39e-09	6.04e-08	yes
1700061J05Rik	ENSMUSG00000062154	7.08396	969.029	136.792	7.09584	3.11e-110	6.22e-108	p1GFPpos	p1GFPneg	OK	15.6591	0.151695	-6.68969	5.95319	2.63e-09	4.25e-08	yes	1700061J05Rik	ENSMUSG00000062154	11.3587	534.361	47.0441	5.55594	6.71e-07	8.76e-06	XLOC_010677	XLOC_010677	p6GFPpos	p6GFPneg	OK	10.7865	0.253579	-5.41064	5.64867	1.62e-08	5.5e-07	yes
Pdzk1ip1	ENSMUSG00000028716	49.016	6160.1	125.675	6.97356	4.09e-39	1.33e-37	p1GFPpos	p1GFPneg	OK	113.378	0.960463	-6.8832	10.6548	0	0	yes	Pdzk1ip1	ENSMUSG00000028716	21.7643	371.601	17.0739	4.09372	2.19e-11	5.64e-10	XLOC_020612	XLOC_020612	p6GFPpos	p6GFPneg	OK	8.1913	0.54296	-3.91518	4.67985	2.87e-06	5.49e-05	yes
Slitrk6	ENSMUSG00000045871	395.184	47604.2	120.461	6.91242	4.65e-170	3.23e-167	p1GFPpos	p1GFPneg	OK	203.068	1.76967	-6.84234	15.8123	0	0	yes	Slitrk6	ENSMUSG00000045871	981.272	35908.3	36.5936	5.19352	7e-68	1.69e-64	XLOC_009553	XLOC_009553	p6GFPpos	p6GFPneg	OK	173.068	5.36775	-5.01088	14.1956	0	0	yes
Agr3	ENSMUSG00000036231	80.0423	8355.38	104.387	6.7058	1.59e-240	6.16e-237	p1GFPpos	p1GFPneg	OK	194.742	2.11698	-6.52341	9.77706	0	0	yes	Agr3	ENSMUSG00000036231	21.029	4234.31	201.356	7.6536	5.86e-26	9.31e-24	XLOC_005922	XLOC_005922	p6GFPpos	p6GFPneg	OK	116.522	0.563503	-7.69196	10.4421	0	0	yes
Inhba	ENSMUSG00000041324	48.2813	4837.93	100.203	6.64678	3.72e-211	9.14e-208	p1GFPpos	p1GFPneg	OK	48.2604	0.50762	-6.57095	13.1117	0	0	yes	Inhba	ENSMUSG00000041324	112.622	1690.11	15.007	3.90756	0.000238911	0.00193982	XLOC_007261	XLOC_007261	p6GFPpos	p6GFPneg	OK	22.0439	1.38975	-3.98748	8.32935	0	0	yes
F12	ENSMUSG00000021492	4.15999	411.494	98.917	6.62815	9.19e-22	1.52e-20	p1GFPpos	p1GFPneg	OK	2.3795	0.0318791	-6.2219	4.58198	4.61e-06	4.59e-05	yes	F12	ENSMUSG00000021492	1.7418	873.329	501.395	8.9698	2.78e-11	7.06e-10	XLOC_007947	XLOC_007947	p6GFPpos	p6GFPneg	OK	7.03366	0.0129475	-9.08546	6.41185	1.44e-10	7.7e-09	yes
Slc6a14	ENSMUSG00000031089	35.8118	3419.69	95.4904	6.57728	5.94e-187	6.99e-184	p1GFPpos	p1GFPneg	OK	18.6606	0.211464	-6.46344	8.4957	0	0	yes	Slc6a14	ENSMUSG00000031089	107.503	4914.6	45.7159	5.51462	2.91e-17	1.62e-15	XLOC_032678	XLOC_032678	p6GFPpos	p6GFPneg	OK	31.1404	0.786333	-5.30751	10.6189	0	0	yes
Fgfr3	ENSMUSG00000054252	937.685	86721.8	92.485	6.53115	5.34e-280	1.44e-275	p1GFPpos	p1GFPneg	OK	311.991	3.47894	-6.48671	16.0995	0	0	yes	Fgfr3	ENSMUSG00000054252	1494.09	49608.9	33.2035	5.05326	1.46e-20	1.18e-18	XLOC_022592	XLOC_022592	p6GFPpos	p6GFPneg	OK	228.393	6.96878	-5.03447	12.9227	0	0	yes
Nr4a3	ENSMUSG00000028341	87.7862	8069.48	91.922	6.52234	1.31e-81	1.34e-79	p1GFPpos	p1GFPneg	OK	28.0732	0.402426	-6.12433	8.71936	0	0	yes	Nr4a3	ENSMUSG00000028341	259.135	4013.83	15.4893	3.9532	6.77e-41	4.49e-38	XLOC_020404	XLOC_020404	p6GFPpos	p6GFPneg	OK	13.9324	1.196	-3.54216	6.35643	2.06e-10	1.07e-08	yes
Alox15	ENSMUSG00000018924	14.0138	1266.09	90.3461	6.49739	3.55e-85	4.05e-83	p1GFPpos	p1GFPneg	OK	9.01375	0.0963585	-6.54757	9.10594	0	0	yes	Alox15	ENSMUSG00000018924	2.47304	275.63	111.454	6.80031	4.6e-28	9.39e-26	XLOC_004720	XLOC_004720	p6GFPpos	p6GFPneg	OK	2.32239	0.0267604	-6.43936	6.35986	2.02e-10	1.05e-08	yes
Trh	ENSMUSG00000005892	32.1576	2857.65	88.864	6.47353	5.67e-177	4.95e-174	p1GFPpos	p1GFPneg	OK	36.4698	0.413758	-6.46177	11.5321	0	0	yes	Trh	ENSMUSG00000005892	25.1575	348.383	13.8481	3.79161	3.58e-21	3.08e-19	XLOC_025398	XLOC_025398	p6GFPpos	p6GFPneg	OK	5.19824	0.368432	-3.81855	6.02938	1.65e-09	7.01e-08	yes
Fam124b	ENSMUSG00000043230	13.6067	1118.12	82.1743	6.36061	1.1e-111	2.31e-109	p1GFPpos	p1GFPneg	OK	6.65976	0.0847558	-6.29601	10.6454	0	0	yes	Fam124b	ENSMUSG00000043230	10.8123	404.101	37.3741	5.22397	4.3e-06	4.89e-05	XLOC_000934	XLOC_000934	p6GFPpos	p6GFPneg	OK	2.96343	0.0855131	-5.11498	5.8505	4.9e-09	1.88e-07	yes
Ntf3	ENSMUSG00000049107	85.404	6712	78.5911	6.29629	1.56e-58	9.04e-57	p1GFPpos	p1GFPneg	OK	97.1585	1.38256	-6.13493	9.69185	0	0	yes	Ntf3	ENSMUSG00000049107	66.242	2802.38	42.3052	5.40276	3.03e-13	9.92e-12	XLOC_025526	XLOC_025526	p6GFPpos	p6GFPneg	OK	47.9522	1.18458	-5.33915	9.44994	0	0	yes
Fam83a	ENSMUSG00000051225	11.1048	800.506	72.0867	6.17166	8.34e-91	1.08e-88	p1GFPpos	p1GFPneg	OK	10.4781	0.0843123	-6.95742	8.50551	0	0	yes	Fam83a	ENSMUSG00000051225	43.8902	632.609	14.4134	3.84934	2.34e-08	3.85e-07	XLOC_010125	XLOC_010125	p6GFPpos	p6GFPneg	OK	9.53634	0.595765	-4.00062	6.03625	1.58e-09	6.75e-08	yes
Slc27a2	ENSMUSG00000027359	74.8798	5244.69	70.0415	6.13014	8.65e-197	1.46e-193	p1GFPpos	p1GFPneg	OK	41.1629	0.645393	-5.99503	9.08667	0	0	yes	Slc27a2	ENSMUSG00000027359	26.5337	1589.18	59.8928	5.90431	2.89e-21	2.51e-19	XLOC_016613	XLOC_016613	p6GFPpos	p6GFPneg	OK	15.725	0.245314	-6.00229	7.39789	1.38e-13	1.36e-11	yes
Gabrg2	ENSMUSG00000020436	3.22175	225.377	69.9549	6.12835	3.32e-10	2.92e-09	p1GFPpos	p1GFPneg	OK	1.92694	0.0160706	-6.90574	5.35209	8.69e-08	1.15e-06	yes	Gabrg2	ENSMUSG00000020436	1.28171	325.657	254.081	7.98914	3.72e-26	6.13e-24	XLOC_004504	XLOC_004504	p6GFPpos	p6GFPneg	OK	2.80603	0.0142778	-7.61861	5.03262	4.84e-07	1.13e-05	yes
Htra4	ENSMUSG00000037406	11.1841	776.392	69.4195	6.11727	6.68e-91	8.68e-89	p1GFPpos	p1GFPneg	OK	5.95877	0.0758486	-6.29575	7.92589	2.22e-15	7e-14	yes	Htra4	ENSMUSG00000037406	11.8188	295.224	24.9792	4.64265	2.35e-08	3.86e-07	XLOC_029632	XLOC_029632	p6GFPpos	p6GFPneg	OK	2.60489	0.126274	-4.36659	5.98836	2.12e-09	8.73e-08	yes
Fam159b	ENSMUSG00000042655	34.6102	2356.59	68.0896	6.08936	9.17e-153	4.68e-150	p1GFPpos	p1GFPneg	OK	31.7127	0.555532	-5.83505	7.99517	1.33e-15	4.23e-14	yes	Fam159b	ENSMUSG00000042655	75.7192	491.075	6.48547	2.69721	0.000723232	0.00526308	XLOC_008175	XLOC_008175	p6GFPpos	p6GFPneg	OK	8.33575	1.43873	-2.53452	3.77254	0.000161596	0.0018653	yes
Rab3b	ENSMUSG00000003411	120.822	8196.9	67.8427	6.08412	1.09e-165	7.35e-163	p1GFPpos	p1GFPneg	OK	42.2652	0.657302	-6.00677	13.5094	0	0	yes	Rab3b	ENSMUSG00000003411	44.7322	1496.18	33.4476	5.06383	6.98e-16	3.2e-14	XLOC_020590	XLOC_020590	p6GFPpos	p6GFPneg	OK	8.92614	0.279884	-4.99514	9.19657	0	0	yes
Crhr1	ENSMUSG00000018634	14.3265	969.596	67.6785	6.08062	4.09e-100	6.79e-98	p1GFPpos	p1GFPneg	OK	6.30527	0.0948218	-6.0552	7.12369	1.05e-12	2.56e-11	yes	Crhr1	ENSMUSG00000018634	34.4951	10718.4	310.722	8.27948	1.32e-124	1.17e-120	XLOC_004217	XLOC_004217	p6GFPpos	p6GFPneg	OK	86.918	0.308061	-8.14029	13.4183	0	0	yes
Rnd1	ENSMUSG00000054855	25.0093	1627.17	65.0627	6.02376	2.61e-69	1.96e-67	p1GFPpos	p1GFPneg	OK	12.0345	0.204996	-5.87544	7.16813	7.6e-13	1.89e-11	yes	Rnd1	ENSMUSG00000054855	168.561	5759.25	34.1673	5.09454	3.35e-07	4.57e-06	XLOC_010849	XLOC_010849	p6GFPpos	p6GFPneg	OK	51.9974	1.63167	-4.99401	10.5053	0	0	yes
Capn13	ENSMUSG00000043705	1.34526	85.8542	63.8199	5.99593	1.36e-15	1.69e-14	p1GFPpos	p1GFPneg	OK	1.33371	0.0159843	-6.38265	3.40318	0.000666063	0.00417832	yes	Capn13	ENSMUSG00000043705	0.961281	79.4642	82.6649	6.3692	2.02e-05	0.000203678	XLOC_013548	XLOC_013548	p6GFPpos	p6GFPneg	OK	1.09258	0.0131952	-6.37158	5.18401	2.17e-07	5.51e-06	yes
Cyp26b1	ENSMUSG00000063415	1435.32	81363.5	56.6866	5.82494	1.57e-234	4.71e-231	p1GFPpos	p1GFPneg	OK	316	5.94572	-5.73193	17.0784	0	0	yes	Cyp26b1	ENSMUSG00000063415	1055.27	12602.8	11.9427	3.57806	1.12e-36	4.96e-34	XLOC_025331	XLOC_025331	p6GFPpos	p6GFPneg	OK	57.3567	5.28231	-3.44072	9.78042	0	0	yes
Rhbdl2	ENSMUSG00000043333	24.6023	1338.17	54.3921	5.76533	8.71e-51	3.93e-49	p1GFPpos	p1GFPneg	OK	16.794	0.34452	-5.60721	6.77786	1.22e-11	2.67e-10	yes	Rhbdl2	ENSMUSG00000043333	92.4346	582.486	6.3016	2.65572	1.52e-09	2.98e-08	XLOC_020692	XLOC_020692	p6GFPpos	p6GFPneg	OK	10.0689	1.88433	-2.41778	3.6709	0.000241697	0.00265376	yes
Fgf15	ENSMUSG00000031073	3.42525	180.86	52.802	5.72252	7.27e-28	1.55e-26	p1GFPpos	p1GFPneg	OK	1.82977	0.0367067	-5.63947	3.38559	0.000710255	0.00441812	yes	Fgf15	ENSMUSG00000031073	1.37618	513.879	373.409	8.54461	5.51e-33	1.76e-30	XLOC_027222	XLOC_027222	p6GFPpos	p6GFPneg	OK	5.96018	0.0165686	-8.49076	4.41183	1.03e-05	0.000169093	yes
Tmprss3	ENSMUSG00000024034	293.307	14849.7	50.6283	5.66187	1.34e-210	3.01e-207	p1GFPpos	p1GFPneg	OK	88.5085	1.91902	-5.52738	11.478	0	0	yes	Tmprss3	ENSMUSG00000024034	377.31	15912.1	42.1724	5.39823	5.45e-70	1.45e-66	XLOC_013253	XLOC_013253	p6GFPpos	p6GFPneg	OK	112.016	2.75375	-5.34617	12.4528	0	0	yes
Tsga14	ENSMUSG00000029790	795.838	39687.9	49.8693	5.64008	1.53e-222	4.14e-219	p1GFPpos	p1GFPneg	OK	26.4522	0.41081	-6.00877	10.913	0	0	yes	Tsga14	ENSMUSG00000029790	571.66	79752.8	139.511	7.12423	2.29e-108	1.52e-104	XLOC_024446	XLOC_024446	p6GFPpos	p6GFPneg	OK	42.9304	0.255996	-7.38973	8.88714	0	0	yes
Fam83g	ENSMUSG00000042377	58.587	2807.47	47.9198	5.58255	1.12e-147	5.13e-145	p1GFPpos	p1GFPneg	OK	1.1064	0.0167107	-6.04895	5.66443	1.48e-08	2.18e-07	yes	Fam83g	ENSMUSG00000042377	37.2886	1826.36	48.979	5.61409	4.46e-63	8.44e-60	XLOC_003767	XLOC_003767	p6GFPpos	p6GFPneg	OK	9.1627	0.199516	-5.5212	8.05311	8.88e-16	1.35e-13	yes
Wnt7a	ENSMUSG00000030093	232.677	10897.7	46.8362	5.54955	1.01e-193	1.3e-190	p1GFPpos	p1GFPneg	OK	61.7348	1.42888	-5.43313	10.4055	0	0	yes	Wnt7a	ENSMUSG00000030093	56.7976	7143.4	125.769	6.97464	2.43e-38	1.26e-35	XLOC_025390	XLOC_025390	p6GFPpos	p6GFPneg	OK	47.6101	0.407996	-6.86657	12.8523	0	0	yes
Chrng	ENSMUSG00000026253	35.1264	1568.22	44.6449	5.48043	1.29e-114	2.85e-112	p1GFPpos	p1GFPneg	OK	11.8396	0.30696	-5.26943	8.4276	0	0	yes	Chrng	ENSMUSG00000026253	12.513	116.165	9.2835	3.21467	4e-09	7.45e-08	XLOC_000271	XLOC_000271	p6GFPpos	p6GFPneg	OK	0.97266	0.111245	-3.1282	3.48089	0.000499743	0.00498424	yes
Prox1	ENSMUSG00000010175	517.645	22603.6	43.6663	5.44845	5.61e-147	2.53e-144	p1GFPpos	p1GFPneg	OK	99.2658	2.38775	-5.37757	13.9261	0	0	yes	Prox1	ENSMUSG00000010175	125.081	4088.87	32.6897	5.03076	2.12e-10	4.72e-09	XLOC_001360	XLOC_001360	p6GFPpos	p6GFPneg	OK	22.2923	0.705679	-4.98139	11.2461	0	0	yes
Nrip3	ENSMUSG00000034825	64.0922	2747.84	42.8732	5.42201	6.21e-118	1.42e-115	p1GFPpos	p1GFPneg	OK	18.4571	0.336232	-5.77857	8.76326	0	0	yes	Nrip3	ENSMUSG00000034825	26.7597	2531.81	94.6131	6.56397	5.54e-80	2.45e-76	XLOC_028118	XLOC_028118	p6GFPpos	p6GFPneg	OK	16.8404	0.175371	-6.58537	9.51176	0	0	yes
Slc6a1	ENSMUSG00000030310	158.911	6358.45	40.0126	5.32238	4.44e-178	4.14e-175	p1GFPpos	p1GFPneg	OK	34.4725	0.888783	-5.27747	9.08772	0	0	yes	Slc6a1	ENSMUSG00000030310	90.0479	2675.4	29.7108	4.89292	2.34e-23	2.63e-21	XLOC_024796	XLOC_024796	p6GFPpos	p6GFPneg	OK	14.9863	0.553467	-4.759	7.57105	3.71e-14	4.15e-12	yes
4930523C07Rik	ENSMUSG00000050883	30.7031	1197.91	39.0159	5.28599	1.3e-99	2.12e-97	p1GFPpos	p1GFPneg	OK	47.3573	1.16363	-5.34688	9.14462	0	0	yes	4930523C07Rik	ENSMUSG00000050883	32.6752	829.908	25.3987	4.66668	1.79e-40	1.13e-37	XLOC_000497	XLOC_000497	p6GFPpos	p6GFPneg	OK	46.9581	1.36063	-5.10903	10.3419	0	0	yes
Gdf6	ENSMUSG00000051279	18.6107	709.411	38.1184	5.25242	4.04e-70	3.08e-68	p1GFPpos	p1GFPneg	OK	3.59124	0.101308	-5.14767	7.46883	8.08e-14	2.23e-12	yes	Gdf6	ENSMUSG00000051279	690.871	31099.5	45.015	5.49233	4.2e-17	2.29e-15	XLOC_020264	XLOC_020264	p6GFPpos	p6GFPneg	OK	187.219	4.48795	-5.38253	14.2872	0	0	yes
Prss23	ENSMUSG00000039405	768.698	29085.9	37.8379	5.24176	2.08e-200	4.03e-197	p1GFPpos	p1GFPneg	OK	259.103	7.0846	-5.1927	15.9328	0	0	yes	Prss23	ENSMUSG00000039405	2533.13	20866.6	8.23747	3.0422	3.36e-05	0.000323866	XLOC_027905	XLOC_027905	p6GFPpos	p6GFPneg	OK	206.868	28.5389	-2.85771	8.45256	0	0	yes
Gm266	ENSMUSG00000010529	24.8357	915.903	36.8784	5.20471	4.62e-05	0.000249133	p1GFPpos	p1GFPneg	OK	58.1384	2.46438	-4.56019	9.63727	0	0	yes	Gm266	ENSMUSG00000010529	20.0718	263.366	13.1212	3.71383	4.74e-06	5.36e-05	XLOC_006646	XLOC_006646	p6GFPpos	p6GFPneg	OK	15.1638	1.50541	-3.3324	5.88124	4.07e-09	1.59e-07	yes
Sall1	ENSMUSG00000031665	529.832	19483.9	36.7737	5.2006	2.34e-194	3.17e-191	p1GFPpos	p1GFPneg	OK	61.5885	1.79303	-5.10219	12.4516	0	0	yes	Sall1	ENSMUSG00000031665	671.075	15439.6	23.0073	4.52402	3.96e-54	4.77e-51	XLOC_029878	XLOC_029878	p6GFPpos	p6GFPneg	OK	57.6777	2.72039	-4.40613	12.3914	0	0	yes
Fzd4	ENSMUSG00000049791	288.088	10204.5	35.4216	5.14656	1.11e-67	7.98e-66	p1GFPpos	p1GFPneg	OK	60.9666	1.67913	-5.18224	8.35526	0	0	yes	Fzd4	ENSMUSG00000049791	667.324	3761.39	5.63653	2.49481	4.6e-18	2.77e-16	XLOC_026780	XLOC_026780	p6GFPpos	p6GFPneg	OK	24.8819	4.94444	-2.33122	4.35826	1.31e-05	0.000209874	yes
Emx2	ENSMUSG00000043969	171.785	6082.09	35.4052	5.14589	4.22e-162	2.59e-159	p1GFPpos	p1GFPneg	OK	44.0972	1.40615	-4.97087	7.36137	1.82e-13	4.84e-12	yes	Emx2	ENSMUSG00000043969	79.3506	3373.32	42.5116	5.40978	2.55e-21	2.23e-19	XLOC_015330	XLOC_015330	p6GFPpos	p6GFPneg	OK	30.5267	0.77798	-5.29419	9.22645	0	0	yes
Htr1d	ENSMUSG00000070687	2.79976	95.3153	34.0441	5.08933	1.95e-14	2.28e-13	p1GFPpos	p1GFPneg	OK	0.57569	0.0126556	-5.50745	3.70421	0.000212047	0.00150015	yes	Htr1d	ENSMUSG00000070687	15.6269	493.793	31.5989	4.9818	1.74e-36	7.42e-34	XLOC_020811	XLOC_020811	p6GFPpos	p6GFPneg	OK	3.41401	0.113274	-4.91358	5.80548	6.42e-09	2.42e-07	yes
Vill	ENSMUSG00000038775	383.844	12801.5	33.3509	5.05965	6.83e-175	5.44e-172	p1GFPpos	p1GFPneg	OK	60.6768	2.0081	-4.91724	5.408	6.37e-08	8.62e-07	yes	Vill	ENSMUSG00000038775	320.122	6033.22	18.8466	4.23623	1.48e-29	3.51e-27	XLOC_031242	XLOC_031242	p6GFPpos	p6GFPneg	OK	34.8513	1.95592	-4.15529	4.61752	3.88e-06	7.16e-05	yes
Piwil4	ENSMUSG00000036912	31.7805	1045.17	32.8871	5.03945	3.13e-86	3.67e-84	p1GFPpos	p1GFPneg	OK	9.68744	0.274438	-5.14157	6.17457	6.63e-10	1.17e-08	yes	Piwil4	ENSMUSG00000036912	45.2293	552.685	12.2196	3.61113	1.39e-09	2.74e-08	XLOC_031319	XLOC_031319	p6GFPpos	p6GFPneg	OK	5.99747	0.483386	-3.63311	4.96829	6.75e-07	1.52e-05	yes
Masp1	ENSMUSG00000022887	374.012	12221	32.6755	5.03014	8.73e-178	7.88e-175	p1GFPpos	p1GFPneg	OK	80.1404	2.34481	-5.09498	11.7587	0	0	yes	Masp1	ENSMUSG00000022887	407.044	4550.36	11.1791	3.48273	7.14e-34	2.53e-31	XLOC_011785	XLOC_011785	p6GFPpos	p6GFPneg	OK	40.2565	3.17829	-3.6629	8.748	0	0	yes
Ankrd22	ENSMUSG00000024774	9.86874	317.253	32.1472	5.00662	3.23e-38	1.01e-36	p1GFPpos	p1GFPneg	OK	3.441	0.0979732	-5.1343	6.12879	8.85e-10	1.53e-08	yes	Ankrd22	ENSMUSG00000024774	19.7925	677.397	34.225	5.09698	3.28e-10	7.1e-09	XLOC_015580	XLOC_015580	p6GFPpos	p6GFPneg	OK	8.23335	0.265726	-4.95347	7.56939	3.75e-14	4.18e-12	yes
Mctp1	ENSMUSG00000021596	151.079	4593.79	30.4065	4.92631	5.14e-146	2.21e-143	p1GFPpos	p1GFPneg	OK	21.7334	0.766262	-4.82593	8.53401	0	0	yes	Mctp1	ENSMUSG00000021596	126.326	3361.72	26.6115	4.73398	4.92e-28	9.97e-26	XLOC_007571	XLOC_007571	p6GFPpos	p6GFPneg	OK	17.1229	0.803129	-4.41415	7.36719	1.74e-13	1.66e-11	yes
Rhov	ENSMUSG00000034226	78.4892	2357.25	30.0329	4.90847	9.25e-116	2.05e-113	p1GFPpos	p1GFPneg	OK	24.4209	0.927074	-4.71929	8.78344	0	0	yes	Rhov	ENSMUSG00000034226	31.2867	640.475	20.4711	4.35552	1.1e-07	1.62e-06	XLOC_017615	XLOC_017615	p6GFPpos	p6GFPneg	OK	8.02716	0.41688	-4.26718	7.14089	9.27e-13	7.71e-11	yes
Cox4i2	ENSMUSG00000009876	88.9218	2591.84	29.1474	4.8653	3.08e-128	9.17e-126	p1GFPpos	p1GFPneg	OK	66.0536	2.31483	-4.83466	9.78705	0	0	yes	Cox4i2	ENSMUSG00000009876	98.761	1765.73	17.8788	4.16018	0.000210664	0.00173276	XLOC_016767	XLOC_016767	p6GFPpos	p6GFPneg	OK	54.4239	3.12292	-4.12327	8.19694	2.22e-16	3.77e-14	yes
6030498E09Rik	ENSMUSG00000051361	8.85121	256.024	28.9253	4.85426	6.78e-30	1.56e-28	p1GFPpos	p1GFPneg	OK	4.31034	0.142353	-4.92026	3.51253	0.000443857	0.00291235	yes	6030498E09Rik	ENSMUSG00000051361	15.0764	181.858	12.0624	3.59245	8.35e-15	3.36e-13	XLOC_032733	XLOC_032733	p6GFPpos	p6GFPneg	OK	3.35317	0.283126	-3.56601	3.83467	0.000125735	0.0015151	yes
Tmem221	ENSMUSG00000043664	26.9307	767.506	28.4993	4.83286	1.25e-66	8.91e-65	p1GFPpos	p1GFPneg	OK	8.6091	0.337926	-4.67108	6.24965	4.11e-10	7.45e-09	yes	Tmem221	ENSMUSG00000043664	791.329	9771.3	12.348	3.6262	2.65e-09	5.02e-08	XLOC_029795	XLOC_029795	p6GFPpos	p6GFPneg	OK	130.025	11.1278	-3.54655	8.88172	0	0	yes
1190003J15Rik	ENSMUSG00000025481	12.7777	345.014	27.0012	4.75495	1.44e-38	4.55e-37	p1GFPpos	p1GFPneg	OK	8.10942	0.390463	-4.37634	4.3568	1.32e-05	0.000120816	yes	1190003J15Rik	ENSMUSG00000025481	10.7671	301.506	28.0025	4.80748	9.97e-18	5.82e-16	XLOC_027170	XLOC_027170	p6GFPpos	p6GFPneg	OK	8.55672	0.338365	-4.6604	5.44107	5.3e-08	1.57e-06	yes
Tectb	ENSMUSG00000024979	10326	278385	26.9595	4.75272	1.33e-78	1.27e-76	p1GFPpos	p1GFPneg	OK	1652.62	66.879	-4.62706	18.512	0	0	yes	Tectb	ENSMUSG00000024979	87425.8	526845	6.0262	2.59125	1.25e-12	3.79e-11	XLOC_015302	XLOC_015302	p6GFPpos	p6GFPneg	OK	3730.82	665.033	-2.488	4.21502	2.5e-05	0.000370783	yes
Ush1c	ENSMUSG00000030838	1500.61	39763.6	26.4982	4.72782	2.22e-87	2.63e-85	p1GFPpos	p1GFPneg	OK	208.378	9.20154	-4.50119	11.063	0	0	yes	Ush1c	ENSMUSG00000030838	1810.24	38629.3	21.3393	4.41544	1.54e-51	1.7e-48	XLOC_027721	XLOC_027721	p6GFPpos	p6GFPneg	OK	265.241	12.7319	-4.38079	7.70124	1.35e-14	1.64e-12	yes
Rorb	ENSMUSG00000036192	48.5341	1278.77	26.3479	4.71961	6.66e-92	9.01e-90	p1GFPpos	p1GFPneg	OK	2.41164	0.0938988	-4.68276	9.01326	0	0	yes	Rorb	ENSMUSG00000036192	132.328	4155.72	31.4048	4.97291	2.25e-58	3.5e-55	XLOC_015529	XLOC_015529	p6GFPpos	p6GFPneg	OK	8.8055	0.314164	-4.80881	10.8851	0	0	yes
Nrcam	ENSMUSG00000020598	1970.16	51111.1	25.9426	4.69725	7.1e-173	5.34e-170	p1GFPpos	p1GFPneg	OK	170.113	6.82682	-4.63913	13.6751	0	0	yes	Nrcam	ENSMUSG00000020598	1024.57	11201.5	10.9329	3.4506	1.53e-34	5.57e-32	XLOC_005939	XLOC_005939	p6GFPpos	p6GFPneg	OK	42.2339	4.22549	-3.32121	7.50937	5.95e-14	6.24e-12	yes
Tnnt1	ENSMUSG00000064179	87.0259	2233.72	25.6673	4.68186	1.66e-113	3.57e-111	p1GFPpos	p1GFPneg	OK	30.7546	1.28211	-4.58421	8.19934	2.22e-16	7.49e-15	yes	Tnnt1	ENSMUSG00000064179	100.634	1225.87	12.1814	3.60661	4.63e-14	1.69e-12	XLOC_027240	XLOC_027240	p6GFPpos	p6GFPneg	OK	22.8628	1.7583	-3.70075	6.26569	3.71e-10	1.8e-08	yes
Tmem211	ENSMUSG00000066964	19.7375	500.374	25.3515	4.664	6.07e-50	2.69e-48	p1GFPpos	p1GFPneg	OK	4.98397	0.161225	-4.95014	4.59047	4.42e-06	4.42e-05	yes	Tmem211	ENSMUSG00000066964	111.044	1617.86	14.5695	3.86488	3.25e-36	1.37e-33	XLOC_022882	XLOC_022882	p6GFPpos	p6GFPneg	OK	17.6614	1.32585	-3.73561	6.38084	1.76e-10	9.28e-09	yes
Hey1	ENSMUSG00000040289	876.373	22093.3	25.2099	4.65592	1.07e-162	6.75e-160	p1GFPpos	p1GFPneg	OK	175.183	7.42105	-4.5611	12.6186	0	0	yes	Hey1	ENSMUSG00000040289	2274.98	9892.38	4.34833	2.12046	1.12e-06	1.4e-05	XLOC_019183	XLOC_019183	p6GFPpos	p6GFPneg	OK	93.1891	22.7959	-2.03139	5.39392	6.89e-08	1.98e-06	yes
Kcnh8	ENSMUSG00000073383	65.0948	1637.82	25.1605	4.65309	1e-98	1.58e-96	p1GFPpos	p1GFPneg	OK	13.5233	0.668107	-4.33922	7.87805	3.33e-15	1.04e-13	yes	Kcnh8	ENSMUSG00000073383	85.5948	1461.78	17.078	4.09406	4.55e-38	2.32e-35	XLOC_012902	XLOC_012902	p6GFPpos	p6GFPneg	OK	14.3003	1.06534	-3.74666	7.19903	6.06e-13	5.23e-11	yes
Sall3	ENSMUSG00000024565	750.435	18851.2	25.1204	4.65079	1.66e-139	6.34e-137	p1GFPpos	p1GFPneg	OK	51.4018	2.34731	-4.45274	10.0093	0	0	yes	Sall3	ENSMUSG00000024565	224.204	4061.97	18.1173	4.1793	4.44e-44	3.68e-41	XLOC_014595	XLOC_014595	p6GFPpos	p6GFPneg	OK	12.37	0.746604	-4.05036	7.7169	1.2e-14	1.46e-12	yes
Prom2	ENSMUSG00000027376	58.9297	1469.37	24.9343	4.64006	1.53e-29	3.46e-28	p1GFPpos	p1GFPneg	OK	5.55628	0.243416	-4.51262	7.30111	2.85e-13	7.39e-12	yes	Prom2	ENSMUSG00000027376	259.984	1238.81	4.76493	2.25245	2.15e-14	8.25e-13	XLOC_017681	XLOC_017681	p6GFPpos	p6GFPneg	OK	5.70827	1.31137	-2.12198	4.66796	3.04e-06	5.76e-05	yes
Ptpn22	ENSMUSG00000027843	55.7123	1368.94	24.5715	4.61892	4.94e-46	1.95e-44	p1GFPpos	p1GFPneg	OK	8.11217	0.333052	-4.60627	7.78252	7.11e-15	2.15e-13	yes	Ptpn22	ENSMUSG00000027843	48.7499	686.557	14.0832	3.81591	3.13e-28	6.58e-26	XLOC_018982	XLOC_018982	p6GFPpos	p6GFPneg	OK	4.88184	0.368552	-3.72748	6.55889	5.42e-11	3.15e-09	yes
Gucy2g	ENSMUSG00000055523	11.229	269.286	23.9814	4.58384	2.26e-30	5.32e-29	p1GFPpos	p1GFPneg	OK	0.705655	0.0215653	-5.03218	4.99336	5.93e-07	6.94e-06	yes	Gucy2g	ENSMUSG00000055523	27.3142	669.321	24.5045	4.61497	5.7e-37	2.65e-34	XLOC_015691	XLOC_015691	p6GFPpos	p6GFPneg	OK	1.807	0.077529	-4.54271	6.67077	2.54e-11	1.57e-09	yes
Cldn23	ENSMUSG00000055976	22.006	525.832	23.8949	4.57863	1.78e-13	1.96e-12	p1GFPpos	p1GFPneg	OK	9.60176	0.460425	-4.38226	8.12729	4.44e-16	1.47e-14	yes	Cldn23	ENSMUSG00000055976	283.852	1747.6	6.15673	2.62217	0.000135697	0.00116341	XLOC_029672	XLOC_029672	p6GFPpos	p6GFPneg	OK	37.3896	6.72064	-2.47597	6.29824	3.01e-10	1.48e-08	yes
Pcp4	ENSMUSG00000090223	13.1548	301.826	22.9442	4.52006	1.3e-35	3.72e-34	p1GFPpos	p1GFPneg	OK	101.138	7.45025	-3.7629	8.95551	0	0	yes	Pcp4	ENSMUSG00000090223	15.2613	155.082	10.1618	3.34508	0.000494969	0.00375567	XLOC_011650	XLOC_011650	p6GFPpos	p6GFPneg	OK	65.5611	11.6297	-2.49502	5.82395	5.75e-09	2.18e-07	yes
Pnpla3	ENSMUSG00000041653	47.1695	1079.47	22.8849	4.51633	5.97e-39	1.92e-37	p1GFPpos	p1GFPneg	OK	10.469	0.534524	-4.29172	8.14858	4.44e-16	1.47e-14	yes	Pnpla3	ENSMUSG00000041653	105.531	851.023	8.0642	3.01153	2.61e-20	2.04e-18	XLOC_010271	XLOC_010271	p6GFPpos	p6GFPneg	OK	10.3902	1.16909	-3.15177	7.02827	2.09e-12	1.6e-10	yes
Sox2	ENSMUSG00000074637	1098.71	25105.7	22.8501	4.51413	1.08e-155	5.82e-153	p1GFPpos	p1GFPneg	OK	193.777	8.90422	-4.44377	13.0221	0	0	yes	Sox2	ENSMUSG00000074637	1459.82	12351.7	8.46109	3.08084	2.34e-13	7.83e-12	XLOC_018671	XLOC_018671	p6GFPpos	p6GFPneg	OK	114.039	14.2515	-3.00035	8.6524	0	0	yes
Dpf3	ENSMUSG00000021221	284.06	6384.79	22.4769	4.49037	1.13e-133	3.7e-131	p1GFPpos	p1GFPneg	OK	42.213	2.20792	-4.25693	8.50252	0	0	yes	Dpf3	ENSMUSG00000021221	78.7221	2437.85	30.9678	4.9527	1.77e-11	4.61e-10	XLOC_006521	XLOC_006521	p6GFPpos	p6GFPneg	OK	22.0348	0.720503	-4.93464	8.90939	0	0	yes
Nptx1	ENSMUSG00000025582	79.9375	1782.07	22.2933	4.47854	1.22e-97	1.83e-95	p1GFPpos	p1GFPneg	OK	6.35017	0.282766	-4.48912	7.8476	4.22e-15	1.31e-13	yes	Nptx1	ENSMUSG00000025582	241.922	1257.47	5.19783	2.37791	1.13e-15	5.08e-14	XLOC_005224	XLOC_005224	p6GFPpos	p6GFPneg	OK	4.96272	1.06102	-2.22568	4.41232	1.02e-05	0.000168846	yes
Igfbp3	ENSMUSG00000020427	3779.14	82193.8	21.7493	4.4429	2.44e-160	1.47e-157	p1GFPpos	p1GFPneg	OK	592.554	28.9879	-4.35342	17.9258	0	0	yes	Igfbp3	ENSMUSG00000020427	3842.27	70128.5	18.2519	4.18997	9.15e-16	4.15e-14	XLOC_004422	XLOC_004422	p6GFPpos	p6GFPneg	OK	600.85	35.5091	-4.08075	12.1214	0	0	yes
Galnt14	ENSMUSG00000024064	64.812	1405.06	21.679	4.43822	7.56e-25	1.42e-23	p1GFPpos	p1GFPneg	OK	12.5539	0.600038	-4.38693	6.04778	1.47e-09	2.48e-08	yes	Galnt14	ENSMUSG00000024064	124.987	1094.15	8.75411	3.12996	9.72e-20	7.01e-18	XLOC_013549	XLOC_013549	p6GFPpos	p6GFPneg	OK	10.4221	1.19254	-3.12754	5.2949	1.19e-07	3.24e-06	yes
Nrarp	ENSMUSG00000078202	255.148	5412.8	21.2144	4.40697	1.04e-126	2.95e-124	p1GFPpos	p1GFPneg	OK	40.9715	1.95922	-4.38627	10.3847	0	0	yes	Nrarp	ENSMUSG00000078202	332.364	2135.78	6.42604	2.68393	3.23e-15	1.37e-13	XLOC_016052	XLOC_016052	p6GFPpos	p6GFPneg	OK	19.0059	3.12675	-2.60371	6.30769	2.83e-10	1.4e-08	yes
Emid1	ENSMUSG00000034164	910.022	19157.9	21.0522	4.3959	2.36e-41	8.19e-40	p1GFPpos	p1GFPneg	OK	153.68	7.73135	-4.31307	3.15154	0.00162414	0.00919982	yes	Emid1	ENSMUSG00000034164	1996.09	14563.8	7.29618	2.86714	9.74e-13	3e-11	XLOC_004393	XLOC_004393	p6GFPpos	p6GFPneg	OK	139.244	19.8205	-2.81255	3.51047	0.000447322	0.00452222	yes
Ccrl1	ENSMUSG00000079355	84.7424	1688.09	19.9203	4.31617	3.33e-91	4.4e-89	p1GFPpos	p1GFPneg	OK	16.2183	0.831922	-4.28503	3.71563	0.000202697	0.00144218	yes	Ccrl1	ENSMUSG00000079355	195.961	2476.36	12.637	3.65958	1.14e-33	3.94e-31	XLOC_031816	XLOC_031816	p6GFPpos	p6GFPneg	OK	27.6997	2.24447	-3.62542	6.05395	1.41e-09	6.11e-08	yes
Dgat2	ENSMUSG00000030747	257.896	5078.82	19.6932	4.29963	1.5e-30	3.55e-29	p1GFPpos	p1GFPneg	OK	45.6113	2.40372	-4.24605	8.80863	0	0	yes	Dgat2	ENSMUSG00000030747	309.646	1563.67	5.04984	2.33624	2.66e-08	4.33e-07	XLOC_027934	XLOC_027934	p6GFPpos	p6GFPneg	OK	16.4256	3.52467	-2.22038	4.587	4.5e-06	8.13e-05	yes
Jag1	ENSMUSG00000027276	4185.87	81967.2	19.5819	4.29145	1.11e-107	2.12e-105	p1GFPpos	p1GFPneg	OK	281.295	14.658	-4.26232	14.9728	0	0	yes	Jag1	ENSMUSG00000027276	2765.42	47865.2	17.3084	4.1134	1.09e-45	9.94e-43	XLOC_017739	XLOC_017739	p6GFPpos	p6GFPneg	OK	197.212	11.5541	-4.09327	10.5703	0	0	yes
Tox2	ENSMUSG00000074607	122.356	2345.74	19.1715	4.26089	8.43e-101	1.43e-98	p1GFPpos	p1GFPneg	OK	14.4368	0.822702	-4.13324	7.84066	4.44e-15	1.37e-13	yes	Tox2	ENSMUSG00000074607	102.121	1581.81	15.4895	3.95322	3.76e-36	1.56e-33	XLOC_016859	XLOC_016859	p6GFPpos	p6GFPneg	OK	11.8138	0.855285	-3.78793	7.08931	1.35e-12	1.08e-10	yes
Rassf6	ENSMUSG00000029370	105.514	2012.6	19.0742	4.25355	5.08e-90	6.42e-88	p1GFPpos	p1GFPneg	OK	14.9146	0.930182	-4.00307	5.23708	1.63e-07	2.07e-06	yes	Rassf6	ENSMUSG00000029370	93.6055	7298.55	77.9714	6.28487	1.19e-27	2.34e-25	XLOC_023457	XLOC_023457	p6GFPpos	p6GFPneg	OK	65.0481	0.879825	-6.20815	11.0768	0	0	yes
Igfbpl1	ENSMUSG00000035551	128.409	2421.11	18.8546	4.23685	1.97e-95	2.85e-93	p1GFPpos	p1GFPneg	OK	15.7129	0.878845	-4.1602	6.11135	1e-09	1.69e-08	yes	Igfbpl1	ENSMUSG00000035551	9.16091	1820.42	198.716	7.63457	4.77e-13	1.53e-11	XLOC_021120	XLOC_021120	p6GFPpos	p6GFPneg	OK	13.8493	0.0759165	-7.51118	7.1033	1.22e-12	9.84e-11	yes
Gpr126	ENSMUSG00000039116	2808.17	52786.4	18.7974	4.23246	1.16e-148	5.68e-146	p1GFPpos	p1GFPneg	OK	129.009	7.45203	-4.1137	14.9534	0	0	yes	Gpr126	ENSMUSG00000039116	2695.3	17997.5	6.67736	2.73928	1.02e-19	7.3e-18	XLOC_002510	XLOC_002510	p6GFPpos	p6GFPneg	OK	50.3468	8.78277	-2.51915	7.28521	3.21e-13	2.92e-11	yes
Pof1b	ENSMUSG00000034607	20.0652	375.912	18.7345	4.22763	2.09e-35	5.93e-34	p1GFPpos	p1GFPneg	OK	1.72388	0.104319	-4.04659	4.71563	2.41e-06	2.53e-05	yes	Pof1b	ENSMUSG00000034607	43.3397	1325.34	30.5802	4.93453	1.26e-42	9.27e-40	XLOC_033494	XLOC_033494	p6GFPpos	p6GFPneg	OK	7.0756	0.256369	-4.78656	7.60516	2.84e-14	3.23e-12	yes
D7Ertd443e	ENSMUSG00000030994	44.9503	828.01	18.4206	4.20325	1.52e-61	9.51e-60	p1GFPpos	p1GFPneg	OK	6.028	0.344901	-4.12742	6.09322	1.11e-09	1.89e-08	yes	D7Ertd443e	ENSMUSG00000030994	21.3987	279.458	13.0596	3.70704	1.89e-19	1.32e-17	XLOC_028270	XLOC_028270	p6GFPpos	p6GFPneg	OK	2.39604	0.206881	-3.53378	4.08198	4.47e-05	0.00061547	yes
Gata3	ENSMUSG00000015619	1764.16	31606.7	17.9161	4.16318	3.78e-136	1.28e-133	p1GFPpos	p1GFPneg	OK	223.246	12.6786	-4.13816	8.71897	0	0	yes	Gata3	ENSMUSG00000015619	4924.03	26222.9	5.32551	2.41292	2.44e-12	7.08e-11	XLOC_017029	XLOC_017029	p6GFPpos	p6GFPneg	OK	219.184	42.4934	-2.36683	4.23436	2.29e-05	0.000344339	yes
Il7	ENSMUSG00000040329	2.81473	49.8675	17.7166	4.14703	1.24e-06	8.03e-06	p1GFPpos	p1GFPneg	OK	0.499808	0.0278945	-4.16332	3.43201	0.000599117	0.00379858	yes	Il7	ENSMUSG00000040329	2.47304	53.8882	21.7903	4.44561	2.78e-08	4.52e-07	XLOC_019180	XLOC_019180	p6GFPpos	p6GFPneg	OK	0.541908	0.0330267	-4.03635	3.58517	0.000336854	0.00352834	yes
Col22a1	ENSMUSG00000079022	329.474	5806.19	17.6226	4.13936	6.22e-121	1.5e-118	p1GFPpos	p1GFPneg	OK	14.4752	0.857011	-4.07812	9.48661	0	0	yes	Col22a1	ENSMUSG00000079022	238.105	2083.87	8.75189	3.12959	2.63e-25	3.88e-23	XLOC_010594	XLOC_010594	p6GFPpos	p6GFPneg	OK	6.12838	0.743874	-3.04238	6.74304	1.55e-11	1e-09	yes
Bcl2l14	ENSMUSG00000030200	37.0523	650.289	17.5506	4.13345	9.21e-52	4.3e-50	p1GFPpos	p1GFPneg	OK	4.43858	0.225989	-4.29577	6.98073	2.94e-12	6.85e-11	yes	Bcl2l14	ENSMUSG00000030200	59.0488	997.387	16.8909	4.07817	8.09e-14	2.85e-12	XLOC_024937	XLOC_024937	p6GFPpos	p6GFPneg	OK	7.81652	0.489243	-3.9979	7.03563	1.98e-12	1.53e-10	yes
Ephb1	ENSMUSG00000032537	518.952	9103.1	17.5413	4.13269	3.33e-126	9.28e-124	p1GFPpos	p1GFPneg	OK	33.0956	2.0444	-4.01689	10.7878	0	0	yes	Ephb1	ENSMUSG00000032537	613.004	2703.08	4.40957	2.14064	4.8e-14	1.75e-12	XLOC_031807	XLOC_031807	p6GFPpos	p6GFPneg	OK	12.5778	2.9348	-2.09954	4.58084	4.63e-06	8.34e-05	yes
Llgl2	ENSMUSG00000020782	572.162	9765.74	17.0681	4.09323	5.14e-60	3.08e-58	p1GFPpos	p1GFPneg	OK	41.2651	2.65973	-3.95557	9.5625	0	0	yes	Llgl2	ENSMUSG00000020782	990.071	11224.7	11.3372	3.503	2.22e-13	7.45e-12	XLOC_004292	XLOC_004292	p6GFPpos	p6GFPneg	OK	57.8595	5.44503	-3.40954	8.88764	0	0	yes
Tekt1	ENSMUSG00000020799	72.7443	1232.87	16.948	4.08304	4.68e-73	3.9e-71	p1GFPpos	p1GFPneg	OK	14.5159	0.893443	-4.02211	6.3526	2.12e-10	4e-09	yes	Tekt1	ENSMUSG00000020799	43.9353	1126.36	25.6367	4.68014	9.2e-13	2.84e-11	XLOC_004743	XLOC_004743	p6GFPpos	p6GFPneg	OK	15.8254	0.713372	-4.47145	6.16511	7.04e-10	3.25e-08	yes
Sox21	ENSMUSG00000061517	459.792	7762.45	16.8825	4.07746	1.63e-118	3.81e-116	p1GFPpos	p1GFPneg	OK	39.9899	2.44118	-4.03398	9.83638	0	0	yes	Sox21	ENSMUSG00000061517	365.45	3997.84	10.9395	3.45148	2.63e-09	4.98e-08	XLOC_009557	XLOC_009557	p6GFPpos	p6GFPneg	OK	24.4097	2.38444	-3.35573	8.34077	0	0	yes
Egfl6	ENSMUSG00000000402	481.268	8095.62	16.8214	4.07223	1.09e-122	2.75e-120	p1GFPpos	p1GFPneg	OK	51.0551	3.21519	-3.98908	10.5185	0	0	yes	Egfl6	ENSMUSG00000000402	227.367	1543.34	6.78788	2.76296	4.31e-20	3.28e-18	XLOC_033625	XLOC_033625	p6GFPpos	p6GFPneg	OK	11.1221	1.76764	-2.65354	5.99702	2e-09	8.32e-08	yes
1700016K19Rik	ENSMUSG00000053783	4.78548	78.0918	16.3185	4.02843	1.63e-09	1.37e-08	p1GFPpos	p1GFPneg	OK	1.57591	0.109551	-3.84651	3.63282	0.000280338	0.00193471	yes	1700016K19Rik	ENSMUSG00000053783	7.10277	213.561	30.0672	4.91012	6.6e-06	7.26e-05	XLOC_003919	XLOC_003919	p6GFPpos	p6GFPneg	OK	5.1528	0.16328	-4.97994	5.77434	7.73e-09	2.84e-07	yes
Kremen1	ENSMUSG00000020393	3430.16	55934.3	16.3066	4.02738	3.28e-137	1.17e-134	p1GFPpos	p1GFPneg	OK	175.027	11.2224	-3.96313	15.9166	0	0	yes	Kremen1	ENSMUSG00000020393	8512.62	50543.9	5.93753	2.56986	2.75e-20	2.14e-18	XLOC_004394	XLOC_004394	p6GFPpos	p6GFPneg	OK	193.748	35.2783	-2.45733	7.46317	8.44e-14	8.62e-12	yes
Dsc2	ENSMUSG00000024331	50.8775	817.109	16.0603	4.00543	1.61e-57	9.04e-56	p1GFPpos	p1GFPneg	OK	3.20145	0.196377	-4.02703	6.4689	9.87e-11	1.93e-09	yes	Dsc2	ENSMUSG00000024331	69.1792	735.855	10.6369	3.41101	1.56e-24	2.06e-22	XLOC_014366	XLOC_014366	p6GFPpos	p6GFPneg	OK	3.2893	0.346037	-3.24878	5.36785	7.97e-08	2.24e-06	yes
C330021F23Rik	ENSMUSG00000065952	6.95975	111.715	16.0515	4.00464	6.88e-13	7.3e-12	p1GFPpos	p1GFPneg	OK	2.04111	0.155711	-3.71241	3.36546	0.000764173	0.00471814	yes	C330021F23Rik	ENSMUSG00000065952	12.9157	266.546	20.6374	4.36719	2.58e-20	2.02e-18	XLOC_028902	XLOC_028902	p6GFPpos	p6GFPneg	OK	5.63105	0.314213	-4.16359	4.05749	4.96e-05	0.000674404	yes
Acbd7	ENSMUSG00000026644	45.5608	729.511	16.0118	4.00107	1.71e-53	8.32e-52	p1GFPpos	p1GFPneg	OK	24.258	1.57924	-3.94116	6.37454	1.84e-10	3.45e-09	yes	Acbd7	ENSMUSG00000026644	22.7297	1030.55	45.3393	5.50269	2.72e-07	3.76e-06	XLOC_015958	XLOC_015958	p6GFPpos	p6GFPneg	OK	43.1487	1.08748	-5.31026	8.01557	1.11e-15	1.65e-13	yes
E330013P04Rik	ENSMUSG00000053117	151.189	2417.37	15.9891	3.99902	3.83e-89	4.78e-87	p1GFPpos	p1GFPneg	OK	21.7394	1.27171	-4.09547	6.05298	1.42e-09	2.4e-08	yes	E330013P04Rik	ENSMUSG00000053117	94.7105	1641.29	17.3295	4.11516	1.15e-38	6.24e-36	XLOC_015333	XLOC_015333	p6GFPpos	p6GFPneg	OK	15.8387	0.957406	-4.04818	6.47858	9.26e-11	5.18e-09	yes
Ildr1	ENSMUSG00000022900	413.606	6602.46	15.9632	3.99668	2.66e-110	5.37e-108	p1GFPpos	p1GFPneg	OK	35.7361	2.41942	-3.88465	8.19627	2.22e-16	7.49e-15	yes	Ildr1	ENSMUSG00000022900	373.066	9567.45	25.6454	4.68063	1.52e-53	1.75e-50	XLOC_011485	XLOC_011485	p6GFPpos	p6GFPneg	OK	63.0474	2.53832	-4.63449	10.9346	0	0	yes
Cd164l2	ENSMUSG00000028865	68.3808	1080.71	15.8042	3.98224	3.62e-24	6.61e-23	p1GFPpos	p1GFPneg	OK	16.8801	1.06828	-3.98197	6.27882	3.41e-10	6.22e-09	yes	Cd164l2	ENSMUSG00000028865	35.0086	1053	30.0784	4.91065	3.98e-19	2.68e-17	XLOC_020775	XLOC_020775	p6GFPpos	p6GFPneg	OK	19.5476	0.664394	-4.87881	6.45331	1.09e-10	6e-09	yes
Soat2	ENSMUSG00000023045	10.8863	171.61	15.7639	3.97855	4.13e-12	4.16e-11	p1GFPpos	p1GFPneg	OK	1.4974	0.0472992	-4.9845	4.31579	1.59e-05	0.000143254	yes	Soat2	ENSMUSG00000023045	11.6873	120.311	10.2941	3.36375	3.54e-10	7.6e-09	XLOC_010399	XLOC_010399	p6GFPpos	p6GFPneg	OK	1.10741	0.0768214	-3.84954	3.33738	0.000845731	0.0077588	yes
Pkp3	ENSMUSG00000054065	226.55	3555.61	15.6946	3.97219	9.28e-35	2.58e-33	p1GFPpos	p1GFPneg	OK	18.344	1.31857	-3.79826	7.8706	3.55e-15	1.1e-13	yes	Pkp3	ENSMUSG00000054065	245.167	4060.5	16.5622	4.04982	1.94e-10	4.32e-09	XLOC_027180	XLOC_027180	p6GFPpos	p6GFPneg	OK	25.369	1.68034	-3.91624	8.95005	0	0	yes
Myo3b	ENSMUSG00000042064	96.8603	1517.17	15.6635	3.96934	8.39e-76	7.47e-74	p1GFPpos	p1GFPneg	OK	5.53338	0.421668	-3.71398	5.47814	4.3e-08	5.94e-07	yes	Myo3b	ENSMUSG00000042064	41.1871	412.682	10.0197	3.32477	5.85e-16	2.71e-14	XLOC_016280	XLOC_016280	p6GFPpos	p6GFPneg	OK	1.62158	0.155589	-3.38159	4.34761	1.38e-05	0.000218239	yes
Cngb1	ENSMUSG00000031789	30.5295	465.365	15.2431	3.93009	8.19e-39	2.62e-37	p1GFPpos	p1GFPneg	OK	2.46427	0.143841	-4.09861	5.01103	5.41e-07	6.37e-06	yes	Cngb1	ENSMUSG00000031789	13.1498	167.188	12.7141	3.66836	2.25e-14	8.59e-13	XLOC_029914	XLOC_029914	p6GFPpos	p6GFPneg	OK	1.46945	0.103525	-3.82722	4.18214	2.89e-05	0.000418469	yes
1600029D21Rik	ENSMUSG00000032068	110.76	1680.9	15.176	3.92372	3.08e-60	1.86e-58	p1GFPpos	p1GFPneg	OK	14.8718	1.09803	-3.75959	6.79007	1.12e-11	2.46e-10	yes	1600029D21Rik	ENSMUSG00000032068	371.201	5634.65	15.1795	3.92405	1.09e-40	7.08e-38	XLOC_030865	XLOC_030865	p6GFPpos	p6GFPneg	OK	59.2226	4.34312	-3.76934	8.36927	0	0	yes
Kcna5	ENSMUSG00000045534	11.1197	167.135	15.0305	3.90982	3.49e-17	4.71e-16	p1GFPpos	p1GFPneg	OK	1.31743	0.092775	-3.82785	5.3599	8.33e-08	1.1e-06	yes	Kcna5	ENSMUSG00000045534	14.1563	994.966	70.2845	6.13514	7.05e-21	5.9e-19	XLOC_025529	XLOC_025529	p6GFPpos	p6GFPneg	OK	9.18997	0.150864	-5.92874	9.88928	0	0	yes
Gipc2	ENSMUSG00000039131	13.4032	195.409	14.5792	3.86584	6.85e-20	1.04e-18	p1GFPpos	p1GFPneg	OK	2.54091	0.146796	-4.11346	3.47566	0.000509606	0.00329002	yes	Gipc2	ENSMUSG00000039131	29.0971	617.464	21.2208	4.40741	1.63e-06	1.99e-05	XLOC_019745	XLOC_019745	p6GFPpos	p6GFPneg	OK	9.11334	0.564186	-4.01374	5.42407	5.83e-08	1.7e-06	yes
Me3	ENSMUSG00000030621	201.122	2931.46	14.5755	3.86548	5.37e-94	7.53e-92	p1GFPpos	p1GFPneg	OK	9.36996	0.413268	-4.5029	8.36165	0	0	yes	Me3	ENSMUSG00000030621	343.632	2218.92	6.45725	2.69092	3.09e-12	8.83e-11	XLOC_026782	XLOC_026782	p6GFPpos	p6GFPneg	OK	8.97724	1.2557	-2.83778	6.05043	1.44e-09	6.24e-08	yes
Krt8	ENSMUSG00000049382	790.814	11475.9	14.5115	3.85912	4.48e-39	1.45e-37	p1GFPpos	p1GFPneg	OK	93.8088	7.60044	-3.62557	9.15781	0	0	yes	Krt8	ENSMUSG00000049382	459.499	7089.55	15.4289	3.94756	3.04e-08	4.91e-07	XLOC_010911	XLOC_010911	p6GFPpos	p6GFPneg	OK	70.9457	4.67954	-3.92228	9.36501	0	0	yes
Ccdc88c	ENSMUSG00000021182	569.725	8233.16	14.4511	3.85311	1.57e-111	3.24e-109	p1GFPpos	p1GFPneg	OK	22.0221	1.63963	-3.74751	10.2688	0	0	yes	Ccdc88c	ENSMUSG00000021182	249.004	2877.75	11.557	3.5307	1.57e-33	5.27e-31	XLOC_006585	XLOC_006585	p6GFPpos	p6GFPneg	OK	9.83821	0.836219	-3.55644	8.71454	0	0	yes
B4galnt3	ENSMUSG00000041372	2538.67	36412	14.343	3.84227	2.83e-118	6.55e-116	p1GFPpos	p1GFPneg	OK	144.053	11.3119	-3.67069	12.5619	0	0	yes	B4galnt3	ENSMUSG00000041372	1955.66	26426	13.5126	3.75623	6.42e-40	3.78e-37	XLOC_025481	XLOC_025481	p6GFPpos	p6GFPneg	OK	122.656	9.76689	-3.65058	10.0335	0	0	yes
Accn1	ENSMUSG00000020704	65.1846	922.513	14.1523	3.82297	2.85e-31	6.97e-30	p1GFPpos	p1GFPneg	OK	4.74375	0.364831	-3.70072	5.81069	6.22e-09	9.63e-08	yes	Accn1	ENSMUSG00000020704	31.7098	552.067	17.41	4.12184	1.72e-18	1.09e-16	XLOC_004828	XLOC_004828	p6GFPpos	p6GFPneg	OK	3.28111	0.22538	-3.86375	5.16087	2.46e-07	6.16e-06	yes
Rassf9	ENSMUSG00000044921	146.12	2059.99	14.0979	3.81741	7.05e-74	6.02e-72	p1GFPpos	p1GFPneg	OK	14.9553	1.20142	-3.63784	6.15899	7.32e-10	1.28e-08	yes	Rassf9	ENSMUSG00000044921	275.41	1414.45	5.1358	2.36059	4.43e-15	1.84e-13	XLOC_002334	XLOC_002334	p6GFPpos	p6GFPneg	OK	11.8399	2.5291	-2.22696	4.21544	2.49e-05	0.000370371	yes
Aqp11	ENSMUSG00000042797	352.167	4880.99	13.8599	3.79284	3.66e-100	6.12e-98	p1GFPpos	p1GFPneg	OK	68.5579	4.98013	-3.78307	5.77669	7.62e-09	1.17e-07	yes	Aqp11	ENSMUSG00000042797	401.572	3534	8.80042	3.13757	3.7e-15	1.56e-13	XLOC_027924	XLOC_027924	p6GFPpos	p6GFPneg	OK	58.2503	6.93409	-3.07049	5.1487	2.62e-07	6.56e-06	yes
Pvrl4	ENSMUSG00000006411	135.253	1872.68	13.8457	3.79137	9.34e-57	5.07e-55	p1GFPpos	p1GFPneg	OK	9.1358	0.726713	-3.65207	6.76595	1.32e-11	2.88e-10	yes	Pvrl4	ENSMUSG00000006411	146.135	2696.26	18.4505	4.20559	6.08e-17	3.27e-15	XLOC_000556	XLOC_000556	p6GFPpos	p6GFPneg	OK	15.4354	0.935148	-4.0449	8.28345	2.22e-16	3.77e-14	yes
Dock5	ENSMUSG00000044447	1484.26	20256.5	13.6476	3.77057	1.13e-120	2.67e-118	p1GFPpos	p1GFPneg	OK	32.2189	2.42755	-3.73033	12.616	0	0	yes	Dock5	ENSMUSG00000044447	3749.46	22426.3	5.98121	2.58044	6.33e-09	1.14e-07	XLOC_009454	XLOC_009454	p6GFPpos	p6GFPneg	OK	41.2446	7.47492	-2.46408	7.76195	8.44e-15	1.06e-12	yes
Otog	ENSMUSG00000009487	9386.79	127901	13.6257	3.76826	1.05e-100	1.76e-98	p1GFPpos	p1GFPneg	OK	239.75	18.0358	-3.7326	14.2157	0	0	yes	Otog	ENSMUSG00000009487	3355.52	126262	37.6283	5.23374	1.82e-70	5.36e-67	XLOC_026646	XLOC_026646	p6GFPpos	p6GFPneg	OK	253.357	7.30229	-5.11668	12.9351	0	0	yes
Sfn	ENSMUSG00000047281	33.8305	456.931	13.5065	3.75558	3.61e-37	1.09e-35	p1GFPpos	p1GFPneg	OK	4.85859	0.360219	-3.75359	6.53669	6.29e-11	1.25e-09	yes	Sfn	ENSMUSG00000047281	34.606	2124.34	61.3865	5.93985	1.14e-07	1.67e-06	XLOC_021537	XLOC_021537	p6GFPpos	p6GFPneg	OK	27.8276	0.434777	-6.0001	10.9515	0	0	yes
Ccdc68	ENSMUSG00000038903	53.99	726.424	13.4548	3.75005	7.66e-49	3.29e-47	p1GFPpos	p1GFPneg	OK	12.7156	1.0872	-3.54792	5.24661	1.55e-07	1.98e-06	yes	Ccdc68	ENSMUSG00000038903	66.9977	850.837	12.6995	3.6667	1.1e-07	1.62e-06	XLOC_014275	XLOC_014275	p6GFPpos	p6GFPneg	OK	15.5001	1.57061	-3.30288	5.2336	1.66e-07	4.33e-06	yes
Scube2	ENSMUSG00000007279	76.3581	1019.38	13.35	3.73876	6.98e-12	6.91e-11	p1GFPpos	p1GFPneg	OK	4.44781	0.337947	-3.71823	6.74122	1.57e-11	3.37e-10	yes	Scube2	ENSMUSG00000007279	119.141	1582.28	13.2807	3.73126	1.98e-10	4.42e-09	XLOC_028119	XLOC_028119	p6GFPpos	p6GFPneg	OK	7.85337	0.647831	-3.59962	7.14324	9.11e-13	7.61e-11	yes
Tacstd2	ENSMUSG00000051397	15.5925	203.022	13.0205	3.70272	7.98e-10	6.84e-09	p1GFPpos	p1GFPneg	OK	4.02871	0.395689	-3.34788	5.31732	1.05e-07	1.37e-06	yes	Tacstd2	ENSMUSG00000051397	32.0632	2318.9	72.3228	6.17638	4.22e-18	2.56e-16	XLOC_025272	XLOC_025272	p6GFPpos	p6GFPneg	OK	48.8353	0.81155	-5.9111	11.3114	0	0	yes
Fam83b	ENSMUSG00000032358	46.951	607.303	12.9348	3.69319	4.71e-34	1.28e-32	p1GFPpos	p1GFPneg	OK	2.68537	0.227433	-3.5616	5.13799	2.78e-07	3.43e-06	yes	Fam83b	ENSMUSG00000032358	74.9099	559.009	7.46243	2.89965	3.28e-11	8.18e-10	XLOC_031713	XLOC_031713	p6GFPpos	p6GFPneg	OK	3.16181	0.407001	-2.95765	5.88411	4e-09	1.57e-07	yes
Hey2	ENSMUSG00000019789	569.62	7358.57	12.9184	3.69135	5.89e-105	1.09e-102	p1GFPpos	p1GFPneg	OK	51.3855	4.21909	-3.60636	8.83362	0	0	yes	Hey2	ENSMUSG00000019789	655.916	6735.09	10.2682	3.36012	9.93e-27	1.79e-24	XLOC_002571	XLOC_002571	p6GFPpos	p6GFPneg	OK	55.3075	5.77999	-3.25834	8.27921	2.22e-16	3.77e-14	yes
Tmod1	ENSMUSG00000028328	1197.7	15382.8	12.8436	3.68297	1.6e-106	3.01e-104	p1GFPpos	p1GFPneg	OK	86.0464	7.93973	-3.43795	7.59106	3.18e-14	9.03e-13	yes	Tmod1	ENSMUSG00000028328	1997.24	22334.8	11.1828	3.48321	9.88e-35	3.64e-32	XLOC_020393	XLOC_020393	p6GFPpos	p6GFPneg	OK	150.744	14.5057	-3.37741	6.63289	3.29e-11	2e-09	yes
Smpx	ENSMUSG00000041476	82.3946	1047.02	12.7073	3.66759	4.47e-59	2.63e-57	p1GFPpos	p1GFPneg	OK	20.5616	1.87423	-3.45558	5.60486	2.08e-08	3.02e-07	yes	Smpx	ENSMUSG00000041476	65.786	2485.35	37.7794	5.23953	3.48e-07	4.73e-06	XLOC_033087	XLOC_033087	p6GFPpos	p6GFPneg	OK	54.0418	1.69068	-4.9984	7.9751	1.55e-15	2.21e-13	yes
Ppp2r2b	ENSMUSG00000024500	576.508	7291.19	12.6472	3.66074	1.33e-43	4.94e-42	p1GFPpos	p1GFPneg	OK	60.4684	6.1907	-3.28801	6.41237	1.43e-10	2.73e-09	yes	Ppp2r2b	ENSMUSG00000024500	244.017	5026	20.5969	4.36436	3.91e-13	1.26e-11	XLOC_014460	XLOC_014460	p6GFPpos	p6GFPneg	OK	47.5362	2.83584	-4.06718	6.84351	7.73e-12	5.34e-10	yes
Olfr1372-ps1	ENSMUSG00000084141	76.5616	967.797	12.6408	3.66001	2.67e-56	1.44e-54	p1GFPpos	p1GFPneg	OK	18.0462	1.64955	-3.45155	7.90017	2.89e-15	9.04e-14	yes	Olfr1372-ps1	ENSMUSG00000084141	193.089	2170.75	11.2422	3.49085	1.11e-07	1.63e-06	XLOC_004561	XLOC_004561	p6GFPpos	p6GFPneg	OK	48.7933	4.43477	-3.45975	8.7105	0	0	yes
Fam19a3	ENSMUSG00000055865	72.044	895.825	12.4344	3.63627	2.22e-54	1.12e-52	p1GFPpos	p1GFPneg	OK	3.16545	0.258376	-3.61487	5.75643	8.59e-09	1.31e-07	yes	Fam19a3	ENSMUSG00000055865	36.5696	293.133	8.01575	3.00284	2.75e-14	1.04e-12	XLOC_019563	XLOC_019563	p6GFPpos	p6GFPneg	OK	1.18335	0.148225	-2.99702	3.78717	0.000152376	0.00177627	yes
Pou4f3	ENSMUSG00000024497	47.358	581.61	12.2811	3.61837	5.89e-20	9.01e-19	p1GFPpos	p1GFPneg	OK	8.98164	0.864547	-3.37696	6.41179	1.44e-10	2.74e-09	yes	Pou4f3	ENSMUSG00000024497	19.4761	406.165	20.8545	4.38229	2.54e-14	9.67e-13	XLOC_014155	XLOC_014155	p6GFPpos	p6GFPneg	OK	8.19159	0.417587	-4.294	5.19185	2.08e-07	5.31e-06	yes
Rhpn2	ENSMUSG00000030494	530.605	6504.78	12.2592	3.61579	8.59e-96	1.26e-93	p1GFPpos	p1GFPneg	OK	31.1947	2.69117	-3.535	8.22761	2.22e-16	7.49e-15	yes	Rhpn2	ENSMUSG00000030494	529.085	6955.48	13.1462	3.71658	2.58e-20	2.02e-18	XLOC_026530	XLOC_026530	p6GFPpos	p6GFPneg	OK	39.7394	3.27663	-3.60029	9.09415	0	0	yes
Gm10451	ENSMUSG00000073000	42.1954	516.11	12.2314	3.61252	8.51e-36	2.45e-34	p1GFPpos	p1GFPneg	OK	6.43332	0.636363	-3.33764	3.16303	0.00156135	0.00887814	yes	Gm10451	ENSMUSG00000073000	30.7034	179.881	5.85868	2.55058	1.7e-08	2.87e-07	XLOC_006031	XLOC_006031	p6GFPpos	p6GFPneg	OK	4.12621	0.605296	-2.7691	3.80166	0.000143731	0.00169026	yes
Lgr5	ENSMUSG00000020140	1556.94	18883.9	12.1289	3.60037	1.17e-21	1.92e-20	p1GFPpos	p1GFPneg	OK	65.1522	5.68494	-3.5186	10.2777	0	0	yes	Lgr5	ENSMUSG00000020140	1227.69	11902.6	9.6951	3.27726	2.97e-30	7.56e-28	XLOC_002922	XLOC_002922	p6GFPpos	p6GFPneg	OK	48.4719	5.50874	-3.13736	8.24967	2.22e-16	3.77e-14	yes
Stx3	ENSMUSG00000041488	382.662	4626	12.089	3.59562	2.37e-90	3.03e-88	p1GFPpos	p1GFPneg	OK	21.2772	1.56208	-3.76777	5.6427	1.67e-08	2.45e-07	yes	Stx3	ENSMUSG00000041488	296.316	1809.6	6.107	2.61046	2.14e-18	1.34e-16	XLOC_015486	XLOC_015486	p6GFPpos	p6GFPneg	OK	9.98357	1.18207	-3.07824	4.89619	9.77e-07	2.11e-05	yes
Gng4	ENSMUSG00000021303	10.9162	130.529	11.9573	3.57982	4.12e-12	4.15e-11	p1GFPpos	p1GFPneg	OK	0.796747	0.0718772	-3.47052	4.37858	1.19e-05	0.000110504	yes	Gng4	ENSMUSG00000021303	24.0484	170.779	7.10146	2.82812	7.31e-05	0.000662019	XLOC_007254	XLOC_007254	p6GFPpos	p6GFPneg	OK	1.13775	0.184683	-2.62306	3.90948	9.25e-05	0.00116137	yes
Hspa2	ENSMUSG00000059970	267.324	3191.14	11.9374	3.57741	5.03e-84	5.44e-82	p1GFPpos	p1GFPneg	OK	21.924	1.99255	-3.45982	8.38517	0	0	yes	Hspa2	ENSMUSG00000059970	406.6	6243.27	15.3548	3.94062	2.6e-13	8.65e-12	XLOC_006029	XLOC_006029	p6GFPpos	p6GFPneg	OK	51.8208	3.51078	-3.88367	10.0572	0	0	yes
2010317E24Rik	ENSMUSG00000026955	339.546	4046.79	11.9182	3.5751	3.64e-38	1.14e-36	p1GFPpos	p1GFPneg	OK	17.6104	1.51933	-3.53492	7.17032	7.48e-13	1.87e-11	yes	2010317E24Rik	ENSMUSG00000026955	303.065	15279.4	50.4163	5.65582	3.3e-15	1.4e-13	XLOC_016061	XLOC_016061	p6GFPpos	p6GFPneg	OK	82.1031	1.66813	-5.62113	12.1808	0	0	yes
Gstm6	ENSMUSG00000068762	26.4638	312.573	11.8113	3.5621	1.98e-26	3.98e-25	p1GFPpos	p1GFPneg	OK	6.09387	0.407706	-3.90176	6.01961	1.75e-09	2.92e-08	yes	Gstm6	ENSMUSG00000068762	5.63621	144.51	25.6395	4.6803	9.97e-11	2.32e-09	XLOC_019592	XLOC_019592	p6GFPpos	p6GFPneg	OK	3.68132	0.119005	-4.95113	5.23528	1.65e-07	4.3e-06	yes
Hcn4	ENSMUSG00000032338	165.62	1954.43	11.8007	3.5608	6.98e-20	1.06e-18	p1GFPpos	p1GFPneg	OK	8.73493	0.812034	-3.42719	7.3977	1.39e-13	3.75e-12	yes	Hcn4	ENSMUSG00000032338	39.9917	2161.94	54.0598	5.75648	3.81e-30	9.61e-28	XLOC_030934	XLOC_030934	p6GFPpos	p6GFPneg	OK	11.4426	0.240374	-5.57299	10.4408	0	0	yes
Chmp4c	ENSMUSG00000027536	167.674	1975.23	11.7802	3.55829	1.03e-70	8.05e-69	p1GFPpos	p1GFPneg	OK	18.0556	1.57135	-3.52237	5.38957	7.06e-08	9.47e-07	yes	Chmp4c	ENSMUSG00000027536	134.156	1807.42	13.4726	3.75195	2.21e-31	6.65e-29	XLOC_018607	XLOC_018607	p6GFPpos	p6GFPneg	OK	18.6425	1.45674	-3.67778	6.10808	1e-09	4.49e-08	yes
Cldn7	ENSMUSG00000018569	346.46	4079.36	11.7744	3.55758	1.47e-84	1.65e-82	p1GFPpos	p1GFPneg	OK	62.3406	5.37509	-3.53581	8.4213	0	0	yes	Cldn7	ENSMUSG00000018569	379.902	4201.52	11.0595	3.46721	2.25e-05	0.0002245	XLOC_003832	XLOC_003832	p6GFPpos	p6GFPneg	OK	74.8525	7.35316	-3.34761	8.29737	0	0	yes
Fam183b	ENSMUSG00000049154	4.55203	53.3128	11.7119	3.5499	1e-06	6.55e-06	p1GFPpos	p1GFPneg	OK	1.91166	0.152111	-3.65163	3.17191	0.00151439	0.00865263	yes	Fam183b	ENSMUSG00000049154	1.46656	60.0444	40.9423	5.35552	1.2e-10	2.77e-09	XLOC_004612	XLOC_004612	p6GFPpos	p6GFPneg	OK	2.38766	0.0580227	-5.36283	3.86293	0.000112036	0.0013698	yes
BC066135	ENSMUSG00000038980	50.8581	595.332	11.7057	3.54914	1.04e-37	3.2e-36	p1GFPpos	p1GFPneg	OK	4.29083	0.449894	-3.2536	4.84455	1.27e-06	1.4e-05	yes	BC066135	ENSMUSG00000038980	32.3918	456.474	14.0923	3.81683	5.43e-25	7.5e-23	XLOC_017992	XLOC_017992	p6GFPpos	p6GFPneg	OK	4.33036	0.283197	-3.93461	5.74723	9.07e-09	3.28e-07	yes
Olfr1508	ENSMUSG00000057564	6.53776	75.9839	11.6223	3.53883	1.47e-08	1.13e-07	p1GFPpos	p1GFPneg	OK	0.64261	0.0542553	-3.56611	3.63625	0.000276631	0.00191141	yes	Olfr1508	ENSMUSG00000057564	1.78699	131.42	73.5428	6.20051	1.1e-21	1.01e-19	XLOC_009324	XLOC_009324	p6GFPpos	p6GFPneg	OK	1.23496	0.023485	-5.71658	4.90827	9.19e-07	2e-05	yes
Smagp	ENSMUSG00000053559	154.359	1792.57	11.613	3.53767	1.65e-70	1.29e-68	p1GFPpos	p1GFPneg	OK	34.1938	3.1317	-3.44872	7.49467	6.64e-14	1.85e-12	yes	Smagp	ENSMUSG00000053559	295.33	2850.03	9.65033	3.27058	1.88e-06	2.28e-05	XLOC_010879	XLOC_010879	p6GFPpos	p6GFPneg	OK	64.5902	7.13218	-3.1789	7.14725	8.85e-13	7.42e-11	yes
Shroom1	ENSMUSG00000018387	435.743	5026.36	11.5351	3.52796	1.25e-37	3.82e-36	p1GFPpos	p1GFPneg	OK	21.4448	1.95571	-3.45486	7.38844	1.49e-13	4e-12	yes	Shroom1	ENSMUSG00000018387	651.549	5488.48	8.42374	3.07446	1.15e-22	1.17e-20	XLOC_003689	XLOC_003689	p6GFPpos	p6GFPneg	OK	28.3714	3.52592	-3.00837	6.86917	6.46e-12	4.55e-10	yes
Prkcq	ENSMUSG00000026778	590.486	6803.65	11.5221	3.52633	3.82e-95	5.47e-93	p1GFPpos	p1GFPneg	OK	31.274	2.03245	-3.94367	8.78535	0	0	yes	Prkcq	ENSMUSG00000026778	499.351	3400.33	6.80949	2.76755	1.45e-21	1.32e-19	XLOC_016000	XLOC_016000	p6GFPpos	p6GFPneg	OK	18.9477	2.3784	-2.99396	7.41758	1.19e-13	1.18e-11	yes
Kcna10	ENSMUSG00000042861	13.1997	151.661	11.4897	3.52227	7.77e-14	8.76e-13	p1GFPpos	p1GFPneg	OK	1.47929	0.134212	-3.46232	3.35983	0.000779909	0.00480599	yes	Kcna10	ENSMUSG00000042861	11.5477	298.833	25.8783	4.69367	2.7e-05	0.000265464	XLOC_019003	XLOC_019003	p6GFPpos	p6GFPneg	OK	3.37856	0.132881	-4.6682	4.48416	7.32e-06	0.000126381	yes
Grxcr2	ENSMUSG00000073574	82.6325	939.214	11.3662	3.50667	5.25e-53	2.53e-51	p1GFPpos	p1GFPneg	OK	9.70782	0.812255	-3.57914	5.87331	4.27e-09	6.76e-08	yes	Grxcr2	ENSMUSG00000073574	22.4956	407.242	18.1032	4.17818	1.02e-07	1.51e-06	XLOC_014453	XLOC_014453	p6GFPpos	p6GFPneg	OK	4.40401	0.32412	-3.76422	4.67514	2.94e-06	5.59e-05	yes
Sh3bgr	ENSMUSG00000040666	26.2752	295.865	11.2602	3.49316	4.57e-24	8.28e-23	p1GFPpos	p1GFPneg	OK	3.96649	0.397967	-3.31714	4.04809	5.16e-05	0.000420835	yes	Sh3bgr	ENSMUSG00000040666	32.7204	221.046	6.7556	2.75608	5e-05	0.000465649	XLOC_011647	XLOC_011647	p6GFPpos	p6GFPneg	OK	3.52559	0.557314	-2.6613	3.41458	0.000638793	0.00613284	yes
Lair1	ENSMUSG00000055541	57.2311	641.853	11.2151	3.48737	3.16e-43	1.15e-41	p1GFPpos	p1GFPneg	OK	3.55123	0.3512	-3.33795	6.74701	1.51e-11	3.25e-10	yes	Lair1	ENSMUSG00000055541	65.4819	351.689	5.37078	2.42513	1.91e-11	4.96e-10	XLOC_027233	XLOC_027233	p6GFPpos	p6GFPneg	OK	2.22464	0.470852	-2.24023	3.70771	0.000209146	0.00233998	yes
Dpp4	ENSMUSG00000035000	927.138	10302.8	11.1125	3.47411	6.08e-98	9.24e-96	p1GFPpos	p1GFPneg	OK	35.5557	3.46905	-3.35747	8.13042	4.44e-16	1.47e-14	yes	Dpp4	ENSMUSG00000035000	1313	8853.83	6.74321	2.75344	2.31e-23	2.6e-21	XLOC_017256	XLOC_017256	p6GFPpos	p6GFPneg	OK	34.4837	6.20647	-2.47407	6.27066	3.6e-10	1.75e-08	yes
Tppp	ENSMUSG00000021573	213.395	2370.07	11.1065	3.47333	1.5e-69	1.13e-67	p1GFPpos	p1GFPneg	OK	7.72708	0.764811	-3.33675	6.5931	4.31e-11	8.81e-10	yes	Tppp	ENSMUSG00000021573	112.449	4647.09	41.3262	5.36899	6.03e-66	1.33e-62	XLOC_007560	XLOC_007560	p6GFPpos	p6GFPneg	OK	17.4966	0.472174	-5.21161	11.2542	0	0	yes
Dsg2	ENSMUSG00000044393	152.142	1687.11	11.0891	3.47107	1.09e-29	2.48e-28	p1GFPpos	p1GFPneg	OK	5.21892	0.504992	-3.36942	7.39402	1.43e-13	3.84e-12	yes	Dsg2	ENSMUSG00000044393	239.814	1704.77	7.10873	2.82959	4.78e-17	2.6e-15	XLOC_014063	XLOC_014063	p6GFPpos	p6GFPneg	OK	6.13087	0.957111	-2.67933	6.06914	1.29e-09	5.64e-08	yes
Fbxo32	ENSMUSG00000022358	684.509	7543.58	11.0204	3.46211	1.42e-53	6.95e-52	p1GFPpos	p1GFPneg	OK	37.8249	3.41422	-3.46971	10.7306	0	0	yes	Fbxo32	ENSMUSG00000022358	987.105	7675.25	7.77551	2.95894	4.87e-26	7.78e-24	XLOC_010557	XLOC_010557	p6GFPpos	p6GFPneg	OK	42.064	5.77339	-2.8651	8.7268	0	0	yes
Epcam	ENSMUSG00000045394	2673.9	29269.3	10.9463	3.45237	2.47e-98	3.83e-96	p1GFPpos	p1GFPneg	OK	273.093	26.1073	-3.38687	12.2167	0	0	yes	Epcam	ENSMUSG00000045394	2268.85	33430.8	14.7347	3.88114	1.67e-09	3.25e-08	XLOC_013023	XLOC_013023	p6GFPpos	p6GFPneg	OK	369.027	26.5227	-3.79843	11.2568	0	0	yes
Krt18	ENSMUSG00000023043	712.179	7782.62	10.9279	3.44994	6.69e-40	2.23e-38	p1GFPpos	p1GFPneg	OK	79.324	8.45025	-3.23069	7.66205	1.82e-14	5.34e-13	yes	Krt18	ENSMUSG00000023043	431.717	3999.25	9.2636	3.21157	1.66e-09	3.22e-08	XLOC_010395	XLOC_010395	p6GFPpos	p6GFPneg	OK	49.1897	5.73532	-3.10041	6.91589	4.65e-12	3.34e-10	yes
Igsf9	ENSMUSG00000037995	1288.77	13994.6	10.8589	3.44081	2.94e-84	3.23e-82	p1GFPpos	p1GFPneg	OK	48.1457	4.79112	-3.32897	9.69817	0	0	yes	Igsf9	ENSMUSG00000037995	467.28	6175.36	13.2156	3.72417	9e-37	4.05e-34	XLOC_000573	XLOC_000573	p6GFPpos	p6GFPneg	OK	26.6557	2.09596	-3.66876	8.8595	0	0	yes
Grhl2	ENSMUSG00000022286	372.109	4038.66	10.8534	3.44008	1.5e-62	9.75e-61	p1GFPpos	p1GFPneg	OK	13.4058	1.39707	-3.26239	7.04889	1.8e-12	4.31e-11	yes	Grhl2	ENSMUSG00000022286	345.633	2979.22	8.61961	3.10762	4.36e-26	7.05e-24	XLOC_010086	XLOC_010086	p6GFPpos	p6GFPneg	OK	11.6557	1.4642	-2.99285	6.58236	4.63e-11	2.71e-09	yes
Barhl1	ENSMUSG00000026805	89.9842	969.921	10.7788	3.43012	2.36e-10	2.1e-09	p1GFPpos	p1GFPneg	OK	5.08246	0.525032	-3.27505	5.44093	5.3e-08	7.22e-07	yes	Barhl1	ENSMUSG00000026805	8.65562	181.21	20.9356	4.38788	1.15e-18	7.44e-17	XLOC_017129	XLOC_017129	p6GFPpos	p6GFPneg	OK	1.17898	0.0556341	-4.40543	3.99765	6.4e-05	0.000842005	yes
Kcnj16	ENSMUSG00000051497	92.7153	992.831	10.7084	3.42067	3.88e-51	1.78e-49	p1GFPpos	p1GFPneg	OK	5.10278	0.54011	-3.23996	5.45529	4.89e-08	6.68e-07	yes	Kcnj16	ENSMUSG00000051497	825.594	19951.9	24.1667	4.59495	5.97e-55	7.53e-52	XLOC_004260	XLOC_004260	p6GFPpos	p6GFPneg	OK	113.109	5.4695	-4.37016	11.068	0	0	yes
Lhx3	ENSMUSG00000026934	40.7903	429.488	10.5292	3.39632	2.24e-10	2e-09	p1GFPpos	p1GFPneg	OK	3.24273	0.314073	-3.36804	4.22999	2.34e-05	0.000203928	yes	Lhx3	ENSMUSG00000026934	8.47486	162.931	19.2252	4.26492	4.07e-17	2.23e-15	XLOC_017097	XLOC_017097	p6GFPpos	p6GFPneg	OK	1.67808	0.0730086	-4.5226	3.83375	0.000126203	0.00151821	yes
St14	ENSMUSG00000031995	579.88	6094.55	10.51	3.39369	1.18e-65	8.24e-64	p1GFPpos	p1GFPneg	OK	25.414	2.60095	-3.28851	8.40287	0	0	yes	St14	ENSMUSG00000031995	500.666	3719.47	7.42906	2.89318	1.44e-23	1.67e-21	XLOC_031409	XLOC_031409	p6GFPpos	p6GFPneg	OK	18.4288	2.61434	-2.81745	7.30334	2.81e-13	2.57e-11	yes
Ptprz1	ENSMUSG00000068748	1970.83	20658.3	10.4821	3.38985	1.7e-101	2.97e-99	p1GFPpos	p1GFPneg	OK	47.9213	4.88055	-3.29555	10.3245	0	0	yes	Ptprz1	ENSMUSG00000068748	791.629	7856.94	9.92503	3.31107	7.33e-32	2.26e-29	XLOC_024409	XLOC_024409	p6GFPpos	p6GFPneg	OK	19.9415	2.36723	-3.07451	8.03484	8.88e-16	1.35e-13	yes
Ripk4	ENSMUSG00000005251	249.539	2615.09	10.4797	3.38952	1.13e-69	8.56e-68	p1GFPpos	p1GFPneg	OK	12.612	1.29823	-3.28018	6.29702	3.03e-10	5.58e-09	yes	Ripk4	ENSMUSG00000005251	306.738	2614.05	8.5221	3.09121	1.43e-14	5.61e-13	XLOC_012063	XLOC_012063	p6GFPpos	p6GFPneg	OK	14.3885	1.83413	-2.97174	6.6549	2.83e-11	1.74e-09	yes
Fcrlb	ENSMUSG00000070524	112.249	1169.85	10.4219	3.38155	4.6e-16	5.85e-15	p1GFPpos	p1GFPneg	OK	14.0134	1.20438	-3.54044	7.71862	1.18e-14	3.5e-13	yes	Fcrlb	ENSMUSG00000070524	88.1253	1632.4	18.5236	4.2113	5.82e-11	1.4e-09	XLOC_001255	XLOC_001255	p6GFPpos	p6GFPneg	OK	24.398	1.29546	-4.23523	7.79013	6.66e-15	8.55e-13	yes
Wipf3	ENSMUSG00000086040	420.881	4374.85	10.3945	3.37775	7.22e-81	7.26e-79	p1GFPpos	p1GFPneg	OK	14.9486	1.60169	-3.22235	6.75258	1.45e-11	3.14e-10	yes	Wipf3	ENSMUSG00000086040	374.562	1963.61	5.24244	2.39024	8.87e-17	4.59e-15	XLOC_024580	XLOC_024580	p6GFPpos	p6GFPneg	OK	8.53309	1.72596	-2.30567	4.7395	2.14e-06	4.28e-05	yes
Otof	ENSMUSG00000062372	684.805	7107.07	10.3782	3.37549	1.15e-27	2.42e-26	p1GFPpos	p1GFPneg	OK	16.4593	1.64442	-3.32326	8.09903	4.44e-16	1.47e-14	yes	Otof	ENSMUSG00000062372	656.511	4430.1	6.74794	2.75445	6.85e-22	6.37e-20	XLOC_023267	XLOC_023267	p6GFPpos	p6GFPneg	OK	12.0588	1.80115	-2.74309	6.83457	8.23e-12	5.64e-10	yes
Zfp459	ENSMUSG00000055560	109.901	1130.66	10.288	3.36289	3.01e-52	1.42e-50	p1GFPpos	p1GFPneg	OK	5.72706	0.529291	-3.43566	5.66125	1.5e-08	2.22e-07	yes	Zfp459	ENSMUSG00000055560	80.9199	877.043	10.8384	3.43808	2.06e-16	1.01e-14	XLOC_008035	XLOC_008035	p6GFPpos	p6GFPneg	OK	5.16143	0.517675	-3.31765	5.56418	2.63e-08	8.49e-07	yes
Mfsd6l	ENSMUSG00000048329	25.6947	263.119	10.2402	3.35617	1.26e-19	1.9e-18	p1GFPpos	p1GFPneg	OK	2.38959	0.226621	-3.39841	5.10109	3.38e-07	4.13e-06	yes	Mfsd6l	ENSMUSG00000048329	22.6763	225.27	9.93416	3.3124	1.02e-14	4.05e-13	XLOC_003803	XLOC_003803	p6GFPpos	p6GFPneg	OK	2.30092	0.258545	-3.15372	4.78221	1.73e-06	3.54e-05	yes
Mycl1	ENSMUSG00000028654	714.059	7233.13	10.1296	3.3405	8.97e-89	1.11e-86	p1GFPpos	p1GFPneg	OK	38.0804	3.93724	-3.27379	8.68318	0	0	yes	Mycl1	ENSMUSG00000028654	875.445	6789.6	7.75559	2.95524	2.13e-09	4.09e-08	XLOC_020683	XLOC_020683	p6GFPpos	p6GFPneg	OK	41.7491	5.83453	-2.83906	7.5031	6.24e-14	6.51e-12	yes
Loxhd1	ENSMUSG00000032818	212.205	2145.93	10.1125	3.33807	4.49e-27	9.24e-26	p1GFPpos	p1GFPneg	OK	4.80625	0.480832	-3.32131	6.00739	1.89e-09	3.13e-08	yes	Loxhd1	ENSMUSG00000032818	38.9605	902.124	23.1549	4.53324	3.31e-39	1.87e-36	XLOC_014299	XLOC_014299	p6GFPpos	p6GFPneg	OK	2.66026	0.109015	-4.60897	6.62973	3.36e-11	2e-09	yes
Gfi1	ENSMUSG00000029275	44.042	442.903	10.0564	3.33004	2.12e-24	3.9e-23	p1GFPpos	p1GFPneg	OK	2.87651	0.298897	-3.2666	4.75878	1.95e-06	2.08e-05	yes	Gfi1	ENSMUSG00000029275	13.3346	228.435	17.131	4.09853	1.21e-19	8.56e-18	XLOC_023539	XLOC_023539	p6GFPpos	p6GFPneg	OK	1.78501	0.112575	-3.98697	4.37502	1.21e-05	0.000196262	yes
Uchl1	ENSMUSG00000029223	2516	25282.7	10.0488	3.32895	7.98e-72	6.43e-70	p1GFPpos	p1GFPneg	OK	443.816	50.4327	-3.13753	11.3202	0	0	yes	Uchl1	ENSMUSG00000029223	1108.76	15780.3	14.2324	3.8311	1.87e-06	2.26e-05	XLOC_022682	XLOC_022682	p6GFPpos	p6GFPneg	OK	336.868	25.6081	-3.71751	10.5182	0	0	yes
Chrna10	ENSMUSG00000066279	108.486	1081.94	9.97312	3.31804	1.71e-17	2.36e-16	p1GFPpos	p1GFPneg	OK	7.38392	0.794446	-3.21637	5.64907	1.61e-08	2.36e-07	yes	Chrna10	ENSMUSG00000066279	31.0649	775.945	24.9782	4.6426	7.61e-24	9.09e-22	XLOC_027967	XLOC_027967	p6GFPpos	p6GFPneg	OK	6.00758	0.279364	-4.42656	6.09307	1.11e-09	4.9e-08	yes
Tst	ENSMUSG00000044986	299.7	2986.38	9.96458	3.31681	1.36e-72	1.12e-70	p1GFPpos	p1GFPneg	OK	49.7683	5.12821	-3.2787	7.99984	1.33e-15	4.23e-14	yes	Tst	ENSMUSG00000044986	476.363	3474.81	7.29446	2.8668	0.000170837	0.00143726	XLOC_010678	XLOC_010678	p6GFPpos	p6GFPneg	OK	68.2845	9.54081	-2.83937	7.25255	4.09e-13	3.62e-11	yes
Fut4	ENSMUSG00000049307	28.1517	279.366	9.92359	3.31086	2.3e-17	3.14e-16	p1GFPpos	p1GFPneg	OK	4.05694	0.487509	-3.05689	6.42806	1.29e-10	2.48e-09	yes	Fut4	ENSMUSG00000049307	29.4668	159.021	5.39662	2.43206	6.04e-08	9.2e-07	XLOC_031320	XLOC_031320	p6GFPpos	p6GFPneg	OK	2.81407	0.539237	-2.38367	4.44383	8.84e-06	0.000148744	yes
Hmga2	ENSMUSG00000056758	270.019	2661.85	9.85803	3.3013	6.78e-73	5.61e-71	p1GFPpos	p1GFPneg	OK	13.713	1.50824	-3.18461	6.53092	6.54e-11	1.3e-09	yes	Hmga2	ENSMUSG00000056758	77.3993	389.308	5.02986	2.33052	2.87e-11	7.28e-10	XLOC_002949	XLOC_002949	p6GFPpos	p6GFPneg	OK	2.25213	0.540072	-2.06007	3.26613	0.00109029	0.00962755	yes
Esrp1	ENSMUSG00000040728	894.679	8804.35	9.84079	3.29877	2.11e-84	2.36e-82	p1GFPpos	p1GFPneg	OK	50.9857	5.19946	-3.29366	7.57447	3.6e-14	1.02e-12	yes	Esrp1	ENSMUSG00000040728	617.054	6059.1	9.8194	3.29563	6.72e-30	1.63e-27	XLOC_021000	XLOC_021000	p6GFPpos	p6GFPneg	OK	37.4512	3.91716	-3.25713	7.52493	5.28e-14	5.63e-12	yes
Zdhhc23	ENSMUSG00000036304	170.553	1666.83	9.77306	3.28881	1.55e-58	8.95e-57	p1GFPpos	p1GFPneg	OK	5.07917	0.544664	-3.22115	6.26319	3.77e-10	6.86e-09	yes	Zdhhc23	ENSMUSG00000036304	226.093	1053.9	4.66134	2.22074	3.26e-13	1.06e-11	XLOC_011878	XLOC_011878	p6GFPpos	p6GFPneg	OK	3.6932	0.857942	-2.10592	3.73722	0.000186065	0.00211723	yes
Mal2	ENSMUSG00000024479	126.541	1235.18	9.76109	3.28704	7.8e-52	3.65e-50	p1GFPpos	p1GFPneg	OK	8.588	0.880034	-3.28669	7.03162	2.04e-12	4.84e-11	yes	Mal2	ENSMUSG00000024479	240.985	2872.05	11.9179	3.57506	4.35e-33	1.41e-30	XLOC_010115	XLOC_010115	p6GFPpos	p6GFPneg	OK	22.6317	2.16699	-3.38458	8.15766	4.44e-16	7.17e-14	yes
Cblc	ENSMUSG00000040525	46.1519	445.472	9.6523	3.27087	5.46e-28	1.17e-26	p1GFPpos	p1GFPneg	OK	4.18674	0.389769	-3.42514	4.58873	4.46e-06	4.45e-05	yes	Cblc	ENSMUSG00000040525	124.223	1883.87	15.1653	3.9227	1.46e-09	2.88e-08	XLOC_027411	XLOC_027411	p6GFPpos	p6GFPneg	OK	21.2006	1.51831	-3.80357	6.81666	9.32e-12	6.28e-10	yes
Ovol2	ENSMUSG00000037279	34.1089	328.822	9.64034	3.26908	2.19e-22	3.71e-21	p1GFPpos	p1GFPneg	OK	5.46115	0.657841	-3.05339	3.48505	0.00049204	0.0031887	yes	Ovol2	ENSMUSG00000037279	42.7111	708.512	16.5885	4.05211	2.46e-08	4.04e-07	XLOC_017753	XLOC_017753	p6GFPpos	p6GFPneg	OK	14.2794	0.982171	-3.86182	5.36577	8.06e-08	2.26e-06	yes
Nhlh1	ENSMUSG00000051251	23.272	222.453	9.55885	3.25684	4.11e-17	5.51e-16	p1GFPpos	p1GFPneg	OK	2.37668	0.281461	-3.07794	5.38859	7.1e-08	9.51e-07	yes	Nhlh1	ENSMUSG00000051251	4.07926	61.2955	15.0261	3.9094	0.000794994	0.0057256	XLOC_001270	XLOC_001270	p6GFPpos	p6GFPneg	OK	0.74519	0.0545434	-3.77213	4.31357	1.61e-05	0.000250559	yes
Sfrp1	ENSMUSG00000031548	5738.73	53947.7	9.40063	3.23276	1.28e-89	1.6e-87	p1GFPpos	p1GFPneg	OK	214.348	24.3937	-3.13537	13.298	0	0	yes	Sfrp1	ENSMUSG00000031548	2512.76	17549.5	6.98417	2.80409	2.51e-24	3.18e-22	XLOC_029022	XLOC_029022	p6GFPpos	p6GFPneg	OK	80.2975	12.6923	-2.6614	8.06732	6.66e-16	1.04e-13	yes
Ttyh1	ENSMUSG00000030428	4090.97	38271	9.35497	3.22573	2.97e-91	3.93e-89	p1GFPpos	p1GFPneg	OK	170.353	21.7523	-2.96929	6.89845	5.26e-12	1.19e-10	yes	Ttyh1	ENSMUSG00000030428	1933.35	17669.9	9.13952	3.19212	8.64e-16	3.93e-14	XLOC_026211	XLOC_026211	p6GFPpos	p6GFPneg	OK	95.9478	12.4241	-2.94911	4.01951	5.83e-05	0.000775545	yes
F11r	ENSMUSG00000038235	846.358	7900.17	9.33431	3.22254	5.16e-82	5.37e-80	p1GFPpos	p1GFPneg	OK	54.9964	6.23183	-3.14161	9.02788	0	0	yes	F11r	ENSMUSG00000038235	1442.35	6958.32	4.82429	2.27032	1.33e-11	3.55e-10	XLOC_000559	XLOC_000559	p6GFPpos	p6GFPneg	OK	55.5725	12.5632	-2.14517	6.20915	5.33e-10	2.49e-08	yes
Id4	ENSMUSG00000021379	877.73	8185.89	9.32621	3.22129	2.24e-61	1.39e-59	p1GFPpos	p1GFPneg	OK	101.734	10.5367	-3.27131	9.24327	0	0	yes	Id4	ENSMUSG00000021379	1078.84	9492.54	8.79887	3.13732	1.63e-12	4.81e-11	XLOC_007432	XLOC_007432	p6GFPpos	p6GFPneg	OK	139.375	15.9444	-3.12785	7.67285	1.69e-14	1.98e-12	yes
Shc4	ENSMUSG00000035109	1248.39	11627.1	9.31373	3.21936	2.45e-88	2.98e-86	p1GFPpos	p1GFPneg	OK	46.0027	5.13566	-3.1631	5.26017	1.44e-07	1.84e-06	yes	Shc4	ENSMUSG00000035109	1261.63	6667.83	5.28509	2.40193	1.65e-17	9.39e-16	XLOC_017665	XLOC_017665	p6GFPpos	p6GFPneg	OK	30.4576	5.94338	-2.35745	3.78492	0.000153755	0.00178819	yes
Cnksr1	ENSMUSG00000028841	256.047	2382.29	9.30411	3.21787	2.94e-63	1.94e-61	p1GFPpos	p1GFPneg	OK	13.7908	1.82883	-2.91471	4.56851	4.91e-06	4.87e-05	yes	Cnksr1	ENSMUSG00000028841	138.017	1518.57	11.0028	3.4598	2.15e-28	4.63e-26	XLOC_021549	XLOC_021549	p6GFPpos	p6GFPneg	OK	10.8879	1.02619	-3.40736	3.65053	0.000261696	0.0028345	yes
Bdnf	ENSMUSG00000048482	46.3255	424.185	9.15662	3.19481	1.59e-27	3.33e-26	p1GFPpos	p1GFPneg	OK	1.85721	0.207124	-3.16457	4.19153	2.77e-05	0.000238269	yes	Bdnf	ENSMUSG00000048482	16.9497	201.326	11.8778	3.5702	6.86e-09	1.22e-07	XLOC_016497	XLOC_016497	p6GFPpos	p6GFPneg	OK	1.03109	0.0960195	-3.4247	4.10042	4.12e-05	0.000573048	yes
Strc	ENSMUSG00000033498	141.62	1278.59	9.02831	3.17446	1e-10	9.16e-10	p1GFPpos	p1GFPneg	OK	3.39289	0.386491	-3.13401	3.27909	0.00104144	0.006236	yes	Strc	ENSMUSG00000033498	54.8585	1295.47	23.6148	4.56162	6.96e-43	5.28e-40	XLOC_017644	XLOC_017644	p6GFPpos	p6GFPneg	OK	4.1964	0.191551	-4.45335	6.18464	6.22e-10	2.89e-08	yes
Rab11fip1	ENSMUSG00000031488	444.047	3979.87	8.96273	3.16394	2.9e-73	2.44e-71	p1GFPpos	p1GFPneg	OK	9.3739	1.19008	-2.97759	7.04443	1.86e-12	4.44e-11	yes	Rab11fip1	ENSMUSG00000031488	623.446	2965.66	4.75688	2.25002	4.92e-16	2.31e-14	XLOC_029648	XLOC_029648	p6GFPpos	p6GFPneg	OK	8.42637	1.93459	-2.12288	4.91159	9.03e-07	1.97e-05	yes
Fam176a	ENSMUSG00000035104	193.254	1714.94	8.87403	3.14959	6.29e-58	3.56e-56	p1GFPpos	p1GFPneg	OK	17.3845	2.05148	-3.08306	7.21602	5.35e-13	1.35e-11	yes	Fam176a	ENSMUSG00000035104	344.561	3445.2	9.99882	3.32176	2.43e-05	0.000240905	XLOC_024665	XLOC_024665	p6GFPpos	p6GFPneg	OK	41.0234	4.37871	-3.22787	8.06687	6.66e-16	1.04e-13	yes
Cldn9	ENSMUSG00000066720	1170.46	10351.3	8.84385	3.14467	3.85e-40	1.29e-38	p1GFPpos	p1GFPneg	OK	136.185	16.5628	-3.03955	8.33534	0	0	yes	Cldn9	ENSMUSG00000066720	1396.32	25104.2	17.9789	4.16823	9.98e-07	1.26e-05	XLOC_013142	XLOC_013142	p6GFPpos	p6GFPneg	OK	385.9	23.154	-4.0589	11.4332	0	0	yes
Cmtm8	ENSMUSG00000041012	165.406	1443.25	8.72551	3.12524	1.51e-27	3.16e-26	p1GFPpos	p1GFPneg	OK	24.9732	2.9647	-3.07443	5.5719	2.52e-08	3.61e-07	yes	Cmtm8	ENSMUSG00000041012	190.313	1632.55	8.57825	3.10068	0.000377331	0.00294123	XLOC_031903	XLOC_031903	p6GFPpos	p6GFPneg	OK	34.7571	4.31036	-3.01143	6.26676	3.69e-10	1.79e-08	yes
Btbd17	ENSMUSG00000000202	171.749	1498.3	8.7238	3.12496	8.06e-54	4e-52	p1GFPpos	p1GFPneg	OK	11.2394	1.31367	-3.09689	4.67671	2.92e-06	3.01e-05	yes	Btbd17	ENSMUSG00000000202	50.1918	1982.39	39.4963	5.30365	5.55e-14	2e-12	XLOC_005151	XLOC_005151	p6GFPpos	p6GFPneg	OK	19.0213	0.397294	-5.58127	6.8277	8.63e-12	5.86e-10	yes
2010300C02Rik	ENSMUSG00000026090	528.723	4558.81	8.6223	3.10807	1.74e-74	1.5e-72	p1GFPpos	p1GFPneg	OK	17.301	2.14083	-3.01462	7.03455	2e-12	4.75e-11	yes	2010300C02Rik	ENSMUSG00000026090	506.988	2279.26	4.4957	2.16855	3.43e-11	8.54e-10	XLOC_000779	XLOC_000779	p6GFPpos	p6GFPneg	OK	10.1723	2.34748	-2.11546	4.84372	1.27e-06	2.69e-05	yes
Gdpd1	ENSMUSG00000061666	1727.64	14891.6	8.61963	3.10763	2.66e-83	2.85e-81	p1GFPpos	p1GFPneg	OK	106.234	12.8716	-3.04498	10.6122	0	0	yes	Gdpd1	ENSMUSG00000061666	1042.48	12176.4	11.6803	3.546	1.74e-10	3.92e-09	XLOC_004874	XLOC_004874	p6GFPpos	p6GFPneg	OK	99.1553	9.30355	-3.41384	10.0019	0	0	yes
Ptx3	ENSMUSG00000027832	167.484	1438.65	8.58977	3.10262	7.86e-32	1.96e-30	p1GFPpos	p1GFPneg	OK	15.8069	1.78252	-3.14856	3.80751	0.000140375	0.0010403	yes	Ptx3	ENSMUSG00000027832	422.35	2578.42	6.10493	2.60998	0.000140066	0.00119738	XLOC_018754	XLOC_018754	p6GFPpos	p6GFPneg	OK	36.6214	5.93631	-2.62505	4.45546	8.37e-06	0.000142077	yes
P2ry2	ENSMUSG00000032860	219.255	1880.73	8.57783	3.10061	2.48e-60	1.5e-58	p1GFPpos	p1GFPneg	OK	10.8684	1.31819	-3.04351	5.73156	1e-08	1.5e-07	yes	P2ry2	ENSMUSG00000032860	323.827	2754.19	8.50513	3.08833	1.21e-26	2.17e-24	XLOC_027957	XLOC_027957	p6GFPpos	p6GFPneg	OK	18.5907	2.42638	-2.9377	5.87409	4.25e-09	1.64e-07	yes
Chrna9	ENSMUSG00000029205	36.3175	310.984	8.56291	3.0981	3.17e-18	4.51e-17	p1GFPpos	p1GFPneg	OK	2.83137	0.410835	-2.78487	3.75031	0.000176613	0.00127731	yes	Chrna9	ENSMUSG00000029205	11.2724	263.192	23.3483	4.54524	3.64e-07	4.93e-06	XLOC_022680	XLOC_022680	p6GFPpos	p6GFPneg	OK	2.79999	0.127128	-4.46107	5.70376	1.17e-08	4.08e-07	yes
Greb1	ENSMUSG00000036523	240.035	2046.73	8.5268	3.092	1.31e-60	8.01e-59	p1GFPpos	p1GFPneg	OK	4.03715	0.522305	-2.95037	5.77952	7.49e-09	1.15e-07	yes	Greb1	ENSMUSG00000036523	138.876	685.288	4.93453	2.30291	1.86e-13	6.3e-12	XLOC_006331	XLOC_006331	p6GFPpos	p6GFPneg	OK	1.87006	0.355006	-2.39717	4.1844	2.86e-05	0.000415238	yes
Rasd2	ENSMUSG00000034472	393.428	3351.57	8.51888	3.09066	3.17e-21	5.12e-20	p1GFPpos	p1GFPneg	OK	20.4766	2.48498	-3.04267	7.65566	1.93e-14	5.65e-13	yes	Rasd2	ENSMUSG00000034472	47	911.686	19.3976	4.27781	4.09e-36	1.67e-33	XLOC_029212	XLOC_029212	p6GFPpos	p6GFPneg	OK	6.48402	0.365637	-4.1484	7.49016	6.88e-14	7.11e-12	yes
Spint1	ENSMUSG00000027315	714.484	6080.11	8.5098	3.08913	6.4e-36	1.86e-34	p1GFPpos	p1GFPneg	OK	42.729	5.77634	-2.88699	7.21782	5.28e-13	1.33e-11	yes	Spint1	ENSMUSG00000027315	703.22	5968.41	8.48726	3.0853	1.62e-12	4.81e-11	XLOC_016559	XLOC_016559	p6GFPpos	p6GFPneg	OK	50.7256	6.47865	-2.96895	7.85197	4e-15	5.45e-13	yes
Cdkn1b	ENSMUSG00000003031	3728.76	31099.1	8.34031	3.0601	7.24e-85	8.2e-83	p1GFPpos	p1GFPneg	OK	214.663	29.053	-2.88532	9.87206	0	0	yes	Cdkn1b	ENSMUSG00000003031	4003.51	22405.8	5.59655	2.48454	6.81e-19	4.48e-17	XLOC_024941	XLOC_024941	p6GFPpos	p6GFPneg	OK	181.762	38.5637	-2.23674	5.68189	1.33e-08	4.6e-07	yes
Dnajc6	ENSMUSG00000028528	617.456	5135.71	8.31754	3.05616	4.26e-48	1.79e-46	p1GFPpos	p1GFPneg	OK	17.0531	2.21905	-2.94202	6.93364	4.1e-12	9.36e-11	yes	Dnajc6	ENSMUSG00000028528	232.066	4759.5	20.5092	4.3582	1.96e-47	1.92e-44	XLOC_020548	XLOC_020548	p6GFPpos	p6GFPneg	OK	18.1479	0.972608	-4.2218	8.64058	0	0	yes
Snph	ENSMUSG00000027457	613.997	5072.87	8.26203	3.0465	1.29e-68	9.39e-67	p1GFPpos	p1GFPneg	OK	15.1403	2.02281	-2.90396	6.38127	1.76e-10	3.32e-09	yes	Snph	ENSMUSG00000027457	378.25	7082.95	18.7256	4.22694	2.33e-46	2.21e-43	XLOC_017787	XLOC_017787	p6GFPpos	p6GFPneg	OK	26.3273	1.50502	-4.1287	8.78962	0	0	yes
Fam101b	ENSMUSG00000020846	2574.47	21197.6	8.23376	3.04155	2.89e-84	3.19e-82	p1GFPpos	p1GFPneg	OK	104.955	13.2176	-2.98924	10.9866	0	0	yes	Fam101b	ENSMUSG00000020846	5050.04	46363.9	9.18089	3.19863	1.97e-11	5.11e-10	XLOC_004784	XLOC_004784	p6GFPpos	p6GFPneg	OK	262.489	31.2697	-3.06942	8.95275	0	0	yes
Ano1	ENSMUSG00000031075	1426.51	11710.3	8.20908	3.03722	4.59e-77	4.19e-75	p1GFPpos	p1GFPneg	OK	45.0489	5.5485	-3.02132	8.93725	0	0	yes	Ano1	ENSMUSG00000031075	4443.73	57491.9	12.9378	3.69352	5.98e-39	3.31e-36	XLOC_028368	XLOC_028368	p6GFPpos	p6GFPneg	OK	251.35	20.5664	-3.61134	9.87935	0	0	yes
Veph1	ENSMUSG00000027831	545.399	4461.72	8.18065	3.03222	3.53e-71	2.8e-69	p1GFPpos	p1GFPneg	OK	11.8135	1.50255	-2.97495	6.79389	1.09e-11	2.4e-10	yes	Veph1	ENSMUSG00000027831	902.422	4539.48	5.03032	2.33065	2.29e-17	1.29e-15	XLOC_019331	XLOC_019331	p6GFPpos	p6GFPneg	OK	13.4537	3.04866	-2.14176	5.10333	3.34e-07	8.05e-06	yes
AI661453	ENSMUSG00000034382	241.929	1974.46	8.16134	3.02881	3.22e-54	1.61e-52	p1GFPpos	p1GFPneg	OK	6.26293	0.901149	-2.797	6.2849	3.28e-10	6e-09	yes	AI661453	ENSMUSG00000034382	148.07	1108.1	7.48366	2.90374	1.28e-20	1.04e-18	XLOC_012876	XLOC_012876	p6GFPpos	p6GFPneg	OK	4.1002	0.600792	-2.77076	5.5278	3.24e-08	1.02e-06	yes
Fam46b	ENSMUSG00000046694	62.1364	505.673	8.1381	3.02469	1.11e-27	2.34e-26	p1GFPpos	p1GFPneg	OK	3.97485	0.532276	-2.90065	5.62098	1.9e-08	2.76e-07	yes	Fam46b	ENSMUSG00000046694	41.6061	172.411	4.14389	2.05099	2.79e-06	3.28e-05	XLOC_020779	XLOC_020779	p6GFPpos	p6GFPneg	OK	1.72374	0.394576	-2.12717	3.4004	0.000672873	0.00641697	yes
Cyb561	ENSMUSG00000019590	266.595	2161.17	8.10657	3.01909	7.34e-57	4.02e-55	p1GFPpos	p1GFPneg	OK	15.7851	2.0381	-2.95326	6.16041	7.26e-10	1.28e-08	yes	Cyb561	ENSMUSG00000019590	171.399	1658.18	9.67439	3.27417	1.56e-09	3.05e-08	XLOC_005101	XLOC_005101	p6GFPpos	p6GFPneg	OK	14.4657	1.63228	-3.14768	6.39795	1.57e-10	8.37e-09	yes
Cdcp1	ENSMUSG00000035498	220.062	1778.33	8.08104	3.01454	1.07e-51	4.98e-50	p1GFPpos	p1GFPneg	OK	6.35195	0.804944	-2.98024	4.36105	1.29e-05	0.000118814	yes	Cdcp1	ENSMUSG00000035498	105.86	835.765	7.89503	2.98094	2.15e-20	1.7e-18	XLOC_031946	XLOC_031946	p6GFPpos	p6GFPneg	OK	3.32665	0.492163	-2.75686	3.93245	8.41e-05	0.00106988	yes
3830431G21Rik	ENSMUSG00000066438	50.3163	404.242	8.03401	3.00612	1.23e-24	2.3e-23	p1GFPpos	p1GFPneg	OK	1.87326	0.238085	-2.976	4.76786	1.86e-06	2e-05	yes	3830431G21Rik	ENSMUSG00000066438	30.2926	904.419	29.8562	4.89996	6.97e-44	5.6e-41	XLOC_006050	XLOC_006050	p6GFPpos	p6GFPneg	OK	4.94084	0.186989	-4.72374	6.84573	7.61e-12	5.27e-10	yes
Frmpd1	ENSMUSG00000035615	154.048	1224.28	7.9474	2.99048	7.75e-44	2.91e-42	p1GFPpos	p1GFPneg	OK	3.83734	0.528186	-2.86099	5.52772	3.24e-08	4.57e-07	yes	Frmpd1	ENSMUSG00000035615	90.6805	1055.05	11.6348	3.54038	2.34e-28	4.96e-26	XLOC_020385	XLOC_020385	p6GFPpos	p6GFPneg	OK	3.96209	0.357757	-3.46921	6.28547	3.27e-10	1.6e-08	yes
Cdkl4	ENSMUSG00000033966	47.2188	373.388	7.90761	2.98324	6.45e-16	8.16e-15	p1GFPpos	p1GFPneg	OK	2.43959	0.303649	-3.00617	5.58799	2.3e-08	3.31e-07	yes	Cdkl4	ENSMUSG00000033966	22.4093	406.765	18.1517	4.18203	2.44e-26	4.15e-24	XLOC_013578	XLOC_013578	p6GFPpos	p6GFPneg	OK	3.38196	0.186242	-4.18261	6.35455	2.09e-10	1.07e-08	yes
Wwc1	ENSMUSG00000018849	1993.82	15678.4	7.8635	2.97517	1.02e-75	9.01e-74	p1GFPpos	p1GFPneg	OK	60.011	8.34982	-2.84541	9.5226	0	0	yes	Wwc1	ENSMUSG00000018849	1331.93	9898.31	7.43156	2.89367	1.27e-24	1.71e-22	XLOC_004498	XLOC_004498	p6GFPpos	p6GFPneg	OK	44.6561	6.42479	-2.79714	8.11471	4.44e-16	7.17e-14	yes
Sgsm1	ENSMUSG00000042216	240.365	1873.39	7.79395	2.96236	5.63e-51	2.56e-49	p1GFPpos	p1GFPneg	OK	7.18289	0.955824	-2.90975	5.08848	3.61e-07	4.39e-06	yes	Sgsm1	ENSMUSG00000042216	216.156	1482.65	6.85916	2.77803	1.13e-19	8.02e-18	XLOC_023588	XLOC_023588	p6GFPpos	p6GFPneg	OK	6.78517	1.03776	-2.70892	4.41832	9.95e-06	0.000164907	yes
Ism1	ENSMUSG00000074766	245.08	1897.58	7.74269	2.95283	3.34e-15	4.07e-14	p1GFPpos	p1GFPneg	OK	11.8414	1.67752	-2.81944	6.32198	2.58e-10	4.78e-09	yes	Ism1	ENSMUSG00000074766	606.028	3935.25	6.4935	2.699	5.51e-10	1.15e-08	XLOC_016684	XLOC_016684	p6GFPpos	p6GFPneg	OK	27.3856	4.48654	-2.60974	5.77867	7.53e-09	2.79e-07	yes
1810019J16Rik	ENSMUSG00000037600	143.162	1102.34	7.69995	2.94485	2.59e-40	8.7e-39	p1GFPpos	p1GFPneg	OK	9.99349	1.34265	-2.8959	4.85448	1.21e-06	1.34e-05	yes	1810019J16Rik	ENSMUSG00000037600	126.601	1049.63	8.29083	3.05152	5.04e-16	2.35e-14	XLOC_020780	XLOC_020780	p6GFPpos	p6GFPneg	OK	11.3916	1.46886	-2.95521	5.36306	8.18e-08	2.29e-06	yes
Slc35f3	ENSMUSG00000057060	143.038	1099.51	7.68687	2.9424	2.8e-40	9.4e-39	p1GFPpos	p1GFPneg	OK	10.901	1.34268	-3.02127	5.23174	1.68e-07	2.12e-06	yes	Slc35f3	ENSMUSG00000057060	36.3314	204.047	5.61628	2.48961	2.94e-09	5.52e-08	XLOC_029522	XLOC_029522	p6GFPpos	p6GFPneg	OK	1.95601	0.362031	-2.43373	3.54615	0.000390909	0.00402713	yes
Galnt12	ENSMUSG00000039774	85.7749	658.73	7.67976	2.94106	8.45e-08	6.06e-07	p1GFPpos	p1GFPneg	OK	5.09008	0.660582	-2.94588	5.18871	2.12e-07	2.65e-06	yes	Galnt12	ENSMUSG00000039774	80.0161	334.931	4.18579	2.0655	2.61e-08	4.26e-07	XLOC_020398	XLOC_020398	p6GFPpos	p6GFPneg	OK	3.06569	0.765411	-2.00191	3.36256	0.000772244	0.00718667	yes
Sphk1	ENSMUSG00000061878	182.824	1398.9	7.65161	2.93576	4.07e-08	3e-07	p1GFPpos	p1GFPneg	OK	25.3089	3.05161	-3.052	5.33078	9.78e-08	1.28e-06	yes	Sphk1	ENSMUSG00000061878	144.183	790.904	5.4854	2.4556	0.000553159	0.00414486	XLOC_004305	XLOC_004305	p6GFPpos	p6GFPneg	OK	18.2518	3.28139	-2.47566	4.52043	6.17e-06	0.000107565	yes
Mreg	ENSMUSG00000039395	366.077	2794.72	7.63424	2.93248	3.49e-54	1.74e-52	p1GFPpos	p1GFPneg	OK	21.2692	2.94734	-2.85128	6.99329	2.69e-12	6.3e-11	yes	Mreg	ENSMUSG00000039395	74.955	2803.84	37.407	5.22524	1.64e-21	1.48e-19	XLOC_000892	XLOC_000892	p6GFPpos	p6GFPneg	OK	24.9766	0.727253	-5.10198	10.6867	0	0	yes
Tspan12	ENSMUSG00000029669	654.812	4995.57	7.62902	2.9315	3.33e-66	2.34e-64	p1GFPpos	p1GFPneg	OK	38.5282	5.15063	-2.9031	7.33132	2.28e-13	5.97e-12	yes	Tspan12	ENSMUSG00000029669	953.267	5231.57	5.48804	2.45629	0.000118442	0.00102776	XLOC_025049	XLOC_025049	p6GFPpos	p6GFPneg	OK	46.1571	9.18962	-2.32848	5.88391	4e-09	1.57e-07	yes
Rasef	ENSMUSG00000043003	789.175	6006.99	7.61173	2.92822	3.76e-30	8.75e-29	p1GFPpos	p1GFPneg	OK	20.5527	2.8446	-2.85303	7.20231	5.92e-13	1.49e-11	yes	Rasef	ENSMUSG00000043003	885	4163.89	4.70496	2.23418	1.99e-15	8.7e-14	XLOC_021228	XLOC_021228	p6GFPpos	p6GFPneg	OK	15.9321	3.79378	-2.07023	5.18437	2.17e-07	5.5e-06	yes
Ttc24	ENSMUSG00000051036	79.5948	595.231	7.47826	2.9027	6.16e-30	1.43e-28	p1GFPpos	p1GFPneg	OK	5.42406	0.704127	-2.94546	4.40253	1.07e-05	9.96e-05	yes	Ttc24	ENSMUSG00000051036	34.6841	371.997	10.7253	3.42295	4.23e-07	5.68e-06	XLOC_019401	XLOC_019401	p6GFPpos	p6GFPneg	OK	4.58296	0.390294	-3.55365	4.29049	1.78e-05	0.000274015	yes
Ppp1r2	ENSMUSG00000047714	3510.62	26171.2	7.45485	2.89818	1.71e-78	1.62e-76	p1GFPpos	p1GFPneg	OK	133.609	16.7491	-2.99586	6.84219	7.8e-12	1.74e-10	yes	Ppp1r2	ENSMUSG00000047714	3878.78	24885.3	6.41576	2.68162	2.77e-07	3.81e-06	XLOC_011813	XLOC_011813	p6GFPpos	p6GFPneg	OK	148.556	24.5899	-2.59486	4.71653	2.4e-06	4.7e-05	yes
Crb3	ENSMUSG00000044279	107.226	796.964	7.43257	2.89386	6.32e-34	1.72e-32	p1GFPpos	p1GFPneg	OK	12.8815	1.90986	-2.75377	3.31401	0.000919669	0.00558303	yes	Crb3	ENSMUSG00000044279	97.8162	725.951	7.42158	2.89173	1.24e-07	1.8e-06	XLOC_012933	XLOC_012933	p6GFPpos	p6GFPneg	OK	14.4146	2.08068	-2.7924	4.10639	4.02e-05	0.000560113	yes
Fam70a	ENSMUSG00000036502	74.7001	544.998	7.29581	2.86707	4.73e-29	1.05e-27	p1GFPpos	p1GFPneg	OK	2.99144	0.419994	-2.8324	4.92696	8.35e-07	9.55e-06	yes	Fam70a	ENSMUSG00000036502	32.5807	470.671	14.4463	3.85263	3.13e-25	4.59e-23	XLOC_033240	XLOC_033240	p6GFPpos	p6GFPneg	OK	2.9693	0.214158	-3.79338	5.56397	2.64e-08	8.49e-07	yes
Fbxo2	ENSMUSG00000041556	3361.49	24305.9	7.2307	2.85414	1.49e-23	2.64e-22	p1GFPpos	p1GFPneg	OK	342.298	51.0888	-2.74417	10.8428	0	0	yes	Fbxo2	ENSMUSG00000041556	11249.2	68607.5	6.09885	2.60854	0.000319178	0.00252581	XLOC_020906	XLOC_020906	p6GFPpos	p6GFPneg	OK	1150.51	196.705	-2.54817	7.43771	1.02e-13	1.03e-11	yes
Pvrl3	ENSMUSG00000022656	2393.71	17238.9	7.20172	2.84834	1.42e-53	6.96e-52	p1GFPpos	p1GFPneg	OK	83.3979	11.862	-2.81366	8.13882	4.44e-16	1.47e-14	yes	Pvrl3	ENSMUSG00000022656	1782.08	12640.5	7.09313	2.82642	2.63e-23	2.91e-21	XLOC_011899	XLOC_011899	p6GFPpos	p6GFPneg	OK	70.3781	10.9241	-2.68761	5.94243	2.81e-09	1.14e-07	yes
Anxa5	ENSMUSG00000027712	5724.37	41188.1	7.19523	2.84704	6.25e-75	5.42e-73	p1GFPpos	p1GFPneg	OK	431.839	63.0123	-2.77679	11.3076	0	0	yes	Anxa5	ENSMUSG00000027712	7871.44	57073.6	7.25072	2.85812	1.98e-06	2.39e-05	XLOC_019244	XLOC_019244	p6GFPpos	p6GFPneg	OK	689.583	103.685	-2.73352	7.07651	1.48e-12	1.17e-10	yes
Rap1gap2	ENSMUSG00000038807	438.166	3134.63	7.15398	2.83875	1.93e-56	1.04e-54	p1GFPpos	p1GFPneg	OK	8.06154	1.20938	-2.73679	6.62262	3.53e-11	7.3e-10	yes	Rap1gap2	ENSMUSG00000038807	717.006	3752.62	5.23373	2.38784	8.91e-17	4.6e-15	XLOC_004772	XLOC_004772	p6GFPpos	p6GFPneg	OK	11.3149	2.35601	-2.26381	6.0302	1.64e-09	6.99e-08	yes
2610528J11Rik	ENSMUSG00000028536	27.025	192.633	7.12797	2.83349	4.85e-13	5.19e-12	p1GFPpos	p1GFPneg	OK	4.15	0.554367	-2.9042	4.48811	7.19e-06	6.89e-05	yes	2610528J11Rik	ENSMUSG00000028536	26.2092	215.127	8.20806	3.03704	4.62e-07	6.15e-06	XLOC_020653	XLOC_020653	p6GFPpos	p6GFPneg	OK	5.69567	0.69738	-3.02985	4.61841	3.87e-06	7.14e-05	yes
A730017C20Rik	ENSMUSG00000050875	714.356	5065.02	7.09033	2.82585	1.5e-62	9.74e-61	p1GFPpos	p1GFPneg	OK	43.0635	6.56969	-2.71257	6.28046	3.38e-10	6.16e-09	yes	A730017C20Rik	ENSMUSG00000050875	609.602	4676.9	7.67205	2.93961	1.93e-08	3.21e-07	XLOC_014219	XLOC_014219	p6GFPpos	p6GFPneg	OK	49.0911	7.11744	-2.78603	6.40457	1.51e-10	8e-09	yes
Faah	ENSMUSG00000034171	627.484	4440.42	7.07655	2.82305	2.92e-44	1.11e-42	p1GFPpos	p1GFPneg	OK	15.449	2.40352	-2.68429	6.23968	4.38e-10	7.9e-09	yes	Faah	ENSMUSG00000034171	543.636	9539.18	17.547	4.13315	1.07e-44	9.43e-42	XLOC_021363	XLOC_021363	p6GFPpos	p6GFPneg	OK	42.1587	2.59091	-4.0243	9.98686	0	0	yes
Klhl14	ENSMUSG00000042514	321.247	2239.89	6.97248	2.80167	2.59e-47	1.06e-45	p1GFPpos	p1GFPneg	OK	36.2753	4.85678	-2.90092	6.73694	1.62e-11	3.46e-10	yes	Klhl14	ENSMUSG00000042514	146.061	819.939	5.61368	2.48895	2.89e-15	1.23e-13	XLOC_014068	XLOC_014068	p6GFPpos	p6GFPneg	OK	19.3405	2.4115	-3.00362	5.72282	1.05e-08	3.69e-07	yes
Plch1	ENSMUSG00000036834	600.555	4174.27	6.95068	2.79715	3.72e-24	6.77e-23	p1GFPpos	p1GFPneg	OK	10.0971	1.62832	-2.63248	6.12763	8.92e-10	1.54e-08	yes	Plch1	ENSMUSG00000036834	911.066	4941.9	5.42431	2.43944	7.62e-19	4.99e-17	XLOC_019314	XLOC_019314	p6GFPpos	p6GFPneg	OK	13.9609	2.75683	-2.3403	5.85836	4.67e-09	1.79e-07	yes
Eepd1	ENSMUSG00000036611	433.309	3007.71	6.94127	2.7952	1.45e-56	7.84e-55	p1GFPpos	p1GFPneg	OK	26.1761	3.79229	-2.78711	5.86939	4.37e-09	6.92e-08	yes	Eepd1	ENSMUSG00000036611	357.677	1604.15	4.4849	2.16507	5.36e-13	1.71e-11	XLOC_030693	XLOC_030693	p6GFPpos	p6GFPneg	OK	14.9482	3.41693	-2.1292	4.05296	5.06e-05	0.000686214	yes
Atp2a3	ENSMUSG00000020788	105.825	731.362	6.91104	2.7889	1.02e-32	2.63e-31	p1GFPpos	p1GFPneg	OK	2.59209	0.387226	-2.74287	5.02742	4.97e-07	5.9e-06	yes	Atp2a3	ENSMUSG00000020788	141.501	1459.6	10.3152	3.3667	6.75e-27	1.23e-24	XLOC_003874	XLOC_003874	p6GFPpos	p6GFPneg	OK	6.21872	0.60625	-3.35863	6.69476	2.16e-11	1.36e-09	yes
Nedd9	ENSMUSG00000021365	794.584	5482.71	6.9001	2.78662	1.13e-48	4.83e-47	p1GFPpos	p1GFPneg	OK	21.1916	3.24688	-2.70636	7.68623	1.51e-14	4.45e-13	yes	Nedd9	ENSMUSG00000021365	1486.78	8930.16	6.00636	2.58649	1.35e-20	1.1e-18	XLOC_007882	XLOC_007882	p6GFPpos	p6GFPneg	OK	40.2676	7.27244	-2.46911	7.36398	1.79e-13	1.69e-11	yes
Slc24a3	ENSMUSG00000063873	1293.69	8913.17	6.88973	2.78445	4.23e-64	2.85e-62	p1GFPpos	p1GFPneg	OK	42.7412	6.79168	-2.65379	7.69808	1.38e-14	4.08e-13	yes	Slc24a3	ENSMUSG00000063873	574.359	5786.85	10.0753	3.33275	4.67e-31	1.36e-28	XLOC_016707	XLOC_016707	p6GFPpos	p6GFPneg	OK	33.2959	3.61143	-3.2047	8.7673	0	0	yes
Fblim1	ENSMUSG00000006219	2147.13	14683.1	6.83846	2.77367	2.81e-70	2.17e-68	p1GFPpos	p1GFPneg	OK	84.8423	13.4841	-2.65353	8.84137	0	0	yes	Fblim1	ENSMUSG00000006219	1803.14	12645.7	7.01314	2.81006	3.24e-23	3.57e-21	XLOC_021619	XLOC_021619	p6GFPpos	p6GFPneg	OK	86.4679	13.2523	-2.70592	7.56482	3.89e-14	4.28e-12	yes
Rora	ENSMUSG00000032238	3047.79	20569.7	6.74906	2.75469	9.64e-69	7.11e-67	p1GFPpos	p1GFPneg	OK	35.0385	5.73608	-2.61081	8.03486	8.88e-16	2.86e-14	yes	Rora	ENSMUSG00000032238	3688.85	23561.4	6.38721	2.67518	7.21e-23	7.42e-21	XLOC_030995	XLOC_030995	p6GFPpos	p6GFPneg	OK	44.0939	8.11121	-2.44259	6.9491	3.68e-12	2.7e-10	yes
Slitrk4	ENSMUSG00000046699	142.492	958.805	6.72885	2.75036	7.51e-34	2.03e-32	p1GFPpos	p1GFPneg	OK	2.73504	0.405023	-2.75549	4.89514	9.82e-07	1.11e-05	yes	Slitrk4	ENSMUSG00000046699	48.1995	835.525	17.3347	4.11559	8.26e-35	3.08e-32	XLOC_033315	XLOC_033315	p6GFPpos	p6GFPneg	OK	2.65593	0.142865	-4.2165	6.29751	3.02e-10	1.48e-08	yes
Cnga2	ENSMUSG00000005864	97.6505	655.269	6.71035	2.74639	8.77e-19	1.28e-17	p1GFPpos	p1GFPneg	OK	3.68515	0.588158	-2.64745	4.53897	5.65e-06	5.52e-05	yes	Cnga2	ENSMUSG00000005864	50.0687	322.585	6.44285	2.6877	4.64e-13	1.49e-11	XLOC_032807	XLOC_032807	p6GFPpos	p6GFPneg	OK	2.04594	0.361371	-2.50121	3.6641	0.00024821	0.00271782	yes
Slc15a5	ENSMUSG00000044378	54.7053	365.732	6.68549	2.74103	5.93e-19	8.73e-18	p1GFPpos	p1GFPneg	OK	3.37884	0.470117	-2.84544	3.45842	0.000543345	0.00348411	yes	Slc15a5	ENSMUSG00000044378	9.57172	368.421	38.4906	5.26643	2.62e-08	4.28e-07	XLOC_025631	XLOC_025631	p6GFPpos	p6GFPneg	OK	3.92515	0.0809297	-5.59993	4.8183	1.45e-06	3.02e-05	yes
Tmem79	ENSMUSG00000001420	173.203	1155.6	6.67194	2.73811	4.45e-39	1.44e-37	p1GFPpos	p1GFPneg	OK	8.11385	1.24539	-2.70379	6.1385	8.33e-10	1.45e-08	yes	Tmem79	ENSMUSG00000001420	238.528	4553.04	19.088	4.2546	4.74e-18	2.84e-16	XLOC_019405	XLOC_019405	p6GFPpos	p6GFPneg	OK	39.1524	2.14468	-4.19027	10.2775	0	0	yes
Krt7	ENSMUSG00000023039	88.5958	581.759	6.56644	2.71511	5.07e-25	9.59e-24	p1GFPpos	p1GFPneg	OK	5.21216	0.886734	-2.55531	4.86957	1.12e-06	1.25e-05	yes	Krt7	ENSMUSG00000023039	50.2658	259.009	5.1528	2.36536	2.27e-05	0.00022623	XLOC_010390	XLOC_010390	p6GFPpos	p6GFPneg	OK	3.09306	0.603315	-2.35805	3.89771	9.71e-05	0.00121243	yes
Skp1a	ENSMUSG00000036309	9583.23	62393.4	6.51069	2.70281	1.58e-36	4.67e-35	p1GFPpos	p1GFPneg	OK	804.227	128.718	-2.64339	11.6012	0	0	yes	Skp1a	ENSMUSG00000036309	18276.6	142557	7.79998	2.96347	0.000218557	0.0017899	XLOC_003682	XLOC_003682	p6GFPpos	p6GFPneg	OK	2090.59	297.828	-2.81136	7.05319	1.75e-12	1.35e-10	yes
Tmprss2	ENSMUSG00000000385	280.724	1797.15	6.40183	2.67848	1.84e-36	5.44e-35	p1GFPpos	p1GFPneg	OK	9.55645	1.62892	-2.55256	4.67957	2.87e-06	2.98e-05	yes	Tmprss2	ENSMUSG00000000385	619.7	11562.4	18.6581	4.22173	4.36e-15	1.82e-13	XLOC_012062	XLOC_012062	p6GFPpos	p6GFPneg	OK	71.7831	4.12094	-4.1226	8.90676	0	0	yes
Mtap7	ENSMUSG00000019996	455.601	2914.69	6.39747	2.6775	2.5e-50	1.12e-48	p1GFPpos	p1GFPneg	OK	2.32394	0.364589	-2.67223	6.34974	2.16e-10	4e-09	yes	Mtap7	ENSMUSG00000019996	457.346	1969.36	4.30606	2.10637	1.63e-13	5.55e-12	XLOC_001941	XLOC_001941	p6GFPpos	p6GFPneg	OK	15.4645	3.48683	-2.14897	4.73389	2.2e-06	4.38e-05	yes
Mgst1	ENSMUSG00000008540	951.899	6051.19	6.35697	2.66834	1.57e-58	9.04e-57	p1GFPpos	p1GFPneg	OK	131.895	21.0414	-2.64808	7.88113	3.33e-15	1.04e-13	yes	Mgst1	ENSMUSG00000008540	668.137	7696.28	11.519	3.52595	1.38e-06	1.71e-05	XLOC_024957	XLOC_024957	p6GFPpos	p6GFPneg	OK	199.2	18.6204	-3.41926	9.48154	0	0	yes
Mfng	ENSMUSG00000018169	199.076	1254.47	6.30148	2.65569	6.43e-18	9.05e-17	p1GFPpos	p1GFPneg	OK	11.0581	1.81628	-2.60604	5.00274	5.65e-07	6.64e-06	yes	Mfng	ENSMUSG00000018169	142.327	731.316	5.13829	2.36129	5.12e-09	9.28e-08	XLOC_010685	XLOC_010685	p6GFPpos	p6GFPneg	OK	7.68561	1.55703	-2.30337	3.97734	6.97e-05	0.000905552	yes
Slc15a2	ENSMUSG00000022899	952.194	5990.93	6.29171	2.65345	3.56e-57	1.98e-55	p1GFPpos	p1GFPneg	OK	51.6838	7.18378	-2.8469	5.45722	4.84e-08	6.62e-07	yes	Slc15a2	ENSMUSG00000022899	778.318	3972.63	5.10412	2.35166	2.13e-08	3.53e-07	XLOC_011854	XLOC_011854	p6GFPpos	p6GFPneg	OK	39.8675	6.8507	-2.54089	4.74694	2.07e-06	4.14e-05	yes
Plch2	ENSMUSG00000029055	798.393	4933.79	6.17965	2.62752	5.77e-12	5.74e-11	p1GFPpos	p1GFPneg	OK	14.302	2.63582	-2.43989	5.18982	2.1e-07	2.64e-06	yes	Plch2	ENSMUSG00000029055	467.021	4157.31	8.90177	3.15409	5.16e-27	9.56e-25	XLOC_021717	XLOC_021717	p6GFPpos	p6GFPneg	OK	13.7853	1.71758	-3.00468	6.14434	8.03e-10	3.63e-08	yes
Scrn1	ENSMUSG00000019124	3427.94	21176.6	6.17763	2.62705	3.03e-38	9.47e-37	p1GFPpos	p1GFPneg	OK	85.7578	16.4338	-2.3836	7.32492	2.39e-13	6.24e-12	yes	Scrn1	ENSMUSG00000019124	2355.69	13665.8	5.80117	2.53634	1.57e-19	1.11e-17	XLOC_025204	XLOC_025204	p6GFPpos	p6GFPneg	OK	64.6736	13.0172	-2.31276	5.71377	1.11e-08	3.86e-07	yes
Slc2a9	ENSMUSG00000005107	223.764	1377.43	6.15575	2.62193	6.08e-39	1.95e-37	p1GFPpos	p1GFPneg	OK	6.60177	1.24711	-2.40427	4.20815	2.57e-05	0.000222539	yes	Slc2a9	ENSMUSG00000005107	148.945	989.488	6.64332	2.73191	7.62e-18	4.5e-16	XLOC_023322	XLOC_023322	p6GFPpos	p6GFPneg	OK	5.59822	0.911174	-2.61917	4.1435	3.42e-05	0.000484803	yes
Spire2	ENSMUSG00000010154	1045.4	6373.34	6.09658	2.608	6.59e-30	1.52e-28	p1GFPpos	p1GFPneg	OK	40.4805	7.46229	-2.43954	6.56161	5.32e-11	1.08e-09	yes	Spire2	ENSMUSG00000010154	873.732	8048.92	9.21212	3.20353	5.68e-12	1.58e-10	XLOC_029495	XLOC_029495	p6GFPpos	p6GFPneg	OK	62.7177	7.31521	-3.0999	7.84407	4.44e-15	5.97e-13	yes
Pacsin1	ENSMUSG00000040276	370.347	2252.54	6.08226	2.60461	1.13e-43	4.21e-42	p1GFPpos	p1GFPneg	OK	8.85868	1.61711	-2.45367	4.24693	2.17e-05	0.000190163	yes	Pacsin1	ENSMUSG00000040276	153.258	2251.49	14.6908	3.87684	1.6e-36	6.95e-34	XLOC_012641	XLOC_012641	p6GFPpos	p6GFPneg	OK	10.3189	0.761806	-3.75973	6.10192	1.05e-09	4.65e-08	yes
Zdhhc2	ENSMUSG00000039470	1037.87	6136.31	5.91242	2.56375	5.01e-55	2.6e-53	p1GFPpos	p1GFPneg	OK	31.7448	5.63732	-2.49344	6.85805	6.98e-12	1.57e-10	yes	Zdhhc2	ENSMUSG00000039470	605.428	6223.5	10.2795	3.3617	2.5e-20	1.97e-18	XLOC_029072	XLOC_029072	p6GFPpos	p6GFPneg	OK	37.496	4.30516	-3.1226	7.37895	1.6e-13	1.54e-11	yes
Asrgl1	ENSMUSG00000024654	1180.41	6843.37	5.79743	2.53541	8.02e-56	4.26e-54	p1GFPpos	p1GFPneg	OK	36.8729	6.67662	-2.46537	6.43158	1.26e-10	2.43e-09	yes	Asrgl1	ENSMUSG00000024654	1069.61	6120.08	5.72176	2.51646	7.76e-19	5.07e-17	XLOC_015448	XLOC_015448	p6GFPpos	p6GFPneg	OK	37.3854	7.08106	-2.40044	5.75146	8.85e-09	3.2e-07	yes
Cgn	ENSMUSG00000068876	849.442	4864.71	5.72694	2.51777	1.1e-44	4.22e-43	p1GFPpos	p1GFPneg	OK	20.8864	4.06032	-2.3629	5.12048	3.05e-07	3.76e-06	yes	Cgn	ENSMUSG00000068876	593.667	4003.45	6.7436	2.75352	5.55e-22	5.23e-20	XLOC_019484	XLOC_019484	p6GFPpos	p6GFPneg	OK	21.8987	3.35974	-2.70442	5.39657	6.79e-08	1.96e-06	yes
Rabgap1l	ENSMUSG00000026721	4950.53	28310	5.71859	2.51566	3.49e-25	6.65e-24	p1GFPpos	p1GFPneg	OK	75.8417	13.9168	-2.44616	9.13492	0	0	yes	Rabgap1l	ENSMUSG00000026721	4085.73	24518.4	6.00099	2.5852	1.3e-20	1.06e-18	XLOC_001194	XLOC_001194	p6GFPpos	p6GFPneg	OK	75.1138	13.5907	-2.46646	6.78392	1.17e-11	7.81e-10	yes
Plekhh1	ENSMUSG00000060716	571.434	3244.4	5.67765	2.50529	1.64e-45	6.39e-44	p1GFPpos	p1GFPneg	OK	7.63051	1.41682	-2.42912	5.51499	3.49e-08	4.89e-07	yes	Plekhh1	ENSMUSG00000060716	445.437	2814.93	6.31948	2.65981	5.96e-21	5.06e-19	XLOC_006040	XLOC_006040	p6GFPpos	p6GFPneg	OK	7.92155	1.29078	-2.61754	5.13735	2.79e-07	6.89e-06	yes
Ppp4r4	ENSMUSG00000021209	250.013	1396.14	5.58425	2.48136	1.32e-37	4.04e-36	p1GFPpos	p1GFPneg	OK	6.16357	1.14944	-2.42283	4.87824	1.07e-06	1.2e-05	yes	Ppp4r4	ENSMUSG00000021209	236.84	3722.02	15.7153	3.9741	2.24e-24	2.87e-22	XLOC_006145	XLOC_006145	p6GFPpos	p6GFPneg	OK	19.1137	1.30345	-3.8742	8.35967	0	0	yes
Cdkl2	ENSMUSG00000029403	369.125	2055.99	5.56991	2.47765	1.68e-39	5.52e-38	p1GFPpos	p1GFPneg	OK	9.13398	1.72556	-2.40418	5.11568	3.13e-07	3.84e-06	yes	Cdkl2	ENSMUSG00000029403	291.982	1951	6.68191	2.74026	9.95e-13	3.06e-11	XLOC_023463	XLOC_023463	p6GFPpos	p6GFPneg	OK	10.0143	1.64439	-2.60645	5.75968	8.43e-09	3.08e-07	yes
D730039F16Rik	ENSMUSG00000026870	32.0139	178.187	5.56591	2.47662	3.1e-10	2.73e-09	p1GFPpos	p1GFPneg	OK	1.34899	0.254389	-2.40677	3.86689	0.000110232	0.000837342	yes	D730039F16Rik	ENSMUSG00000026870	58.3587	1107.97	18.9855	4.24682	2.96e-13	9.73e-12	XLOC_016175	XLOC_016175	p6GFPpos	p6GFPneg	OK	9.65886	0.574491	-4.0715	7.61528	2.62e-14	3.02e-12	yes
Grb7	ENSMUSG00000019312	160.442	892.076	5.56011	2.47511	2e-13	2.19e-12	p1GFPpos	p1GFPneg	OK	5.81216	1.12826	-2.36497	3.99441	6.49e-05	0.000517542	yes	Grb7	ENSMUSG00000019312	84.5883	618.538	7.31233	2.87033	2.68e-09	5.06e-08	XLOC_004126	XLOC_004126	p6GFPpos	p6GFPneg	OK	4.87525	0.713617	-2.77226	4.27407	1.92e-05	0.000293874	yes
Heyl	ENSMUSG00000032744	2045.93	10975.1	5.36437	2.42341	2.56e-54	1.29e-52	p1GFPpos	p1GFPneg	OK	39.1688	7.92552	-2.30513	8.41468	0	0	yes	Heyl	ENSMUSG00000032744	1245.46	17507.6	14.0571	3.81323	5.79e-40	3.49e-37	XLOC_020689	XLOC_020689	p6GFPpos	p6GFPneg	OK	74.269	5.68142	-3.70844	11.21	0	0	yes
Bcam	ENSMUSG00000002980	1034.49	5537.89	5.35328	2.42042	7.21e-30	1.66e-28	p1GFPpos	p1GFPneg	OK	38.7733	7.73265	-2.32603	7.04869	1.81e-12	4.31e-11	yes	Bcam	ENSMUSG00000002980	3224.79	37344.5	11.5804	3.53362	2.06e-08	3.41e-07	XLOC_027410	XLOC_027410	p6GFPpos	p6GFPneg	OK	316.066	28.8065	-3.45576	10.5015	0	0	yes
Nipal2	ENSMUSG00000038879	176.421	940.241	5.32954	2.41401	7.99e-29	1.75e-27	p1GFPpos	p1GFPneg	OK	2.24813	0.433838	-2.3735	4.7241	2.31e-06	2.44e-05	yes	Nipal2	ENSMUSG00000038879	178.284	1352.9	7.58847	2.92381	2.99e-21	2.59e-19	XLOC_010491	XLOC_010491	p6GFPpos	p6GFPneg	OK	10.0594	1.6022	-2.65042	5.17684	2.26e-07	5.71e-06	yes
Pkp1	ENSMUSG00000026413	193.194	992.563	5.13766	2.36111	3.31e-11	3.13e-10	p1GFPpos	p1GFPneg	OK	3.42567	0.710262	-2.26996	5.23689	1.63e-07	2.07e-06	yes	Pkp1	ENSMUSG00000026413	114.306	1466.39	12.8286	3.68129	4.18e-33	1.39e-30	XLOC_001115	XLOC_001115	p6GFPpos	p6GFPneg	OK	5.86633	0.514756	-3.5105	7.34126	2.12e-13	1.97e-11	yes
Srcrb4d	ENSMUSG00000029699	288.809	1475.94	5.11044	2.35345	1.01e-32	2.62e-31	p1GFPpos	p1GFPneg	OK	10.9999	2.45805	-2.16191	3.66051	0.000251717	0.0017572	yes	Srcrb4d	ENSMUSG00000029699	325.2	1799.32	5.53297	2.46805	6.37e-08	9.67e-07	XLOC_023744	XLOC_023744	p6GFPpos	p6GFPneg	OK	16.6757	2.98721	-2.48087	4.64896	3.34e-06	6.27e-05	yes
Marveld2	ENSMUSG00000021636	262.476	1338.06	5.09784	2.34989	2.57e-19	3.83e-18	p1GFPpos	p1GFPneg	OK	7.24028	1.54049	-2.23266	4.67695	2.91e-06	3.01e-05	yes	Marveld2	ENSMUSG00000021636	158.668	888.324	5.59862	2.48507	1.71e-15	7.56e-14	XLOC_008157	XLOC_008157	p6GFPpos	p6GFPneg	OK	5.75117	1.10118	-2.38481	4.7574	1.96e-06	3.95e-05	yes
Mphosph9	ENSMUSG00000038126	1586.72	8057.88	5.07832	2.34435	1.21e-38	3.84e-37	p1GFPpos	p1GFPneg	OK	21.8972	4.51656	-2.27745	6.55438	5.59e-11	1.12e-09	yes	Mphosph9	ENSMUSG00000038126	1076.94	6178.45	5.73705	2.52031	4.46e-11	1.09e-09	XLOC_023689	XLOC_023689	p6GFPpos	p6GFPneg	OK	18.5051	3.38831	-2.44928	5.41995	5.96e-08	1.73e-06	yes
Dytn	ENSMUSG00000069085	85.13	432.209	5.07704	2.34399	1.83e-17	2.51e-16	p1GFPpos	p1GFPneg	OK	2.83899	0.59122	-2.26361	3.29236	0.000993495	0.0059759	yes	Dytn	ENSMUSG00000069085	12.8335	311.046	24.2372	4.59915	1.8e-27	3.52e-25	XLOC_000865	XLOC_000865	p6GFPpos	p6GFPneg	OK	2.25996	0.112358	-4.33012	4.88568	1.03e-06	2.21e-05	yes
C2cd4b	ENSMUSG00000055125	74.76	377.307	5.04691	2.3354	0.000116008	0.00059183	p1GFPpos	p1GFPneg	OK	4.33086	0.547353	-2.98411	3.40165	0.000669811	0.00419961	yes	C2cd4b	ENSMUSG00000055125	96.7153	1393.51	14.4084	3.84883	3.8e-05	0.000362827	XLOC_030993	XLOC_030993	p6GFPpos	p6GFPneg	OK	23.914	1.47941	-4.01476	6.84031	7.9e-12	5.44e-10	yes
Htatip2	ENSMUSG00000039745	106.074	535.081	5.04443	2.33469	4.68e-20	7.2e-19	p1GFPpos	p1GFPneg	OK	7.16747	1.51068	-2.24627	3.88344	0.000102989	0.00078711	yes	Htatip2	ENSMUSG00000039745	141.899	811.32	5.71757	2.5154	0.00032929	0.00259807	XLOC_026659	XLOC_026659	p6GFPpos	p6GFPneg	OK	12.5928	2.45118	-2.36105	4.19013	2.79e-05	0.000407847	yes
Fah	ENSMUSG00000030630	317.036	1586.57	5.0044	2.3232	9.59e-33	2.48e-31	p1GFPpos	p1GFPneg	OK	16.2517	3.51876	-2.20745	3.68165	0.000231727	0.00163111	yes	Fah	ENSMUSG00000030630	300.535	2444.83	8.13493	3.02413	6e-07	7.9e-06	XLOC_027880	XLOC_027880	p6GFPpos	p6GFPneg	OK	29.9347	3.97307	-2.91349	6.13204	8.68e-10	3.9e-08	yes
Ell2	ENSMUSG00000001542	381.179	1907.16	5.00332	2.32288	2.74e-23	4.81e-22	p1GFPpos	p1GFPneg	OK	8.80589	1.93574	-2.18558	4.925	8.44e-07	9.64e-06	yes	Ell2	ENSMUSG00000001542	486.292	2924.02	6.01289	2.58806	5.8e-19	3.85e-17	XLOC_007567	XLOC_007567	p6GFPpos	p6GFPneg	OK	15.5651	2.86926	-2.43957	6.0147	1.8e-09	7.55e-08	yes
Lsr	ENSMUSG00000001247	770.429	3827.84	4.96846	2.3128	3.7e-43	1.35e-41	p1GFPpos	p1GFPneg	OK	27.357	5.00161	-2.45145	5.29705	1.18e-07	1.52e-06	yes	Lsr	ENSMUSG00000001247	708.577	4220.43	5.95621	2.57439	6.04e-19	4.01e-17	XLOC_027592	XLOC_027592	p6GFPpos	p6GFPneg	OK	37.6682	6.16561	-2.61103	5.65496	1.56e-08	5.33e-07	yes
Dyrk3	ENSMUSG00000016526	139.373	690.389	4.95354	2.30846	1.93e-23	3.41e-22	p1GFPpos	p1GFPneg	OK	5.98555	1.27889	-2.22659	4.66008	3.16e-06	3.25e-05	yes	Dyrk3	ENSMUSG00000016526	87.0491	948.818	10.8998	3.44623	1.54e-06	1.89e-05	XLOC_001077	XLOC_001077	p6GFPpos	p6GFPneg	OK	9.77206	0.943931	-3.37191	6.23648	4.48e-10	2.12e-08	yes
Pcdh15	ENSMUSG00000052613	356.541	1750.91	4.91083	2.29597	1.22e-11	1.19e-10	p1GFPpos	p1GFPneg	OK	3.213	0.696388	-2.20596	3.79659	0.000146703	0.00108313	yes	Pcdh15	ENSMUSG00000052613	152.412	1775.84	11.6516	3.54246	1.57e-08	2.66e-07	XLOC_002111	XLOC_002111	p6GFPpos	p6GFPneg	OK	3.81141	0.337193	-3.49868	5.53053	3.19e-08	1.01e-06	yes
Olfml3	ENSMUSG00000027848	2423.25	11870.7	4.8987	2.2924	2.82e-16	3.63e-15	p1GFPpos	p1GFPneg	OK	99.552	23.4382	-2.08659	7.35832	1.86e-13	4.94e-12	yes	Olfml3	ENSMUSG00000027848	2883.38	710.324	0.246351	-2.02121	1.84e-12	5.44e-11	XLOC_019556	XLOC_019556	p6GFPpos	p6GFPneg	OK	7.34869	33.5623	2.19129	-4.62356	3.77e-06	7e-05	yes
Hs6st2	ENSMUSG00000062184	1172.28	5708.59	4.86967	2.28382	1.24e-46	4.97e-45	p1GFPpos	p1GFPneg	OK	26.4678	5.66624	-2.22378	6.50783	7.62e-11	1.51e-09	yes	Hs6st2	ENSMUSG00000062184	805.313	7237.19	8.98681	3.16781	1.72e-23	1.98e-21	XLOC_033270	XLOC_033270	p6GFPpos	p6GFPneg	OK	38.165	4.74133	-3.00889	7.75111	9.1e-15	1.14e-12	yes
Fam107a	ENSMUSG00000021750	3015.21	14617.6	4.84795	2.27738	3.23e-21	5.21e-20	p1GFPpos	p1GFPneg	OK	72.3579	16.6694	-2.11794	7.60019	2.95e-14	8.42e-13	yes	Fam107a	ENSMUSG00000021750	4256.76	30668.3	7.20461	2.84892	3.54e-24	4.35e-22	XLOC_009127	XLOC_009127	p6GFPpos	p6GFPneg	OK	178.975	27.1462	-2.72093	7.73038	1.07e-14	1.33e-12	yes
Gas2	ENSMUSG00000030498	2479.69	11995.8	4.83763	2.2743	2.31e-48	9.77e-47	p1GFPpos	p1GFPneg	OK	87.5017	19.3181	-2.17936	7.83425	4.66e-15	1.44e-13	yes	Gas2	ENSMUSG00000030498	2345.69	20354.3	8.67733	3.11725	7.26e-15	2.94e-13	XLOC_026667	XLOC_026667	p6GFPpos	p6GFPneg	OK	175.133	22.1578	-2.98257	8.68068	0	0	yes
Wdsub1	ENSMUSG00000026988	1332.22	6440.63	4.8345	2.27337	4.93e-45	1.9e-43	p1GFPpos	p1GFPneg	OK	43.257	9.35901	-2.20851	5.9037	3.55e-09	5.66e-08	yes	Wdsub1	ENSMUSG00000026988	947.512	3856.11	4.06973	2.02493	1.48e-09	2.9e-08	XLOC_017248	XLOC_017248	p6GFPpos	p6GFPneg	OK	32.7712	8.16012	-2.00576	4.43391	9.25e-06	0.000155085	yes
Hs6st1	ENSMUSG00000045216	2195.47	10583.1	4.8204	2.26915	4.92e-47	2.01e-45	p1GFPpos	p1GFPneg	OK	50.1488	11.0151	-2.18673	8.1266	4.44e-16	1.47e-14	yes	Hs6st1	ENSMUSG00000045216	2136.93	9383.29	4.39101	2.13455	1.62e-14	6.31e-13	XLOC_000065	XLOC_000065	p6GFPpos	p6GFPneg	OK	52.3639	12.7741	-2.03536	6.2256	4.8e-10	2.26e-08	yes
Kif21a	ENSMUSG00000022629	3378.43	16213.6	4.79917	2.26278	3.2e-48	1.35e-46	p1GFPpos	p1GFPneg	OK	41.3194	9.04563	-2.19153	7.69249	1.44e-14	4.26e-13	yes	Kif21a	ENSMUSG00000022629	2451.49	23014.2	9.38787	3.2308	1.96e-30	5.21e-28	XLOC_010798	XLOC_010798	p6GFPpos	p6GFPneg	OK	68.8123	7.77396	-3.14595	8.89656	0	0	yes
Pls1	ENSMUSG00000049493	1094.26	5196.22	4.7486	2.2475	8.63e-18	1.2e-16	p1GFPpos	p1GFPneg	OK	27.0786	5.72801	-2.24105	6.11697	1e-09	1.64e-08	yes	Pls1	ENSMUSG00000049493	532.86	3557.8	6.6768	2.73916	3.49e-18	2.15e-16	XLOC_031775	XLOC_031775	p6GFPpos	p6GFPneg	OK	21.1951	3.45928	-2.61519	6.32937	2.46e-10	1.24e-08	yes
Rnd2	ENSMUSG00000001313	2396.11	11340.9	4.73306	2.24277	5.41e-47	2.21e-45	p1GFPpos	p1GFPneg	OK	173.08	41.0494	-2.07601	5.704	1.17e-08	1.76e-07	yes	Rnd2	ENSMUSG00000001313	3159.34	30920.1	9.7869	3.29085	9.68e-06	0.000103764	XLOC_004180	XLOC_004180	p6GFPpos	p6GFPneg	OK	568.717	62.8774	-3.1771	6.92695	4.3e-12	3.11e-10	yes
Mgat5b	ENSMUSG00000043857	222.131	1044.51	4.70221	2.23334	1.72e-16	2.24e-15	p1GFPpos	p1GFPneg	OK	4.88304	1.07795	-2.17949	4.30199	1.69e-05	0.000151611	yes	Mgat5b	ENSMUSG00000043857	45.8661	480.928	10.4855	3.39032	7.1e-13	2.23e-11	XLOC_004313	XLOC_004313	p6GFPpos	p6GFPneg	OK	2.80572	0.279191	-3.32905	4.40619	1.05e-05	0.000172985	yes
Efhd1	ENSMUSG00000026255	3516.33	16497.5	4.69169	2.23011	1.13e-45	4.43e-44	p1GFPpos	p1GFPneg	OK	191.807	41.6959	-2.20168	8.80401	0	0	yes	Efhd1	ENSMUSG00000026255	1825.54	24261	13.2898	3.73225	1.99e-14	7.69e-13	XLOC_000273	XLOC_000273	p6GFPpos	p6GFPneg	OK	337.547	26.8527	-3.65195	10.7251	0	0	yes
Lad1	ENSMUSG00000041782	139.801	653.993	4.67803	2.2259	4.87e-15	5.88e-14	p1GFPpos	p1GFPneg	OK	3.54065	0.865496	-2.03241	4.2948	1.75e-05	0.000155965	yes	Lad1	ENSMUSG00000041782	131.03	1918.5	14.6417	3.87202	9.84e-36	3.84e-33	XLOC_000433	XLOC_000433	p6GFPpos	p6GFPneg	OK	12.5449	0.89058	-3.81621	8.3446	0	0	yes
Ass1	ENSMUSG00000076441	39.882	184.203	4.61869	2.20749	4.44e-09	3.58e-08	p1GFPpos	p1GFPneg	OK	5.06771	0.87087	-2.5408	4.30537	1.67e-05	0.000149544	yes	Ass1	ENSMUSG00000076441	23.2802	204.887	8.80094	3.13766	8.54e-06	9.25e-05	XLOC_016139	XLOC_016139	p6GFPpos	p6GFPneg	OK	7.27479	0.548329	-3.72979	4.71811	2.38e-06	4.67e-05	yes
Stxbp2	ENSMUSG00000004626	1241.32	5686.76	4.58123	2.19573	9e-33	2.33e-31	p1GFPpos	p1GFPneg	OK	34.0329	8.20308	-2.05269	5.14541	2.67e-07	3.31e-06	yes	Stxbp2	ENSMUSG00000004626	981.649	4643.39	4.73019	2.2419	1.2e-14	4.71e-13	XLOC_028905	XLOC_028905	p6GFPpos	p6GFPneg	OK	33.9508	7.54106	-2.17061	4.96268	6.95e-07	1.56e-05	yes
Cd82	ENSMUSG00000027215	1253.25	5721.27	4.56516	2.19066	1.62e-27	3.38e-26	p1GFPpos	p1GFPneg	OK	59.1269	13.891	-2.08967	6.07591	1.23e-09	2.09e-08	yes	Cd82	ENSMUSG00000027215	1037.45	9186.43	8.85483	3.14646	4.39e-11	1.07e-09	XLOC_017507	XLOC_017507	p6GFPpos	p6GFPneg	OK	112.677	13.8699	-3.02217	8.07902	6.66e-16	1.04e-13	yes
Fam189a2	ENSMUSG00000071604	693.895	3156.59	4.54909	2.18558	9.31e-36	2.67e-34	p1GFPpos	p1GFPneg	OK	25.3113	5.95318	-2.08805	5.99678	2e-09	3.34e-08	yes	Fam189a2	ENSMUSG00000071604	673.815	4908.33	7.2844	2.86481	2.58e-06	3.06e-05	XLOC_015542	XLOC_015542	p6GFPpos	p6GFPneg	OK	47.4359	7.14717	-2.73054	7.6241	2.46e-14	2.85e-12	yes
Fam40b	ENSMUSG00000039629	566.467	2574.79	4.54535	2.18439	1.33e-34	3.68e-33	p1GFPpos	p1GFPneg	OK	7.18425	1.59298	-2.17311	4.59448	4.34e-06	4.35e-05	yes	Fam40b	ENSMUSG00000039629	310.76	2816.91	9.06458	3.18024	5.11e-27	9.54e-25	XLOC_024435	XLOC_024435	p6GFPpos	p6GFPneg	OK	9.54181	1.12356	-3.08618	6.44667	1.14e-10	6.21e-09	yes
Chrna1	ENSMUSG00000027107	64.4094	292.63	4.54328	2.18373	1.25e-12	1.3e-11	p1GFPpos	p1GFPneg	OK	0.978829	0.242825	-2.01114	3.80285	0.000143039	0.00105839	yes	Chrna1	ENSMUSG00000027107	49.5468	254.548	5.13753	2.36107	1.89e-09	3.65e-08	XLOC_017291	XLOC_017291	p6GFPpos	p6GFPneg	OK	1.1076	0.203284	-2.44587	3.97187	7.13e-05	0.000924373	yes
Spry2	ENSMUSG00000022114	1318.73	5919.37	4.48869	2.16629	1.72e-20	2.69e-19	p1GFPpos	p1GFPneg	OK	55.0324	12.9419	-2.08823	6.94256	3.85e-12	8.83e-11	yes	Spry2	ENSMUSG00000022114	1621.78	8137.2	5.01746	2.32696	3.8e-07	5.14e-06	XLOC_009549	XLOC_009549	p6GFPpos	p6GFPneg	OK	90.1229	19.0635	-2.24108	6.67359	2.5e-11	1.55e-09	yes
2610020H08Rik	ENSMUSG00000030924	903.891	4049.89	4.48051	2.16366	1.43e-40	4.82e-39	p1GFPpos	p1GFPneg	OK	20.6703	4.82694	-2.09838	3.27604	0.00105275	0.00629735	yes	2610020H08Rik	ENSMUSG00000030924	496.812	4030.88	8.11349	3.02032	2.08e-23	2.36e-21	XLOC_027012	XLOC_027012	p6GFPpos	p6GFPneg	OK	23.0945	3.13304	-2.88191	3.69774	0.000217525	0.00241692	yes
Stard10	ENSMUSG00000030688	599.816	2678.34	4.46527	2.15875	6.24e-19	9.18e-18	p1GFPpos	p1GFPneg	OK	38.9503	9.31216	-2.06445	5.55034	2.85e-08	4.05e-07	yes	Stard10	ENSMUSG00000030688	445.885	2161.22	4.84704	2.2771	3.05e-05	0.000296626	XLOC_026843	XLOC_026843	p6GFPpos	p6GFPneg	OK	37.7172	8.17515	-2.2059	5.37878	7.5e-08	2.13e-06	yes
Fgf10	ENSMUSG00000021732	1628.29	7197.76	4.42045	2.14419	3.05e-06	1.89e-05	p1GFPpos	p1GFPneg	OK	31.0245	7.34297	-2.07897	6.95423	3.54e-12	8.18e-11	yes	Fgf10	ENSMUSG00000021732	670.348	4579.25	6.83115	2.77213	2.11e-22	2.08e-20	XLOC_007689	XLOC_007689	p6GFPpos	p6GFPneg	OK	21.8496	3.79612	-2.52501	6.99286	2.69e-12	2.02e-10	yes
2010107G23Rik	ENSMUSG00000020083	146.313	634.2	4.33454	2.11588	1.64e-18	2.36e-17	p1GFPpos	p1GFPneg	OK	6.39303	1.52707	-2.06573	3.81678	0.000135207	0.00100609	yes	2010107G23Rik	ENSMUSG00000020083	107.622	514.197	4.7778	2.25635	0.00121475	0.00839746	XLOC_002659	XLOC_002659	p6GFPpos	p6GFPneg	OK	5.93565	1.4149	-2.06871	3.44991	0.000560771	0.005516	yes
Spint2	ENSMUSG00000074227	2203.14	9502.28	4.31307	2.10872	5.99e-26	1.18e-24	p1GFPpos	p1GFPneg	OK	155.234	37.6496	-2.04374	7.2978	2.92e-13	7.57e-12	yes	Spint2	ENSMUSG00000074227	2191.89	14107.4	6.43618	2.6862	0.000338462	0.00266252	XLOC_027553	XLOC_027553	p6GFPpos	p6GFPneg	OK	289.58	45.9264	-2.65656	7.55096	4.33e-14	4.74e-12	yes
Fam132a	ENSMUSG00000023571	481.258	2072.78	4.30701	2.10669	2e-09	1.62e-08	p1GFPpos	p1GFPneg	OK	25.3936	5.86446	-2.11439	4.87947	1.06e-06	1.19e-05	yes	Fam132a	ENSMUSG00000023571	347.991	1907.04	5.48014	2.45421	2.71e-05	0.000266308	XLOC_020971	XLOC_020971	p6GFPpos	p6GFPneg	OK	28.8374	5.04544	-2.51489	5.43179	5.58e-08	1.63e-06	yes
Dysf	ENSMUSG00000033788	294.175	1248.45	4.2439	2.08539	5.15e-25	9.74e-24	p1GFPpos	p1GFPneg	OK	3.03417	0.75259	-2.01137	3.74216	0.000182445	0.00131267	yes	Dysf	ENSMUSG00000033788	381.709	3700.6	9.69481	3.27721	5.66e-30	1.39e-27	XLOC_024688	XLOC_024688	p6GFPpos	p6GFPneg	OK	10.8259	1.15854	-3.2241	7.12265	1.06e-12	8.69e-11	yes
Tspan13	ENSMUSG00000020577	2073.43	8587.96	4.1419	2.05029	4.58e-39	1.48e-37	p1GFPpos	p1GFPneg	OK	85.5651	21.1327	-2.01755	7.35659	1.89e-13	5e-12	yes	Tspan13	ENSMUSG00000020577	1764.56	7898.39	4.47612	2.16225	2.38e-05	0.000236272	XLOC_006383	XLOC_006383	p6GFPpos	p6GFPneg	OK	89.0942	22.1752	-2.00638	5.95664	2.57e-09	1.05e-07	yes
Ehbp1l1	ENSMUSG00000024937	1274.95	312.525	0.245127	-2.0284	1.78e-14	2.09e-13	p1GFPpos	p1GFPneg	OK	1.08752	4.53924	2.0614	-4.73146	2.23e-06	2.36e-05	yes	Ehbp1l1	ENSMUSG00000024937	1328.78	331.459	0.249446	-2.0032	1.66e-06	2.03e-05	XLOC_015391	XLOC_015391	p6GFPpos	p6GFPneg	OK	1.25522	5.88426	2.22892	-3.36783	0.000757621	0.00708959	yes
Chrd	ENSMUSG00000006958	1581.06	384.757	0.243354	-2.03887	2.09e-28	4.53e-27	p1GFPpos	p1GFPneg	OK	1.8362	7.93556	2.11161	-5.50345	3.72e-08	5.2e-07	yes	Chrd	ENSMUSG00000006958	1321.73	312.898	0.236734	-2.07866	1.01e-11	2.72e-10	XLOC_011404	XLOC_011404	p6GFPpos	p6GFPneg	OK	1.82276	8.64296	2.2454	-3.90406	9.46e-05	0.00118473	yes
Adra2a	ENSMUSG00000033717	179.026	42.8252	0.239212	-2.06364	2.05e-08	1.55e-07	p1GFPpos	p1GFPneg	OK	0.21205	0.918847	2.11542	-3.66139	0.000250851	0.00175219	yes	Adra2a	ENSMUSG00000033717	2065.31	235.536	0.114044	-3.13233	7.02e-23	7.3e-21	XLOC_015300	XLOC_015300	p6GFPpos	p6GFPneg	OK	1.23166	12.3984	3.33148	-5.53803	3.06e-08	9.69e-07	yes
Antxr2	ENSMUSG00000029338	2324.45	549.673	0.236475	-2.08024	3.27e-31	7.99e-30	p1GFPpos	p1GFPneg	OK	2.45607	11.125	2.17938	-7.10249	1.23e-12	2.96e-11	yes	Antxr2	ENSMUSG00000029338	3608.07	626.866	0.17374	-2.525	3.95e-17	2.17e-15	XLOC_023490	XLOC_023490	p6GFPpos	p6GFPneg	OK	3.20566	20.6633	2.68837	-5.49882	3.82e-08	1.19e-06	yes
Thsd4	ENSMUSG00000032289	5026.57	1182.59	0.235267	-2.08763	3.89e-17	5.23e-16	p1GFPpos	p1GFPneg	OK	2.56674	10.3085	2.00583	-6.83233	8.35e-12	1.85e-10	yes	Thsd4	ENSMUSG00000032289	6395.85	787.744	0.123165	-3.02134	5.62e-15	2.3e-13	XLOC_031639	XLOC_031639	p6GFPpos	p6GFPneg	OK	1.85421	16.287	3.13485	-6.4702	9.79e-11	5.41e-09	yes
Tmem145	ENSMUSG00000043843	433.852	101.792	0.234625	-2.09157	0.000521826	0.00240752	p1GFPpos	p1GFPneg	OK	0.70304	3.40608	2.27643	-4.01977	5.83e-05	0.000469609	yes	Tmem145	ENSMUSG00000043843	91.0173	470.785	5.17248	2.37086	0.000417021	0.0032244	XLOC_026421	XLOC_026421	p6GFPpos	p6GFPneg	OK	4.23152	0.8478	-2.31938	3.60731	0.000309391	0.0032732	yes
Sgms2	ENSMUSG00000050931	249.635	58.3007	0.233544	-2.09823	1.11e-06	7.22e-06	p1GFPpos	p1GFPneg	OK	0.194272	0.825227	2.08672	-3.66864	0.000243843	0.00170928	yes	Sgms2	ENSMUSG00000050931	2764.98	582.08	0.210519	-2.24798	4.16e-09	7.64e-08	XLOC_019684	XLOC_019684	p6GFPpos	p6GFPneg	OK	2.10752	11.1635	2.40517	-4.86155	1.16e-06	2.48e-05	yes
Ntn1	ENSMUSG00000020902	1117.95	258.946	0.231626	-2.11013	1.08e-12	1.13e-11	p1GFPpos	p1GFPneg	OK	0.786358	3.58293	2.18788	-5.75326	8.75e-09	1.33e-07	yes	Ntn1	ENSMUSG00000020902	1871.63	347.156	0.185483	-2.43064	7.29e-08	1.1e-06	XLOC_004682	XLOC_004682	p6GFPpos	p6GFPneg	OK	1.17669	7.15024	2.60326	-5.19065	2.1e-07	5.34e-06	yes
Tmem100	ENSMUSG00000069763	742.621	171.557	0.231015	-2.11394	1.36e-19	2.04e-18	p1GFPpos	p1GFPneg	OK	1.75942	8.10265	2.20329	-4.54788	5.42e-06	5.31e-05	yes	Tmem100	ENSMUSG00000069763	418.07	82.1523	0.196504	-2.34737	1.29e-09	2.56e-08	XLOC_004052	XLOC_004052	p6GFPpos	p6GFPneg	OK	0.883527	5.68203	2.68506	-4.39783	1.09e-05	0.000179341	yes
Icosl	ENSMUSG00000000732	603.096	138.447	0.229561	-2.12305	1.64e-18	2.37e-17	p1GFPpos	p1GFPneg	OK	0.798721	3.74353	2.22863	-4.32854	1.5e-05	0.000135985	yes	Icosl	ENSMUSG00000000732	409.644	83.7033	0.204332	-2.29101	2.72e-09	5.14e-08	XLOC_002158	XLOC_002158	p6GFPpos	p6GFPneg	OK	0.578881	3.05993	2.40216	-3.34818	0.000813445	0.00750731	yes
Col13a1	ENSMUSG00000058806	691.675	157.214	0.227295	-2.13736	2.6e-21	4.21e-20	p1GFPpos	p1GFPneg	OK	0.917276	3.92262	2.09639	-3.98116	6.86e-05	0.000544696	yes	Col13a1	ENSMUSG00000058806	884.831	4302.87	4.86293	2.28183	4e-10	8.49e-09	XLOC_002658	XLOC_002658	p6GFPpos	p6GFPneg	OK	28.5446	6.07911	-2.23129	5.27696	1.31e-07	3.55e-06	yes
Rcn3	ENSMUSG00000019539	9319.15	2096.04	0.224917	-2.15253	2.87e-43	1.05e-41	p1GFPpos	p1GFPneg	OK	23.9494	114.999	2.26356	-9.80683	0	0	yes	Rcn3	ENSMUSG00000019539	12212.6	2011.44	0.164702	-2.60207	7.51e-14	2.66e-12	XLOC_027680	XLOC_027680	p6GFPpos	p6GFPneg	OK	27.8969	177.817	2.67222	-6.72182	1.79e-11	1.15e-09	yes
Unc5c	ENSMUSG00000059921	1479.19	325.521	0.220067	-2.18399	4.08e-25	7.74e-24	p1GFPpos	p1GFPneg	OK	0.711194	3.23079	2.18357	-6.46024	1.05e-10	2e-09	yes	Unc5c	ENSMUSG00000059921	1520.07	268.313	0.176513	-2.50215	6.8e-12	1.87e-10	XLOC_019116	XLOC_019116	p6GFPpos	p6GFPneg	OK	0.651662	4.07394	2.64423	-4.81085	1.5e-06	3.13e-05	yes
Gpm6b	ENSMUSG00000031342	18594.6	4054.02	0.218021	-2.19746	3.7e-16	4.72e-15	p1GFPpos	p1GFPneg	OK	21.987	89.6935	2.02835	-8.64823	0	0	yes	Gpm6b	ENSMUSG00000031342	33075.1	7926.96	0.239665	-2.06091	3.14e-13	1.02e-11	XLOC_033114	XLOC_033114	p6GFPpos	p6GFPneg	OK	43.7455	192.333	2.1364	-5.12835	2.92e-07	7.18e-06	yes
Fkbp11	ENSMUSG00000003355	313.202	66.1122	0.211085	-2.2441	5.68e-13	6.05e-12	p1GFPpos	p1GFPneg	OK	1.23967	8.34901	2.75165	-4.07026	4.7e-05	0.000385917	yes	Fkbp11	ENSMUSG00000003355	492.495	74.43	0.151129	-2.72615	6.89e-14	2.46e-12	XLOC_010850	XLOC_010850	p6GFPpos	p6GFPneg	OK	1.99083	16.3559	3.03837	-3.53703	0.000404649	0.00415028	yes
Slc4a11	ENSMUSG00000074796	155.52	32.8002	0.210906	-2.24533	2.24e-08	1.69e-07	p1GFPpos	p1GFPneg	OK	0.0989073	0.629985	2.67117	-3.8708	0.000108477	0.000825373	yes	Slc4a11	ENSMUSG00000074796	159.794	29.3412	0.183619	-2.44521	1.63e-06	1.99e-05	XLOC_017710	XLOC_017710	p6GFPpos	p6GFPneg	OK	0.0950468	0.867611	3.19034	-3.58008	0.000343487	0.00358843	yes
Col27a1	ENSMUSG00000045672	61076.5	12864.5	0.21063	-2.24722	1.41e-51	6.53e-50	p1GFPpos	p1GFPneg	OK	25.9462	124.844	2.26653	-12.334	0	0	yes	Col27a1	ENSMUSG00000045672	64341.3	14298.7	0.222232	-2.16986	1.32e-05	0.000138032	XLOC_020451	XLOC_020451	p6GFPpos	p6GFPneg	OK	33.2519	158.813	2.25582	-5.92172	3.19e-09	1.27e-07	yes
Plcl1	ENSMUSG00000038349	313.911	65.4442	0.20848	-2.26202	3.85e-13	4.14e-12	p1GFPpos	p1GFPneg	OK	0.246015	1.21286	2.3016	-4.77912	1.76e-06	1.9e-05	yes	Plcl1	ENSMUSG00000038349	501.097	88.0235	0.175662	-2.50913	2.93e-11	7.4e-10	XLOC_000130	XLOC_000130	p6GFPpos	p6GFPneg	OK	0.377777	2.30585	2.60969	-4.70308	2.56e-06	4.96e-05	yes
Plcg2	ENSMUSG00000034330	170.686	35.112	0.20571	-2.28131	2.81e-08	2.11e-07	p1GFPpos	p1GFPneg	OK	0.134359	0.699266	2.37975	-3.36717	0.000759444	0.00469453	yes	Plcg2	ENSMUSG00000034330	396.56	78.3541	0.197585	-2.33946	1.84e-09	3.55e-08	XLOC_029443	XLOC_029443	p6GFPpos	p6GFPneg	OK	0.337263	1.92347	2.51176	-3.45441	0.000551493	0.00543541	yes
Stk17b	ENSMUSG00000026094	492.946	99.0671	0.20097	-2.31495	2.08e-13	2.28e-12	p1GFPpos	p1GFPneg	OK	0.545464	2.80636	2.36314	-5.24147	1.59e-07	2.03e-06	yes	Stk17b	ENSMUSG00000026094	1589.49	255.415	0.16069	-2.63765	6.09e-17	3.27e-15	XLOC_000834	XLOC_000834	p6GFPpos	p6GFPneg	OK	1.54553	11.1882	2.8558	-5.73653	9.66e-09	3.46e-07	yes
Crtap	ENSMUSG00000032431	3341.8	670.129	0.20053	-2.31811	2.3e-41	7.98e-40	p1GFPpos	p1GFPneg	OK	8.0489	46.8026	2.53973	-8.35562	0	0	yes	Crtap	ENSMUSG00000032431	3760.9	914.083	0.243049	-2.04068	1.35e-12	4.06e-11	XLOC_031897	XLOC_031897	p6GFPpos	p6GFPneg	OK	13.4851	62.6718	2.21645	-5.07834	3.81e-07	9.1e-06	yes
Arid5b	ENSMUSG00000019947	3196.43	634.293	0.198438	-2.33324	2.39e-20	3.72e-19	p1GFPpos	p1GFPneg	OK	2.56202	13.7828	2.42752	-9.14234	0	0	yes	Arid5b	ENSMUSG00000019947	2495.67	418.91	0.167854	-2.57472	2.56e-13	8.53e-12	XLOC_002694	XLOC_002694	p6GFPpos	p6GFPneg	OK	2.1498	13.2657	2.62542	-5.47784	4.31e-08	1.32e-06	yes
Slc38a4	ENSMUSG00000022464	539.524	105.697	0.195909	-2.35175	1.56e-13	1.72e-12	p1GFPpos	p1GFPneg	OK	0.477852	2.56121	2.42219	-5.45784	4.82e-08	6.6e-07	yes	Slc38a4	ENSMUSG00000022464	1182.54	155.568	0.131555	-2.92626	2.13e-18	1.34e-16	XLOC_010825	XLOC_010825	p6GFPpos	p6GFPneg	OK	0.797059	6.80998	3.09489	-5.63504	1.75e-08	5.89e-07	yes
Cyp27a1	ENSMUSG00000026170	384.132	74.4933	0.193926	-2.36642	4.32e-10	3.78e-09	p1GFPpos	p1GFPneg	OK	0.46533	2.63885	2.50358	-4.90392	9.39e-07	1.07e-05	yes	Cyp27a1	ENSMUSG00000026170	631.765	103.375	0.163629	-2.6115	1.71e-13	5.82e-12	XLOC_000215	XLOC_000215	p6GFPpos	p6GFPneg	OK	0.799374	5.58452	2.80449	-4.82946	1.37e-06	2.87e-05	yes
Unc80	ENSMUSG00000055567	940.944	181.994	0.193416	-2.37022	1.89e-07	1.31e-06	p1GFPpos	p1GFPneg	OK	0.217348	1.15579	2.4108	-5.52494	3.3e-08	4.64e-07	yes	Unc80	ENSMUSG00000055567	1144.58	193.139	0.168742	-2.56711	1.66e-11	4.35e-10	XLOC_000181	XLOC_000181	p6GFPpos	p6GFPneg	OK	0.25253	1.65761	2.71458	-4.13244	3.59e-05	0.000506689	yes
Pcdh17	ENSMUSG00000035566	2066.96	394.314	0.19077	-2.3901	2.19e-38	6.91e-37	p1GFPpos	p1GFPneg	OK	0.724497	4.0573	2.48547	-7.54777	4.42e-14	1.25e-12	yes	Pcdh17	ENSMUSG00000035566	4241.1	862.531	0.203374	-2.29779	3.79e-11	9.38e-10	XLOC_009054	XLOC_009054	p6GFPpos	p6GFPneg	OK	1.80727	10.0655	2.47754	-5.45019	5.03e-08	1.5e-06	yes
Pde9a	ENSMUSG00000041119	1616.09	306.145	0.189435	-2.40022	9.06e-27	1.84e-25	p1GFPpos	p1GFPneg	OK	2.11168	12.2831	2.54021	-6.709	1.96e-11	4.15e-10	yes	Pde9a	ENSMUSG00000041119	1069.15	234.462	0.219298	-2.18904	8.61e-12	2.34e-10	XLOC_012677	XLOC_012677	p6GFPpos	p6GFPneg	OK	1.93035	9.73961	2.335	-4.21074	2.55e-05	0.000377043	yes
Tmem121	ENSMUSG00000049036	479.178	90.7394	0.189365	-2.40076	2.78e-20	4.31e-19	p1GFPpos	p1GFPneg	OK	1.14769	6.26207	2.44791	-4.9077	9.22e-07	1.05e-05	yes	Tmem121	ENSMUSG00000049036	467.974	71.8499	0.153534	-2.70337	4.89e-08	7.62e-07	XLOC_006279	XLOC_006279	p6GFPpos	p6GFPneg	OK	1.02111	7.51215	2.87908	-4.92667	8.36e-07	1.84e-05	yes
Fez1	ENSMUSG00000032118	1945.04	367.79	0.189091	-2.40285	1.37e-39	4.5e-38	p1GFPpos	p1GFPneg	OK	3.42417	19.4378	2.50504	-7.16564	7.74e-13	1.93e-11	yes	Fez1	ENSMUSG00000032118	1343.99	278.396	0.207141	-2.27131	2.16e-13	7.28e-12	XLOC_030724	XLOC_030724	p6GFPpos	p6GFPneg	OK	3.05757	15.7007	2.36037	-4.33508	1.46e-05	0.000229044	yes
Phactr1	ENSMUSG00000054728	768.301	144.671	0.1883	-2.4089	1.29e-05	7.48e-05	p1GFPpos	p1GFPneg	OK	0.428151	2.66999	2.64064	-5.38743	7.15e-08	9.55e-07	yes	Phactr1	ENSMUSG00000054728	703.306	166.996	0.237444	-2.07434	1.44e-09	2.83e-08	XLOC_007410	XLOC_007410	p6GFPpos	p6GFPneg	OK	0.595693	2.85632	2.26152	-3.82796	0.000129209	0.00154672	yes
Gcnt1	ENSMUSG00000038843	641.182	120.402	0.187782	-2.41287	8.59e-24	1.54e-22	p1GFPpos	p1GFPneg	OK	0.832527	4.89514	2.55578	-6.36539	1.95e-10	3.66e-09	yes	Gcnt1	ENSMUSG00000038843	588.943	142.83	0.242519	-2.04383	4.56e-09	8.33e-08	XLOC_015526	XLOC_015526	p6GFPpos	p6GFPneg	OK	1.17904	5.43513	2.2047	-4.23725	2.26e-05	0.000340979	yes
Cacna1e	ENSMUSG00000004110	6529.58	1216.55	0.186314	-2.42419	0.00050318	0.00232744	p1GFPpos	p1GFPneg	OK	1.8807	10.206	2.44008	-9.04253	0	0	yes	Cacna1e	ENSMUSG00000004110	3425.07	407.182	0.118883	-3.07239	8.24e-09	1.45e-07	XLOC_001168	XLOC_001168	p6GFPpos	p6GFPneg	OK	0.728243	6.63365	3.18731	-4.01492	5.95e-05	0.000788165	yes
Prcp	ENSMUSG00000061119	1160.16	214.124	0.184565	-2.4378	3.3e-33	8.74e-32	p1GFPpos	p1GFPneg	OK	1.37717	7.47944	2.44123	-6.34001	2.3e-10	4.27e-09	yes	Prcp	ENSMUSG00000061119	1323.56	293.934	0.222077	-2.17087	1.73e-06	2.11e-05	XLOC_026796	XLOC_026796	p6GFPpos	p6GFPneg	OK	1.98792	10.5699	2.41063	-4.73752	2.16e-06	4.32e-05	yes
Cables1	ENSMUSG00000040957	549.157	101.124	0.184145	-2.44109	1.69e-22	2.88e-21	p1GFPpos	p1GFPneg	OK	0.565174	3.10515	2.45789	-4.62397	3.76e-06	3.82e-05	yes	Cables1	ENSMUSG00000040957	891.367	173.848	0.195035	-2.35819	2.22e-12	6.46e-11	XLOC_014042	XLOC_014042	p6GFPpos	p6GFPneg	OK	1.10772	6.35191	2.51959	-3.71607	0.000202342	0.0022702	yes
Irf5	ENSMUSG00000029771	150.452	27.1964	0.180764	-2.46782	3.56e-09	2.89e-08	p1GFPpos	p1GFPneg	OK	0.217952	1.11297	2.35233	-3.2923	0.000993714	0.0059759	yes	Irf5	ENSMUSG00000029771	221.895	29.9112	0.134799	-2.89112	2e-10	4.45e-09	XLOC_024431	XLOC_024431	p6GFPpos	p6GFPneg	OK	0.274076	2.08829	2.92967	-3.37042	0.000750538	0.00704029	yes
Stard8	ENSMUSG00000031216	2074.77	369.481	0.178083	-2.48938	4.95e-41	1.7e-39	p1GFPpos	p1GFPneg	OK	1.19638	7.00303	2.54931	-7.17908	7.02e-13	1.75e-11	yes	Stard8	ENSMUSG00000031216	3746.31	815.921	0.217793	-2.19897	3.82e-13	1.23e-11	XLOC_032890	XLOC_032890	p6GFPpos	p6GFPneg	OK	3.03809	15.2508	2.32765	-4.94434	7.64e-07	1.7e-05	yes
Ano4	ENSMUSG00000035189	655.059	116.395	0.177686	-2.4926	5.49e-26	1.08e-24	p1GFPpos	p1GFPneg	OK	0.531664	3.06021	2.52504	-4.66267	3.12e-06	3.21e-05	yes	Ano4	ENSMUSG00000035189	673.223	103.897	0.154328	-2.69593	2.99e-14	1.12e-12	XLOC_002848	XLOC_002848	p6GFPpos	p6GFPneg	OK	0.488447	3.6666	2.90817	-3.69225	0.000222276	0.00246349	yes
Sytl4	ENSMUSG00000031255	356.314	63.1831	0.177324	-2.49554	5.6e-17	7.45e-16	p1GFPpos	p1GFPneg	OK	0.319808	1.87027	2.54797	-3.71799	0.000200815	0.00143051	yes	Sytl4	ENSMUSG00000031255	322.71	55.7392	0.172722	-2.53347	2.57e-10	5.65e-09	XLOC_033503	XLOC_033503	p6GFPpos	p6GFPneg	OK	0.297515	1.92687	2.69523	-3.62956	0.000283901	0.00304699	yes
Arhgef3	ENSMUSG00000021895	1669.06	292.527	0.175264	-2.5124	7.54e-41	2.58e-39	p1GFPpos	p1GFPneg	OK	1.3221	7.74453	2.55035	-6.73546	1.63e-11	3.49e-10	yes	Arhgef3	ENSMUSG00000021895	4157.17	685.815	0.164972	-2.59971	1.38e-09	2.72e-08	XLOC_008748	XLOC_008748	p6GFPpos	p6GFPneg	OK	3.47123	22.9984	2.72801	-5.36803	7.96e-08	2.24e-06	yes
Tmem26	ENSMUSG00000060044	2224.06	388.859	0.174841	-2.51588	4.87e-18	6.89e-17	p1GFPpos	p1GFPneg	OK	2.41035	13.7271	2.50971	-9.28293	0	0	yes	Tmem26	ENSMUSG00000060044	947.335	115.466	0.121885	-3.03641	2.15e-07	3.01e-06	XLOC_002099	XLOC_002099	p6GFPpos	p6GFPneg	OK	0.757227	7.27119	3.26339	-6.31752	2.66e-10	1.32e-08	yes
Itpripl2	ENSMUSG00000073859	372.125	64.879	0.174347	-2.51997	2.39e-17	3.26e-16	p1GFPpos	p1GFPneg	OK	1.72198	11.8187	2.77893	-10.5362	0	0	yes	Itpripl2	ENSMUSG00000073859	370.022	67.9887	0.183742	-2.44424	1.64e-10	3.72e-09	XLOC_028153	XLOC_028153	p6GFPpos	p6GFPneg	OK	2.60999	13.8599	2.4088	-5.69387	1.24e-08	4.3e-07	yes
Bcan	ENSMUSG00000004892	2023.38	350.359	0.173156	-2.52986	2.39e-42	8.55e-41	p1GFPpos	p1GFPneg	OK	1.85087	11.408	2.62377	-6.82268	8.94e-12	1.98e-10	yes	Bcan	ENSMUSG00000004892	17009	1591.02	0.0935398	-3.41828	1.41e-30	3.85e-28	XLOC_019398	XLOC_019398	p6GFPpos	p6GFPneg	OK	9.85228	114.878	3.5435	-7.42843	1.1e-13	1.1e-11	yes
Slc40a1	ENSMUSG00000025993	957.275	163.177	0.17046	-2.5525	6.23e-05	0.000329915	p1GFPpos	p1GFPneg	OK	0.884648	5.49452	2.63482	-6.77771	1.22e-11	2.67e-10	yes	Slc40a1	ENSMUSG00000025993	2023.42	340.496	0.168278	-2.57108	8.91e-17	4.6e-15	XLOC_000816	XLOC_000816	p6GFPpos	p6GFPneg	OK	2.08452	14.4316	2.79145	-5.88117	4.07e-09	1.59e-07	yes
Abhd15	ENSMUSG00000000686	51.9444	8.84233	0.170227	-2.55447	0.000564373	0.00259185	p1GFPpos	p1GFPneg	OK	0.055334	0.704706	3.67078	-4.57659	4.73e-06	4.7e-05	yes	Abhd15	ENSMUSG00000000686	116.212	13.2305	0.113848	-3.13481	9.03e-08	1.34e-06	XLOC_003933	XLOC_003933	p6GFPpos	p6GFPneg	OK	0.195668	2.34726	3.5845	-3.93308	8.39e-05	0.00106774	yes
Cpxm1	ENSMUSG00000027408	6041.11	1017.35	0.168405	-2.56999	5.82e-56	3.12e-54	p1GFPpos	p1GFPneg	OK	6.6567	42.8599	2.68675	-10.8371	0	0	yes	Cpxm1	ENSMUSG00000027408	14500.1	1754.73	0.121015	-3.04674	3.75e-23	4.11e-21	XLOC_017703	XLOC_017703	p6GFPpos	p6GFPneg	OK	13.9459	127.007	3.187	-8.05725	8.88e-16	1.35e-13	yes
Ttc28	ENSMUSG00000033209	5851.5	969.547	0.165692	-2.59342	4.54e-21	7.27e-20	p1GFPpos	p1GFPneg	OK	1.46365	9.25133	2.66009	-9.80045	0	0	yes	Ttc28	ENSMUSG00000033209	5561.82	982.089	0.176577	-2.50163	8.45e-14	2.97e-12	XLOC_022868	XLOC_022868	p6GFPpos	p6GFPneg	OK	1.7158	10.6026	2.62747	-5.39614	6.81e-08	1.96e-06	yes
Shb	ENSMUSG00000044813	647.337	106.675	0.16479	-2.6013	1.07e-25	2.07e-24	p1GFPpos	p1GFPneg	OK	0.988918	6.14238	2.63488	-5.25303	1.5e-07	1.91e-06	yes	Shb	ENSMUSG00000044813	517.476	103.042	0.199125	-2.32826	4.35e-06	4.94e-05	XLOC_021118	XLOC_021118	p6GFPpos	p6GFPneg	OK	0.974611	5.74829	2.56023	-3.39299	0.000691336	0.00656491	yes
Wnt5a	ENSMUSG00000021994	11285.7	1835.65	0.162652	-2.62014	4.63e-62	2.95e-60	p1GFPpos	p1GFPneg	OK	6.70665	43.1991	2.68734	-10.7601	0	0	yes	Wnt5a	ENSMUSG00000021994	20164.8	3171.3	0.157269	-2.6687	4.89e-16	2.3e-14	XLOC_008751	XLOC_008751	p6GFPpos	p6GFPneg	OK	12.6015	93.179	2.88641	-6.71531	1.88e-11	1.2e-09	yes
Selenbp1	ENSMUSG00000068874	1372.27	222.556	0.162182	-2.62432	1.42e-39	4.68e-38	p1GFPpos	p1GFPneg	OK	2.59192	16.5943	2.67859	-7.02303	2.17e-12	5.14e-11	yes	Selenbp1	ENSMUSG00000068874	724.787	179.245	0.247307	-2.01562	2.82e-09	5.31e-08	XLOC_018907	XLOC_018907	p6GFPpos	p6GFPneg	OK	2.53464	10.7145	2.07971	-3.66226	0.000250003	0.00273178	yes
Gpc5	ENSMUSG00000022112	102.351	16.5541	0.161739	-2.62826	2.17e-07	1.5e-06	p1GFPpos	p1GFPneg	OK	0.132848	0.944301	2.82948	-3.64958	0.000262672	0.00182294	yes	Gpc5	ENSMUSG00000022112	144.681	26.2241	0.181255	-2.46391	4.55e-05	0.000426541	XLOC_009091	XLOC_009091	p6GFPpos	p6GFPneg	OK	0.260712	1.56613	2.58667	-3.57698	0.000347587	0.0036237	yes
Irf1	ENSMUSG00000018899	1115.39	180.4	0.161737	-2.62828	5.7e-32	1.44e-30	p1GFPpos	p1GFPneg	OK	1.34214	7.67283	2.51523	-5.12414	2.99e-07	3.69e-06	yes	Irf1	ENSMUSG00000018899	2164.05	403.297	0.186363	-2.42382	5.4e-13	1.72e-11	XLOC_003693	XLOC_003693	p6GFPpos	p6GFPneg	OK	3.26177	18.7457	2.52283	-4.41982	9.88e-06	0.000163902	yes
Trpm5	ENSMUSG00000009246	1253.97	202.606	0.161571	-2.62976	4.76e-10	4.14e-09	p1GFPpos	p1GFPneg	OK	0.655225	4.96035	2.92038	-7.01904	2.23e-12	5.28e-11	yes	Trpm5	ENSMUSG00000009246	427.337	83.4033	0.19517	-2.3572	1.49e-10	3.38e-09	XLOC_028350	XLOC_028350	p6GFPpos	p6GFPneg	OK	0.245737	1.99972	3.02461	-4.18681	2.83e-05	0.000412348	yes
Lama2	ENSMUSG00000019899	19717.6	3156.59	0.16009	-2.64304	2e-25	3.83e-24	p1GFPpos	p1GFPneg	OK	5.10883	34.4444	2.7532	-12.9718	0	0	yes	Lama2	ENSMUSG00000019899	33293.6	3776.87	0.113441	-3.13998	1.38e-20	1.12e-18	XLOC_002561	XLOC_002561	p6GFPpos	p6GFPneg	OK	7.1496	68.4988	3.26014	-7.79815	6.22e-15	8.09e-13	yes
Vit	ENSMUSG00000024076	365.755	58.4539	0.159817	-2.64551	1.06e-09	9e-09	p1GFPpos	p1GFPneg	OK	0.369504	2.42737	2.71573	-5.24081	1.6e-07	2.03e-06	yes	Vit	ENSMUSG00000024076	8568.01	1012.98	0.118228	-3.08035	1e-09	1.93e-08	XLOC_012985	XLOC_012985	p6GFPpos	p6GFPneg	OK	7.42895	69.8865	3.23378	-6.77199	1.27e-11	8.42e-10	yes
Vldlr	ENSMUSG00000024924	1773.26	281.729	0.158876	-2.65403	2.18e-44	8.28e-43	p1GFPpos	p1GFPneg	OK	1.03133	6.4693	2.64911	-8.68882	0	0	yes	Vldlr	ENSMUSG00000024924	1943.15	426.953	0.219722	-2.18625	1.47e-12	4.38e-11	XLOC_015153	XLOC_015153	p6GFPpos	p6GFPneg	OK	1.85921	8.35118	2.16729	-4.61811	3.87e-06	7.14e-05	yes
G0s2	ENSMUSG00000009633	219.167	34.444	0.157159	-2.6697	2.1e-09	1.74e-08	p1GFPpos	p1GFPneg	OK	0.773823	5.3454	2.78822	-5.01885	5.2e-07	6.14e-06	yes	G0s2	ENSMUSG00000009633	908.987	155.157	0.170692	-2.55053	1.18e-05	0.000124546	XLOC_001381	XLOC_001381	p6GFPpos	p6GFPneg	OK	4.1337	26.901	2.70215	-4.94444	7.64e-07	1.7e-05	yes
Hsd17b11	ENSMUSG00000029311	3915.5	615.326	0.157151	-2.66977	8.73e-55	4.49e-53	p1GFPpos	p1GFPneg	OK	6.24259	41.7356	2.74106	-9.51124	0	0	yes	Hsd17b11	ENSMUSG00000029311	5261.08	1230.96	0.233975	-2.09557	5.4e-11	1.31e-09	XLOC_023515	XLOC_023515	p6GFPpos	p6GFPneg	OK	14.3298	68.9559	2.26665	-5.13936	2.76e-07	6.82e-06	yes
Nod1	ENSMUSG00000038058	817.055	126.829	0.155227	-2.68755	1.34e-31	3.32e-30	p1GFPpos	p1GFPneg	OK	0.479149	3.25619	2.76464	-5.77598	7.65e-09	1.17e-07	yes	Nod1	ENSMUSG00000038058	1967.3	474.223	0.241052	-2.05258	1.11e-07	1.63e-06	XLOC_025206	XLOC_025206	p6GFPpos	p6GFPneg	OK	2.11982	9.3375	2.13909	-3.81278	0.000137411	0.00162946	yes
Sdk2	ENSMUSG00000041592	2660.01	411.177	0.154577	-2.6936	8.31e-11	7.63e-10	p1GFPpos	p1GFPneg	OK	0.603539	4.18088	2.79229	-8.32385	0	0	yes	Sdk2	ENSMUSG00000041592	2619.35	591.395	0.22578	-2.14701	8.42e-07	1.08e-05	XLOC_005147	XLOC_005147	p6GFPpos	p6GFPneg	OK	1.01043	4.85554	2.26467	-4.30001	1.71e-05	0.000264123	yes
Iqgap2	ENSMUSG00000021676	11084.1	1710.92	0.154358	-2.69565	1.52e-06	9.74e-06	p1GFPpos	p1GFPneg	OK	4.55535	30.081	2.72322	-11.6449	0	0	yes	Iqgap2	ENSMUSG00000021676	19220.5	4331.06	0.225335	-2.14986	1.1e-05	0.000116281	XLOC_008124	XLOC_008124	p6GFPpos	p6GFPneg	OK	13.7081	64.6537	2.2377	-5.74661	9.11e-09	3.29e-07	yes
Nfix	ENSMUSG00000001911	14137.3	2169.97	0.153493	-2.70376	3.78e-38	1.18e-36	p1GFPpos	p1GFPneg	OK	8.69906	55.3307	2.66915	-9.24178	0	0	yes	Nfix	ENSMUSG00000001911	23486.1	5632.34	0.239815	-2.06	1.12e-12	3.41e-11	XLOC_029847	XLOC_029847	p6GFPpos	p6GFPneg	OK	23.9722	104.947	2.13023	-3.58992	0.00033078	0.0034738	yes
Prss35	ENSMUSG00000033491	1512.08	228.77	0.151295	-2.72457	1.38e-09	1.16e-08	p1GFPpos	p1GFPneg	OK	1.45903	10.6072	2.86196	-7.55638	4.15e-14	1.18e-12	yes	Prss35	ENSMUSG00000033491	1953.9	310.41	0.158867	-2.6541	1.19e-17	6.86e-16	XLOC_031066	XLOC_031066	p6GFPpos	p6GFPneg	OK	2.37726	16.06	2.7561	-4.92734	8.34e-07	1.83e-05	yes
Snai1	ENSMUSG00000042821	498.948	75.4186	0.151155	-2.7259	9.88e-24	1.76e-22	p1GFPpos	p1GFPneg	OK	0.75495	5.84338	2.95235	-6.20328	5.53e-10	9.9e-09	yes	Snai1	ENSMUSG00000042821	618.122	75.996	0.122947	-3.0239	1.18e-16	6e-15	XLOC_016907	XLOC_016907	p6GFPpos	p6GFPneg	OK	0.949	8.69494	3.1957	-5.38113	7.4e-08	2.1e-06	yes
Irx2	ENSMUSG00000001504	1513.04	228.672	0.151134	-2.7261	9.54e-43	3.45e-41	p1GFPpos	p1GFPneg	OK	1.73811	11.4924	2.72509	-6.74775	1.5e-11	3.24e-10	yes	Irx2	ENSMUSG00000001504	2222.57	398.941	0.179495	-2.47798	5.98e-16	2.77e-14	XLOC_007549	XLOC_007549	p6GFPpos	p6GFPneg	OK	3.28807	20.686	2.65334	-4.23288	2.31e-05	0.000346108	yes
Clic4	ENSMUSG00000037242	16718.8	2489.43	0.1489	-2.74758	1.93e-23	3.41e-22	p1GFPpos	p1GFPneg	OK	10.7022	75.4068	2.81678	-13.772	0	0	yes	Clic4	ENSMUSG00000037242	11484.1	2723.87	0.237185	-2.07591	8.07e-11	1.9e-09	XLOC_021561	XLOC_021561	p6GFPpos	p6GFPneg	OK	13.2279	62.9256	2.25006	-6.10133	1.05e-09	4.66e-08	yes
Nrxn2	ENSMUSG00000033768	2770.61	408.301	0.147369	-2.7625	4.02e-11	3.78e-10	p1GFPpos	p1GFPneg	OK	2.52943	17.0682	2.75443	-8.47708	0	0	yes	Nrxn2	ENSMUSG00000033768	1928.87	302.514	0.156835	-2.67268	2.89e-13	9.52e-12	XLOC_015015	XLOC_015015	p6GFPpos	p6GFPneg	OK	2.08741	13.8803	2.73325	-4.42762	9.53e-06	0.000159009	yes
Tnfrsf11b	ENSMUSG00000063727	210.624	30.7949	0.146208	-2.77391	9.37e-06	5.5e-05	p1GFPpos	p1GFPneg	OK	0.181814	1.43705	2.98258	-4.1528	3.28e-05	0.00027919	yes	Tnfrsf11b	ENSMUSG00000063727	2329.59	332.581	0.142764	-2.8083	2.07e-19	1.44e-17	XLOC_010543	XLOC_010543	p6GFPpos	p6GFPneg	OK	2.40413	19.0143	2.9835	-5.47665	4.33e-08	1.32e-06	yes
Cd84	ENSMUSG00000038147	210.095	30.5882	0.145592	-2.78	9.69e-06	5.67e-05	p1GFPpos	p1GFPneg	OK	0.161829	1.13978	2.81622	-4.56835	4.92e-06	4.87e-05	yes	Cd84	ENSMUSG00000038147	416.813	55.4542	0.133044	-2.91003	8.54e-14	3e-12	XLOC_000564	XLOC_000564	p6GFPpos	p6GFPneg	OK	0.310963	2.78786	3.16434	-3.74261	0.00018212	0.00207705	yes
Copz2	ENSMUSG00000018672	1568.93	227.028	0.144703	-2.78884	1.66e-45	6.45e-44	p1GFPpos	p1GFPneg	OK	4.06789	29.1733	2.84229	-7.80008	6.22e-15	1.89e-13	yes	Copz2	ENSMUSG00000018672	1882.98	355.136	0.188603	-2.40657	2.15e-15	9.39e-14	XLOC_004100	XLOC_004100	p6GFPpos	p6GFPneg	OK	7.63164	43.2218	2.50169	-5.26503	1.4e-07	3.76e-06	yes
Rbm20	ENSMUSG00000043639	297.005	42.7211	0.14384	-2.79747	2.36e-06	1.48e-05	p1GFPpos	p1GFPneg	OK	0.166336	1.06791	2.68262	-4.03325	5.5e-05	0.000446499	yes	Rbm20	ENSMUSG00000043639	703.17	106.777	0.151851	-2.71927	8.23e-09	1.45e-07	XLOC_015297	XLOC_015297	p6GFPpos	p6GFPneg	OK	0.380742	2.7492	2.85213	-3.77723	0.000158583	0.00183692	yes
Prrg1	ENSMUSG00000047996	713.965	102.615	0.143726	-2.79861	2.01e-31	4.95e-30	p1GFPpos	p1GFPneg	OK	0.518569	3.76727	2.86091	-5.50324	3.73e-08	5.2e-07	yes	Prrg1	ENSMUSG00000047996	633.955	134.393	0.211992	-2.23792	1.49e-06	1.84e-05	XLOC_033401	XLOC_033401	p6GFPpos	p6GFPneg	OK	0.739727	4.36218	2.55998	-3.72094	0.000198484	0.00223443	yes
Rag1	ENSMUSG00000061311	368.483	52.9007	0.143563	-2.80024	1.33e-09	1.12e-08	p1GFPpos	p1GFPneg	OK	0.136943	1.04719	2.93487	-5.85595	4.74e-09	7.47e-08	yes	Rag1	ENSMUSG00000061311	607.195	68.6367	0.113039	-3.14511	8.72e-15	3.5e-13	XLOC_017520	XLOC_017520	p6GFPpos	p6GFPneg	OK	0.204009	2.07785	3.34838	-5.49346	3.94e-08	1.22e-06	yes
St6galnac3	ENSMUSG00000052544	765.063	108.475	0.141785	-2.81822	6.61e-16	8.36e-15	p1GFPpos	p1GFPneg	OK	0.522634	3.79052	2.85852	-6.35808	2.04e-10	3.82e-09	yes	St6galnac3	ENSMUSG00000052544	636.456	119.882	0.188358	-2.40845	5.98e-12	1.66e-10	XLOC_019751	XLOC_019751	p6GFPpos	p6GFPneg	OK	0.626312	3.8579	2.62286	-4.52744	5.97e-06	0.000104518	yes
Nr3c2	ENSMUSG00000031618	868.779	121.686	0.140066	-2.83582	2.3e-33	6.11e-32	p1GFPpos	p1GFPneg	OK	0.374757	3.08024	3.03902	-6.17617	6.57e-10	1.16e-08	yes	Nr3c2	ENSMUSG00000031618	1765.86	406.252	0.230059	-2.11992	1.24e-11	3.3e-10	XLOC_029214	XLOC_029214	p6GFPpos	p6GFPneg	OK	1.45338	7.21035	2.31065	-4.13038	3.62e-05	0.000510786	yes
Rin3	ENSMUSG00000044456	878.892	121.276	0.137987	-2.8574	5.33e-35	1.5e-33	p1GFPpos	p1GFPneg	OK	0.476661	3.75156	2.97645	-6.12208	9.24e-10	1.59e-08	yes	Rin3	ENSMUSG00000044456	1139.35	238.986	0.209757	-2.25321	8e-09	1.41e-07	XLOC_006134	XLOC_006134	p6GFPpos	p6GFPneg	OK	1.15418	5.8679	2.34597	-3.93157	8.44e-05	0.0010724	yes
Glipr2	ENSMUSG00000028480	625.579	86.1115	0.137651	-2.86091	2.05e-29	4.59e-28	p1GFPpos	p1GFPneg	OK	0.718308	5.84121	3.02359	-6.7434	1.55e-11	3.33e-10	yes	Glipr2	ENSMUSG00000028480	275.685	37.3335	0.135421	-2.88448	1.19e-10	2.74e-09	XLOC_020377	XLOC_020377	p6GFPpos	p6GFPneg	OK	0.364571	3.08273	3.07994	-4.87989	1.06e-06	2.27e-05	yes
Irf8	ENSMUSG00000041515	189.421	26.0644	0.1376	-2.86145	1.81e-12	1.87e-11	p1GFPpos	p1GFPneg	OK	0.12129	1.13634	3.22786	-4.93927	7.84e-07	9.03e-06	yes	Irf8	ENSMUSG00000041515	377.404	62.1805	0.164758	-2.60158	1.55e-11	4.08e-10	XLOC_029461	XLOC_029461	p6GFPpos	p6GFPneg	OK	0.443618	2.74572	2.62979	-3.88798	0.000101083	0.00125427	yes
Hhipl1	ENSMUSG00000021260	169.361	23.0311	0.135989	-2.87844	3.83e-11	3.6e-10	p1GFPpos	p1GFPneg	OK	0.198395	1.31356	2.72703	-3.22129	0.00127614	0.0074615	yes	Hhipl1	ENSMUSG00000021260	146.061	14.8446	0.101633	-3.29856	4.85e-07	6.44e-06	XLOC_006170	XLOC_006170	p6GFPpos	p6GFPneg	OK	0.100148	1.34442	3.74678	-3.31596	0.000913273	0.00828357	yes
Kcnn3	ENSMUSG00000000794	178.336	24.2138	0.135776	-2.8807	5.84e-12	5.82e-11	p1GFPpos	p1GFPneg	OK	0.155588	1.15485	2.8919	-5.45809	4.81e-08	6.59e-07	yes	Kcnn3	ENSMUSG00000000794	198.471	23.992	0.120884	-3.04831	7.46e-10	1.53e-08	XLOC_018842	XLOC_018842	p6GFPpos	p6GFPneg	OK	0.152121	1.45517	3.2579	-4.28609	1.82e-05	0.000278855	yes
Itgbl1	ENSMUSG00000032925	2020.13	271.445	0.13437	-2.89572	6.12e-16	7.76e-15	p1GFPpos	p1GFPneg	OK	0.998522	12.3382	3.6272	-7.78885	6.66e-15	2.02e-13	yes	Itgbl1	ENSMUSG00000032925	4290.67	1057.84	0.246544	-2.02008	1.27e-11	3.38e-10	XLOC_009115	XLOC_009115	p6GFPpos	p6GFPneg	OK	7.437	33.4261	2.16818	-4.07213	4.66e-05	0.000639893	yes
Edil3	ENSMUSG00000034488	719.362	96.4965	0.134142	-2.89817	0.00192976	0.00799164	p1GFPpos	p1GFPneg	OK	0.386714	2.72498	2.81691	-5.96036	2.52e-09	4.1e-08	yes	Edil3	ENSMUSG00000034488	581.955	101.476	0.174371	-2.51977	2.17e-12	6.34e-11	XLOC_007588	XLOC_007588	p6GFPpos	p6GFPneg	OK	0.3949	2.77326	2.81203	-4.19874	2.68e-05	0.000393801	yes
Trim66	ENSMUSG00000031026	513.94	67.8601	0.132039	-2.92096	7.07e-26	1.39e-24	p1GFPpos	p1GFPneg	OK	0.11737	0.950412	3.01749	-5.08953	3.59e-07	4.37e-06	yes	Trim66	ENSMUSG00000031026	464.42	77.103	0.16602	-2.59057	2.09e-07	2.95e-06	XLOC_028113	XLOC_028113	p6GFPpos	p6GFPneg	OK	0.133343	1.00076	2.90788	-3.73256	0.00018954	0.00215188	yes
1500015O10Rik	ENSMUSG00000026051	4990.41	656.251	0.131502	-2.92684	5.34e-05	0.000285118	p1GFPpos	p1GFPneg	OK	14.5979	120.297	3.04276	-11.4921	0	0	yes	1500015O10Rik	ENSMUSG00000026051	17485.4	4148.8	0.237272	-2.07539	1.21e-09	2.41e-08	XLOC_000105	XLOC_000105	p6GFPpos	p6GFPneg	OK	104.736	494.581	2.23945	-6.33048	2.44e-10	1.23e-08	yes
Acsbg1	ENSMUSG00000032281	734.238	96.2377	0.131072	-2.93157	3.74e-32	9.5e-31	p1GFPpos	p1GFPneg	OK	0.515001	4.35284	3.07931	-7.0315	2.04e-12	4.84e-11	yes	Acsbg1	ENSMUSG00000032281	518.995	108.661	0.209369	-2.25588	2.85e-10	6.22e-09	XLOC_031590	XLOC_031590	p6GFPpos	p6GFPneg	OK	0.735856	3.64751	2.30942	-4.17497	2.98e-05	0.000430934	yes
Flrt3	ENSMUSG00000051379	1576.96	206.309	0.130826	-2.93427	1.07e-08	8.35e-08	p1GFPpos	p1GFPneg	OK	1.01155	7.79686	2.94633	-7.42148	1.16e-13	3.15e-12	yes	Flrt3	ENSMUSG00000051379	1371.15	168.673	0.123015	-3.02309	1.21e-18	7.81e-17	XLOC_017744	XLOC_017744	p6GFPpos	p6GFPneg	OK	0.907986	8.39755	3.20923	-4.29305	1.76e-05	0.000271492	yes
Zfhx4	ENSMUSG00000025255	26290.2	3435.12	0.130661	-2.93609	2.11e-06	1.33e-05	p1GFPpos	p1GFPneg	OK	3.99266	31.5546	2.98243	-14.7632	0	0	yes	Zfhx4	ENSMUSG00000025255	20116.9	3775.61	0.187683	-2.41363	8.71e-13	2.7e-11	XLOC_018594	XLOC_018594	p6GFPpos	p6GFPneg	OK	5.0132	29.4694	2.55541	-6.36658	1.93e-10	1.01e-08	yes
Col5a1	ENSMUSG00000026837	24089.7	3147.48	0.130657	-2.93615	1.32e-77	1.23e-75	p1GFPpos	p1GFPneg	OK	6.59887	53.0381	3.00674	-14.7678	0	0	yes	Col5a1	ENSMUSG00000026837	12761	2162.59	0.169468	-2.56091	1.19e-18	7.69e-17	XLOC_016099	XLOC_016099	p6GFPpos	p6GFPneg	OK	5.25541	33.6454	2.67853	-6.47863	9.26e-11	5.18e-09	yes
Gpr153	ENSMUSG00000042804	3065.49	398.995	0.130157	-2.94167	5.25e-51	2.4e-49	p1GFPpos	p1GFPneg	OK	1.86327	15.158	3.02418	-9.44188	0	0	yes	Gpr153	ENSMUSG00000042804	3253.11	481.504	0.148014	-2.7562	9.03e-20	6.56e-18	XLOC_020932	XLOC_020932	p6GFPpos	p6GFPneg	OK	2.50126	19.4125	2.95625	-5.59507	2.21e-08	7.23e-07	yes
Aoc3	ENSMUSG00000019326	553.566	71.1507	0.128532	-2.95981	2.84e-06	1.77e-05	p1GFPpos	p1GFPneg	OK	0.25423	2.23121	3.13362	-6.70552	2.01e-11	4.24e-10	yes	Aoc3	ENSMUSG00000019326	1239.65	288.395	0.232643	-2.10381	3.05e-05	0.000296217	XLOC_004175	XLOC_004175	p6GFPpos	p6GFPneg	OK	1.28521	6.11159	2.24955	-4.46783	7.9e-06	0.000135254	yes
Ptgs1	ENSMUSG00000047250	438.767	54.906	0.125137	-2.99842	8.97e-13	9.44e-12	p1GFPpos	p1GFPneg	OK	0.285074	2.44346	3.09952	-5.26031	1.44e-07	1.84e-06	yes	Ptgs1	ENSMUSG00000047250	563.806	111.889	0.198454	-2.33312	8.66e-11	2e-09	XLOC_016182	XLOC_016182	p6GFPpos	p6GFPneg	OK	0.665325	3.98493	2.58242	-3.69146	0.000222972	0.00246902	yes
Tspan11	ENSMUSG00000030351	762.039	95.2126	0.124945	-3.00064	2.29e-13	2.5e-12	p1GFPpos	p1GFPneg	OK	0.387731	3.01632	2.95966	-6.26443	3.74e-10	6.81e-09	yes	Tspan11	ENSMUSG00000030351	1105.21	90.7296	0.0820929	-3.6066	8.34e-22	7.71e-20	XLOC_024901	XLOC_024901	p6GFPpos	p6GFPneg	OK	0.412461	5.36993	3.70258	-5.09324	3.52e-07	8.44e-06	yes
Robo2	ENSMUSG00000052516	6897.04	860.142	0.124712	-3.00333	1.07e-73	9.07e-72	p1GFPpos	p1GFPneg	OK	2.11388	17.3177	3.03428	-9.83176	0	0	yes	Robo2	ENSMUSG00000052516	3364.68	641.741	0.190729	-2.39041	4.57e-15	1.88e-13	XLOC_011971	XLOC_011971	p6GFPpos	p6GFPneg	OK	1.90885	10.0759	2.40014	-4.16418	3.12e-05	0.000448914	yes
Lrp4	ENSMUSG00000027253	13445.3	1675.87	0.124644	-3.00411	9.42e-13	9.89e-12	p1GFPpos	p1GFPneg	OK	3.55722	30.0686	3.07944	-11.9441	0	0	yes	Lrp4	ENSMUSG00000027253	8564.75	1204	0.140577	-2.83057	6.78e-22	6.34e-20	XLOC_016448	XLOC_016448	p6GFPpos	p6GFPneg	OK	2.87517	22.3954	2.96148	-5.56156	2.67e-08	8.59e-07	yes
Fam38b	ENSMUSG00000041482	1938.18	241.473	0.124588	-3.00477	1.81e-15	2.24e-14	p1GFPpos	p1GFPneg	OK	1.09294	8.228	2.91232	-8.73393	0	0	yes	Fam38b	ENSMUSG00000041482	2714.35	325.522	0.119926	-3.05978	2.2e-21	1.95e-19	XLOC_014529	XLOC_014529	p6GFPpos	p6GFPneg	OK	1.47874	13.9706	3.23996	-5.35609	8.5e-08	2.37e-06	yes
Was	ENSMUSG00000031165	116.652	14.4982	0.124286	-3.00826	7.9e-10	6.77e-09	p1GFPpos	p1GFPneg	OK	0.0520794	0.910862	4.12845	-4.40769	1.04e-05	9.75e-05	yes	Was	ENSMUSG00000031165	202.205	27.6161	0.136575	-2.87224	3.54e-09	6.59e-08	XLOC_033150	XLOC_033150	p6GFPpos	p6GFPneg	OK	0.210409	2.03854	3.27627	-4.27269	1.93e-05	0.000295257	yes
Anpep	ENSMUSG00000039062	1540.81	189.96	0.123286	-3.01992	1.01e-49	4.44e-48	p1GFPpos	p1GFPneg	OK	0.818411	7.19939	3.13698	-8.2305	2.22e-16	7.49e-15	yes	Anpep	ENSMUSG00000039062	2345.5	350.621	0.149487	-2.74191	2.2e-17	1.24e-15	XLOC_027838	XLOC_027838	p6GFPpos	p6GFPneg	OK	1.8169	13.1875	2.85962	-4.59352	4.36e-06	7.91e-05	yes
Trps1	ENSMUSG00000038679	1157.01	141.529	0.122324	-3.03122	5.04e-05	0.000270759	p1GFPpos	p1GFPneg	OK	0.520242	4.23527	3.0252	-8.63468	0	0	yes	Trps1	ENSMUSG00000038679	835.33	123.362	0.14768	-2.75945	1.43e-12	4.28e-11	XLOC_010536	XLOC_010536	p6GFPpos	p6GFPneg	OK	0.510581	3.90791	2.93619	-4.67329	2.96e-06	5.64e-05	yes
Grem2	ENSMUSG00000050069	280.594	33.9828	0.12111	-3.04561	0.000130058	0.000658293	p1GFPpos	p1GFPneg	OK	0.148215	1.38343	3.22248	-5.38748	7.15e-08	9.55e-07	yes	Grem2	ENSMUSG00000050069	693.361	81.8673	0.118073	-3.08225	1.44e-17	8.23e-16	XLOC_001297	XLOC_001297	p6GFPpos	p6GFPneg	OK	0.415096	4.04624	3.28507	-5.5888	2.29e-08	7.46e-07	yes
B3galnt1	ENSMUSG00000043300	834.847	100.815	0.120759	-3.0498	2.58e-38	8.11e-37	p1GFPpos	p1GFPneg	OK	0.991638	8.6542	3.12552	-7.42012	1.17e-13	3.17e-12	yes	B3galnt1	ENSMUSG00000043300	797.507	133.112	0.16691	-2.58285	2.8e-14	1.05e-12	XLOC_019340	XLOC_019340	p6GFPpos	p6GFPneg	OK	1.41991	9.90812	2.80282	-5.13321	2.85e-07	7.02e-06	yes
Oaf	ENSMUSG00000032014	1230.96	148.011	0.12024	-3.05601	2.44e-47	1.01e-45	p1GFPpos	p1GFPneg	OK	1.07098	9.56261	3.15847	-8.0477	8.88e-16	2.86e-14	yes	Oaf	ENSMUSG00000032014	1049.83	176.587	0.168205	-2.5717	1.2e-15	5.35e-14	XLOC_031498	XLOC_031498	p6GFPpos	p6GFPneg	OK	1.51821	9.73867	2.68136	-5.00937	5.46e-07	1.25e-05	yes
Mkx	ENSMUSG00000061013	875.658	104.928	0.119828	-3.06097	9.97e-23	1.71e-21	p1GFPpos	p1GFPneg	OK	0.62861	5.35943	3.09184	-6.74765	1.5e-11	3.24e-10	yes	Mkx	ENSMUSG00000061013	1501.88	150.537	0.100232	-3.31858	3.46e-25	5.02e-23	XLOC_014336	XLOC_014336	p6GFPpos	p6GFPneg	OK	0.963159	11.2974	3.55207	-5.94616	2.75e-09	1.12e-07	yes
Slc7a8	ENSMUSG00000022180	1349.46	160.193	0.118709	-3.0745	6.75e-26	1.33e-24	p1GFPpos	p1GFPneg	OK	0.655539	6.13732	3.22686	-8.04572	8.88e-16	2.86e-14	yes	Slc7a8	ENSMUSG00000022180	2683.78	377.955	0.14083	-2.82798	2.41e-19	1.66e-17	XLOC_009342	XLOC_009342	p6GFPpos	p6GFPneg	OK	1.83418	14.4884	2.98169	-5.60803	2.05e-08	6.77e-07	yes
Hfe	ENSMUSG00000006611	319.232	37.8893	0.118689	-3.07474	1.28e-20	2.01e-19	p1GFPpos	p1GFPneg	OK	0.291149	3.03162	3.38026	-4.81716	1.46e-06	1.59e-05	yes	Hfe	ENSMUSG00000006611	720.412	125.168	0.173745	-2.52496	2.9e-13	9.55e-12	XLOC_007802	XLOC_007802	p6GFPpos	p6GFPneg	OK	1.33964	8.56197	2.67609	-4.09568	4.21e-05	0.00058338	yes
Scn3a	ENSMUSG00000057182	886.529	105.184	0.118647	-3.07525	0.000121172	0.000616198	p1GFPpos	p1GFPneg	OK	0.194522	1.79746	3.20796	-5.6915	1.26e-08	1.89e-07	yes	Scn3a	ENSMUSG00000057182	1255.48	120.086	0.0956491	-3.3861	3.02e-21	2.61e-19	XLOC_017265	XLOC_017265	p6GFPpos	p6GFPneg	OK	0.22634	2.88291	3.67096	-4.47644	7.59e-06	0.000130235	yes
B2m	ENSMUSG00000060802	4671.75	552.445	0.118252	-3.08006	3.27e-69	2.45e-67	p1GFPpos	p1GFPneg	OK	13.358	120.843	3.17736	-11.8064	0	0	yes	B2m	ENSMUSG00000060802	8900.01	2156.48	0.242301	-2.04513	1.54e-12	4.58e-11	XLOC_016590	XLOC_016590	p6GFPpos	p6GFPneg	OK	59.455	281.173	2.24159	-5.93394	3e-09	1.18e-07	yes
Fam26e	ENSMUSG00000049872	159.646	18.7647	0.117539	-3.08879	3.09e-12	3.14e-11	p1GFPpos	p1GFPneg	OK	0.197851	1.61844	3.03212	-4.5678	4.93e-06	4.88e-05	yes	Fam26e	ENSMUSG00000049872	203.479	42.6197	0.209455	-2.25529	2.6e-07	3.6e-06	XLOC_002585	XLOC_002585	p6GFPpos	p6GFPneg	OK	0.458298	2.63793	2.52505	-3.88803	0.000101062	0.00125427	yes
Gas7	ENSMUSG00000033066	2203.72	258.541	0.11732	-3.09148	6.31e-41	2.17e-39	p1GFPpos	p1GFPneg	OK	1.58616	14.5321	3.19563	-11.6625	0	0	yes	Gas7	ENSMUSG00000033066	1462.39	354.689	0.242541	-2.0437	2.09e-06	2.51e-05	XLOC_003797	XLOC_003797	p6GFPpos	p6GFPneg	OK	2.77614	11.655	2.0698	-4.65198	3.29e-06	6.18e-05	yes
St3gal2	ENSMUSG00000031749	3202.05	375.088	0.11714	-3.09369	1.92e-66	1.36e-64	p1GFPpos	p1GFPneg	OK	1.42348	12.7118	3.15867	-8.57417	0	0	yes	St3gal2	ENSMUSG00000031749	2958.83	541.168	0.182899	-2.45088	9.37e-16	4.23e-14	XLOC_029420	XLOC_029420	p6GFPpos	p6GFPneg	OK	2.3349	14.094	2.59365	-3.64928	0.000262981	0.00284687	yes
Fn1	ENSMUSG00000026193	59796.4	6985.65	0.116824	-3.09759	1.33e-19	2e-18	p1GFPpos	p1GFPneg	OK	13.6874	121.214	3.14663	-17.2961	0	0	yes	Fn1	ENSMUSG00000026193	44704.2	4954.07	0.110819	-3.17372	1.39e-22	1.41e-20	XLOC_000890	XLOC_000890	p6GFPpos	p6GFPneg	OK	11.3629	110.495	3.28157	-7.52141	5.42e-14	5.71e-12	yes
Camkk2	ENSMUSG00000029471	1881.79	219.112	0.116438	-3.10237	4.94e-58	2.8e-56	p1GFPpos	p1GFPneg	OK	1.22664	11.3109	3.20493	-8.76451	0	0	yes	Camkk2	ENSMUSG00000029471	1497.42	288.206	0.192468	-2.37731	5.63e-14	2.03e-12	XLOC_023668	XLOC_023668	p6GFPpos	p6GFPneg	OK	2.17303	10.8968	2.32613	-3.5772	0.000347296	0.00362255	yes
Ppic	ENSMUSG00000024538	6987.69	807.137	0.115508	-3.11393	6.56e-78	6.14e-76	p1GFPpos	p1GFPneg	OK	11.206	102.393	3.19177	-12.925	0	0	yes	Ppic	ENSMUSG00000024538	8701.27	1636.82	0.188112	-2.41033	2.22e-13	7.45e-12	XLOC_014488	XLOC_014488	p6GFPpos	p6GFPneg	OK	26.0321	153.086	2.55598	-6.56303	5.27e-11	3.08e-09	yes
Camk1g	ENSMUSG00000016179	696.323	78.2971	0.112444	-3.15272	9.45e-36	2.71e-34	p1GFPpos	p1GFPneg	OK	0.505828	4.56909	3.17519	-6.2321	4.6e-10	8.28e-09	yes	Camk1g	ENSMUSG00000016179	331.46	42.0017	0.126717	-2.98032	3.01e-12	8.63e-11	XLOC_001382	XLOC_001382	p6GFPpos	p6GFPneg	OK	0.308363	2.59427	3.07262	-3.51671	0.00043693	0.00443058	yes
Plxnd1	ENSMUSG00000030123	9013.65	988.872	0.109708	-3.18826	1.82e-83	1.96e-81	p1GFPpos	p1GFPneg	OK	2.38581	22.4431	3.23372	-13.7698	0	0	yes	Plxnd1	ENSMUSG00000030123	16866.2	3955.23	0.234506	-2.0923	7.09e-09	1.26e-07	XLOC_025457	XLOC_025457	p6GFPpos	p6GFPneg	OK	10.7423	49.8896	2.21543	-6.06557	1.31e-09	5.74e-08	yes
Cthrc1	ENSMUSG00000054196	1165.91	127.857	0.109662	-3.18886	2.06e-12	2.11e-11	p1GFPpos	p1GFPneg	OK	1.88227	18.3097	3.28206	-8.20569	2.22e-16	7.49e-15	yes	Cthrc1	ENSMUSG00000054196	6895.05	812.252	0.117802	-3.08556	1.42e-11	3.76e-10	XLOC_010092	XLOC_010092	p6GFPpos	p6GFPneg	OK	14.7946	140.809	3.2506	-7.64516	2.09e-14	2.43e-12	yes
Npl	ENSMUSG00000042684	441.179	48.3249	0.109536	-3.19053	6.39e-09	5.08e-08	p1GFPpos	p1GFPneg	OK	0.653369	6.06779	3.2152	-6.46407	1.02e-10	2e-09	yes	Npl	ENSMUSG00000042684	500.156	101.302	0.202541	-2.30371	2.76e-10	6e-09	XLOC_001161	XLOC_001161	p6GFPpos	p6GFPneg	OK	1.4671	8.3831	2.51452	-4.45669	8.32e-06	0.000141385	yes
Ctsh	ENSMUSG00000032359	1786.27	195.102	0.109224	-3.19464	1.1e-39	3.63e-38	p1GFPpos	p1GFPneg	OK	2.10645	20.6008	3.28982	-8.07877	6.66e-16	2.17e-14	yes	Ctsh	ENSMUSG00000032359	4930.38	1042.96	0.211538	-2.24101	2.24e-14	8.56e-13	XLOC_031084	XLOC_031084	p6GFPpos	p6GFPneg	OK	14.1272	73.1188	2.37177	-5.07058	3.97e-07	9.43e-06	yes
Glrb	ENSMUSG00000028020	1535.68	166.877	0.108666	-3.20203	1.06e-54	5.42e-53	p1GFPpos	p1GFPneg	OK	1.00224	9.35631	3.22271	-7.92511	2.22e-15	7e-14	yes	Glrb	ENSMUSG00000028020	5425.64	573.545	0.10571	-3.24181	1.31e-26	2.32e-24	XLOC_019362	XLOC_019362	p6GFPpos	p6GFPneg	OK	3.75349	41.5048	3.46697	-6.33176	2.42e-10	1.23e-08	yes
Unc13c	ENSMUSG00000062151	454.803	49.0449	0.107838	-3.21307	9.9e-28	2.09e-26	p1GFPpos	p1GFPneg	OK	0.0958478	0.931715	3.28107	-5.98545	2.16e-09	3.56e-08	yes	Unc13c	ENSMUSG00000062151	714.558	167.281	0.234104	-2.09478	2.05e-09	3.94e-08	XLOC_031706	XLOC_031706	p6GFPpos	p6GFPneg	OK	0.372485	1.73538	2.22	-3.76791	0.000164621	0.00189693	yes
Phex	ENSMUSG00000057457	444.253	47.5543	0.107043	-3.22373	6.32e-27	1.29e-25	p1GFPpos	p1GFPneg	OK	0.139128	1.32865	3.25548	-6.17044	6.81e-10	1.2e-08	yes	Phex	ENSMUSG00000057457	4469.98	273.455	0.0611758	-4.03089	3.36e-28	7.01e-26	XLOC_033596	XLOC_033596	p6GFPpos	p6GFPneg	OK	0.849751	16.3844	4.26914	-7.28247	3.28e-13	2.96e-11	yes
Wbscr17	ENSMUSG00000034040	922.389	97.5244	0.10573	-3.24154	1.14e-43	4.24e-42	p1GFPpos	p1GFPneg	OK	0.402425	3.74493	3.21815	-6.58903	4.43e-11	9.04e-10	yes	Wbscr17	ENSMUSG00000034040	731.688	124.724	0.17046	-2.55249	3.09e-13	1.01e-11	XLOC_023716	XLOC_023716	p6GFPpos	p6GFPneg	OK	0.501123	3.58532	2.83887	-3.85356	0.000116413	0.00141641	yes
Samd5	ENSMUSG00000060487	953.381	100.507	0.105422	-3.24576	2.54e-42	9.04e-41	p1GFPpos	p1GFPneg	OK	0.728078	7.15007	3.29579	-8.25768	2.22e-16	7.49e-15	yes	Samd5	ENSMUSG00000060487	734.009	92.9137	0.126584	-2.98184	6.41e-17	3.41e-15	XLOC_002497	XLOC_002497	p6GFPpos	p6GFPneg	OK	0.711021	6.77866	3.25304	-6.21394	5.17e-10	2.42e-08	yes
Matn2	ENSMUSG00000022324	1585.33	166.105	0.104776	-3.25462	1.33e-55	7.03e-54	p1GFPpos	p1GFPneg	OK	0.75374	7.44202	3.30356	-8.07245	6.66e-16	2.17e-14	yes	Matn2	ENSMUSG00000022324	1163.94	270.152	0.232101	-2.10717	6.42e-12	1.77e-10	XLOC_010077	XLOC_010077	p6GFPpos	p6GFPneg	OK	1.40429	6.62767	2.23866	-4.12799	3.66e-05	0.000515399	yes
Sord	ENSMUSG00000027227	1101	114.748	0.104221	-3.26228	7.05e-49	3.03e-47	p1GFPpos	p1GFPneg	OK	0.869805	8.44981	3.28015	-8.20714	2.22e-16	7.49e-15	yes	Sord	ENSMUSG00000027227	1192.32	267.032	0.223959	-2.15869	1.88e-11	4.87e-10	XLOC_016593	XLOC_016593	p6GFPpos	p6GFPneg	OK	2.25195	11.0907	2.30011	-4.60362	4.15e-06	7.61e-05	yes
Calcrl	ENSMUSG00000059588	891.502	92.8459	0.104146	-3.26333	5.46e-43	1.99e-41	p1GFPpos	p1GFPneg	OK	0.353727	3.40354	3.26633	-7.47971	7.44e-14	2.06e-12	yes	Calcrl	ENSMUSG00000059588	1651.87	361.493	0.218839	-2.19206	0.000725605	0.00527746	XLOC_017321	XLOC_017321	p6GFPpos	p6GFPneg	OK	1.41983	7.98605	2.49177	-4.59841	4.26e-06	7.77e-05	yes
Slc7a2	ENSMUSG00000031596	1662.76	172.944	0.10401	-3.2652	2.53e-42	9.03e-41	p1GFPpos	p1GFPneg	OK	0.405233	4.06252	3.32555	-9.11614	0	0	yes	Slc7a2	ENSMUSG00000031596	3760.8	668.832	0.177843	-2.49133	6.82e-12	1.88e-10	XLOC_029078	XLOC_029078	p6GFPpos	p6GFPneg	OK	1.67478	11.2625	2.74948	-5.67618	1.38e-08	4.74e-07	yes
Nell2	ENSMUSG00000022454	394.45	40.5625	0.102833	-3.28162	1.45e-21	2.37e-20	p1GFPpos	p1GFPneg	OK	0.207279	2.38445	3.52401	-6.32616	2.51e-10	4.66e-09	yes	Nell2	ENSMUSG00000022454	2434.84	222.783	0.091498	-3.45012	1.37e-08	2.34e-07	XLOC_010814	XLOC_010814	p6GFPpos	p6GFPneg	OK	1.41697	17.7597	3.64773	-6.36714	1.93e-10	1.01e-08	yes
Dner	ENSMUSG00000036766	1453.74	149.089	0.102556	-3.28552	0.000567657	0.0026052	p1GFPpos	p1GFPneg	OK	0.749739	7.69499	3.35946	-8.92767	0	0	yes	Dner	ENSMUSG00000036766	2768.74	404.527	0.146105	-2.77492	2.99e-13	9.82e-12	XLOC_000945	XLOC_000945	p6GFPpos	p6GFPneg	OK	2.28339	17.6745	2.95242	-6.309	2.81e-10	1.39e-08	yes
Antxr1	ENSMUSG00000033420	12623.1	1293.98	0.102509	-3.28618	9.8e-49	4.19e-47	p1GFPpos	p1GFPneg	OK	4.1604	42.4844	3.35214	-15.2184	0	0	yes	Antxr1	ENSMUSG00000033420	13859.6	2499.41	0.180339	-2.47122	5.46e-10	1.14e-08	XLOC_025358	XLOC_025358	p6GFPpos	p6GFPneg	OK	9.04615	56.2613	2.63677	-6.83033	8.47e-12	5.77e-10	yes
Lhfpl2	ENSMUSG00000045312	9816.44	999.353	0.101804	-3.29613	1.74e-87	2.07e-85	p1GFPpos	p1GFPneg	OK	4.03085	41.3748	3.3596	-14.3161	0	0	yes	Lhfpl2	ENSMUSG00000045312	4396.3	1037.21	0.235927	-2.08359	5.93e-13	1.87e-11	XLOC_007603	XLOC_007603	p6GFPpos	p6GFPneg	OK	4.75122	22.3141	2.23159	-5.16744	2.37e-07	5.98e-06	yes
Bmper	ENSMUSG00000031963	869.256	88.4248	0.101725	-3.29726	5.96e-15	7.16e-14	p1GFPpos	p1GFPneg	OK	0.443389	4.74322	3.41922	-6.41016	1.45e-10	2.77e-09	yes	Bmper	ENSMUSG00000031963	3280.97	428.375	0.130564	-2.93718	1.91e-16	9.43e-15	XLOC_030688	XLOC_030688	p6GFPpos	p6GFPneg	OK	2.36131	20.4191	3.11226	-5.84211	5.15e-09	1.97e-07	yes
Serpinb9	ENSMUSG00000045827	254.366	25.8591	0.101661	-3.29817	8.93e-19	1.3e-17	p1GFPpos	p1GFPneg	OK	0.165917	1.81403	3.45067	-4.68752	2.77e-06	2.87e-05	yes	Serpinb9	ENSMUSG00000045827	397.661	83.0703	0.208897	-2.25913	1.98e-07	2.8e-06	XLOC_007373	XLOC_007373	p6GFPpos	p6GFPneg	OK	0.556429	3.43194	2.62475	-3.58995	0.000330747	0.0034738	yes
Notch2	ENSMUSG00000027878	11062.3	1124.14	0.101618	-3.29877	7.7e-45	2.96e-43	p1GFPpos	p1GFPneg	OK	2.53027	26.3638	3.38119	-15.884	0	0	yes	Notch2	ENSMUSG00000027878	9811.43	1431.17	0.145868	-2.77727	3.04e-10	6.61e-09	XLOC_018951	XLOC_018951	p6GFPpos	p6GFPneg	OK	3.88823	28.5618	2.8769	-7.15091	8.62e-13	7.27e-11	yes
Edar	ENSMUSG00000003227	268.106	27.1443	0.101245	-3.30408	8.46e-13	8.91e-12	p1GFPpos	p1GFPneg	OK	0.122049	1.24465	3.3502	-5.65523	1.56e-08	2.28e-07	yes	Edar	ENSMUSG00000003227	450.178	62.7655	0.139424	-2.84245	2.14e-13	7.22e-12	XLOC_002641	XLOC_002641	p6GFPpos	p6GFPneg	OK	0.297862	2.53106	3.08703	-4.28656	1.81e-05	0.000278613	yes
Jam2	ENSMUSG00000053062	4028.39	406.804	0.100984	-3.3078	6.1e-57	3.36e-55	p1GFPpos	p1GFPneg	OK	1.4117	14.6768	3.37803	-11.9675	0	0	yes	Jam2	ENSMUSG00000053062	5892.86	1003.5	0.170291	-2.55392	1.71e-17	9.69e-16	XLOC_011592	XLOC_011592	p6GFPpos	p6GFPneg	OK	3.93362	26.3464	2.74368	-6.47236	9.65e-11	5.35e-09	yes
Wif1	ENSMUSG00000020218	1703.17	171.707	0.100816	-3.3102	8.15e-19	1.19e-17	p1GFPpos	p1GFPneg	OK	1.34018	14.4794	3.43351	-9.55587	0	0	yes	Wif1	ENSMUSG00000020218	3569.17	467.674	0.131031	-2.93202	1.04e-22	1.07e-20	XLOC_002389	XLOC_002389	p6GFPpos	p6GFPneg	OK	4.23616	36.7782	3.11802	-6.24879	4.14e-10	1.98e-08	yes
Fkbp7	ENSMUSG00000002732	1511.88	152.325	0.100752	-3.31112	8.98e-23	1.54e-21	p1GFPpos	p1GFPneg	OK	2.48664	31.5198	3.66399	-8.24142	2.22e-16	7.49e-15	yes	Fkbp7	ENSMUSG00000002732	2463.52	391.186	0.158791	-2.6548	5.46e-18	3.26e-16	XLOC_017306	XLOC_017306	p6GFPpos	p6GFPneg	OK	8.52794	64.4374	2.91763	-5.45322	4.95e-08	1.47e-06	yes
Pik3cg	ENSMUSG00000020573	561.172	55.214	0.0983904	-3.34534	8.33e-20	1.26e-18	p1GFPpos	p1GFPneg	OK	0.134645	1.63111	3.59862	-6.98616	2.83e-12	6.62e-11	yes	Pik3cg	ENSMUSG00000020573	744.358	85.3174	0.114619	-3.12508	1.78e-18	1.13e-16	XLOC_006376	XLOC_006376	p6GFPpos	p6GFPneg	OK	0.24648	2.52201	3.35503	-4.42174	9.79e-06	0.000162995	yes
Rgs17	ENSMUSG00000019775	686.071	66.9869	0.0976384	-3.35641	9.19e-05	0.000475542	p1GFPpos	p1GFPneg	OK	0.148097	1.61639	3.44816	-7.37586	1.63e-13	4.36e-12	yes	Rgs17	ENSMUSG00000019775	209	32.9023	0.157427	-2.66724	4.92e-09	8.94e-08	XLOC_002486	XLOC_002486	p6GFPpos	p6GFPneg	OK	0.0845774	0.59616	2.81736	-4.26204	2.03e-05	0.000308274	yes
Mdfic	ENSMUSG00000041390	941.48	91.9192	0.0976327	-3.35649	1.25e-44	4.75e-43	p1GFPpos	p1GFPneg	OK	0.518801	5.42544	3.38649	-7.37971	1.59e-13	4.25e-12	yes	Mdfic	ENSMUSG00000041390	1162.94	203.174	0.174707	-2.51699	5.09e-15	2.09e-13	XLOC_024392	XLOC_024392	p6GFPpos	p6GFPneg	OK	1.19045	8.04262	2.75616	-4.56513	4.99e-06	8.88e-05	yes
Tnfrsf13b	ENSMUSG00000010142	79.2372	7.71174	0.0973248	-3.36105	5.45e-08	3.99e-07	p1GFPpos	p1GFPneg	OK	0.0572577	0.648598	3.50178	-4.05219	5.07e-05	0.000413955	yes	Tnfrsf13b	ENSMUSG00000010142	122.674	26.9201	0.219444	-2.18807	3.34e-05	0.000322236	XLOC_003761	XLOC_003761	p6GFPpos	p6GFPneg	OK	0.235379	1.20439	2.35525	-3.37086	0.000749327	0.00703849	yes
Fhl2	ENSMUSG00000008136	1100.77	107.036	0.0972376	-3.36234	2.94e-12	2.99e-11	p1GFPpos	p1GFPneg	OK	1.66194	16.3853	3.30146	-6.76175	1.36e-11	2.96e-10	yes	Fhl2	ENSMUSG00000008136	1088.4	172.045	0.158071	-2.66136	1.31e-16	6.62e-15	XLOC_000805	XLOC_000805	p6GFPpos	p6GFPneg	OK	2.59142	18.4427	2.83124	-4.23236	2.31e-05	0.000346649	yes
Pdgfra	ENSMUSG00000029231	17564.2	1707.38	0.097208	-3.36278	1.44e-97	2.15e-95	p1GFPpos	p1GFPneg	OK	4.29521	46.4853	3.43597	-15.8201	0	0	yes	Pdgfra	ENSMUSG00000029231	14565.5	2152.96	0.147812	-2.75816	1.3e-13	4.46e-12	XLOC_022707	XLOC_022707	p6GFPpos	p6GFPneg	OK	6.20143	46.2634	2.8992	-6.79391	1.09e-11	7.31e-10	yes
Tmem132c	ENSMUSG00000034324	7132.58	692.585	0.0971016	-3.36436	1.69e-10	1.52e-09	p1GFPpos	p1GFPneg	OK	2.22013	25.0367	3.49533	-13.9274	0	0	yes	Tmem132c	ENSMUSG00000034324	2980.89	580.607	0.194777	-2.36011	1.93e-06	2.33e-05	XLOC_023000	XLOC_023000	p6GFPpos	p6GFPneg	OK	2.20133	12.298	2.48198	-5.56693	2.59e-08	8.39e-07	yes
Cd53	ENSMUSG00000040747	183.751	17.8394	0.0970842	-3.36462	4.65e-15	5.63e-14	p1GFPpos	p1GFPneg	OK	0.12697	1.3236	3.38191	-5.34953	8.82e-08	1.16e-06	yes	Cd53	ENSMUSG00000040747	426.343	44.1228	0.103491	-3.27242	1.71e-16	8.5e-15	XLOC_019579	XLOC_019579	p6GFPpos	p6GFPneg	OK	0.338219	3.77227	3.4794	-5.64593	1.64e-08	5.58e-07	yes
Pdlim2	ENSMUSG00000022090	597.462	57.8366	0.0968039	-3.36879	4.9e-36	1.43e-34	p1GFPpos	p1GFPneg	OK	0.629137	6.30003	3.32391	-5.65769	1.53e-08	2.26e-07	yes	Pdlim2	ENSMUSG00000022090	922.728	213.143	0.230993	-2.11408	3.48e-10	7.5e-09	XLOC_009469	XLOC_009469	p6GFPpos	p6GFPneg	OK	2.58201	12.2874	2.25061	-3.69355	0.000221149	0.00245371	yes
Fbln7	ENSMUSG00000027386	542.077	52.4381	0.0967355	-3.36981	2.07e-33	5.5e-32	p1GFPpos	p1GFPneg	OK	0.329331	3.43268	3.38172	-5.66708	1.45e-08	2.15e-07	yes	Fbln7	ENSMUSG00000027386	1069.97	201.212	0.188054	-2.41078	6.38e-14	2.29e-12	XLOC_016629	XLOC_016629	p6GFPpos	p6GFPneg	OK	1.49412	8.0275	2.42565	-3.83711	0.000124492	0.00150103	yes
Cald1	ENSMUSG00000029761	13010.4	1238.53	0.0951952	-3.39297	1.48e-15	1.84e-14	p1GFPpos	p1GFPneg	OK	4.90406	51.2036	3.3842	-14.2494	0	0	yes	Cald1	ENSMUSG00000029761	19148.7	2783.65	0.14537	-2.7822	2.47e-21	2.17e-19	XLOC_024460	XLOC_024460	p6GFPpos	p6GFPneg	OK	12.39	93.8181	2.92069	-7.34888	2e-13	1.88e-11	yes
Adcy1	ENSMUSG00000020431	10158.3	965.381	0.0950337	-3.39542	8.9e-67	6.37e-65	p1GFPpos	p1GFPneg	OK	1.33887	14.4963	3.4366	-14.7962	0	0	yes	Adcy1	ENSMUSG00000020431	5105.73	1209.97	0.236983	-2.07715	7e-09	1.24e-07	XLOC_003519	XLOC_003519	p6GFPpos	p6GFPneg	OK	1.85937	8.75783	2.23576	-5.4318	5.58e-08	1.63e-06	yes
Aox3	ENSMUSG00000064294	135.187	12.7502	0.0943154	-3.40636	1.38e-11	1.34e-10	p1GFPpos	p1GFPneg	OK	0.0245008	0.422639	4.10852	-4.38762	1.15e-05	0.000106218	yes	Aox3	ENSMUSG00000064294	549.772	104.308	0.18973	-2.39798	2.82e-06	3.31e-05	XLOC_000138	XLOC_000138	p6GFPpos	p6GFPneg	OK	0.404992	2.27212	2.48807	-3.37062	0.000749995	0.00703849	yes
Gsg1l	ENSMUSG00000046182	263.595	24.8311	0.0942019	-3.4081	2.16e-20	3.37e-19	p1GFPpos	p1GFPneg	OK	0.281667	4.21167	3.90233	-7.39525	1.41e-13	3.81e-12	yes	Gsg1l	ENSMUSG00000046182	178.173	28.1861	0.158195	-2.66022	3.23e-08	5.19e-07	XLOC_028187	XLOC_028187	p6GFPpos	p6GFPneg	OK	0.388107	3.25314	3.06731	-4.28645	1.82e-05	0.000278613	yes
Mxra8	ENSMUSG00000029070	3453.13	324.188	0.0938823	-3.413	4.06e-24	7.39e-23	p1GFPpos	p1GFPneg	OK	2.34243	27.6252	3.55991	-11.1488	0	0	yes	Mxra8	ENSMUSG00000029070	5471.4	1293.3	0.236375	-2.08085	5.56e-13	1.76e-11	XLOC_020967	XLOC_020967	p6GFPpos	p6GFPneg	OK	11.1429	56.3488	2.33827	-5.72688	1.02e-08	3.63e-07	yes
BC013712	ENSMUSG00000037731	113.256	10.5397	0.0930603	-3.42569	2.39e-11	2.28e-10	p1GFPpos	p1GFPneg	OK	0.0666154	0.578012	3.11717	-3.94964	7.83e-05	0.000612194	yes	BC013712	ENSMUSG00000037731	217.512	31.1772	0.143336	-2.80253	8.5e-10	1.73e-08	XLOC_021527	XLOC_021527	p6GFPpos	p6GFPneg	OK	0.212963	1.38098	2.69702	-3.96368	7.38e-05	0.000952984	yes
Rgs2	ENSMUSG00000026360	3716.83	343.42	0.0923958	-3.43603	6.54e-82	6.78e-80	p1GFPpos	p1GFPneg	OK	1.85832	21.4793	3.53088	-12.0739	0	0	yes	Rgs2	ENSMUSG00000026360	8820.78	1538.67	0.174437	-2.51922	1.96e-18	1.24e-16	XLOC_001138	XLOC_001138	p6GFPpos	p6GFPneg	OK	9.68575	62.3078	2.68548	-6.91659	4.63e-12	3.33e-10	yes
Slc1a1	ENSMUSG00000024935	63.7196	5.86115	0.0919835	-3.44248	2.37e-07	1.63e-06	p1GFPpos	p1GFPneg	OK	0.027829	0.400315	3.84647	-3.90809	9.3e-05	0.000717239	yes	Slc1a1	ENSMUSG00000024935	287.184	15.6516	0.0545003	-4.19759	2.69e-14	1.02e-12	XLOC_015157	XLOC_015157	p6GFPpos	p6GFPneg	OK	0.0928722	2.17326	4.54847	-4.95384	7.28e-07	1.63e-05	yes
Tbc1d2b	ENSMUSG00000037410	4958.66	456.109	0.0919823	-3.4425	3.54e-86	4.13e-84	p1GFPpos	p1GFPneg	OK	1.24516	14.3949	3.53116	-12.2944	0	0	yes	Tbc1d2b	ENSMUSG00000037410	5220.71	770.059	0.147501	-2.76121	1.48e-20	1.2e-18	XLOC_031764	XLOC_031764	p6GFPpos	p6GFPneg	OK	2.44014	18.0787	2.88926	-6.64596	3.01e-11	1.83e-09	yes
Ankrd44	ENSMUSG00000052331	2983.37	273.603	0.0917095	-3.44678	2.86e-24	5.23e-23	p1GFPpos	p1GFPneg	OK	0.762484	8.71081	3.51403	-10.4457	0	0	yes	Ankrd44	ENSMUSG00000052331	2100.03	368.664	0.175552	-2.51003	1.82e-15	7.99e-14	XLOC_000838	XLOC_000838	p6GFPpos	p6GFPneg	OK	1.15596	7.49191	2.69624	-4.80132	1.58e-06	3.24e-05	yes
Dlk1	ENSMUSG00000040856	218.445	19.9993	0.091553	-3.44925	1.39e-13	1.55e-12	p1GFPpos	p1GFPneg	OK	0.0800888	0.990763	3.62887	-4.45592	8.35e-06	7.92e-05	yes	Dlk1	ENSMUSG00000040856	141.127	24.847	0.176061	-2.50585	6.52e-07	8.55e-06	XLOC_006177	XLOC_006177	p6GFPpos	p6GFPneg	OK	0.133583	0.732222	2.45454	-3.50133	0.000462942	0.00465896	yes
Cd14	ENSMUSG00000051439	149.479	13.6755	0.0914877	-3.45028	6.9e-14	7.8e-13	p1GFPpos	p1GFPneg	OK	0.180341	1.88241	3.38378	-4.99367	5.92e-07	6.94e-06	yes	Cd14	ENSMUSG00000051439	375.642	47.0509	0.125255	-2.99706	7.31e-08	1.1e-06	XLOC_014433	XLOC_014433	p6GFPpos	p6GFPneg	OK	0.607049	5.6731	3.22425	-5.3143	1.07e-07	2.93e-06	yes
Slc38a3	ENSMUSG00000010064	2476.5	226	0.0912577	-3.45391	2.1e-16	2.73e-15	p1GFPpos	p1GFPneg	OK	1.59021	17.6333	3.47101	-9.28225	0	0	yes	Slc38a3	ENSMUSG00000010064	4550.44	558.637	0.122766	-3.02602	2.5e-23	2.78e-21	XLOC_031848	XLOC_031848	p6GFPpos	p6GFPneg	OK	4.39357	39.5561	3.17044	-5.79936	6.66e-09	2.5e-07	yes
Greb1l	ENSMUSG00000042942	1013.49	91.9712	0.090747	-3.46201	1.92e-12	1.98e-11	p1GFPpos	p1GFPneg	OK	0.176633	1.97838	3.48549	-6.89704	5.31e-12	1.2e-10	yes	Greb1l	ENSMUSG00000042942	545.804	81.5192	0.149356	-2.74317	1.14e-13	3.94e-12	XLOC_014035	XLOC_014035	p6GFPpos	p6GFPneg	OK	0.172089	1.32791	2.94794	-3.522	0.000428307	0.00435859	yes
Ndp	ENSMUSG00000040138	714.332	64.4683	0.0902499	-3.46993	1.57e-41	5.48e-40	p1GFPpos	p1GFPneg	OK	0.63871	7.64456	3.5812	-6.90284	5.1e-12	1.16e-10	yes	Ndp	ENSMUSG00000040138	1293.86	229.287	0.177212	-2.49645	3.52e-15	1.49e-13	XLOC_033179	XLOC_033179	p6GFPpos	p6GFPneg	OK	2.76712	17.0708	2.62508	-4.566	4.97e-06	8.85e-05	yes
Mybpc1	ENSMUSG00000020061	14962.2	1341.07	0.0896302	-3.47987	5.72e-07	3.81e-06	p1GFPpos	p1GFPneg	OK	7.47718	74.3078	3.31295	-11.9833	0	0	yes	Mybpc1	ENSMUSG00000020061	6254.97	1114.39	0.178161	-2.48875	0.000189813	0.0015764	XLOC_002843	XLOC_002843	p6GFPpos	p6GFPneg	OK	6.6117	38.7667	2.55172	-4.35646	1.32e-05	0.000211078	yes
Fat4	ENSMUSG00000046743	12726	1139.92	0.0895742	-3.48077	3.99e-101	6.83e-99	p1GFPpos	p1GFPneg	OK	1.24192	14.3314	3.52854	-15.5612	0	0	yes	Fat4	ENSMUSG00000046743	13134.7	1938.18	0.147561	-2.76062	5.16e-13	1.65e-11	XLOC_018688	XLOC_018688	p6GFPpos	p6GFPneg	OK	2.36183	17.7991	2.91383	-7.264	3.76e-13	3.34e-11	yes
Sepp1	ENSMUSG00000064373	15411.6	1358.19	0.0881281	-3.50425	3.79e-14	4.34e-13	p1GFPpos	p1GFPneg	OK	11.7447	138.456	3.55934	-16.069	0	0	yes	Sepp1	ENSMUSG00000064373	30731	5604.36	0.182368	-2.45507	9.56e-18	5.61e-16	XLOC_010004	XLOC_010004	p6GFPpos	p6GFPneg	OK	54.6988	336.824	2.62241	-7.06451	1.61e-12	1.26e-10	yes
Kcna4	ENSMUSG00000042604	141.637	12.4409	0.0878362	-3.50904	1.32e-08	1.02e-07	p1GFPpos	p1GFPneg	OK	0.0478403	0.559119	3.54686	-5.06359	4.11e-07	4.95e-06	yes	Kcna4	ENSMUSG00000042604	488.723	46.7659	0.0956898	-3.38549	1.12e-18	7.26e-17	XLOC_016495	XLOC_016495	p6GFPpos	p6GFPneg	OK	0.193132	2.26442	3.55148	-5.95422	2.61e-09	1.07e-07	yes
Pf4	ENSMUSG00000029373	381.596	33.4161	0.0875693	-3.51343	7.88e-23	1.36e-21	p1GFPpos	p1GFPneg	OK	1.10707	15.2735	3.78621	-6.83503	8.2e-12	1.82e-10	yes	Pf4	ENSMUSG00000029373	492.622	71.1538	0.144439	-2.79147	4.94e-09	8.97e-08	XLOC_022759	XLOC_022759	p6GFPpos	p6GFPneg	OK	3.04224	23.9694	2.97799	-5.18623	2.15e-07	5.46e-06	yes
Lrfn2	ENSMUSG00000040490	316.742	27.7096	0.0874832	-3.51485	7.4e-08	5.33e-07	p1GFPpos	p1GFPneg	OK	0.121426	1.78839	3.88052	-6.13818	8.35e-10	1.46e-08	yes	Lrfn2	ENSMUSG00000040490	206.247	20.5418	0.0995979	-3.32774	4.4e-11	1.08e-09	XLOC_012894	XLOC_012894	p6GFPpos	p6GFPneg	OK	0.124019	1.37527	3.47108	-4.12406	3.72e-05	0.0005228	yes
Met	ENSMUSG00000009376	3399.81	296.791	0.0872961	-3.51794	8.98e-37	2.68e-35	p1GFPpos	p1GFPneg	OK	0.776612	9.02878	3.53926	-11.0717	0	0	yes	Met	ENSMUSG00000009376	4077.62	529.644	0.12989	-2.94463	5.32e-22	5.04e-20	XLOC_024397	XLOC_024397	p6GFPpos	p6GFPneg	OK	1.4999	13.0901	3.12554	-5.82893	5.58e-09	2.12e-07	yes
Smad3	ENSMUSG00000032402	6116.1	532.351	0.0870409	-3.52216	4.11e-34	1.12e-32	p1GFPpos	p1GFPneg	OK	1.73992	21.0427	3.59623	-13.843	0	0	yes	Smad3	ENSMUSG00000032402	4847.37	1190.56	0.24561	-2.02556	2.46e-12	7.13e-11	XLOC_031660	XLOC_031660	p6GFPpos	p6GFPneg	OK	4.52612	20.2062	2.15845	-5.43292	5.54e-08	1.63e-06	yes
Abca8a	ENSMUSG00000041828	2701.19	234.477	0.0868048	-3.52608	9.82e-62	6.18e-60	p1GFPpos	p1GFPneg	OK	0.703257	7.97757	3.50383	-9.39457	0	0	yes	Abca8a	ENSMUSG00000041828	1710.01	338.659	0.198045	-2.3361	9.04e-14	3.17e-12	XLOC_005134	XLOC_005134	p6GFPpos	p6GFPneg	OK	1.09179	6.19655	2.50477	-4.5661	4.97e-06	8.85e-05	yes
Loxl1	ENSMUSG00000032334	5254.36	454.315	0.0864643	-3.53175	1.14e-71	9.17e-70	p1GFPpos	p1GFPneg	OK	2.45603	29.713	3.5967	-13.5283	0	0	yes	Loxl1	ENSMUSG00000032334	9707.58	1643.81	0.169333	-2.56206	2.19e-09	4.19e-08	XLOC_031627	XLOC_031627	p6GFPpos	p6GFPneg	OK	10.0242	64.5679	2.68733	-6.94584	3.76e-12	2.75e-10	yes
Lix1l	ENSMUSG00000049288	2970.13	255.868	0.0861471	-3.53705	6.17e-80	6.09e-78	p1GFPpos	p1GFPneg	OK	3.61459	46.7422	3.69282	-10.6979	0	0	yes	Lix1l	ENSMUSG00000049288	2898.31	407.77	0.140692	-2.82939	7.4e-18	4.38e-16	XLOC_018938	XLOC_018938	p6GFPpos	p6GFPneg	OK	6.4609	55.1244	3.09288	-3.64247	0.000270033	0.00291534	yes
Cdca7	ENSMUSG00000055612	1784.26	152.484	0.0854604	-3.5486	5.34e-69	3.97e-67	p1GFPpos	p1GFPneg	OK	1.03629	13.104	3.6605	-10.1388	0	0	yes	Cdca7	ENSMUSG00000055612	719.566	97.9629	0.136142	-2.87682	1.23e-16	6.24e-15	XLOC_016297	XLOC_016297	p6GFPpos	p6GFPneg	OK	0.806256	6.31636	2.96978	-5.36535	8.08e-08	2.26e-06	yes
Gria3	ENSMUSG00000001986	5948.36	506.643	0.0851736	-3.55345	2.33e-26	4.66e-25	p1GFPpos	p1GFPneg	OK	1.71893	21.2128	3.62535	-11.8878	0	0	yes	Gria3	ENSMUSG00000001986	4549.16	1126.7	0.247672	-2.01349	6.15e-12	1.7e-10	XLOC_032735	XLOC_032735	p6GFPpos	p6GFPneg	OK	4.07963	18.6183	2.19021	-3.90501	9.42e-05	0.00118086	yes
Cyth4	ENSMUSG00000018008	562.132	47.5528	0.0845938	-3.5633	4.8e-35	1.35e-33	p1GFPpos	p1GFPneg	OK	0.247342	3.33423	3.75278	-7.27595	3.44e-13	8.85e-12	yes	Cyth4	ENSMUSG00000018008	1055.88	139.569	0.132183	-2.9194	3.85e-18	2.35e-16	XLOC_010209	XLOC_010209	p6GFPpos	p6GFPneg	OK	0.952388	7.46633	2.97078	-5.02889	4.93e-07	1.14e-05	yes
Irf4	ENSMUSG00000021356	63.2377	5.34646	0.0845455	-3.56413	2.11e-06	1.33e-05	p1GFPpos	p1GFPneg	OK	0.019585	0.227895	3.54055	-3.20467	0.00135217	0.00782958	yes	Irf4	ENSMUSG00000021356	367.943	65.0606	0.176822	-2.49963	1.65e-10	3.72e-09	XLOC_007365	XLOC_007365	p6GFPpos	p6GFPneg	OK	0.243795	1.6609	2.76823	-3.79734	0.000146255	0.00171591	yes
Lpar4	ENSMUSG00000049929	786.009	66.371	0.0844405	-3.56592	3.31e-46	1.31e-44	p1GFPpos	p1GFPneg	OK	0.30806	3.66983	3.57443	-8.05408	8.88e-16	2.86e-14	yes	Lpar4	ENSMUSG00000049929	525.31	84.6844	0.161208	-2.633	2.45e-09	4.66e-08	XLOC_032942	XLOC_032942	p6GFPpos	p6GFPneg	OK	0.396667	3.07105	2.95273	-4.99795	5.79e-07	1.32e-05	yes
Gas2l3	ENSMUSG00000074802	7038.21	586.066	0.0832692	-3.58607	3.75e-31	9.11e-30	p1GFPpos	p1GFPneg	OK	1.76868	19.3679	3.45293	-13.2919	0	0	yes	Gas2l3	ENSMUSG00000074802	6102.14	1469.62	0.240838	-2.05387	8.45e-08	1.26e-06	XLOC_002849	XLOC_002849	p6GFPpos	p6GFPneg	OK	4.61822	20.4248	2.14492	-4.89997	9.59e-07	2.08e-05	yes
Man1c1	ENSMUSG00000037306	2327.65	192.274	0.0826045	-3.59764	8.43e-58	4.74e-56	p1GFPpos	p1GFPneg	OK	0.712412	9.07588	3.67125	-11.0948	0	0	yes	Man1c1	ENSMUSG00000037306	2678.95	550.018	0.205311	-2.28412	1.4e-14	5.52e-13	XLOC_021557	XLOC_021557	p6GFPpos	p6GFPneg	OK	2.28767	12.5378	2.45433	-5.55043	2.85e-08	9.09e-07	yes
Cdc42ep3	ENSMUSG00000036533	895.732	73.6201	0.0821899	-3.6049	6.83e-07	4.52e-06	p1GFPpos	p1GFPneg	OK	0.686197	8.67829	3.66071	-8.4089	0	0	yes	Cdc42ep3	ENSMUSG00000036533	1682.14	276.083	0.164126	-2.60712	2.42e-16	1.17e-14	XLOC_013565	XLOC_013565	p6GFPpos	p6GFPneg	OK	2.83763	19.3825	2.772	-5.54577	2.93e-08	9.32e-07	yes
Rrad	ENSMUSG00000031880	140.877	11.5676	0.0821116	-3.60627	9.13e-14	1.03e-12	p1GFPpos	p1GFPneg	OK	0.123975	1.56497	3.65801	-3.97784	6.95e-05	0.000551616	yes	Rrad	ENSMUSG00000031880	526.082	77.9431	0.148158	-2.75479	3.51e-14	1.3e-12	XLOC_029939	XLOC_029939	p6GFPpos	p6GFPneg	OK	1.01599	7.09595	2.80411	-3.72175	0.000197851	0.00223231	yes
Sgol1	ENSMUSG00000023940	305.109	24.9858	0.0818914	-3.61015	7.05e-25	1.33e-23	p1GFPpos	p1GFPneg	OK	0.122553	1.59743	3.70428	-5.95755	2.56e-09	4.16e-08	yes	Sgol1	ENSMUSG00000023940	130.898	23.0739	0.176274	-2.50411	0.000364856	0.00285237	XLOC_013466	XLOC_013466	p6GFPpos	p6GFPneg	OK	0.125663	0.789044	2.65055	-3.38449	0.000713106	0.0067365	yes
Aspa	ENSMUSG00000020774	214.673	17.4273	0.0811808	-3.62272	1.93e-17	2.65e-16	p1GFPpos	p1GFPneg	OK	0.149672	1.98954	3.73256	-4.88948	1.01e-06	1.14e-05	yes	Aspa	ENSMUSG00000020774	223.415	44.9928	0.201387	-2.31196	1.1e-05	0.000116334	XLOC_004752	XLOC_004752	p6GFPpos	p6GFPneg	OK	0.412784	2.67734	2.69734	-3.29309	0.000990933	0.00885561	yes
Fmod	ENSMUSG00000041559	504.598	40.9225	0.0810992	-3.62417	2.13e-35	6.03e-34	p1GFPpos	p1GFPneg	OK	0.240839	3.14995	3.70919	-7.34288	2.09e-13	5.5e-12	yes	Fmod	ENSMUSG00000041559	1268.51	245.065	0.193191	-2.3719	3.44e-10	7.43e-09	XLOC_000412	XLOC_000412	p6GFPpos	p6GFPneg	OK	1.7067	9.61431	2.49397	-4.94841	7.48e-07	1.67e-05	yes
Adcyap1r1	ENSMUSG00000029778	361.929	29.3043	0.0809671	-3.62652	1.48e-28	3.22e-27	p1GFPpos	p1GFPneg	OK	0.101033	1.12734	3.48002	-5.78644	7.19e-09	1.1e-07	yes	Adcyap1r1	ENSMUSG00000029778	526.768	45.7368	0.0868254	-3.52574	9.85e-20	7.08e-18	XLOC_024589	XLOC_024589	p6GFPpos	p6GFPneg	OK	0.138961	2.03193	3.8701	-4.46176	8.13e-06	0.000138672	yes
Synpr	ENSMUSG00000056296	189.74	15.2688	0.080472	-3.63537	0.00047932	0.00222354	p1GFPpos	p1GFPneg	OK	0.127881	1.49071	3.54313	-4.29668	1.73e-05	0.000154822	yes	Synpr	ENSMUSG00000056296	105.498	10.4134	0.0987071	-3.3407	1.31e-07	1.89e-06	XLOC_008695	XLOC_008695	p6GFPpos	p6GFPneg	OK	0.0726549	1.032	3.82824	-3.91895	8.89e-05	0.00112302	yes
Ildr2	ENSMUSG00000040612	596.217	47.8637	0.080279	-3.63883	6.88e-41	2.36e-39	p1GFPpos	p1GFPneg	OK	0.0960435	1.31682	3.77723	-6.73739	1.61e-11	3.46e-10	yes	Ildr2	ENSMUSG00000040612	2106.48	343.643	0.163136	-2.61585	6.89e-11	1.64e-09	XLOC_000532	XLOC_000532	p6GFPpos	p6GFPneg	OK	0.804803	5.65115	2.81184	-4.73751	2.16e-06	4.32e-05	yes
Tgfb1i1	ENSMUSG00000030782	1994.34	159.885	0.0801692	-3.64081	4.78e-73	3.97e-71	p1GFPpos	p1GFPneg	OK	0.901672	12.2029	3.75847	-9.00999	0	0	yes	Tgfb1i1	ENSMUSG00000030782	1274.58	266.525	0.209109	-2.25768	6.25e-07	8.22e-06	XLOC_027089	XLOC_027089	p6GFPpos	p6GFPneg	OK	1.83452	9.38242	2.35456	-3.61589	0.000299315	0.0031902	yes
Thbd	ENSMUSG00000074743	503.789	40.2531	0.0799008	-3.64565	4.41e-34	1.2e-32	p1GFPpos	p1GFPneg	OK	0.200066	2.52239	3.65624	-7.26381	3.76e-13	9.65e-12	yes	Thbd	ENSMUSG00000074743	6127.76	489.1	0.0798172	-3.64716	5.57e-18	3.32e-16	XLOC_017766	XLOC_017766	p6GFPpos	p6GFPneg	OK	2.632	37.1666	3.81977	-8.33298	0	0	yes
Pappa2	ENSMUSG00000073530	2206.49	174.847	0.0792421	-3.65759	0.000862095	0.00381916	p1GFPpos	p1GFPneg	OK	0.325775	4.45199	3.7725	-10.2018	0	0	yes	Pappa2	ENSMUSG00000073530	592.554	100.399	0.169434	-2.5612	7.21e-06	7.9e-05	XLOC_001190	XLOC_001190	p6GFPpos	p6GFPneg	OK	0.204364	1.41487	2.79146	-3.54917	0.000386445	0.00398524	yes
Btk	ENSMUSG00000031264	99.009	7.81439	0.078926	-3.66335	5.33e-10	4.63e-09	p1GFPpos	p1GFPneg	OK	0.0434906	0.682627	3.97232	-4.53346	5.8e-06	5.66e-05	yes	Btk	ENSMUSG00000031264	147.047	18.9278	0.128719	-2.9577	4.42e-08	6.94e-07	XLOC_033509	XLOC_033509	p6GFPpos	p6GFPneg	OK	0.1369	1.15606	3.07802	-3.91361	9.09e-05	0.00114381	yes
Clec4a1	ENSMUSG00000049037	81.8334	6.37441	0.0778949	-3.68233	6.55e-08	4.75e-07	p1GFPpos	p1GFPneg	OK	0.0632389	1.0116	3.99968	-4.19297	2.75e-05	0.000236853	yes	Clec4a1	ENSMUSG00000049037	152.338	28.6451	0.188037	-2.41091	4.86e-06	5.49e-05	XLOC_024852	XLOC_024852	p6GFPpos	p6GFPneg	OK	0.375249	2.36643	2.65679	-3.94119	8.11e-05	0.00103821	yes
Casp12	ENSMUSG00000025887	334.989	26.0644	0.0778065	-3.68397	3.89e-26	7.71e-25	p1GFPpos	p1GFPneg	OK	0.181404	2.03992	3.49124	-6.07691	1.23e-09	2.08e-08	yes	Casp12	ENSMUSG00000025887	467.21	102.046	0.218416	-2.19485	1.8e-09	3.49e-08	XLOC_030595	XLOC_030595	p6GFPpos	p6GFPneg	OK	0.71366	3.57638	2.32519	-4.1117	3.93e-05	0.000548911	yes
Alpl	ENSMUSG00000028766	713.609	55.214	0.0773728	-3.69203	2.1e-29	4.71e-28	p1GFPpos	p1GFPneg	OK	0.34276	5.21344	3.92696	-8.3093	0	0	yes	Alpl	ENSMUSG00000028766	5290.12	483.1	0.0913211	-3.45291	8.94e-30	2.15e-27	XLOC_021586	XLOC_021586	p6GFPpos	p6GFPneg	OK	3.90006	45.4989	3.54426	-6.77381	1.25e-11	8.35e-10	yes
Baalc	ENSMUSG00000022296	379.839	29.1496	0.076742	-3.70384	1.6e-29	3.6e-28	p1GFPpos	p1GFPneg	OK	0.18885	3.06334	4.0198	-5.64679	1.63e-08	2.39e-07	yes	Baalc	ENSMUSG00000022296	399.111	63.9686	0.160278	-2.64136	9.87e-08	1.47e-06	XLOC_010090	XLOC_010090	p6GFPpos	p6GFPneg	OK	0.510617	3.9419	2.94858	-4.11074	3.94e-05	0.000550047	yes
Pde5a	ENSMUSG00000053965	2520.13	192.993	0.0765805	-3.70688	6.21e-81	6.29e-79	p1GFPpos	p1GFPneg	OK	0.96604	12.8623	3.73492	-13.3216	0	0	yes	Pde5a	ENSMUSG00000053965	1797.5	278.075	0.154701	-2.69244	8.91e-15	3.57e-13	XLOC_019053	XLOC_019053	p6GFPpos	p6GFPneg	OK	1.5463	11.4322	2.88621	-5.62752	1.83e-08	6.12e-07	yes
Dact1	ENSMUSG00000044548	2392.27	182.917	0.0764617	-3.70912	4.9e-52	2.31e-50	p1GFPpos	p1GFPneg	OK	1.50286	20.5763	3.77519	-10.6806	0	0	yes	Dact1	ENSMUSG00000044548	1391.63	171.934	0.123548	-3.01685	2.6e-21	2.27e-19	XLOC_006003	XLOC_006003	p6GFPpos	p6GFPneg	OK	1.77459	14.8657	3.06643	-4.99033	6.03e-07	1.37e-05	yes
Gpr65	ENSMUSG00000021886	99.4909	7.55704	0.0759571	-3.71867	7.08e-10	6.1e-09	p1GFPpos	p1GFPneg	OK	0.0662514	0.971796	3.87463	-4.5542	5.26e-06	5.16e-05	yes	Gpr65	ENSMUSG00000021886	192.075	25.069	0.130517	-2.93769	4.04e-11	1e-09	XLOC_006118	XLOC_006118	p6GFPpos	p6GFPneg	OK	0.274923	2.20758	3.00537	-4.26806	1.97e-05	0.000300522	yes
Kcna6	ENSMUSG00000038077	2437.1	185.075	0.0759404	-3.71899	1.33e-12	1.39e-11	p1GFPpos	p1GFPneg	OK	0.545561	7.51732	3.78441	-11.0063	0	0	yes	Kcna6	ENSMUSG00000038077	1462.75	251.173	0.171713	-2.54193	6.29e-12	1.74e-10	XLOC_025532	XLOC_025532	p6GFPpos	p6GFPneg	OK	0.822764	5.38212	2.70962	-4.69373	2.68e-06	5.17e-05	yes
Sspn	ENSMUSG00000030255	1249.78	94.3886	0.0755242	-3.72692	8.46e-62	5.35e-60	p1GFPpos	p1GFPneg	OK	0.390792	5.45383	3.8028	-9.67174	0	0	yes	Sspn	ENSMUSG00000030255	2193.98	323.956	0.147657	-2.75968	2.06e-07	2.91e-06	XLOC_024988	XLOC_024988	p6GFPpos	p6GFPneg	OK	1.47829	11.5046	2.96021	-6.0123	1.83e-09	7.62e-08	yes
Cenpi	ENSMUSG00000031262	393.669	29.7149	0.075482	-3.72772	4.57e-30	1.06e-28	p1GFPpos	p1GFPneg	OK	0.157917	1.93033	3.6116	-6.12456	9.09e-10	1.57e-08	yes	Cenpi	ENSMUSG00000031262	142.388	21.7449	0.152715	-2.71108	2.79e-07	3.83e-06	XLOC_032984	XLOC_032984	p6GFPpos	p6GFPneg	OK	0.125186	0.894453	2.83693	-3.7983	0.000145691	0.00171029	yes
Arhgap30	ENSMUSG00000048865	273.474	20.6152	0.0753828	-3.72962	3.53e-23	6.18e-22	p1GFPpos	p1GFPneg	OK	0.0663115	1.00993	3.92885	-4.91163	9.03e-07	1.03e-05	yes	Arhgap30	ENSMUSG00000048865	414.307	68.5737	0.165514	-2.59497	2.36e-11	6.06e-10	XLOC_000557	XLOC_000557	p6GFPpos	p6GFPneg	OK	0.263719	1.85662	2.81561	-4.63602	3.55e-06	6.62e-05	yes
Scml4	ENSMUSG00000044770	141.781	10.6423	0.0750618	-3.73578	1.02e-14	1.21e-13	p1GFPpos	p1GFPneg	OK	0.0262681	0.473179	4.171	-3.78637	0.000152864	0.00112267	yes	Scml4	ENSMUSG00000044770	678.374	90.6666	0.133653	-2.90344	4.88e-16	2.3e-14	XLOC_002016	XLOC_002016	p6GFPpos	p6GFPneg	OK	0.335325	2.91891	3.12179	-4.67817	2.89e-06	5.52e-05	yes
Vav1	ENSMUSG00000034116	251.661	18.8673	0.0749711	-3.73752	1.67e-21	2.72e-20	p1GFPpos	p1GFPneg	OK	0.0711356	1.07565	3.91849	-5.86626	4.46e-09	7.05e-08	yes	Vav1	ENSMUSG00000034116	408.6	44.4708	0.108837	-3.19976	2.01e-15	8.76e-14	XLOC_012936	XLOC_012936	p6GFPpos	p6GFPneg	OK	0.21572	2.10358	3.28561	-5.1482	2.63e-07	6.56e-06	yes
Gatm	ENSMUSG00000027199	1782.62	133.612	0.0749526	-3.73788	3.08e-70	2.36e-68	p1GFPpos	p1GFPneg	OK	1.06413	14.7602	3.79397	-9.3787	0	0	yes	Gatm	ENSMUSG00000027199	2112.85	508.823	0.240823	-2.05395	5.91e-12	1.64e-10	XLOC_017658	XLOC_017658	p6GFPpos	p6GFPneg	OK	4.62787	21.261	2.19979	-4.38042	1.18e-05	0.000192704	yes
Cd38	ENSMUSG00000029084	588.178	43.8011	0.0744691	-3.74721	9.34e-40	3.09e-38	p1GFPpos	p1GFPneg	OK	0.212511	3.58373	4.07585	-7.53048	5.06e-14	1.42e-12	yes	Cd38	ENSMUSG00000029084	2366.43	290.025	0.122558	-3.02846	8.81e-12	2.39e-10	XLOC_022636	XLOC_022636	p6GFPpos	p6GFPneg	OK	1.88037	18.0347	3.26169	-5.79378	6.88e-09	2.58e-07	yes
Lrp1	ENSMUSG00000040249	96233.9	7114.02	0.0739242	-3.75781	1.14e-29	2.6e-28	p1GFPpos	p1GFPneg	OK	7.72472	109.336	3.82314	-21.1697	0	0	yes	Lrp1	ENSMUSG00000040249	99940.1	10004.4	0.100104	-3.32043	5.34e-29	1.22e-26	XLOC_002980	XLOC_002980	p6GFPpos	p6GFPneg	OK	12.462	136.052	3.44855	-7.8995	2.89e-15	3.99e-13	yes
Smpdl3b	ENSMUSG00000028885	125.438	9.25437	0.0737762	-3.7607	1.24e-13	1.39e-12	p1GFPpos	p1GFPneg	OK	0.0702272	1.15708	4.04232	-4.8651	1.14e-06	1.27e-05	yes	Smpdl3b	ENSMUSG00000028885	141.353	15.9366	0.112743	-3.14888	1.79e-08	3.01e-07	XLOC_021526	XLOC_021526	p6GFPpos	p6GFPneg	OK	0.171656	1.59173	3.213	-4.03948	5.36e-05	0.000721485	yes
Lcp2	ENSMUSG00000002699	257.141	18.97	0.0737727	-3.76077	4.31e-18	6.11e-17	p1GFPpos	p1GFPneg	OK	0.0772528	1.26137	4.02926	-6.22189	4.91e-10	8.81e-09	yes	Lcp2	ENSMUSG00000002699	330.864	44.0598	0.133166	-2.90871	6.18e-13	1.94e-11	XLOC_003599	XLOC_003599	p6GFPpos	p6GFPneg	OK	0.251569	1.93044	2.9399	-4.84956	1.24e-06	2.62e-05	yes
Tgfbr3	ENSMUSG00000029287	5052.58	372.461	0.0737169	-3.76186	4.42e-16	5.62e-15	p1GFPpos	p1GFPneg	OK	1.06783	14.8968	3.80225	-13.76	0	0	yes	Tgfbr3	ENSMUSG00000029287	4129.4	1005.57	0.243513	-2.03793	6.55e-09	1.17e-07	XLOC_023535	XLOC_023535	p6GFPpos	p6GFPneg	OK	3.27788	14.876	2.18215	-5.26752	1.38e-07	3.72e-06	yes
Mgp	ENSMUSG00000030218	1528.63	112.228	0.0734173	-3.76774	1.68e-31	4.15e-30	p1GFPpos	p1GFPneg	OK	4.19294	61.0862	3.86481	-10.2408	0	0	yes	Mgp	ENSMUSG00000030218	5085.69	1263.78	0.248496	-2.0087	1.43e-12	4.28e-11	XLOC_025625	XLOC_025625	p6GFPpos	p6GFPneg	OK	53.7553	242.252	2.17203	-5.53721	3.07e-08	9.72e-07	yes
Ptprc	ENSMUSG00000026395	275.955	20.2552	0.0734006	-3.76806	6.12e-23	1.06e-21	p1GFPpos	p1GFPneg	OK	0.067411	0.913279	3.76	-5.99703	2e-09	3.34e-08	yes	Ptprc	ENSMUSG00000026395	530.428	63.1615	0.119076	-3.07004	1.39e-16	6.99e-15	XLOC_001123	XLOC_001123	p6GFPpos	p6GFPneg	OK	0.231121	2.25247	3.28479	-5.24754	1.54e-07	4.07e-06	yes
Abcc3	ENSMUSG00000020865	310.882	22.5179	0.0724322	-3.78723	3.33e-26	6.63e-25	p1GFPpos	p1GFPneg	OK	0.0658081	1.07414	4.02878	-5.04466	4.54e-07	5.42e-06	yes	Abcc3	ENSMUSG00000020865	739.251	97.1559	0.131425	-2.92769	2.45e-17	1.37e-15	XLOC_004902	XLOC_004902	p6GFPpos	p6GFPneg	OK	0.354773	3.08376	3.11972	-5.4975	3.85e-08	1.19e-06	yes
Galntl4	ENSMUSG00000038296	1130.43	81.8436	0.0724003	-3.78786	2.31e-58	1.32e-56	p1GFPpos	p1GFPneg	OK	0.508494	7.71031	3.92249	-8.16186	2.22e-16	7.49e-15	yes	Galntl4	ENSMUSG00000038296	2594.12	267.995	0.103309	-3.27497	3.66e-18	2.24e-16	XLOC_028129	XLOC_028129	p6GFPpos	p6GFPneg	OK	2.10968	21.2591	3.33299	-5.46883	4.53e-08	1.37e-06	yes
Dock11	ENSMUSG00000031093	925.829	66.9869	0.0723534	-3.7888	9.08e-54	4.49e-52	p1GFPpos	p1GFPneg	OK	0.165067	2.40245	3.86338	-8.53818	0	0	yes	Dock11	ENSMUSG00000031093	526.751	103.027	0.19559	-2.3541	7.04e-11	1.67e-09	XLOC_032693	XLOC_032693	p6GFPpos	p6GFPneg	OK	0.293924	1.62477	2.46672	-3.71502	0.000203189	0.00227837	yes
Clec12a	ENSMUSG00000053063	66.6136	4.78116	0.0717746	-3.80038	1.28e-07	9.04e-07	p1GFPpos	p1GFPneg	OK	0.0367446	0.500077	3.76655	-3.74604	0.000179647	0.0012949	yes	Clec12a	ENSMUSG00000053063	156.963	19.8458	0.126436	-2.98352	7.94e-09	1.4e-07	XLOC_024911	XLOC_024911	p6GFPpos	p6GFPneg	OK	0.156738	1.39374	3.15253	-4.19697	2.71e-05	0.000396454	yes
Slit2	ENSMUSG00000031558	7764.54	556.304	0.0716467	-3.80296	1.42e-28	3.1e-27	p1GFPpos	p1GFPneg	OK	1.40292	19.6426	3.80748	-14.6875	0	0	yes	Slit2	ENSMUSG00000031558	9126.58	1195.88	0.131033	-2.932	1.99e-21	1.77e-19	XLOC_022641	XLOC_022641	p6GFPpos	p6GFPneg	OK	3.28085	28.2549	3.10636	-7.00636	2.45e-12	1.86e-10	yes
Epha5	ENSMUSG00000029245	2222.86	159.111	0.0715797	-3.80431	2.41e-78	2.28e-76	p1GFPpos	p1GFPneg	OK	0.405137	7.36921	4.18503	-8.8338	0	0	yes	Epha5	ENSMUSG00000029245	1747.08	307.767	0.176161	-2.50503	1.14e-15	5.11e-14	XLOC_023425	XLOC_023425	p6GFPpos	p6GFPneg	OK	1.00573	7.12256	2.82416	-3.84388	0.000121106	0.00146461	yes
Eya2	ENSMUSG00000017897	1231.42	87.2956	0.0708903	-3.81827	1.17e-64	8.05e-63	p1GFPpos	p1GFPneg	OK	0.645629	9.74757	3.91626	-8.59232	0	0	yes	Eya2	ENSMUSG00000017897	1768.11	238.512	0.134897	-2.89007	6.9e-20	5.09e-18	XLOC_016894	XLOC_016894	p6GFPpos	p6GFPneg	OK	2.13031	16.778	2.97744	-5.1077	3.26e-07	7.88e-06	yes
Bai3	ENSMUSG00000033569	758.221	53.3113	0.0703111	-3.8301	5.7e-48	2.37e-46	p1GFPpos	p1GFPneg	OK	0.163883	2.36	3.84805	-6.98208	2.91e-12	6.79e-11	yes	Bai3	ENSMUSG00000033569	326.202	44.6448	0.136862	-2.8692	9.76e-12	2.63e-10	XLOC_000746	XLOC_000746	p6GFPpos	p6GFPneg	OK	0.154869	1.26496	3.02997	-4.09753	4.18e-05	0.00057954	yes
Hpse	ENSMUSG00000035273	700.413	49.0463	0.0700248	-3.83599	9.63e-07	6.3e-06	p1GFPpos	p1GFPneg	OK	0.255481	3.9722	3.95865	-8.1076	4.44e-16	1.47e-14	yes	Hpse	ENSMUSG00000035273	2651.16	384.825	0.145154	-2.78435	1.92e-20	1.53e-18	XLOC_023502	XLOC_023502	p6GFPpos	p6GFPneg	OK	2.4631	18.8825	2.93851	-6.34254	2.26e-10	1.15e-08	yes
Lrrn3	ENSMUSG00000036295	4823.19	336.788	0.0698267	-3.84008	1.45e-102	2.59e-100	p1GFPpos	p1GFPneg	OK	1.77116	25.8875	3.86949	-13.6793	0	0	yes	Lrrn3	ENSMUSG00000036295	4148.87	537.906	0.129651	-2.94729	2.42e-22	2.38e-20	XLOC_006392	XLOC_006392	p6GFPpos	p6GFPneg	OK	3.10097	26.4968	3.09503	-6.69925	2.09e-11	1.32e-09	yes
Cd86	ENSMUSG00000022901	93.221	6.47706	0.0694807	-3.84724	6.36e-09	5.06e-08	p1GFPpos	p1GFPneg	OK	0.0448117	0.652084	3.86311	-3.71718	0.000201458	0.00143423	yes	Cd86	ENSMUSG00000022901	204.826	23.0109	0.112344	-3.15401	0.000149771	0.00127459	XLOC_011853	XLOC_011853	p6GFPpos	p6GFPneg	OK	0.153501	1.71708	3.48364	-4.58147	4.62e-06	8.32e-05	yes
Apbb1ip	ENSMUSG00000026786	175.958	12.1329	0.0689533	-3.85824	2.92e-17	3.97e-16	p1GFPpos	p1GFPneg	OK	0.0734619	1.33826	4.18722	-5.2202	1.79e-07	2.26e-06	yes	Apbb1ip	ENSMUSG00000026786	208.076	24.91	0.119716	-3.06231	1.9e-10	4.25e-09	XLOC_016037	XLOC_016037	p6GFPpos	p6GFPneg	OK	0.188039	1.87253	3.31588	-4.55211	5.31e-06	9.4e-05	yes
Lepr	ENSMUSG00000057722	873.225	59.3272	0.0679403	-3.87959	3.14e-54	1.58e-52	p1GFPpos	p1GFPneg	OK	0.146238	2.94837	4.33353	-7.63298	2.29e-14	6.63e-13	yes	Lepr	ENSMUSG00000057722	4058.42	311.073	0.076649	-3.70559	4.27e-33	1.4e-30	XLOC_020550	XLOC_020550	p6GFPpos	p6GFPneg	OK	1.12255	16.8989	3.91207	-5.47112	4.47e-08	1.36e-06	yes
Rac2	ENSMUSG00000033220	275.518	18.662	0.0677343	-3.88397	1.99e-24	3.68e-23	p1GFPpos	p1GFPneg	OK	0.140335	1.75642	3.64569	-5.07607	3.85e-07	4.67e-06	yes	Rac2	ENSMUSG00000033220	356.511	46.4809	0.130377	-2.93924	7.07e-12	1.93e-10	XLOC_010683	XLOC_010683	p6GFPpos	p6GFPneg	OK	0.352927	2.84079	3.00885	-4.50417	6.66e-06	0.000115638	yes
Nuf2	ENSMUSG00000026683	523.739	35.3708	0.0675352	-3.88822	8.02e-40	2.67e-38	p1GFPpos	p1GFPneg	OK	0.249355	3.88064	3.96002	-7.08574	1.38e-12	3.33e-11	yes	Nuf2	ENSMUSG00000026683	160.735	38.8846	0.241918	-2.04741	1.78e-05	0.000181169	XLOC_001246	XLOC_001246	p6GFPpos	p6GFPneg	OK	0.319912	1.40685	2.13673	-3.27639	0.00105142	0.0093254	yes
Ccdc88b	ENSMUSG00000047810	180.183	12.1329	0.0673367	-3.89246	1.1e-17	1.53e-16	p1GFPpos	p1GFPneg	OK	0.0229628	0.520871	4.50356	-5.29843	1.17e-07	1.51e-06	yes	Ccdc88b	ENSMUSG00000047810	240.619	37.0485	0.153971	-2.69927	1.84e-09	3.56e-08	XLOC_015413	XLOC_015413	p6GFPpos	p6GFPneg	OK	0.123725	0.880533	2.83124	-4.2273	2.37e-05	0.000354009	yes
Fli1	ENSMUSG00000016087	2291.03	154.024	0.067229	-3.89477	8.72e-84	9.4e-82	p1GFPpos	p1GFPneg	OK	0.820439	13.2185	4.01001	-9.90889	0	0	yes	Fli1	ENSMUSG00000016087	3788.24	525.387	0.138689	-2.85007	2.74e-12	7.88e-11	XLOC_031414	XLOC_031414	p6GFPpos	p6GFPneg	OK	3.27142	26.6263	3.02486	-5.65297	1.58e-08	5.38e-07	yes
Capn6	ENSMUSG00000067276	8422.99	565.046	0.0670838	-3.89789	1.56e-113	3.38e-111	p1GFPpos	p1GFPneg	OK	2.68455	42.2209	3.9752	-15.9344	0	0	yes	Capn6	ENSMUSG00000067276	6017.76	1167.49	0.194007	-2.36582	3.84e-08	6.1e-07	XLOC_033553	XLOC_033553	p6GFPpos	p6GFPneg	OK	6.32232	36.5095	2.52975	-6.02593	1.68e-09	7.13e-08	yes
Ppapdc1a	ENSMUSG00000070366	441.552	29.6123	0.0670641	-3.89832	1.31e-15	1.63e-14	p1GFPpos	p1GFPneg	OK	0.559266	8.75837	3.96906	-6.15937	7.3e-10	1.28e-08	yes	Ppapdc1a	ENSMUSG00000070366	688.599	54.8362	0.0796344	-3.65046	5.19e-22	4.93e-20	XLOC_027095	XLOC_027095	p6GFPpos	p6GFPneg	OK	1.00912	16.3349	4.01679	-3.91723	8.96e-05	0.00112895	yes
Csf2rb	ENSMUSG00000071713	119.158	7.96908	0.0668783	-3.90232	8.71e-06	5.13e-05	p1GFPpos	p1GFPneg	OK	0.0287764	0.541375	4.23367	-5.03788	4.71e-07	5.61e-06	yes	Csf2rb	ENSMUSG00000071713	214.969	36.0194	0.167557	-2.57728	7.62e-08	1.14e-06	XLOC_010206	XLOC_010206	p6GFPpos	p6GFPneg	OK	0.17927	1.309	2.86826	-4.18049	2.91e-05	0.000420909	yes
Soat1	ENSMUSG00000026600	1844.04	122.304	0.0663237	-3.91433	3.21e-77	2.95e-75	p1GFPpos	p1GFPneg	OK	0.553972	7.9867	3.84971	-8.23134	2.22e-16	7.49e-15	yes	Soat1	ENSMUSG00000026600	2785.44	375.771	0.134906	-2.88998	3.72e-21	3.19e-19	XLOC_001182	XLOC_001182	p6GFPpos	p6GFPneg	OK	1.90711	16.9809	3.15445	-5.07234	3.93e-07	9.36e-06	yes
Cfh	ENSMUSG00000026365	890.359	58.6072	0.0658243	-3.92524	1.44e-54	7.37e-53	p1GFPpos	p1GFPneg	OK	0.276872	4.14448	3.9039	-9.12993	0	0	yes	Cfh	ENSMUSG00000026365	2811.75	640.604	0.227831	-2.13397	9e-09	1.58e-07	XLOC_001132	XLOC_001132	p6GFPpos	p6GFPneg	OK	3.32015	16.3944	2.30388	-5.36302	8.18e-08	2.29e-06	yes
Tll1	ENSMUSG00000053626	209.406	13.7782	0.0657967	-3.92584	1.7e-12	1.75e-11	p1GFPpos	p1GFPneg	OK	0.0464311	0.764421	4.04121	-5.81921	5.91e-09	9.21e-08	yes	Tll1	ENSMUSG00000053626	353.602	55.8652	0.157989	-2.66211	1.04e-10	2.42e-09	XLOC_029737	XLOC_029737	p6GFPpos	p6GFPneg	OK	0.216461	1.57919	2.867	-3.59038	0.000330201	0.00347136	yes
Inpp5d	ENSMUSG00000026288	544.785	35.6281	0.0653985	-3.9346	1.51e-14	1.78e-13	p1GFPpos	p1GFPneg	OK	0.115113	1.7913	3.95988	-7.31548	2.56e-13	6.68e-12	yes	Inpp5d	ENSMUSG00000026288	850.928	155.316	0.182526	-2.45383	2.37e-13	7.94e-12	XLOC_000277	XLOC_000277	p6GFPpos	p6GFPneg	OK	0.579092	3.4682	2.58232	-4.79825	1.6e-06	3.29e-05	yes
Abcg4	ENSMUSG00000032131	1060.19	68.9416	0.0650273	-3.94281	2.05e-62	1.32e-60	p1GFPpos	p1GFPneg	OK	0.304549	4.83362	3.98835	-7.94846	2e-15	6.32e-14	yes	Abcg4	ENSMUSG00000032131	717.166	118.853	0.165725	-2.59313	1.08e-13	3.75e-12	XLOC_031507	XLOC_031507	p6GFPpos	p6GFPneg	OK	0.614696	4.03193	2.71352	-3.9649	7.34e-05	0.000949335	yes
Sncaip	ENSMUSG00000024534	5755.94	374.264	0.0650222	-3.94292	7.43e-13	7.86e-12	p1GFPpos	p1GFPneg	OK	1.57338	25.7953	4.03517	-13.1098	0	0	yes	Sncaip	ENSMUSG00000024534	7425.42	947.906	0.127657	-2.96966	4.39e-15	1.83e-13	XLOC_014195	XLOC_014195	p6GFPpos	p6GFPneg	OK	4.9221	40.7753	3.05035	-5.96094	2.51e-09	1.03e-07	yes
Tgfbr2	ENSMUSG00000032440	8687.2	564.534	0.0649846	-3.94376	1.18e-72	9.74e-71	p1GFPpos	p1GFPneg	OK	2.01875	32.7233	4.01878	-14.5263	0	0	yes	Tgfbr2	ENSMUSG00000032440	14213.5	2047.83	0.144077	-2.79509	5.95e-10	1.23e-08	XLOC_031907	XLOC_031907	p6GFPpos	p6GFPneg	OK	8.38318	64.6622	2.94735	-7.12508	1.04e-12	8.57e-11	yes
Coro1a	ENSMUSG00000030707	576.912	37.4773	0.0649619	-3.94426	1.51e-29	3.41e-28	p1GFPpos	p1GFPneg	OK	0.403929	6.58084	4.0261	-7.78441	7.11e-15	2.15e-13	yes	Coro1a	ENSMUSG00000030707	502.35	68.7808	0.136918	-2.86861	4.49e-16	2.12e-14	XLOC_028202	XLOC_028202	p6GFPpos	p6GFPneg	OK	0.885612	6.57601	2.89247	-5.0368	4.73e-07	1.1e-05	yes
Cntn6	ENSMUSG00000030092	398.445	25.8591	0.0648998	-3.94564	1.26e-32	3.24e-31	p1GFPpos	p1GFPneg	OK	0.118018	1.9519	4.0478	-5.57427	2.49e-08	3.56e-07	yes	Cntn6	ENSMUSG00000030092	1061.18	85.2064	0.0802939	-3.63857	0.000432349	0.00333093	XLOC_024767	XLOC_024767	p6GFPpos	p6GFPneg	OK	0.43375	6.36171	3.87448	-5.01777	5.23e-07	1.2e-05	yes
Ccr1	ENSMUSG00000025804	226.155	14.6514	0.064785	-3.9482	2.57e-20	4e-19	p1GFPpos	p1GFPneg	OK	0.0971924	1.47705	3.92574	-6.00946	1.86e-09	3.1e-08	yes	Ccr1	ENSMUSG00000025804	465.107	54.0772	0.116268	-3.10447	5.36e-06	5.98e-05	XLOC_031952	XLOC_031952	p6GFPpos	p6GFPneg	OK	0.395676	3.78442	3.25768	-5.38817	7.12e-08	2.03e-06	yes
Cnr1	ENSMUSG00000044288	2967.38	192.017	0.0647093	-3.94988	6.15e-39	1.97e-37	p1GFPpos	p1GFPneg	OK	0.592205	9.33497	3.97848	-11.8823	0	0	yes	Cnr1	ENSMUSG00000044288	1056.53	227.118	0.214967	-2.21781	4.09e-10	8.66e-09	XLOC_020319	XLOC_020319	p6GFPpos	p6GFPneg	OK	0.756299	4.12629	2.44782	-4.45757	8.29e-06	0.00014093	yes
Fcgr1	ENSMUSG00000015947	188.492	12.1329	0.0643683	-3.95751	4.36e-17	5.84e-16	p1GFPpos	p1GFPneg	OK	0.0625586	1.15277	4.20376	-5.03561	4.76e-07	5.67e-06	yes	Fcgr1	ENSMUSG00000015947	300.999	37.3335	0.124032	-3.01122	1.26e-12	3.83e-11	XLOC_019511	XLOC_019511	p6GFPpos	p6GFPneg	OK	0.281003	2.2443	2.99761	-4.41245	1.02e-05	0.000168846	yes
Impa2	ENSMUSG00000024525	665.243	42.7731	0.0642969	-3.95911	3.97e-10	3.47e-09	p1GFPpos	p1GFPneg	OK	0.0404795	1.00664	4.63621	-6.4998	8.04e-11	1.59e-09	yes	Impa2	ENSMUSG00000024525	736.569	90.2076	0.12247	-3.0295	1.55e-17	8.83e-16	XLOC_014264	XLOC_014264	p6GFPpos	p6GFPneg	OK	1.23597	11.3272	3.19608	-3.74827	0.000178061	0.00203959	yes
Nfam1	ENSMUSG00000058099	202.054	12.9555	0.0641193	-3.9631	1.11e-13	1.24e-12	p1GFPpos	p1GFPneg	OK	0.0517256	1.07643	4.37923	-4.63747	3.53e-06	3.59e-05	yes	Nfam1	ENSMUSG00000058099	351.055	50.69	0.144393	-2.79192	2.63e-11	6.71e-10	XLOC_010744	XLOC_010744	p6GFPpos	p6GFPneg	OK	0.299233	2.34764	2.97187	-3.40526	0.00066101	0.00632794	yes
Lpl	ENSMUSG00000015568	163.628	10.4876	0.0640943	-3.96366	1.39e-13	1.55e-12	p1GFPpos	p1GFPneg	OK	0.0655489	0.78665	3.58508	-5.47258	4.44e-08	6.12e-07	yes	Lpl	ENSMUSG00000015568	291.571	47.7469	0.163757	-2.61037	5.15e-10	1.08e-08	XLOC_029139	XLOC_029139	p6GFPpos	p6GFPneg	OK	0.257757	1.58937	2.62437	-4.33042	1.49e-05	0.00023358	yes
Nbl1	ENSMUSG00000041120	9828.51	629.37	0.0640351	-3.96499	7.78e-122	1.93e-119	p1GFPpos	p1GFPneg	OK	5.90852	96.948	4.03634	-14.9299	0	0	yes	Nbl1	ENSMUSG00000041120	15630.3	2180.32	0.139494	-2.84173	1.52e-06	1.87e-05	XLOC_021596	XLOC_021596	p6GFPpos	p6GFPneg	OK	24.0701	187.951	2.96504	-7.11582	1.11e-12	9.06e-11	yes
Pcdh18	ENSMUSG00000037892	4978.66	315.652	0.063401	-3.97935	8.96e-105	1.65e-102	p1GFPpos	p1GFPneg	OK	1.03284	17.173	4.05545	-13.9086	0	0	yes	Pcdh18	ENSMUSG00000037892	2945.82	560.302	0.190203	-2.39439	2.16e-15	9.42e-14	XLOC_019269	XLOC_019269	p6GFPpos	p6GFPneg	OK	2.13944	12.2712	2.51998	-5.33389	9.61e-08	2.65e-06	yes
Lama4	ENSMUSG00000019846	17658.5	1117.54	0.0632861	-3.98197	1.82e-62	1.18e-60	p1GFPpos	p1GFPneg	OK	2.94246	48.015	4.02839	-18.2381	0	0	yes	Lama4	ENSMUSG00000019846	11237.7	2279.32	0.202827	-2.30168	6.51e-09	1.17e-07	XLOC_001995	XLOC_001995	p6GFPpos	p6GFPneg	OK	6.99285	36.7485	2.39373	-6.1145	1e-09	4.32e-08	yes
D3Bwg0562e	ENSMUSG00000044667	1356.97	85.7009	0.0631562	-3.98493	8.23e-71	6.45e-69	p1GFPpos	p1GFPneg	OK	0.219545	4.1062	4.22521	-10.275	0	0	yes	D3Bwg0562e	ENSMUSG00000044667	5364.48	617.116	0.115037	-3.11983	2.45e-25	3.63e-23	XLOC_019636	XLOC_019636	p6GFPpos	p6GFPneg	OK	2.05509	19.921	3.27702	-7.28359	3.25e-13	2.95e-11	yes
Ogn	ENSMUSG00000021390	11437.3	720.971	0.0630368	-3.98766	2.04e-29	4.59e-28	p1GFPpos	p1GFPneg	OK	5.00767	83.2089	4.05453	-14.883	0	0	yes	Ogn	ENSMUSG00000021390	14493.2	2643.52	0.182397	-2.45485	1.1e-10	2.54e-09	XLOC_007442	XLOC_007442	p6GFPpos	p6GFPneg	OK	20.4831	130.458	2.67107	-6.01372	1.81e-09	7.58e-08	yes
B3gat1	ENSMUSG00000045994	1372.01	86.4195	0.0629876	-3.98879	3.13e-16	4.01e-15	p1GFPpos	p1GFPneg	OK	0.325942	6.62828	4.34595	-9.02653	0	0	yes	B3gat1	ENSMUSG00000045994	414.36	67.4337	0.162742	-2.61934	1.26e-10	2.89e-09	XLOC_030694	XLOC_030694	p6GFPpos	p6GFPneg	OK	0.321015	2.34383	2.86815	-3.59946	0.000318873	0.00336463	yes
Fam171b	ENSMUSG00000048388	2859.78	179.677	0.0628291	-3.99242	1.05e-50	4.7e-49	p1GFPpos	p1GFPneg	OK	0.533524	9.18488	4.10564	-12.5955	0	0	yes	Fam171b	ENSMUSG00000048388	3070.98	342.836	0.111637	-3.16311	6e-16	2.77e-14	XLOC_016340	XLOC_016340	p6GFPpos	p6GFPneg	OK	1.1841	11.9992	3.34107	-6.7713	1.28e-11	8.42e-10	yes
Snai2	ENSMUSG00000022676	421.512	26.4243	0.0626894	-3.99563	3.59e-25	6.83e-24	p1GFPpos	p1GFPneg	OK	0.22886	3.82804	4.06407	-7.28588	3.2e-13	8.23e-12	yes	Snai2	ENSMUSG00000022676	591.72	108.724	0.183743	-2.44424	7e-12	1.92e-10	XLOC_011349	XLOC_011349	p6GFPpos	p6GFPneg	OK	1.04632	6.47114	2.6287	-4.62236	3.79e-06	7.03e-05	yes
Ntng1	ENSMUSG00000059857	1212.35	75.9825	0.0626737	-3.996	1.41e-32	3.62e-31	p1GFPpos	p1GFPneg	OK	0.311835	5.61009	4.16917	-8.81676	0	0	yes	Ntng1	ENSMUSG00000059857	611.508	121.37	0.198476	-2.33296	1.59e-11	4.19e-10	XLOC_019614	XLOC_019614	p6GFPpos	p6GFPneg	OK	0.607717	3.72407	2.61541	-3.52094	0.000430014	0.00437373	yes
Trem2	ENSMUSG00000023992	231.208	14.4461	0.0624811	-4.00044	3.24e-17	4.38e-16	p1GFPpos	p1GFPneg	OK	0.161962	3.78181	4.54535	-5.93632	2.91e-09	4.69e-08	yes	Trem2	ENSMUSG00000023992	490.716	56.8313	0.115813	-3.11013	6.79e-16	3.12e-14	XLOC_012890	XLOC_012890	p6GFPpos	p6GFPneg	OK	0.893628	9.24315	3.37064	-4.94097	7.77e-07	1.72e-05	yes
Itga11	ENSMUSG00000032243	1710.14	106.469	0.0622576	-4.00561	3.06e-77	2.81e-75	p1GFPpos	p1GFPneg	OK	0.258406	5.64536	4.44935	-11.3655	0	0	yes	Itga11	ENSMUSG00000032243	1965.07	184.75	0.0940172	-3.41093	9.86e-26	1.53e-23	XLOC_030952	XLOC_030952	p6GFPpos	p6GFPneg	OK	0.666259	7.82971	3.5548	-6.33569	2.36e-10	1.2e-08	yes
Lamb1	ENSMUSG00000002900	37844.9	2350.94	0.0621204	-4.00879	8.39e-130	2.58e-127	p1GFPpos	p1GFPneg	OK	6.61621	111.494	4.07482	-18.4191	0	0	yes	Lamb1	ENSMUSG00000002900	29393.1	5665.69	0.192756	-2.37516	1.64e-10	3.7e-09	XLOC_005907	XLOC_005907	p6GFPpos	p6GFPneg	OK	18.4085	103.969	2.49772	-5.72152	1.06e-08	3.72e-07	yes
Slc16a1	ENSMUSG00000032902	2054.31	126.931	0.0617878	-4.01653	1.51e-84	1.7e-82	p1GFPpos	p1GFPneg	OK	0.524245	8.78831	4.06727	-11.4349	0	0	yes	Slc16a1	ENSMUSG00000032902	3192.07	311.328	0.0975318	-3.35798	5.37e-21	4.58e-19	XLOC_018985	XLOC_018985	p6GFPpos	p6GFPneg	OK	1.40717	16.8963	3.58584	-7.45909	8.7e-14	8.85e-12	yes
Foxp2	ENSMUSG00000029563	2046.34	126.005	0.0615756	-4.0215	4.07e-61	2.5e-59	p1GFPpos	p1GFPneg	OK	0.328328	5.53763	4.07606	-9.89214	0	0	yes	Foxp2	ENSMUSG00000029563	1873.75	162.99	0.0869863	-3.52307	1.87e-27	3.62e-25	XLOC_024391	XLOC_024391	p6GFPpos	p6GFPneg	OK	0.455921	6.28815	3.78578	-5.77771	7.57e-09	2.8e-07	yes
Tlr7	ENSMUSG00000044583	178.058	10.9503	0.0614984	-4.02331	1.3e-17	1.8e-16	p1GFPpos	p1GFPneg	OK	0.0465711	0.842113	4.17651	-5.23096	1.69e-07	2.13e-06	yes	Tlr7	ENSMUSG00000044583	434.563	39.9766	0.0919926	-3.44234	9.48e-10	1.92e-08	XLOC_033630	XLOC_033630	p6GFPpos	p6GFPneg	OK	0.189296	2.52633	3.73832	-4.44886	8.63e-06	0.000145776	yes
4930539E08Rik	ENSMUSG00000048905	87.0409	5.34646	0.0614247	-4.02504	1.48e-09	1.24e-08	p1GFPpos	p1GFPneg	OK	0.0191832	0.303846	3.98543	-4.12195	3.76e-05	0.000314934	yes	4930539E08Rik	ENSMUSG00000048905	75.563	7.88131	0.104301	-3.26117	5.22e-06	5.84e-05	XLOC_013233	XLOC_013233	p6GFPpos	p6GFPneg	OK	0.0227374	0.336318	3.88669	-3.34723	0.000816243	0.00752966	yes
Tlr13	ENSMUSG00000033777	241.891	14.8567	0.0614192	-4.02517	3.08e-16	3.95e-15	p1GFPpos	p1GFPneg	OK	0.0583724	1.06655	4.19152	-6.16733	6.95e-10	1.22e-08	yes	Tlr13	ENSMUSG00000033777	411.357	47.9209	0.116495	-3.10166	3.62e-13	1.17e-11	XLOC_032939	XLOC_032939	p6GFPpos	p6GFPneg	OK	0.228371	2.18459	3.25791	-5.21838	1.8e-07	4.65e-06	yes
Zfpm2	ENSMUSG00000022306	840.707	51.5634	0.0613334	-4.02718	1.37e-35	3.9e-34	p1GFPpos	p1GFPneg	OK	0.168542	3.03304	4.16958	-8.77164	0	0	yes	Zfpm2	ENSMUSG00000022306	695.784	94.3537	0.135608	-2.88249	1.22e-15	5.44e-14	XLOC_010099	XLOC_010099	p6GFPpos	p6GFPneg	OK	0.366822	2.97307	3.0188	-5.08069	3.76e-07	9e-06	yes
Apod	ENSMUSG00000022548	18251.9	1113.84	0.0610259	-4.03443	5.98e-91	7.81e-89	p1GFPpos	p1GFPneg	OK	10.629	174.31	4.03558	-16.6619	0	0	yes	Apod	ENSMUSG00000022548	13359.2	3125.32	0.233946	-2.09575	2.81e-05	0.000274499	XLOC_011814	XLOC_011814	p6GFPpos	p6GFPneg	OK	35.8079	163.856	2.19408	-5.17977	2.22e-07	5.62e-06	yes
F13a1	ENSMUSG00000039109	1653.93	100.711	0.0608921	-4.0376	1.73e-06	1.1e-05	p1GFPpos	p1GFPneg	OK	0.427609	7.32241	4.09796	-10.5236	0	0	yes	F13a1	ENSMUSG00000039109	1110.89	139.332	0.125423	-2.99512	1.25e-17	7.2e-16	XLOC_007869	XLOC_007869	p6GFPpos	p6GFPneg	OK	0.696719	6.0134	3.10953	-5.77409	7.74e-09	2.84e-07	yes
Tmem132b	ENSMUSG00000070498	36.3325	2.21058	0.0608431	-4.03876	7.65e-05	0.000400458	p1GFPpos	p1GFPneg	OK	0.0239215	0.631116	4.72152	-6.46321	1.03e-10	2e-09	yes	Tmem132b	ENSMUSG00000070498	268.952	14.9556	0.0556069	-4.16859	3.01e-18	1.86e-16	XLOC_022997	XLOC_022997	p6GFPpos	p6GFPneg	OK	0.258118	5.34716	4.37267	-7.67728	1.62e-14	1.91e-12	yes
Col16a1	ENSMUSG00000040690	22371	1356.15	0.0606211	-4.04404	2.07e-133	6.6e-131	p1GFPpos	p1GFPneg	OK	3.83565	66.2793	4.11102	-18.3054	0	0	yes	Col16a1	ENSMUSG00000040690	29179.7	3344.96	0.114633	-3.1249	3.64e-27	6.89e-25	XLOC_020751	XLOC_020751	p6GFPpos	p6GFPneg	OK	11.294	103.342	3.1938	-8.11337	4.44e-16	7.17e-14	yes
Bard1	ENSMUSG00000026196	523.261	31.6682	0.0605208	-4.04643	5.13e-17	6.85e-16	p1GFPpos	p1GFPneg	OK	0.14443	2.24185	3.95625	-7.87793	3.33e-15	1.04e-13	yes	Bard1	ENSMUSG00000026196	239.054	36.5265	0.152796	-2.71032	7.23e-10	1.49e-08	XLOC_000888	XLOC_000888	p6GFPpos	p6GFPneg	OK	0.148395	1.26424	3.09076	-3.8215	0.000132642	0.00158164	yes
Crispld2	ENSMUSG00000031825	331.048	19.742	0.0596349	-4.0677	8.37e-31	2e-29	p1GFPpos	p1GFPneg	OK	0.0722009	1.43915	4.31706	-6.44068	1.19e-10	2.3e-09	yes	Crispld2	ENSMUSG00000031825	668.828	53.9661	0.0806876	-3.63151	3.33e-06	3.87e-05	XLOC_029456	XLOC_029456	p6GFPpos	p6GFPneg	OK	0.248813	3.4687	3.80126	-5.87412	4.25e-09	1.64e-07	yes
Bnc2	ENSMUSG00000028487	161.656	9.61437	0.0594744	-4.07159	6.33e-07	4.2e-06	p1GFPpos	p1GFPneg	OK	0.0361075	0.595899	4.0447	-4.57577	4.74e-06	4.71e-05	yes	Bnc2	ENSMUSG00000028487	184.261	16.2216	0.0880361	-3.50576	7.02e-12	1.92e-10	XLOC_021246	XLOC_021246	p6GFPpos	p6GFPneg	OK	0.0703389	0.797811	3.50365	-4.14562	3.39e-05	0.000481684	yes
Rhoj	ENSMUSG00000046768	3087.81	183.173	0.0593214	-4.0753	7.21e-99	1.14e-96	p1GFPpos	p1GFPneg	OK	1.28944	23.799	4.20608	-12.872	0	0	yes	Rhoj	ENSMUSG00000046768	3608.93	684.297	0.189612	-2.39888	2.22e-10	4.92e-09	XLOC_006024	XLOC_006024	p6GFPpos	p6GFPneg	OK	5.63033	34.3068	2.6072	-5.77405	7.74e-09	2.84e-07	yes
Lrrn2	ENSMUSG00000026443	709.166	42.0531	0.0592994	-4.07584	1.29e-29	2.93e-28	p1GFPpos	p1GFPneg	OK	0.21812	3.90888	4.16356	-8.65852	0	0	yes	Lrrn2	ENSMUSG00000026443	747.172	83.7663	0.112111	-3.157	2.33e-08	3.84e-07	XLOC_000404	XLOC_000404	p6GFPpos	p6GFPneg	OK	0.489131	4.85446	3.31102	-5.61882	1.92e-08	6.42e-07	yes
Itga4	ENSMUSG00000027009	2707.18	160.45	0.0592683	-4.0766	8.54e-10	7.3e-09	p1GFPpos	p1GFPneg	OK	0.330087	5.71767	4.11451	-12.5635	0	0	yes	Itga4	ENSMUSG00000027009	1310.35	287.903	0.219714	-2.1863	1.29e-06	1.61e-05	XLOC_016327	XLOC_016327	p6GFPpos	p6GFPneg	OK	0.703115	3.43512	2.28853	-3.99744	6.4e-05	0.000842005	yes
Samd4	ENSMUSG00000021838	1660.51	98.2965	0.0591965	-4.07834	1.64e-79	1.6e-77	p1GFPpos	p1GFPneg	OK	0.235855	4.24728	4.17056	-9.97816	0	0	yes	Samd4	ENSMUSG00000021838	1885.2	312.924	0.16599	-2.59083	1.73e-13	5.86e-12	XLOC_008822	XLOC_008822	p6GFPpos	p6GFPneg	OK	0.842479	5.84159	2.79365	-4.65539	3.23e-06	6.11e-05	yes
Rtn4rl1	ENSMUSG00000045287	633.438	37.4267	0.0590849	-4.08107	5.74e-42	2.03e-40	p1GFPpos	p1GFPneg	OK	0.204705	3.68619	4.17052	-8.07722	6.66e-16	2.17e-14	yes	Rtn4rl1	ENSMUSG00000045287	620.632	138.24	0.22274	-2.16657	1.92e-08	3.2e-07	XLOC_003907	XLOC_003907	p6GFPpos	p6GFPneg	OK	0.873321	4.21008	2.26926	-3.82982	0.000128239	0.00153695	yes
Lingo1	ENSMUSG00000049556	1599.25	93.7221	0.0586037	-4.09286	1.64e-21	2.67e-20	p1GFPpos	p1GFPneg	OK	0.499511	9.74388	4.28591	-8.09611	6.66e-16	2.17e-14	yes	Lingo1	ENSMUSG00000049556	1706.79	144.3	0.0845447	-3.56414	3.59e-27	6.85e-25	XLOC_031607	XLOC_031607	p6GFPpos	p6GFPneg	OK	0.955681	12.0472	3.65603	-3.37228	0.000745493	0.00701597	yes
Aebp1	ENSMUSG00000020473	4152.89	243.064	0.058529	-4.09471	2.38e-106	4.43e-104	p1GFPpos	p1GFPneg	OK	0.866878	16.2609	4.22943	-11.544	0	0	yes	Aebp1	ENSMUSG00000020473	6416.77	1311.75	0.204426	-2.29035	2.88e-15	1.23e-13	XLOC_003509	XLOC_003509	p6GFPpos	p6GFPneg	OK	5.84353	30.1815	2.36875	-5.20865	1.9e-07	4.89e-06	yes
Plau	ENSMUSG00000021822	330.433	19.33	0.0584989	-4.09545	4.59e-20	7.07e-19	p1GFPpos	p1GFPneg	OK	0.141339	2.4853	4.13619	-6.7164	1.86e-11	3.96e-10	yes	Plau	ENSMUSG00000021822	299.027	48.95	0.163697	-2.6109	1.63e-10	3.68e-09	XLOC_008718	XLOC_008718	p6GFPpos	p6GFPneg	OK	0.346432	2.69921	2.96189	-4.73408	2.2e-06	4.38e-05	yes
Cbr3	ENSMUSG00000022947	395.515	23.0832	0.0583623	-4.09882	7.87e-34	2.13e-32	p1GFPpos	p1GFPneg	OK	0.338375	6.31202	4.22141	-7.17928	7.01e-13	1.75e-11	yes	Cbr3	ENSMUSG00000022947	368.72	67.4187	0.182845	-2.4513	3.41e-10	7.38e-09	XLOC_011633	XLOC_011633	p6GFPpos	p6GFPneg	OK	1.07545	7.13337	2.72964	-4.5547	5.25e-06	9.31e-05	yes
Rgs7bp	ENSMUSG00000021719	738.014	42.9278	0.0581667	-4.10366	1.31e-14	1.55e-13	p1GFPpos	p1GFPneg	OK	0.173798	2.68543	3.94967	-7.37603	1.63e-13	4.36e-12	yes	Rgs7bp	ENSMUSG00000021719	1935.49	254.02	0.131243	-2.92969	9.52e-20	6.88e-18	XLOC_008176	XLOC_008176	p6GFPpos	p6GFPneg	OK	0.936303	8.36913	3.16003	-5.4772	4.32e-08	1.32e-06	yes
Spry4	ENSMUSG00000024427	2435.5	141.48	0.0580909	-4.10554	5.42e-43	1.98e-41	p1GFPpos	p1GFPneg	OK	0.549579	9.70155	4.14182	-12.0796	0	0	yes	Spry4	ENSMUSG00000024427	2483.74	269.816	0.108633	-3.20247	7.84e-09	1.39e-07	XLOC_014448	XLOC_014448	p6GFPpos	p6GFPneg	OK	1.12725	12.097	3.42377	-6.76327	1.35e-11	8.83e-10	yes
Gnb4	ENSMUSG00000027669	4431.35	257.359	0.0580768	-4.10589	2.1e-110	4.27e-108	p1GFPpos	p1GFPneg	OK	1.07239	20.2515	4.23913	-10.0678	0	0	yes	Gnb4	ENSMUSG00000027669	4585.46	709.777	0.154789	-2.69163	1.95e-19	1.37e-17	XLOC_019230	XLOC_019230	p6GFPpos	p6GFPneg	OK	3.71287	27.0078	2.86277	-4.62064	3.83e-06	7.08e-05	yes
Ncf4	ENSMUSG00000071715	71.0414	4.11321	0.0578988	-4.11032	2.09e-09	1.74e-08	p1GFPpos	p1GFPneg	OK	0.0480175	0.836887	4.1234	-3.61438	0.000301067	0.00206044	yes	Ncf4	ENSMUSG00000071715	103.83	14.9556	0.144039	-2.79547	2.26e-06	2.71e-05	XLOC_010205	XLOC_010205	p6GFPpos	p6GFPneg	OK	0.18702	1.45044	2.95522	-3.44876	0.000563165	0.00553139	yes
Rab3il1	ENSMUSG00000024663	3169.94	183.535	0.0578986	-4.11033	3.45e-102	6.06e-100	p1GFPpos	p1GFPneg	OK	1.17373	20.3743	4.11758	-10.9491	0	0	yes	Rab3il1	ENSMUSG00000024663	2654.79	452.67	0.17051	-2.55207	4.13e-17	2.26e-15	XLOC_015048	XLOC_015048	p6GFPpos	p6GFPneg	OK	3.50098	21.1497	2.5948	-4.71588	2.41e-06	4.7e-05	yes
Thbs2	ENSMUSG00000023885	5186.34	299.153	0.057681	-4.11576	7.84e-15	9.38e-14	p1GFPpos	p1GFPneg	OK	1.16056	20.4366	4.13827	-15.5615	0	0	yes	Thbs2	ENSMUSG00000023885	6598.22	745.608	0.113001	-3.14559	4.37e-14	1.6e-12	XLOC_013093	XLOC_013093	p6GFPpos	p6GFPneg	OK	3.30651	30.9952	3.22866	-7.82642	5.11e-15	6.68e-13	yes
Il10ra	ENSMUSG00000032089	168.099	9.66498	0.0574957	-4.1204	1.53e-07	1.07e-06	p1GFPpos	p1GFPneg	OK	0.0456459	0.776078	4.08765	-5.41757	6.04e-08	8.2e-07	yes	Il10ra	ENSMUSG00000032089	486.443	76.8511	0.157986	-2.66213	5.44e-13	1.73e-11	XLOC_031527	XLOC_031527	p6GFPpos	p6GFPneg	OK	0.404387	2.78447	2.78359	-4.81986	1.44e-06	3e-05	yes
Csf1	ENSMUSG00000014599	1916.01	108.989	0.0568836	-4.13584	7.47e-28	1.59e-26	p1GFPpos	p1GFPneg	OK	0.476239	8.76284	4.20164	-8.7291	0	0	yes	Csf1	ENSMUSG00000014599	2392.23	267.41	0.111783	-3.16123	1.07e-23	1.26e-21	XLOC_019589	XLOC_019589	p6GFPpos	p6GFPneg	OK	1.39794	13.1204	3.23044	-4.67804	2.9e-06	5.52e-05	yes
Igfbp2	ENSMUSG00000039323	17077.2	962.092	0.0563379	-4.14975	2.71e-64	1.83e-62	p1GFPpos	p1GFPneg	OK	13.3296	260.954	4.29109	-19.4676	0	0	yes	Igfbp2	ENSMUSG00000039323	24568.6	3359.82	0.136753	-2.87036	2.75e-09	5.2e-08	XLOC_000196	XLOC_000196	p6GFPpos	p6GFPneg	OK	54.0876	445.545	3.0422	-8.01579	1.11e-15	1.65e-13	yes
Gpc3	ENSMUSG00000055653	7220.71	406.698	0.0563238	-4.15011	2.55e-79	2.47e-77	p1GFPpos	p1GFPneg	OK	3.34784	64.2181	4.26168	-16.2893	0	0	yes	Gpc3	ENSMUSG00000055653	5845.49	658.817	0.112705	-3.14937	1.34e-08	2.3e-07	XLOC_033274	XLOC_033274	p6GFPpos	p6GFPneg	OK	6.15572	62.0809	3.33415	-7.53763	4.8e-14	5.22e-12	yes
6330512M04Rik	ENSMUSG00000045777	231.91	13.0582	0.0563071	-4.15054	1.47e-08	1.13e-07	p1GFPpos	p1GFPneg	OK	0.279293	4.64954	4.05724	-5.06587	4.07e-07	4.9e-06	yes	6330512M04Rik	ENSMUSG00000045777	576.056	81.3452	0.141211	-2.82408	1.19e-14	4.68e-13	XLOC_028339	XLOC_028339	p6GFPpos	p6GFPneg	OK	1.75906	13.2571	2.91389	-3.58109	0.000342163	0.00357646	yes
Emp3	ENSMUSG00000040212	1435.1	79.9945	0.0557415	-4.16511	7.24e-77	6.6e-75	p1GFPpos	p1GFPneg	OK	1.64398	39.5336	4.58781	-8.19531	2.22e-16	7.49e-15	yes	Emp3	ENSMUSG00000040212	1432.55	231.882	0.161867	-2.62712	1.08e-16	5.52e-15	XLOC_027717	XLOC_027717	p6GFPpos	p6GFPneg	OK	6.89815	48.258	2.80649	-3.51225	0.000444333	0.00449655	yes
Ier3	ENSMUSG00000003541	1821.13	100.916	0.055414	-4.17361	2.68e-83	2.86e-81	p1GFPpos	p1GFPneg	OK	1.82748	32.6126	4.1575	-10.8127	0	0	yes	Ier3	ENSMUSG00000003541	2900.5	398.197	0.137286	-2.86475	3.54e-07	4.8e-06	XLOC_012773	XLOC_012773	p6GFPpos	p6GFPneg	OK	7.99006	65.2506	3.02971	-6.43552	1.23e-10	6.64e-09	yes
Inpp4b	ENSMUSG00000037940	287.308	15.8861	0.055293	-4.17676	5.43e-28	1.16e-26	p1GFPpos	p1GFPneg	OK	0.0858063	1.75146	4.35133	-5.66285	1.49e-08	2.2e-07	yes	Inpp4b	ENSMUSG00000037940	360.019	41.3686	0.114907	-3.12146	1.27e-13	4.36e-12	XLOC_029229	XLOC_029229	p6GFPpos	p6GFPneg	OK	0.278131	2.78316	3.32289	-3.82584	0.000130325	0.00155915	yes
Olfml1	ENSMUSG00000051041	1555.21	85.8542	0.0552041	-4.17908	1.51e-78	1.43e-76	p1GFPpos	p1GFPneg	OK	0.840505	15.4719	4.20225	-9.18624	0	0	yes	Olfml1	ENSMUSG00000051041	1847.24	252.265	0.136563	-2.87236	1.8e-10	4e-09	XLOC_026948	XLOC_026948	p6GFPpos	p6GFPneg	OK	2.684	22.0949	3.04125	-4.6183	3.87e-06	7.14e-05	yes
Edn3	ENSMUSG00000027524	312.392	17.0673	0.0546343	-4.19405	8.93e-28	1.89e-26	p1GFPpos	p1GFPneg	OK	0.0903319	1.87262	4.37368	-6.78782	1.14e-11	2.5e-10	yes	Edn3	ENSMUSG00000027524	477.948	73.3529	0.153475	-2.70393	2.07e-12	6.04e-11	XLOC_016948	XLOC_016948	p6GFPpos	p6GFPneg	OK	0.462888	3.41892	2.88481	-4.82741	1.38e-06	2.9e-05	yes
Mpped2	ENSMUSG00000016386	1710.08	93.258	0.0545342	-4.1967	1.77e-58	1.02e-56	p1GFPpos	p1GFPneg	OK	0.713089	13.5976	4.25312	-10.3901	0	0	yes	Mpped2	ENSMUSG00000016386	1255.04	131.165	0.104511	-3.25827	2.97e-20	2.31e-18	XLOC_016492	XLOC_016492	p6GFPpos	p6GFPneg	OK	0.99959	12.3242	3.62402	-5.30412	1.13e-07	3.09e-06	yes
Gap43	ENSMUSG00000047261	1586.15	86.4715	0.0545167	-4.19716	0.0017919	0.00746872	p1GFPpos	p1GFPneg	OK	1.10453	22.8353	4.36976	-10.9513	0	0	yes	Gap43	ENSMUSG00000047261	318.832	77.1361	0.241933	-2.04732	1.66e-07	2.36e-06	XLOC_011871	XLOC_011871	p6GFPpos	p6GFPneg	OK	1.15171	5.01723	2.12311	-3.67998	0.000233255	0.00257804	yes
Prkcb	ENSMUSG00000052889	1103.65	60.0472	0.0544076	-4.20005	2e-09	1.64e-08	p1GFPpos	p1GFPneg	OK	0.29897	6.35618	4.41009	-8.56005	0	0	yes	Prkcb	ENSMUSG00000052889	664.547	126.29	0.190039	-2.39563	2.53e-08	4.15e-07	XLOC_027037	XLOC_027037	p6GFPpos	p6GFPneg	OK	0.685907	4.14204	2.59426	-3.35998	0.000779473	0.00723378	yes
Myo1f	ENSMUSG00000024300	277.032	15.0114	0.0541866	-4.20592	5.46e-26	1.08e-24	p1GFPpos	p1GFPneg	OK	0.0654924	1.16183	4.14892	-6.16513	7.04e-10	1.24e-08	yes	Myo1f	ENSMUSG00000024300	543.57	77.0251	0.141702	-2.81906	1.08e-14	4.27e-13	XLOC_012699	XLOC_012699	p6GFPpos	p6GFPneg	OK	0.386001	2.80108	2.85931	-4.32933	1.5e-05	0.00023456	yes
Cybb	ENSMUSG00000015340	339.094	18.302	0.0539733	-4.21161	3.14e-31	7.67e-30	p1GFPpos	p1GFPneg	OK	0.0645253	1.27979	4.3099	-6.94791	3.71e-12	8.53e-11	yes	Cybb	ENSMUSG00000015340	730.612	79.7312	0.109129	-3.19589	2.18e-13	7.34e-12	XLOC_033166	XLOC_033166	p6GFPpos	p6GFPneg	OK	0.322549	3.38473	3.39145	-5.93731	2.9e-09	1.17e-07	yes
Rftn1	ENSMUSG00000039316	517.107	27.8643	0.0538851	-4.21397	2.36e-42	8.46e-41	p1GFPpos	p1GFPneg	OK	0.163453	3.22163	4.30084	-7.92741	2.22e-15	7e-14	yes	Rftn1	ENSMUSG00000039316	737.091	126.101	0.171079	-2.54726	1.24e-10	2.87e-09	XLOC_013458	XLOC_013458	p6GFPpos	p6GFPneg	OK	0.876368	5.44577	2.63553	-4.67889	2.88e-06	5.51e-05	yes
Ccl2	ENSMUSG00000035385	394.378	21.1805	0.0537062	-4.21877	4.3e-16	5.48e-15	p1GFPpos	p1GFPneg	OK	0.432138	8.36101	4.27411	-4.9506	7.4e-07	8.54e-06	yes	Ccl2	ENSMUSG00000035385	522.993	88.1195	0.168491	-2.56926	0.000469643	0.00358388	XLOC_003977	XLOC_003977	p6GFPpos	p6GFPneg	OK	2.37339	14.4104	2.60209	-3.7955	0.000147349	0.00172571	yes
Slc27a6	ENSMUSG00000024600	430.076	23.0832	0.0536723	-4.21968	2.23e-37	6.73e-36	p1GFPpos	p1GFPneg	OK	0.140746	2.83678	4.33308	-5.70466	1.17e-08	1.76e-07	yes	Slc27a6	ENSMUSG00000024600	369.011	30.7812	0.0834154	-3.58354	5.5e-17	2.97e-15	XLOC_014216	XLOC_014216	p6GFPpos	p6GFPneg	OK	0.210504	2.91326	3.79071	-3.84739	0.000119383	0.00144814	yes
Kirrel	ENSMUSG00000041734	7332.97	393.436	0.053653	-4.2202	1.85e-30	4.37e-29	p1GFPpos	p1GFPneg	OK	0.902803	17.4753	4.27477	-14.7487	0	0	yes	Kirrel	ENSMUSG00000041734	6066.93	878.825	0.144855	-2.78732	3.48e-20	2.69e-18	XLOC_019392	XLOC_019392	p6GFPpos	p6GFPneg	OK	2.29875	17.5986	2.93654	-5.84154	5.17e-09	1.97e-07	yes
Shisa9	ENSMUSG00000022494	58.75	3.13588	0.0533767	-4.22765	3.61e-05	0.000198059	p1GFPpos	p1GFPneg	OK	0.034272	1.57633	5.52339	-5.18953	2.11e-07	2.64e-06	yes	Shisa9	ENSMUSG00000022494	43.7628	5.98224	0.136697	-2.87095	0.000968994	0.00685038	XLOC_011332	XLOC_011332	p6GFPpos	p6GFPneg	OK	0.210548	1.59195	2.91858	-4.56742	4.94e-06	8.81e-05	yes
Pld4	ENSMUSG00000052160	505.242	26.939	0.0533191	-4.2292	1.99e-20	3.1e-19	p1GFPpos	p1GFPneg	OK	0.206335	4.36228	4.40202	-7.8145	5.55e-15	1.7e-13	yes	Pld4	ENSMUSG00000052160	937.956	106.177	0.113201	-3.14305	2.26e-21	2e-19	XLOC_006269	XLOC_006269	p6GFPpos	p6GFPneg	OK	1.05807	9.87625	3.22253	-6.0371	1.57e-09	6.73e-08	yes
Mki67	ENSMUSG00000031004	7212.76	382.184	0.0529872	-4.23821	3.38e-46	1.34e-44	p1GFPpos	p1GFPneg	OK	0.590298	11.3501	4.26512	-15.3081	0	0	yes	Mki67	ENSMUSG00000031004	1741.67	384.549	0.220793	-2.17923	0.00116431	0.00807616	XLOC_028275	XLOC_028275	p6GFPpos	p6GFPneg	OK	0.718415	3.25967	2.18184	-3.92031	8.84e-05	0.0011181	yes
Runx1	ENSMUSG00000022952	602.413	31.8229	0.0528257	-4.24262	0.00228379	0.00932222	p1GFPpos	p1GFPneg	OK	0.0926553	1.78771	4.27009	-6.77851	1.21e-11	2.66e-10	yes	Runx1	ENSMUSG00000022952	479.341	84.3994	0.176074	-2.50575	2.62e-06	3.11e-05	XLOC_012044	XLOC_012044	p6GFPpos	p6GFPneg	OK	0.272155	1.72713	2.66587	-3.52421	0.000424753	0.00433245	yes
Agt	ENSMUSG00000031980	451.593	23.7511	0.0525941	-4.24896	7.78e-12	7.68e-11	p1GFPpos	p1GFPneg	OK	0.219868	4.59804	4.38631	-7.72958	1.09e-14	3.25e-13	yes	Agt	ENSMUSG00000031980	889.999	125.579	0.1411	-2.82521	6.73e-17	3.56e-15	XLOC_030064	XLOC_030064	p6GFPpos	p6GFPneg	OK	1.37313	10.4748	2.93137	-5.39339	6.91e-08	1.98e-06	yes
Bhlhe22	ENSMUSG00000025128	211.826	11.105	0.052425	-4.2536	4.55e-06	2.78e-05	p1GFPpos	p1GFPneg	OK	0.0611509	1.23201	4.33249	-5.86341	4.53e-09	7.16e-08	yes	Bhlhe22	ENSMUSG00000025128	355.595	72.1979	0.203034	-2.30021	7.1e-07	9.24e-06	XLOC_018622	XLOC_018622	p6GFPpos	p6GFPneg	OK	0.463671	2.53667	2.45176	-4.11438	3.88e-05	0.00054332	yes
Gsdmd	ENSMUSG00000022575	950.608	49.8169	0.0524053	-4.25414	1.03e-63	6.89e-62	p1GFPpos	p1GFPneg	OK	0.439006	7.81252	4.15348	-7.45947	8.68e-14	2.38e-12	yes	Gsdmd	ENSMUSG00000022575	730.867	93.8317	0.128384	-2.96146	6.82e-17	3.6e-15	XLOC_010169	XLOC_010169	p6GFPpos	p6GFPneg	OK	0.94722	7.18265	2.92274	-4.15016	3.32e-05	0.000473426	yes
Nlgn1	ENSMUSG00000063887	278.746	14.5488	0.0521938	-4.25998	6.87e-27	1.4e-25	p1GFPpos	p1GFPneg	OK	0.0564179	1.10653	4.29374	-4.70279	2.57e-06	2.68e-05	yes	Nlgn1	ENSMUSG00000063887	268.036	31.5882	0.117851	-3.08497	1.42e-09	2.79e-08	XLOC_019217	XLOC_019217	p6GFPpos	p6GFPneg	OK	0.133969	1.32655	3.30771	-3.40693	0.00065698	0.00629538	yes
A2m	ENSMUSG00000030111	2983.83	155.559	0.052134	-4.26163	1.88e-86	2.22e-84	p1GFPpos	p1GFPneg	OK	0.554953	10.9941	4.30822	-12.8637	0	0	yes	A2m	ENSMUSG00000030111	7028.39	778.63	0.110783	-3.17419	4.36e-22	4.19e-20	XLOC_024840	XLOC_024840	p6GFPpos	p6GFPneg	OK	3.0734	31.4016	3.35293	-7.32542	2.38e-13	2.21e-11	yes
Fcgrt	ENSMUSG00000003420	4276.52	221.83	0.0518716	-4.26891	4.11e-112	8.69e-110	p1GFPpos	p1GFPneg	OK	1.96777	43.4485	4.46467	-12.8991	0	0	yes	Fcgrt	ENSMUSG00000003420	6439.6	1112.47	0.172755	-2.5332	4.62e-18	2.78e-16	XLOC_027681	XLOC_027681	p6GFPpos	p6GFPneg	OK	12.6482	81.1669	2.68196	-6.32396	2.55e-10	1.27e-08	yes
Prelp	ENSMUSG00000041577	1592.36	82.101	0.0515592	-4.27763	9.86e-82	1.02e-79	p1GFPpos	p1GFPneg	OK	0.491792	9.86757	4.32658	-11.8896	0	0	yes	Prelp	ENSMUSG00000041577	747.87	144.648	0.193413	-2.37024	0.000166187	0.00140125	XLOC_001098	XLOC_001098	p6GFPpos	p6GFPneg	OK	0.978479	5.50795	2.4929	-4.45255	8.49e-06	0.000143548	yes
Maf	ENSMUSG00000055435	4640.3	237.157	0.0511081	-4.2903	7.77e-35	2.17e-33	p1GFPpos	p1GFPneg	OK	1.20947	24.588	4.34551	-12.7987	0	0	yes	Maf	ENSMUSG00000055435	8350.8	1272.2	0.152344	-2.71459	5.4e-19	3.62e-17	XLOC_030006	XLOC_030006	p6GFPpos	p6GFPneg	OK	6.92877	55.3544	2.99803	-6.63995	3.14e-11	1.9e-09	yes
1110032A04Rik	ENSMUSG00000043461	662.064	33.672	0.0508591	-4.29735	2.32e-48	9.78e-47	p1GFPpos	p1GFPneg	OK	0.356211	6.8595	4.2673	-6.68444	2.32e-11	4.87e-10	yes	1110032A04Rik	ENSMUSG00000043461	478.646	70.5358	0.147365	-2.76253	7.18e-13	2.25e-11	XLOC_019341	XLOC_019341	p6GFPpos	p6GFPneg	OK	0.79797	6.03108	2.91801	-3.80879	0.00013965	0.00165099	yes
C1qb	ENSMUSG00000036905	759.608	38.5573	0.0507594	-4.30018	5.09e-38	1.58e-36	p1GFPpos	p1GFPneg	OK	0.688892	13.8972	4.33438	-7.40488	1.31e-13	3.55e-12	yes	C1qb	ENSMUSG00000036905	1474	184.183	0.124955	-3.00052	1.94e-21	1.73e-19	XLOC_021576	XLOC_021576	p6GFPpos	p6GFPneg	OK	3.69531	32.4919	3.13632	-5.38735	7.15e-08	2.04e-06	yes
Col1a1	ENSMUSG00000001506	6906.59	348.967	0.0505267	-4.30681	1.41e-15	1.76e-14	p1GFPpos	p1GFPneg	OK	1.08529	22.6377	4.38257	-14.8326	0	0	yes	Col1a1	ENSMUSG00000001506	11049.8	1250.56	0.113176	-3.14336	8.44e-22	7.77e-20	XLOC_004065	XLOC_004065	p6GFPpos	p6GFPneg	OK	4.52254	44.6536	3.30357	-7.37762	1.61e-13	1.55e-11	yes
Itgam	ENSMUSG00000030786	233.804	11.7729	0.0503537	-4.31176	1.56e-19	2.33e-18	p1GFPpos	p1GFPneg	OK	0.0314616	0.838075	4.73542	-4.23623	2.27e-05	0.000198862	yes	Itgam	ENSMUSG00000030786	598.909	71.1058	0.118726	-3.0743	6.85e-17	3.61e-15	XLOC_027085	XLOC_027085	p6GFPpos	p6GFPneg	OK	0.271602	2.65532	3.28932	-5.54098	3.01e-08	9.56e-07	yes
Hcls1	ENSMUSG00000022831	261.545	13.1608	0.0503197	-4.31273	5.94e-26	1.17e-24	p1GFPpos	p1GFPneg	OK	0.0953508	2.19475	4.52467	-6.50955	7.54e-11	1.49e-09	yes	Hcls1	ENSMUSG00000022831	421.623	80.0792	0.189931	-2.39645	3.02e-08	4.88e-07	XLOC_011488	XLOC_011488	p6GFPpos	p6GFPneg	OK	0.760312	4.14816	2.44781	-4.12193	3.76e-05	0.000526925	yes
Cd36	ENSMUSG00000002944	359.868	18.0447	0.0501424	-4.31782	8.89e-33	2.31e-31	p1GFPpos	p1GFPneg	OK	0.100025	1.96717	4.29768	-6.73464	1.64e-11	3.51e-10	yes	Cd36	ENSMUSG00000002944	656.96	77.4361	0.11787	-3.08473	3.51e-08	5.61e-07	XLOC_023207	XLOC_023207	p6GFPpos	p6GFPneg	OK	0.430343	4.40157	3.35446	-5.60452	2.09e-08	6.87e-07	yes
Mpeg1	ENSMUSG00000046805	486.86	24.3685	0.0500523	-4.32042	4.35e-33	1.15e-31	p1GFPpos	p1GFPneg	OK	0.131205	2.7376	4.38302	-8.41952	0	0	yes	Mpeg1	ENSMUSG00000046805	1219.64	126.797	0.103963	-3.26586	1.45e-22	1.46e-20	XLOC_015085	XLOC_015085	p6GFPpos	p6GFPneg	OK	0.842898	8.30665	3.30084	-6.00712	1.89e-09	7.85e-08	yes
C5ar1	ENSMUSG00000049130	100.042	4.98646	0.049844	-4.32644	4.87e-11	4.54e-10	p1GFPpos	p1GFPneg	OK	0.0274239	0.842301	4.94083	-3.6691	0.000243404	0.00170671	yes	C5ar1	ENSMUSG00000049130	182.606	18.1207	0.099234	-3.33302	0.000117687	0.00102188	XLOC_027364	XLOC_027364	p6GFPpos	p6GFPneg	OK	0.161329	1.92441	3.57634	-4.67003	3.01e-06	5.71e-05	yes
Parvg	ENSMUSG00000022439	288.002	14.3435	0.0498034	-4.32761	6.6e-16	8.35e-15	p1GFPpos	p1GFPneg	OK	0.094784	1.85467	4.29038	-6.25745	3.91e-10	7.1e-09	yes	Parvg	ENSMUSG00000022439	325.544	51.7191	0.158869	-2.65409	1.37e-10	3.12e-09	XLOC_010274	XLOC_010274	p6GFPpos	p6GFPneg	OK	0.375558	2.51111	2.74122	-4.34069	1.42e-05	0.000223808	yes
C3ar1	ENSMUSG00000040552	301.551	14.9594	0.0496082	-4.33328	9.59e-28	2.03e-26	p1GFPpos	p1GFPneg	OK	0.0703739	1.3665	4.27931	-6.50766	7.63e-11	1.51e-09	yes	C3ar1	ENSMUSG00000040552	622.268	58.8414	0.0945596	-3.40263	1.78e-05	0.000181844	XLOC_025496	XLOC_025496	p6GFPpos	p6GFPneg	OK	0.285924	3.5301	3.62601	-6.33132	2.43e-10	1.23e-08	yes
Lyve1	ENSMUSG00000030787	1398.03	69.2973	0.0495678	-4.33445	6.94e-16	8.77e-15	p1GFPpos	p1GFPneg	OK	0.43336	9.13768	4.39819	-8.88486	0	0	yes	Lyve1	ENSMUSG00000030787	355.599	35.1494	0.0988456	-3.33868	1.47e-15	6.54e-14	XLOC_028126	XLOC_028126	p6GFPpos	p6GFPneg	OK	0.266746	2.82722	3.40585	-4.37269	1.23e-05	0.000198048	yes
Lrp1b	ENSMUSG00000049252	1150.66	57.0125	0.0495476	-4.33504	1.53e-09	1.28e-08	p1GFPpos	p1GFPneg	OK	0.0631882	1.21847	4.26927	-7.81951	5.33e-15	1.64e-13	yes	Lrp1b	ENSMUSG00000049252	1222.53	112.141	0.0917288	-3.44648	8.97e-15	3.59e-13	XLOC_017220	XLOC_017220	p6GFPpos	p6GFPneg	OK	0.128813	1.63605	3.66687	-4.18507	2.85e-05	0.000414611	yes
Rgs10	ENSMUSG00000030844	243.024	11.9782	0.0492882	-4.34261	2.6e-24	4.78e-23	p1GFPpos	p1GFPneg	OK	0.241645	5.64989	4.54726	-6.12488	9.08e-10	1.57e-08	yes	Rgs10	ENSMUSG00000030844	355.936	59.0784	0.16598	-2.59091	7e-11	1.66e-09	XLOC_028240	XLOC_028240	p6GFPpos	p6GFPneg	OK	1.33612	9.6669	2.855	-3.92637	8.62e-05	0.00109516	yes
Vcan	ENSMUSG00000021614	14637.1	721.383	0.0492845	-4.34272	1.11e-142	4.57e-140	p1GFPpos	p1GFPneg	OK	1.18767	24.2843	4.35382	-15.78	0	0	yes	Vcan	ENSMUSG00000021614	3329.2	310.029	0.0931242	-3.4247	1.51e-06	1.85e-05	XLOC_008095	XLOC_008095	p6GFPpos	p6GFPneg	OK	0.571771	6.88793	3.59056	-4.59878	4.25e-06	7.77e-05	yes
A4galt	ENSMUSG00000047878	694.819	34.2387	0.0492772	-4.34294	4.23e-53	2.05e-51	p1GFPpos	p1GFPneg	OK	0.126037	5.78706	5.52092	-6.37941	1.78e-10	3.35e-09	yes	A4galt	ENSMUSG00000047878	1345.33	169.084	0.125682	-2.99215	4.29e-07	5.75e-06	XLOC_010748	XLOC_010748	p6GFPpos	p6GFPneg	OK	1.51543	13.8158	3.18852	-4.81625	1.46e-06	3.05e-05	yes
Lamc3	ENSMUSG00000026840	1436.8	70.7921	0.0492705	-4.34313	9.98e-18	1.39e-16	p1GFPpos	p1GFPneg	OK	0.184632	3.95617	4.42138	-10.4591	0	0	yes	Lamc3	ENSMUSG00000026840	2587.52	421.694	0.162972	-2.6173	4.07e-07	5.47e-06	XLOC_016144	XLOC_016144	p6GFPpos	p6GFPneg	OK	1.3196	8.58173	2.70117	-4.8899	1.01e-06	2.17e-05	yes
Zeb1	ENSMUSG00000024238	5260.23	258.079	0.0490623	-4.34924	4.29e-86	4.98e-84	p1GFPpos	p1GFPneg	OK	0.725537	15.259	4.39447	-13.8335	0	0	yes	Zeb1	ENSMUSG00000024238	3090.85	650.792	0.210554	-2.24773	1.01e-10	2.35e-09	XLOC_014028	XLOC_014028	p6GFPpos	p6GFPneg	OK	2.04481	10.9122	2.4159	-4.88852	1.02e-06	2.19e-05	yes
Tlr8	ENSMUSG00000040522	104.857	5.14116	0.0490302	-4.35019	1.02e-12	1.07e-11	p1GFPpos	p1GFPneg	OK	0.0303354	0.544855	4.1668	-3.60897	0.00030741	0.00209494	yes	Tlr8	ENSMUSG00000040522	207.599	18.1837	0.0875905	-3.51308	7.07e-10	1.46e-08	XLOC_033629	XLOC_033629	p6GFPpos	p6GFPneg	OK	0.121836	1.25552	3.36527	-3.67355	0.000239203	0.00263216	yes
Ptch2	ENSMUSG00000028681	656.24	32.0282	0.0488056	-4.35681	8.94e-25	1.68e-23	p1GFPpos	p1GFPneg	OK	0.107519	2.31494	4.42831	-5.81949	5.9e-09	9.2e-08	yes	Ptch2	ENSMUSG00000028681	963.163	75.363	0.0782453	-3.67585	6.68e-26	1.04e-23	XLOC_020641	XLOC_020641	p6GFPpos	p6GFPneg	OK	0.288432	4.02114	3.8013	-4.31326	1.61e-05	0.000250708	yes
P2rx7	ENSMUSG00000029468	2301.28	112.02	0.0486771	-4.36061	2.59e-87	3.06e-85	p1GFPpos	p1GFPneg	OK	0.486885	9.04508	4.21548	-6.43946	1.2e-10	2.31e-09	yes	P2rx7	ENSMUSG00000029468	2057.89	420.779	0.204471	-2.29003	2.43e-10	5.37e-09	XLOC_022965	XLOC_022965	p6GFPpos	p6GFPneg	OK	1.70792	9.6778	2.50244	-3.93358	8.37e-05	0.00106689	yes
H19	ENSMUSG00000000031	43948.5	2135.95	0.0486012	-4.36286	4.75e-21	7.61e-20	p1GFPpos	p1GFPneg	OK	17.9317	379.845	4.40483	-22.7072	0	0	yes	H19	ENSMUSG00000000031	75775.9	8073.74	0.106548	-3.23043	1.66e-24	2.18e-22	XLOC_028343	XLOC_028343	p6GFPpos	p6GFPneg	OK	77.0216	765.556	3.31317	-8.25075	2.22e-16	3.77e-14	yes
Fgfr2	ENSMUSG00000030849	6150.25	297.051	0.048299	-4.37186	7.17e-63	4.7e-61	p1GFPpos	p1GFPneg	OK	0.965204	19.7241	4.35298	-12.5198	0	0	yes	Fgfr2	ENSMUSG00000030849	10116.5	1472.07	0.145513	-2.78078	2.04e-20	1.63e-18	XLOC_028245	XLOC_028245	p6GFPpos	p6GFPneg	OK	5.29593	40.735	2.94331	-6.0676	1.3e-09	5.68e-08	yes
Tyrobp	ENSMUSG00000030579	357.251	17.222	0.0482071	-4.37461	8.1e-09	6.37e-08	p1GFPpos	p1GFPneg	OK	0.691597	13.8506	4.32387	-6.89586	5.35e-12	1.21e-10	yes	Tyrobp	ENSMUSG00000030579	702.406	99.229	0.14127	-2.82347	5.13e-16	2.39e-14	XLOC_026502	XLOC_026502	p6GFPpos	p6GFPneg	OK	4.10092	33.5719	3.03324	-5.41102	6.27e-08	1.82e-06	yes
Cx3cr1	ENSMUSG00000052336	1754.58	84.5183	0.04817	-4.37572	6.81e-89	8.45e-87	p1GFPpos	p1GFPneg	OK	0.384613	8.4399	4.45575	-10.3266	0	0	yes	Cx3cr1	ENSMUSG00000052336	3535.58	381.894	0.108015	-3.2107	1.7e-25	2.56e-23	XLOC_031926	XLOC_031926	p6GFPpos	p6GFPneg	OK	2.00124	20.3145	3.34354	-6.48031	9.15e-11	5.16e-09	yes
Plscr4	ENSMUSG00000032377	429.976	20.6152	0.0479451	-4.38247	1.87e-21	3.04e-20	p1GFPpos	p1GFPneg	OK	0.0830719	2.36828	4.83334	-7.48998	6.88e-14	1.91e-12	yes	Plscr4	ENSMUSG00000032377	402.903	81.7413	0.202881	-2.30129	1.18e-09	2.35e-08	XLOC_031091	XLOC_031091	p6GFPpos	p6GFPneg	OK	0.494646	2.67489	2.43501	-4.24033	2.23e-05	0.000336585	yes
Nid1	ENSMUSG00000005397	27046.8	1291.71	0.0477583	-4.3881	1.55e-148	7.34e-146	p1GFPpos	p1GFPneg	OK	3.54005	79.286	4.48522	-21.4934	0	0	yes	Nid1	ENSMUSG00000005397	21740.1	3815.26	0.175494	-2.51051	1.13e-08	1.95e-07	XLOC_007252	XLOC_007252	p6GFPpos	p6GFPneg	OK	11.9423	76.992	2.68863	-6.86451	6.67e-12	4.69e-10	yes
Myc	ENSMUSG00000022346	1096.54	51.8222	0.0472599	-4.40324	1.3e-51	6.03e-50	p1GFPpos	p1GFPneg	OK	0.376107	8.03728	4.41749	-9.70574	0	0	yes	Myc	ENSMUSG00000022346	1042.23	220.125	0.211206	-2.24328	1.35e-12	4.06e-11	XLOC_010141	XLOC_010141	p6GFPpos	p6GFPneg	OK	1.74968	9.1016	2.37903	-3.72102	0.000198417	0.00223443	yes
Trhde	ENSMUSG00000050663	384.196	18.1473	0.0472346	-4.40401	6.56e-08	4.76e-07	p1GFPpos	p1GFPneg	OK	0.0609938	1.28142	4.39294	-5.92267	3.17e-09	5.08e-08	yes	Trhde	ENSMUSG00000050663	654.778	69.2697	0.105791	-3.24071	1.47e-18	9.42e-17	XLOC_002916	XLOC_002916	p6GFPpos	p6GFPneg	OK	0.245779	2.62021	3.41425	-4.65513	3.24e-06	6.11e-05	yes
Myrip	ENSMUSG00000041794	280.682	13.2129	0.0470742	-4.40892	3.01e-28	6.48e-27	p1GFPpos	p1GFPneg	OK	0.0512225	0.980025	4.25797	-6.07968	1.2e-09	2.05e-08	yes	Myrip	ENSMUSG00000041794	617.744	95.7788	0.155046	-2.68923	3.51e-14	1.3e-12	XLOC_031254	XLOC_031254	p6GFPpos	p6GFPneg	OK	0.373221	2.66044	2.83356	-4.16638	3.09e-05	0.000445895	yes
Stab1	ENSMUSG00000042286	7827.2	367.784	0.0469879	-4.41157	2.38e-17	3.24e-16	p1GFPpos	p1GFPneg	OK	0.736463	16.1044	4.4507	-13.6165	0	0	yes	Stab1	ENSMUSG00000042286	11906.6	1526.42	0.128199	-2.96354	1.53e-23	1.77e-21	XLOC_009196	XLOC_009196	p6GFPpos	p6GFPneg	OK	3.4085	29.9073	3.13329	-6.40529	1.5e-10	8e-09	yes
Csrnp3	ENSMUSG00000044647	721.042	33.8267	0.0469136	-4.41385	1.33e-12	1.38e-11	p1GFPpos	p1GFPneg	OK	0.0521968	1.26315	4.59692	-8.52004	0	0	yes	Csrnp3	ENSMUSG00000044647	497.375	50.39	0.101312	-3.30312	3.95e-18	2.4e-16	XLOC_016260	XLOC_016260	p6GFPpos	p6GFPneg	OK	0.0871524	1.06552	3.61187	-3.86341	0.000111815	0.00136794	yes
Dlc1	ENSMUSG00000031523	4056.93	189.805	0.0467854	-4.4178	4.69e-41	1.62e-39	p1GFPpos	p1GFPneg	OK	0.50404	11.5586	4.51929	-12.1819	0	0	yes	Dlc1	ENSMUSG00000031523	3439.64	800.996	0.232872	-2.10239	6.29e-08	9.56e-07	XLOC_029675	XLOC_029675	p6GFPpos	p6GFPneg	OK	2.49072	11.939	2.26104	-4.91241	9e-07	1.96e-05	yes
Cyp2d22	ENSMUSG00000061740	653.204	30.3843	0.0465158	-4.42614	2.07e-54	1.04e-52	p1GFPpos	p1GFPneg	OK	0.278719	5.83019	4.38666	-6.55912	5.41e-11	1.09e-09	yes	Cyp2d22	ENSMUSG00000061740	809.86	156.249	0.192934	-2.37382	4.66e-12	1.31e-10	XLOC_010734	XLOC_010734	p6GFPpos	p6GFPneg	OK	1.59967	8.72511	2.4474	-3.88883	0.000100729	0.00125143	yes
Atp1a2	ENSMUSG00000007097	27764.8	1290.85	0.0464926	-4.42686	5.35e-51	2.44e-49	p1GFPpos	p1GFPneg	OK	3.8694	87.494	4.499	-22.2212	0	0	yes	Atp1a2	ENSMUSG00000007097	12595.2	2051.75	0.162899	-2.61795	3.22e-18	1.99e-16	XLOC_001275	XLOC_001275	p6GFPpos	p6GFPneg	OK	6.89052	47.6947	2.79115	-7.17377	7.3e-13	6.24e-11	yes
Fndc1	ENSMUSG00000071984	2829.28	131.302	0.0464082	-4.42948	1.58e-108	3.09e-106	p1GFPpos	p1GFPneg	OK	0.348852	7.88639	4.49868	-11.214	0	0	yes	Fndc1	ENSMUSG00000071984	14982.8	1575.17	0.105132	-3.24973	6.55e-13	2.06e-11	XLOC_013063	XLOC_013063	p6GFPpos	p6GFPneg	OK	4.93182	50.4191	3.35378	-7.49793	6.48e-14	6.73e-12	yes
Zeb2	ENSMUSG00000026872	11526.5	534.457	0.0463678	-4.43073	1.73e-34	4.8e-33	p1GFPpos	p1GFPneg	OK	1.04769	23.1096	4.46321	-17.4392	0	0	yes	Zeb2	ENSMUSG00000026872	6765.66	1430.69	0.211464	-2.24152	1.83e-10	4.09e-09	XLOC_017223	XLOC_017223	p6GFPpos	p6GFPneg	OK	3.06112	16.4051	2.42201	-5.45196	4.98e-08	1.48e-06	yes
Tnfrsf1b	ENSMUSG00000028599	221.072	10.2303	0.0462759	-4.4336	1.51e-22	2.58e-21	p1GFPpos	p1GFPneg	OK	0.039719	0.784877	4.30456	-6.0877	1.15e-09	1.95e-08	yes	Tnfrsf1b	ENSMUSG00000028599	405.75	79.0501	0.194825	-2.35975	2.32e-09	4.42e-08	XLOC_021651	XLOC_021651	p6GFPpos	p6GFPneg	OK	0.302716	1.77234	2.54962	-4.15563	3.24e-05	0.00046339	yes
Igf2	ENSMUSG00000048583	36018	1665.63	0.0462443	-4.43458	5.8e-39	1.86e-37	p1GFPpos	p1GFPneg	OK	7.63446	174.216	4.51221	-20.8215	0	0	yes	Igf2	ENSMUSG00000048583	66991.4	5627.17	0.0839984	-3.57349	3.48e-34	1.25e-31	XLOC_028344	XLOC_028344	p6GFPpos	p6GFPneg	OK	29.0977	395.066	3.76312	-8.62666	0	0	yes
Vcam1	ENSMUSG00000027962	5811.86	265.941	0.0457583	-4.44982	7.95e-34	2.14e-32	p1GFPpos	p1GFPneg	OK	1.3087	29.9893	4.51824	-15.8042	0	0	yes	Vcam1	ENSMUSG00000027962	8599.32	743.261	0.0864326	-3.53228	8.28e-15	3.34e-13	XLOC_019625	XLOC_019625	p6GFPpos	p6GFPneg	OK	4.15038	54.3593	3.71121	-8.25939	2.22e-16	3.77e-14	yes
Gstt1	ENSMUSG00000001663	504.811	22.9805	0.045523	-4.45726	1.21e-44	4.63e-43	p1GFPpos	p1GFPneg	OK	0.37829	9.04577	4.57968	-7.48721	7.04e-14	1.95e-12	yes	Gstt1	ENSMUSG00000001663	843.373	134.948	0.16001	-2.64376	2.86e-15	1.23e-13	XLOC_002714	XLOC_002714	p6GFPpos	p6GFPneg	OK	2.92319	19.2325	2.71793	-4.55062	5.35e-06	9.45e-05	yes
Ets1	ENSMUSG00000032035	6805.67	309.334	0.0454524	-4.4595	1.44e-135	4.8e-133	p1GFPpos	p1GFPneg	OK	1.07879	24.3357	4.49559	-15.1946	0	0	yes	Ets1	ENSMUSG00000032035	7513.55	1563.61	0.208105	-2.26461	7.93e-10	1.62e-08	XLOC_030709	XLOC_030709	p6GFPpos	p6GFPneg	OK	5.76568	32.8865	2.51193	-5.43277	5.55e-08	1.63e-06	yes
Kcng1	ENSMUSG00000074575	121.343	5.50115	0.0453357	-4.46321	5.59e-15	6.73e-14	p1GFPpos	p1GFPneg	OK	0.021787	0.554116	4.66865	-4.17725	2.95e-05	0.000252716	yes	Kcng1	ENSMUSG00000074575	157.682	26.176	0.166005	-2.5907	4.3e-07	5.76e-06	XLOC_017935	XLOC_017935	p6GFPpos	p6GFPneg	OK	0.122944	0.843078	2.77766	-3.78582	0.000153203	0.00178487	yes
Bicc1	ENSMUSG00000014329	5018.84	225.946	0.0450197	-4.4733	7.7e-127	2.22e-124	p1GFPpos	p1GFPneg	OK	0.834382	19.476	4.54485	-14.361	0	0	yes	Bicc1	ENSMUSG00000014329	4996.05	550.486	0.110184	-3.18201	8.41e-15	3.38e-13	XLOC_002701	XLOC_002701	p6GFPpos	p6GFPneg	OK	2.31188	23.3561	3.33666	-4.564	5.02e-06	8.92e-05	yes
Adam19	ENSMUSG00000011256	2638.06	118.294	0.0448415	-4.47902	1.34e-63	8.98e-62	p1GFPpos	p1GFPneg	OK	0.376825	8.43513	4.48444	-10.617	0	0	yes	Adam19	ENSMUSG00000011256	1990.45	313.383	0.157444	-2.66709	1.29e-15	5.75e-14	XLOC_003620	XLOC_003620	p6GFPpos	p6GFPneg	OK	1.14898	7.88143	2.77811	-4.13239	3.59e-05	0.000506689	yes
Ms4a7	ENSMUSG00000024672	260.273	11.6703	0.0448386	-4.47911	3.25e-11	3.07e-10	p1GFPpos	p1GFPneg	OK	0.157933	4.82691	4.93372	-5.46603	4.6e-08	6.33e-07	yes	Ms4a7	ENSMUSG00000024672	739.095	96.1748	0.130125	-2.94203	1.1e-17	6.42e-16	XLOC_015480	XLOC_015480	p6GFPpos	p6GFPneg	OK	1.97079	17.5633	3.15572	-5.60658	2.06e-08	6.81e-07	yes
Rapgef3	ENSMUSG00000022469	1843.52	82.3091	0.0446478	-4.48527	9.22e-81	9.21e-79	p1GFPpos	p1GFPneg	OK	0.442155	10.7826	4.60801	-10.7252	0	0	yes	Rapgef3	ENSMUSG00000022469	1904.96	353.882	0.185769	-2.42842	9e-07	1.15e-05	XLOC_010829	XLOC_010829	p6GFPpos	p6GFPneg	OK	2.08697	13.3587	2.6783	-4.59103	4.41e-06	8e-05	yes
Chsy3	ENSMUSG00000058152	379.019	16.862	0.0444886	-4.49042	2.03e-15	2.5e-14	p1GFPpos	p1GFPneg	OK	0.0992722	2.22743	4.48785	-7.72283	1.13e-14	3.37e-13	yes	Chsy3	ENSMUSG00000058152	449.964	43.7267	0.0971782	-3.36322	6.97e-17	3.66e-15	XLOC_014220	XLOC_014220	p6GFPpos	p6GFPneg	OK	0.279567	3.28224	3.55342	-5.73758	9.6e-09	3.45e-07	yes
Crym	ENSMUSG00000030905	32197	1431.36	0.0444564	-4.49147	7.9e-159	4.55e-156	p1GFPpos	p1GFPneg	OK	0.555148	15.4833	4.80169	-13.0766	0	0	yes	Crym	ENSMUSG00000030905	17398.8	1636.36	0.0940502	-3.41043	9.5e-17	4.89e-15	XLOC_028167	XLOC_028167	p6GFPpos	p6GFPneg	OK	26.5184	306.822	3.53234	-8.29042	2.22e-16	3.77e-14	yes
Tgm2	ENSMUSG00000037820	1243.3	54.9581	0.0442032	-4.49971	2.02e-79	1.96e-77	p1GFPpos	p1GFPneg	OK	0.274069	6.6458	4.59983	-10.8676	0	0	yes	Tgm2	ENSMUSG00000037820	2579.86	378.588	0.146747	-2.76859	6.25e-19	4.13e-17	XLOC_017859	XLOC_017859	p6GFPpos	p6GFPneg	OK	2.16877	16.2218	2.90299	-6.15684	7.42e-10	3.38e-08	yes
Dock2	ENSMUSG00000020143	330.59	14.5488	0.0440086	-4.50607	5.61e-32	1.42e-30	p1GFPpos	p1GFPneg	OK	0.0393373	0.893028	4.50473	-3.71853	0.000200383	0.00142786	yes	Dock2	ENSMUSG00000020143	480.968	64.1426	0.133362	-2.90659	1.83e-14	7.09e-13	XLOC_004494	XLOC_004494	p6GFPpos	p6GFPneg	OK	0.211827	1.6077	2.92403	-3.38489	0.000712056	0.00672975	yes
Dcc	ENSMUSG00000060534	647.359	28.4296	0.0439163	-4.5091	2.39e-19	3.56e-18	p1GFPpos	p1GFPneg	OK	0.0984172	2.30336	4.54868	-9.05311	0	0	yes	Dcc	ENSMUSG00000060534	381.799	29.9742	0.0785077	-3.67102	1.14e-06	1.43e-05	XLOC_014561	XLOC_014561	p6GFPpos	p6GFPneg	OK	0.17113	1.71457	3.32468	-5.62866	1.82e-08	6.09e-07	yes
Dab2	ENSMUSG00000022150	8004.08	350.87	0.0438364	-4.51173	8.24e-27	1.68e-25	p1GFPpos	p1GFPneg	OK	1.56842	37.0726	4.56297	-14.3681	0	0	yes	Dab2	ENSMUSG00000022150	8879.14	1341.89	0.151128	-2.72615	8.38e-20	6.16e-18	XLOC_010015	XLOC_010015	p6GFPpos	p6GFPneg	OK	6.39966	48.7993	2.93079	-5.88951	3.87e-09	1.53e-07	yes
Scara5	ENSMUSG00000022032	4052.65	175.823	0.0433848	-4.52667	3.16e-124	8.39e-122	p1GFPpos	p1GFPneg	OK	0.77359	18.9757	4.61644	-14.1854	0	0	yes	Scara5	ENSMUSG00000022032	4166.91	458.586	0.110054	-3.18371	4.87e-14	1.77e-12	XLOC_008971	XLOC_008971	p6GFPpos	p6GFPneg	OK	2.29822	23.2765	3.34029	-6.99826	2.59e-12	1.96e-10	yes
Rftn2	ENSMUSG00000025978	979.531	42.2064	0.0430884	-4.53656	4.72e-67	3.39e-65	p1GFPpos	p1GFPneg	OK	0.215165	5.34446	4.63453	-9.17628	0	0	yes	Rftn2	ENSMUSG00000025978	1146.79	208.253	0.181597	-2.46119	3.19e-12	9.1e-11	XLOC_000841	XLOC_000841	p6GFPpos	p6GFPneg	OK	1.27658	7.58768	2.57138	-4.59362	4.36e-06	7.91e-05	yes
C1qc	ENSMUSG00000036896	957.744	41.2305	0.0430496	-4.53786	1.42e-18	2.06e-17	p1GFPpos	p1GFPneg	OK	0.730267	18.0211	4.62512	-9.60666	0	0	yes	C1qc	ENSMUSG00000036896	1968.39	260.686	0.132436	-2.91663	1.33e-13	4.54e-12	XLOC_021577	XLOC_021577	p6GFPpos	p6GFPneg	OK	5.61419	43.8055	2.96396	-5.25338	1.49e-07	3.96e-06	yes
Nrp1	ENSMUSG00000025810	4415.98	189.702	0.0429582	-4.54092	3.62e-54	1.81e-52	p1GFPpos	p1GFPneg	OK	0.916726	20.4528	4.47966	-15.7587	0	0	yes	Nrp1	ENSMUSG00000025810	7922.28	1073.2	0.135466	-2.884	3.29e-13	1.07e-11	XLOC_029525	XLOC_029525	p6GFPpos	p6GFPneg	OK	5.46237	45.3592	3.05379	-7.32185	2.44e-13	2.26e-11	yes
Col6a2	ENSMUSG00000020241	9213.72	392.826	0.0426349	-4.55182	1.84e-146	8.16e-144	p1GFPpos	p1GFPneg	OK	1.61674	39.3529	4.60531	-17.0337	0	0	yes	Col6a2	ENSMUSG00000020241	8722.91	1092.99	0.125302	-2.99652	6.45e-21	5.45e-19	XLOC_002727	XLOC_002727	p6GFPpos	p6GFPneg	OK	5.20636	44.5782	3.09799	-6.75976	1.38e-11	9.02e-10	yes
Slc35d3	ENSMUSG00000050473	151.078	6.42645	0.0425374	-4.55512	6.78e-18	9.53e-17	p1GFPpos	p1GFPneg	OK	0.039912	1.1206	4.8113	-4.4522	8.5e-06	8.05e-05	yes	Slc35d3	ENSMUSG00000050473	635.659	43.3307	0.0681666	-3.87479	4.71e-23	5.09e-21	XLOC_002524	XLOC_002524	p6GFPpos	p6GFPneg	OK	0.315374	5.66869	4.16788	-4.22839	2.35e-05	0.00035256	yes
Mrc1	ENSMUSG00000026712	5878.14	248.716	0.042312	-4.56279	2.12e-24	3.9e-23	p1GFPpos	p1GFPneg	OK	0.776412	18.7927	4.59721	-15.9424	0	0	yes	Mrc1	ENSMUSG00000026712	8688.67	903.138	0.103944	-3.26612	8.65e-16	3.94e-14	XLOC_016011	XLOC_016011	p6GFPpos	p6GFPneg	OK	3.18606	33.7514	3.4051	-7.97662	1.55e-15	2.21e-13	yes
Aard	ENSMUSG00000068522	512.538	21.6432	0.0422275	-4.56567	1.94e-10	1.73e-09	p1GFPpos	p1GFPneg	OK	0.379211	8.99005	4.56726	-7.10353	1.22e-12	2.94e-11	yes	Aard	ENSMUSG00000068522	974.945	169.639	0.173998	-2.52285	1.72e-14	6.66e-13	XLOC_010111	XLOC_010111	p6GFPpos	p6GFPneg	OK	3.09722	19.9237	2.68544	-4.3207	1.56e-05	0.000243541	yes
Nrk	ENSMUSG00000052854	417.478	17.582	0.0421148	-4.56953	1.86e-39	6.09e-38	p1GFPpos	p1GFPneg	OK	0.0439794	0.929766	4.40197	-4.53765	5.69e-06	5.55e-05	yes	Nrk	ENSMUSG00000052854	174.71	22.0929	0.126454	-2.98331	6.43e-09	1.15e-07	XLOC_033012	XLOC_033012	p6GFPpos	p6GFPneg	OK	0.0450213	0.495349	3.45977	-4.00512	6.2e-05	0.000818857	yes
Pappa	ENSMUSG00000028370	1100.12	46.269	0.042058	-4.57148	5.4e-05	0.000287985	p1GFPpos	p1GFPneg	OK	0.0685593	1.90673	4.79761	-8.26612	2.22e-16	7.49e-15	yes	Pappa	ENSMUSG00000028370	696.187	88.8455	0.127617	-2.9701	6.29e-15	2.57e-13	XLOC_020460	XLOC_020460	p6GFPpos	p6GFPneg	OK	0.155836	1.40613	3.17363	-3.65546	0.000256722	0.00278817	yes
Eng	ENSMUSG00000026814	4487.47	188.57	0.0420215	-4.57273	7.56e-81	7.58e-79	p1GFPpos	p1GFPneg	OK	0.910451	22.491	4.62662	-12.301	0	0	yes	Eng	ENSMUSG00000026814	8614.94	1747.1	0.202799	-2.30188	9e-15	3.59e-13	XLOC_016160	XLOC_016160	p6GFPpos	p6GFPneg	OK	9.83799	52.0843	2.40441	-5.55585	2.76e-08	8.87e-07	yes
Colec12	ENSMUSG00000036103	9805.07	411.896	0.0420084	-4.57318	2.99e-49	1.3e-47	p1GFPpos	p1GFPneg	OK	3.09868	51.2259	4.04715	-16.7567	0	0	yes	Colec12	ENSMUSG00000036103	11118.5	1786.75	0.160701	-2.63755	1.7e-13	5.79e-12	XLOC_014033	XLOC_014033	p6GFPpos	p6GFPneg	OK	11.0303	69.9092	2.66402	-7.00824	2.41e-12	1.84e-10	yes
Hpgds	ENSMUSG00000029919	613.479	25.7564	0.0419842	-4.57401	1.22e-21	2e-20	p1GFPpos	p1GFPneg	OK	0.309288	5.89809	4.25323	-8.07188	6.66e-16	2.17e-14	yes	Hpgds	ENSMUSG00000029919	483.116	71.4538	0.147902	-2.75729	5.07e-13	1.62e-11	XLOC_025258	XLOC_025258	p6GFPpos	p6GFPneg	OK	0.836469	5.78305	2.78945	-3.8625	0.000112231	0.00137135	yes
Dgki	ENSMUSG00000038665	970.768	40.7158	0.0419418	-4.57547	1.01e-10	9.18e-10	p1GFPpos	p1GFPneg	OK	0.141253	5.0859	5.17015	-12.7955	0	0	yes	Dgki	ENSMUSG00000038665	592.233	94.8128	0.160094	-2.64301	2.49e-06	2.96e-05	XLOC_025104	XLOC_025104	p6GFPpos	p6GFPneg	OK	0.431797	4.31364	3.32048	-5.7836	7.31e-09	2.72e-07	yes
St6galnac5	ENSMUSG00000039037	501.122	20.8726	0.0416517	-4.58548	2.24e-45	8.71e-44	p1GFPpos	p1GFPneg	OK	0.0651525	1.7529	4.74978	-7.23813	4.55e-13	1.16e-11	yes	St6galnac5	ENSMUSG00000039037	454.758	44.0117	0.0967805	-3.36914	2.93e-17	1.63e-15	XLOC_019750	XLOC_019750	p6GFPpos	p6GFPneg	OK	0.269071	2.39951	3.15668	-3.29346	0.000989614	0.00885391	yes
Sfrp4	ENSMUSG00000021319	110.169	4.57586	0.0415348	-4.58953	1.43e-12	1.48e-11	p1GFPpos	p1GFPneg	OK	0.0500058	1.28624	4.68492	-4.31765	1.58e-05	0.000142219	yes	Sfrp4	ENSMUSG00000021319	2321.11	253.657	0.109283	-3.19386	3.67e-24	4.49e-22	XLOC_007271	XLOC_007271	p6GFPpos	p6GFPneg	OK	3.01065	29.7356	3.30404	-5.86036	4.62e-09	1.78e-07	yes
Pid1	ENSMUSG00000045658	7032.51	291.804	0.0414936	-4.59097	7.2e-54	3.58e-52	p1GFPpos	p1GFPneg	OK	2.0325	51.1394	4.65311	-17.0443	0	0	yes	Pid1	ENSMUSG00000045658	7451.43	884.891	0.118755	-3.07394	3.84e-19	2.6e-17	XLOC_000944	XLOC_000944	p6GFPpos	p6GFPneg	OK	6.94397	65.6542	3.24106	-7.68324	1.55e-14	1.86e-12	yes
Serpinf1	ENSMUSG00000000753	11597.8	478.264	0.0412374	-4.5999	5.69e-101	9.68e-99	p1GFPpos	p1GFPneg	OK	5.02048	136.198	4.76173	-18.7957	0	0	yes	Serpinf1	ENSMUSG00000000753	38162	3948.16	0.103458	-3.27288	1.71e-17	9.68e-16	XLOC_004779	XLOC_004779	p6GFPpos	p6GFPneg	OK	52.4148	532.198	3.34392	-7.82879	4.88e-15	6.48e-13	yes
Emid2	ENSMUSG00000004415	13266.8	545.569	0.041123	-4.60391	4.71e-157	2.65e-154	p1GFPpos	p1GFPneg	OK	2.13882	79.6772	5.21928	-18.3468	0	0	yes	Emid2	ENSMUSG00000004415	11254.4	1044.16	0.0927785	-3.43007	5.92e-31	1.71e-28	XLOC_023751	XLOC_023751	p6GFPpos	p6GFPneg	OK	6.4403	82.4365	3.67808	-7.77478	7.55e-15	9.57e-13	yes
Ctss	ENSMUSG00000038642	854.327	35.1134	0.0411007	-4.60469	1.56e-16	2.03e-15	p1GFPpos	p1GFPneg	OK	0.520996	12.3224	4.56386	-9.35341	0	0	yes	Ctss	ENSMUSG00000038642	1713.62	251.032	0.146492	-2.7711	5.27e-19	3.54e-17	XLOC_018918	XLOC_018918	p6GFPpos	p6GFPneg	OK	3.96278	29.9777	2.9193	-5.90778	3.47e-09	1.37e-07	yes
Fcrls	ENSMUSG00000015852	1060.31	43.4411	0.04097	-4.60929	2.31e-27	4.81e-26	p1GFPpos	p1GFPneg	OK	0.352114	9.13024	4.69654	-8.90661	0	0	yes	Fcrls	ENSMUSG00000015852	2302.96	236.55	0.102716	-3.28327	6.29e-26	9.88e-24	XLOC_019393	XLOC_019393	p6GFPpos	p6GFPneg	OK	2.19905	24.0512	3.45116	-5.77296	7.79e-09	2.86e-07	yes
Meox2	ENSMUSG00000036144	198.303	8.12234	0.0409593	-4.60966	2.8e-15	3.41e-14	p1GFPpos	p1GFPneg	OK	0.0684855	1.61493	4.55953	-5.98658	2.14e-09	3.54e-08	yes	Meox2	ENSMUSG00000036144	84.0008	9.95439	0.118503	-3.077	9.29e-06	9.99e-05	XLOC_005928	XLOC_005928	p6GFPpos	p6GFPneg	OK	0.0909569	0.798504	3.13404	-3.37482	0.000738652	0.0069614	yes
Zan	ENSMUSG00000079173	1036.7	42.3625	0.0408627	-4.61307	1.49e-44	5.67e-43	p1GFPpos	p1GFPneg	OK	0.141551	0.961751	2.76434	-6.65911	2.75e-11	5.75e-10	yes	Zan	ENSMUSG00000079173	681.286	85.4914	0.125485	-2.99441	6.6e-05	0.00060328	XLOC_023760	XLOC_023760	p6GFPpos	p6GFPneg	OK	0.180416	0.774125	2.10124	-3.58464	0.000337545	0.00353372	yes
Xlr	ENSMUSG00000054626	74.2975	3.03323	0.0408254	-4.61439	1.59e-06	1.02e-05	p1GFPpos	p1GFPneg	OK	0.060542	1.35199	4.481	-3.16703	0.00154003	0.00877375	yes	Xlr	ENSMUSG00000054626	103.826	15.3036	0.147396	-2.76223	6.23e-06	6.88e-05	XLOC_033295	XLOC_033295	p6GFPpos	p6GFPneg	OK	0.323086	2.30911	2.83735	-3.29811	0.000973371	0.00874157	yes
Sorcs3	ENSMUSG00000063434	2257.04	91.818	0.0406807	-4.61951	6.2e-37	1.86e-35	p1GFPpos	p1GFPneg	OK	0.281353	6.94264	4.62503	-12.5695	0	0	yes	Sorcs3	ENSMUSG00000063434	4929.74	437.678	0.0887833	-3.49357	1.03e-24	1.41e-22	XLOC_015287	XLOC_015287	p6GFPpos	p6GFPneg	OK	1.45478	18.7915	3.6912	-7.44522	9.68e-14	9.79e-12	yes
Gdf10	ENSMUSG00000021943	3605.55	146.264	0.0405664	-4.62357	7.92e-41	2.7e-39	p1GFPpos	p1GFPneg	OK	1.51259	34.3212	4.50401	-9.05168	0	0	yes	Gdf10	ENSMUSG00000021943	17508.7	1105.29	0.0631284	-3.98557	1.61e-29	3.78e-27	XLOC_008786	XLOC_008786	p6GFPpos	p6GFPneg	OK	10.5149	183.197	4.12289	-7.52131	5.42e-14	5.71e-12	yes
Mfap4	ENSMUSG00000042436	4666.67	189.137	0.0405294	-4.62489	1.48e-131	4.65e-129	p1GFPpos	p1GFPneg	OK	2.20981	59.1785	4.74308	-14.7519	0	0	yes	Mfap4	ENSMUSG00000042436	6296.23	864.886	0.137366	-2.86391	5.97e-22	5.61e-20	XLOC_003764	XLOC_003764	p6GFPpos	p6GFPneg	OK	11.8031	96.5213	3.03168	-6.85613	7.08e-12	4.95e-10	yes
Csf1r	ENSMUSG00000024621	3190.81	129.191	0.0404885	-4.62634	9.2e-20	1.4e-18	p1GFPpos	p1GFPneg	OK	0.567562	14.5641	4.6815	-13.8032	0	0	yes	Csf1r	ENSMUSG00000024621	8030.02	807.599	0.100572	-3.31369	7.7e-17	4.02e-15	XLOC_014232	XLOC_014232	p6GFPpos	p6GFPneg	OK	4.12737	44.7459	3.43846	-7.72821	1.09e-14	1.35e-12	yes
Mme	ENSMUSG00000027820	29791.9	1198.5	0.0402291	-4.63562	2.34e-23	4.12e-22	p1GFPpos	p1GFPneg	OK	4.77869	119.265	4.64141	-19.0984	0	0	yes	Mme	ENSMUSG00000027820	10709	2006.54	0.18737	-2.41604	2.21e-10	4.91e-09	XLOC_018748	XLOC_018748	p6GFPpos	p6GFPneg	OK	8.50063	52.1679	2.61752	-5.46645	4.59e-08	1.38e-06	yes
Tmem196	ENSMUSG00000048004	92.0149	3.70118	0.0402237	-4.63581	6.69e-11	6.18e-10	p1GFPpos	p1GFPneg	OK	0.0818216	1.6652	4.34707	-4.87546	1.09e-06	1.22e-05	yes	Tmem196	ENSMUSG00000048004	168.335	18.9278	0.112441	-3.15276	1.69e-09	3.28e-08	XLOC_006292	XLOC_006292	p6GFPpos	p6GFPneg	OK	0.42342	3.72847	3.13842	-4.59082	4.42e-06	8e-05	yes
Ly86	ENSMUSG00000021423	155.863	6.1691	0.0395803	-4.65907	5.07e-18	7.16e-17	p1GFPpos	p1GFPneg	OK	0.1318	3.1508	4.5793	-5.46086	4.74e-08	6.5e-07	yes	Ly86	ENSMUSG00000021423	286.905	60.2184	0.20989	-2.25229	1.86e-07	2.63e-06	XLOC_007394	XLOC_007394	p6GFPpos	p6GFPneg	OK	1.4054	7.10945	2.33876	-4.02206	5.77e-05	0.000768704	yes
C1qa	ENSMUSG00000036887	1110	43.5437	0.0392287	-4.67195	2.02e-17	2.77e-16	p1GFPpos	p1GFPneg	OK	0.793921	20.0538	4.65873	-9.95873	0	0	yes	C1qa	ENSMUSG00000036887	2532.04	309.462	0.122218	-3.03247	9.98e-24	1.18e-21	XLOC_021578	XLOC_021578	p6GFPpos	p6GFPneg	OK	6.37079	56.1073	3.13864	-6.65332	2.87e-11	1.75e-09	yes
Sp7	ENSMUSG00000060284	307.999	12.0809	0.0392237	-4.67213	5.38e-31	1.3e-29	p1GFPpos	p1GFPneg	OK	0.0586293	1.89702	5.01597	-6.4883	8.68e-11	1.7e-09	yes	Sp7	ENSMUSG00000060284	3110.33	276.02	0.0887431	-3.49422	9.91e-30	2.37e-27	XLOC_010917	XLOC_010917	p6GFPpos	p6GFPneg	OK	1.80376	23.6788	3.71451	-6.44986	1.12e-10	6.09e-09	yes
Cpm	ENSMUSG00000020183	2835.79	110.84	0.0390861	-4.6772	3.15e-39	1.02e-37	p1GFPpos	p1GFPneg	OK	0.320465	9.54231	4.8961	-13.7957	0	0	yes	Cpm	ENSMUSG00000020183	9989.61	1078.47	0.107959	-3.21145	8.04e-12	2.19e-10	XLOC_002373	XLOC_002373	p6GFPpos	p6GFPneg	OK	3.91424	40.9197	3.38599	-7.83036	4.88e-15	6.48e-13	yes
Nid2	ENSMUSG00000021806	19640.3	767.244	0.0390649	-4.67798	1.03e-112	2.19e-110	p1GFPpos	p1GFPneg	OK	2.36089	63.8371	4.75699	-14.4114	0	0	yes	Nid2	ENSMUSG00000021806	18815.9	2643.65	0.140501	-2.83135	6.07e-16	2.8e-14	XLOC_008710	XLOC_008710	p6GFPpos	p6GFPneg	OK	9.37838	74.0273	2.98065	-5.78394	7.3e-09	2.72e-07	yes
Pion	ENSMUSG00000039934	455.398	17.6847	0.0388334	-4.68656	1.95e-42	7e-41	p1GFPpos	p1GFPneg	OK	0.0791834	2.05496	4.69777	-5.11062	3.21e-07	3.94e-06	yes	Pion	ENSMUSG00000039934	783.498	91.0146	0.116164	-3.10576	1.62e-18	1.03e-16	XLOC_022504	XLOC_022504	p6GFPpos	p6GFPneg	OK	0.42909	4.48412	3.38547	-3.6907	0.000223636	0.00247445	yes
Il21r	ENSMUSG00000030745	126.535	4.88381	0.0385965	-4.69539	3.99e-15	4.84e-14	p1GFPpos	p1GFPneg	OK	0.0349882	0.816732	4.54492	-4.98901	6.07e-07	7.09e-06	yes	Il21r	ENSMUSG00000030745	201.433	24.736	0.1228	-3.02562	2.9e-10	6.32e-09	XLOC_027049	XLOC_027049	p6GFPpos	p6GFPneg	OK	0.194234	1.57518	3.01965	-4.38392	1.17e-05	0.000189946	yes
S1pr3	ENSMUSG00000067586	5015.22	192.736	0.0384301	-4.70162	1.29e-136	4.4e-134	p1GFPpos	p1GFPneg	OK	0.748108	20.9353	4.80654	-15.4511	0	0	yes	S1pr3	ENSMUSG00000067586	7092.87	652.184	0.0919493	-3.44302	6.11e-14	2.19e-12	XLOC_007452	XLOC_007452	p6GFPpos	p6GFPneg	OK	2.86066	35.9405	3.65119	-8.01757	1.11e-15	1.65e-13	yes
Nqo1	ENSMUSG00000003849	624.609	23.9058	0.0382732	-4.70752	9.24e-47	3.74e-45	p1GFPpos	p1GFPneg	OK	0.247081	7.21766	4.86847	-8.51037	0	0	yes	Nqo1	ENSMUSG00000003849	770.337	123.332	0.160101	-2.64294	9.45e-15	3.76e-13	XLOC_029966	XLOC_029966	p6GFPpos	p6GFPneg	OK	1.60444	10.9356	2.76889	-5.12293	3.01e-07	7.36e-06	yes
Tnmd	ENSMUSG00000031250	168.318	6.42645	0.0381805	-4.71102	7.72e-10	6.63e-09	p1GFPpos	p1GFPneg	OK	0.0949515	2.4305	4.67792	-5.5232	3.33e-08	4.68e-07	yes	Tnmd	ENSMUSG00000031250	778.479	93.3727	0.119943	-3.05958	4.82e-18	2.89e-16	XLOC_032976	XLOC_032976	p6GFPpos	p6GFPneg	OK	1.47889	13.5342	3.19402	-5.52114	3.37e-08	1.06e-06	yes
Ntrk2	ENSMUSG00000055254	3761.17	143.587	0.0381761	-4.71119	2.03e-17	2.78e-16	p1GFPpos	p1GFPneg	OK	0.610242	17.9456	4.87811	-14.4028	0	0	yes	Ntrk2	ENSMUSG00000055254	4583.68	721.391	0.157382	-2.66765	3.76e-10	8e-09	XLOC_007496	XLOC_007496	p6GFPpos	p6GFPneg	OK	4.24731	33.308	2.97125	-6.50481	7.78e-11	4.44e-09	yes
Steap3	ENSMUSG00000026389	1935	73.516	0.0379928	-4.71813	3.56e-63	2.35e-61	p1GFPpos	p1GFPneg	OK	0.44428	12.7583	4.84383	-11.6664	0	0	yes	Steap3	ENSMUSG00000026389	5445.48	687.714	0.126291	-2.98518	2.76e-23	3.05e-21	XLOC_001048	XLOC_001048	p6GFPpos	p6GFPneg	OK	4.89755	43.8598	3.16277	-6.45827	1.06e-10	5.8e-09	yes
Mrc2	ENSMUSG00000020695	9772.2	369.949	0.0378573	-4.72328	2.44e-156	1.35e-153	p1GFPpos	p1GFPneg	OK	0.996651	27.7527	4.7994	-17.3703	0	0	yes	Mrc2	ENSMUSG00000020695	14807.7	1801.05	0.121629	-3.03944	5.06e-23	5.44e-21	XLOC_004225	XLOC_004225	p6GFPpos	p6GFPneg	OK	5.69951	51.1218	3.16503	-7.3438	2.08e-13	1.94e-11	yes
Col25a1	ENSMUSG00000058897	16788.7	630.594	0.0375607	-4.73463	1.72e-14	2.03e-13	p1GFPpos	p1GFPneg	OK	1.72551	43.8122	4.66624	-17.6669	0	0	yes	Col25a1	ENSMUSG00000058897	12258.4	1129.06	0.0921048	-3.44058	2.13e-30	5.59e-28	XLOC_019080	XLOC_019080	p6GFPpos	p6GFPneg	OK	3.02792	38.8388	3.6811	-7.22577	4.98e-13	4.36e-11	yes
Ccnd2	ENSMUSG00000000184	3383.73	125.545	0.0371025	-4.75234	2.01e-126	5.68e-124	p1GFPpos	p1GFPneg	OK	1.91022	47.9721	4.65038	-19.7788	0	0	yes	Ccnd2	ENSMUSG00000000184	3310.5	456.984	0.138041	-2.85683	9.91e-14	3.46e-12	XLOC_025537	XLOC_025537	p6GFPpos	p6GFPneg	OK	7.0792	57.3161	3.01728	-7.3894	1.47e-13	1.44e-11	yes
Col14a1	ENSMUSG00000022371	12855	475.531	0.036992	-4.75664	7.73e-16	9.74e-15	p1GFPpos	p1GFPneg	OK	1.16998	32.9763	4.81687	-17.8276	0	0	yes	Col14a1	ENSMUSG00000022371	16257.9	2066.76	0.127124	-2.9757	2.75e-22	2.69e-20	XLOC_010119	XLOC_010119	p6GFPpos	p6GFPneg	OK	6.00048	50.7064	3.07902	-6.98014	2.95e-12	2.2e-10	yes
Rgs16	ENSMUSG00000026475	1898.78	70.0201	0.0368764	-4.76116	2.81e-101	4.88e-99	p1GFPpos	p1GFPneg	OK	0.599039	17.707	4.88553	-10.2551	0	0	yes	Rgs16	ENSMUSG00000026475	4670.68	438.17	0.0938131	-3.41407	6.93e-29	1.56e-26	XLOC_000476	XLOC_000476	p6GFPpos	p6GFPneg	OK	4.05765	49.3765	3.60511	-4.65428	3.25e-06	6.13e-05	yes
Gpr88	ENSMUSG00000068696	596.048	21.8499	0.036658	-4.76973	0.000636976	0.00289436	p1GFPpos	p1GFPneg	OK	0.114793	3.28185	4.8374	-8.34489	0	0	yes	Gpr88	ENSMUSG00000068696	585.566	67.6557	0.115539	-3.11355	4.54e-07	6.05e-06	XLOC_019627	XLOC_019627	p6GFPpos	p6GFPneg	OK	0.391915	3.98616	3.34639	-5.53858	3.05e-08	9.68e-07	yes
Mmp2	ENSMUSG00000031740	45108.7	1650.32	0.0365853	-4.77259	3.38e-176	2.86e-173	p1GFPpos	p1GFPneg	OK	9.56102	278.861	4.86624	-24.4696	0	0	yes	Mmp2	ENSMUSG00000031740	65994.1	7999.74	0.121219	-3.04431	6.84e-11	1.63e-09	XLOC_029299	XLOC_029299	p6GFPpos	p6GFPneg	OK	53.434	495.237	3.21229	-7.9315	2.22e-15	3.11e-13	yes
Zim1	ENSMUSG00000002266	741.55	27.0937	0.0365366	-4.77451	6.76e-63	4.45e-61	p1GFPpos	p1GFPneg	OK	0.117388	3.45098	4.87764	-9.38647	0	0	yes	Zim1	ENSMUSG00000002266	494.602	47.8729	0.0967908	-3.36899	1.91e-10	4.26e-09	XLOC_027279	XLOC_027279	p6GFPpos	p6GFPneg	OK	0.256711	2.81299	3.45389	-4.95622	7.19e-07	1.61e-05	yes
Zpld1	ENSMUSG00000064310	976.523	35.6267	0.0364832	-4.77662	2.76e-72	2.24e-70	p1GFPpos	p1GFPneg	OK	0.24771	6.80295	4.77944	-10.3677	0	0	yes	Zpld1	ENSMUSG00000064310	594.037	82.5483	0.138962	-2.84724	2.47e-15	1.06e-13	XLOC_011909	XLOC_011909	p6GFPpos	p6GFPneg	OK	0.628735	5.08699	3.01629	-4.41538	1.01e-05	0.000166894	yes
Irx1	ENSMUSG00000060969	3097.61	112.179	0.0362147	-4.78728	9.21e-126	2.54e-123	p1GFPpos	p1GFPneg	OK	1.0554	29.7548	4.81726	-14.0508	0	0	yes	Irx1	ENSMUSG00000060969	4309.88	542.623	0.125902	-2.98963	5.15e-23	5.5e-21	XLOC_008058	XLOC_008058	p6GFPpos	p6GFPneg	OK	5.50724	48.701	3.14455	-6.84865	7.45e-12	5.18e-10	yes
Hk3	ENSMUSG00000025877	251.76	9.09968	0.0361443	-4.79009	1.6e-26	3.23e-25	p1GFPpos	p1GFPneg	OK	0.0390801	1.36961	5.13119	-3.3714	0.000747866	0.00462658	yes	Hk3	ENSMUSG00000025877	349.889	30.4332	0.0869797	-3.52318	1.64e-16	8.16e-15	XLOC_007941	XLOC_007941	p6GFPpos	p6GFPneg	OK	0.15963	2.23436	3.80706	-4.06363	4.83e-05	0.000658684	yes
Gsta1	ENSMUSG00000074183	35.7713	1.28529	0.0359307	-4.79864	1.74e-05	9.9e-05	p1GFPpos	p1GFPneg	OK	0.034784	1.3383	5.26583	-3.38284	0.000717396	0.0044567	yes	Gsta1	ENSMUSG00000074183	61.0863	6.44126	0.105445	-3.24543	1.67e-05	0.000171117	XLOC_031042	XLOC_031042	p6GFPpos	p6GFPneg	OK	0.142782	2.63655	4.20676	-3.86364	0.000111711	0.00136751	yes
Emr1	ENSMUSG00000004730	820.706	29.4576	0.035893	-4.80015	1.04e-29	2.38e-28	p1GFPpos	p1GFPneg	OK	0.159895	4.57046	4.83714	-9.13122	0	0	yes	Emr1	ENSMUSG00000004730	1791.44	199.154	0.11117	-3.16917	1.13e-23	1.32e-21	XLOC_012937	XLOC_012937	p6GFPpos	p6GFPneg	OK	1.21958	12.131	3.31423	-5.82868	5.59e-09	2.12e-07	yes
Prdm6	ENSMUSG00000069378	87.5122	3.13588	0.0358336	-4.80254	4.35e-11	4.08e-10	p1GFPpos	p1GFPneg	OK	0.0190975	0.54629	4.83821	-3.78011	0.000156756	0.00114735	yes	Prdm6	ENSMUSG00000069378	129.316	12.3125	0.0952121	-3.39271	9.36e-09	1.63e-07	XLOC_014198	XLOC_014198	p6GFPpos	p6GFPneg	OK	0.063186	1.02802	4.02412	-3.80979	0.000139085	0.00164625	yes
Car3	ENSMUSG00000027559	31159.5	1113.31	0.0357296	-4.80674	2.03e-10	1.82e-09	p1GFPpos	p1GFPneg	OK	12.2895	351.56	4.83827	-21.2452	0	0	yes	Car3	ENSMUSG00000027559	140458	19761.6	0.140694	-2.82937	2.5e-08	4.11e-07	XLOC_018615	XLOC_018615	p6GFPpos	p6GFPneg	OK	235.491	1883.48	2.99966	-6.29574	3.06e-10	1.5e-08	yes
Cspg4	ENSMUSG00000032911	1714.53	61.2298	0.0357123	-4.80744	3.71e-98	5.71e-96	p1GFPpos	p1GFPneg	OK	0.218386	4.50019	4.36503	-9.348	0	0	yes	Cspg4	ENSMUSG00000032911	1686.68	262.06	0.155371	-2.68621	6.74e-17	3.56e-15	XLOC_030905	XLOC_030905	p6GFPpos	p6GFPneg	OK	0.778443	5.00423	2.68448	-4.42913	9.46e-06	0.000158031	yes
Cd33	ENSMUSG00000004609	224.75	8.01969	0.0356828	-4.80863	1.74e-14	2.04e-13	p1GFPpos	p1GFPneg	OK	0.0691235	1.77537	4.6828	-6.83256	8.34e-12	1.85e-10	yes	Cd33	ENSMUSG00000004609	450.465	63.3355	0.1406	-2.83033	1.04e-13	3.64e-12	XLOC_027652	XLOC_027652	p6GFPpos	p6GFPneg	OK	0.529325	4.41599	3.06051	-3.67835	0.000234744	0.00259164	yes
Plcb2	ENSMUSG00000040061	291.055	10.385	0.0356804	-4.80872	6.86e-12	6.81e-11	p1GFPpos	p1GFPneg	OK	0.0243822	0.774676	4.98969	-4.42186	9.79e-06	9.18e-05	yes	Plcb2	ENSMUSG00000040061	475.828	49.709	0.104468	-3.25886	5.23e-08	8.09e-07	XLOC_017608	XLOC_017608	p6GFPpos	p6GFPneg	OK	0.145898	1.6012	3.45612	-3.94492	7.98e-05	0.00102415	yes
Srpx2	ENSMUSG00000031253	328.649	11.7209	0.0356638	-4.8094	5.06e-33	1.33e-31	p1GFPpos	p1GFPneg	OK	0.0680276	1.93365	4.82906	-4.68604	2.79e-06	2.89e-05	yes	Srpx2	ENSMUSG00000031253	728.575	86.9795	0.119383	-3.06633	3.23e-09	6.04e-08	XLOC_032977	XLOC_032977	p6GFPpos	p6GFPneg	OK	0.571423	5.33805	3.22368	-4.50731	6.57e-06	0.000114135	yes
Ms4a6b	ENSMUSG00000024677	274.241	9.76763	0.0356169	-4.81129	6.88e-10	5.94e-09	p1GFPpos	p1GFPneg	OK	0.102136	2.50939	4.61877	-5.32752	9.96e-08	1.3e-06	yes	Ms4a6b	ENSMUSG00000024677	415.268	59.1264	0.142381	-2.81217	6.96e-14	2.48e-12	XLOC_015069	XLOC_015069	p6GFPpos	p6GFPneg	OK	0.524687	4.69446	3.16143	-4.04096	5.32e-05	0.00071839	yes
Lyz2	ENSMUSG00000069516	740.625	26.219	0.0354013	-4.82006	3.04e-26	6.07e-25	p1GFPpos	p1GFPneg	OK	0.381168	11.0189	4.85341	-8.59729	0	0	yes	Lyz2	ENSMUSG00000069516	1751.42	221.343	0.126379	-2.98417	4.72e-06	5.34e-05	XLOC_002934	XLOC_002934	p6GFPpos	p6GFPneg	OK	3.42384	31.7799	3.21443	-6.21174	5.24e-10	2.45e-08	yes
Flnc	ENSMUSG00000068699	6804.96	238.183	0.0350014	-4.83644	9.91e-91	1.28e-88	p1GFPpos	p1GFPneg	OK	0.397506	12.3156	4.95337	-15.4219	0	0	yes	Flnc	ENSMUSG00000068699	2856.68	445.071	0.1558	-2.68223	5.86e-18	3.48e-16	XLOC_024427	XLOC_024427	p6GFPpos	p6GFPneg	OK	0.894347	6.10141	2.77024	-5.61046	2.02e-08	6.71e-07	yes
Scube1	ENSMUSG00000016763	3430.17	119.837	0.0349362	-4.83913	2.72e-128	8.19e-126	p1GFPpos	p1GFPneg	OK	0.299399	9.48075	4.98486	-12.8074	0	0	yes	Scube1	ENSMUSG00000016763	3762.92	431.777	0.114745	-3.12349	2.18e-24	2.81e-22	XLOC_010756	XLOC_010756	p6GFPpos	p6GFPneg	OK	1.28691	12.4392	3.27292	-6.34776	2.18e-10	1.12e-08	yes
Mmp9	ENSMUSG00000017737	327.385	11.4129	0.0348609	-4.84225	6.88e-33	1.8e-31	p1GFPpos	p1GFPneg	OK	0.0590115	1.93012	5.03155	-6.6126	3.78e-11	7.79e-10	yes	Mmp9	ENSMUSG00000017737	1160.09	70.5358	0.060802	-4.03974	4.51e-15	1.86e-13	XLOC_016890	XLOC_016890	p6GFPpos	p6GFPneg	OK	0.421057	8.11402	4.26833	-6.90731	4.94e-12	3.52e-10	yes
C130060K24Rik	ENSMUSG00000029917	553.617	19.2793	0.0348243	-4.84376	5.28e-33	1.38e-31	p1GFPpos	p1GFPneg	OK	0.113691	3.38192	4.89465	-5.82479	5.72e-09	8.95e-08	yes	C130060K24Rik	ENSMUSG00000029917	168.047	20.1938	0.120168	-3.05688	4.15e-09	7.63e-08	XLOC_024622	XLOC_024622	p6GFPpos	p6GFPneg	OK	0.125138	1.27831	3.35265	-3.43208	0.000598981	0.00582037	yes
St8sia1	ENSMUSG00000030283	1621.07	55.0607	0.0339656	-4.87978	2.57e-98	3.97e-96	p1GFPpos	p1GFPneg	OK	0.111362	3.5267	4.98499	-11.3622	0	0	yes	St8sia1	ENSMUSG00000030283	1196.39	99.529	0.0831909	-3.58743	4.31e-26	7.01e-24	XLOC_025649	XLOC_025649	p6GFPpos	p6GFPneg	OK	0.215732	3.13004	3.85887	-5.77564	7.67e-09	2.83e-07	yes
Sdpr	ENSMUSG00000045954	7711.94	261.729	0.0339382	-4.88095	5.51e-69	4.09e-67	p1GFPpos	p1GFPneg	OK	1.41309	44.5147	4.97735	-16.7765	0	0	yes	Sdpr	ENSMUSG00000045954	5362.86	979.605	0.182665	-2.45273	4.38e-14	1.6e-12	XLOC_000115	XLOC_000115	p6GFPpos	p6GFPneg	OK	6.09323	37.555	2.62373	-5.71367	1.11e-08	3.86e-07	yes
Wdfy4	ENSMUSG00000051506	309.417	10.4876	0.0338948	-4.88279	4.05e-13	4.35e-12	p1GFPpos	p1GFPneg	OK	0.0162657	0.496686	4.93243	-4.99354	5.93e-07	6.94e-06	yes	Wdfy4	ENSMUSG00000051506	377.269	46.8289	0.124126	-3.01012	1.13e-13	3.93e-12	XLOC_009211	XLOC_009211	p6GFPpos	p6GFPneg	OK	0.082722	0.751588	3.1836	-4.45231	8.5e-06	0.00014357	yes
Ifitm3	ENSMUSG00000025492	1683.58	56.9113	0.0338037	-4.88667	1.03e-99	1.71e-97	p1GFPpos	p1GFPneg	OK	1.90854	62.1692	5.02566	-12.0328	0	0	yes	Ifitm3	ENSMUSG00000025492	1359.85	273.362	0.201023	-2.31456	3.55e-13	1.15e-11	XLOC_028310	XLOC_028310	p6GFPpos	p6GFPneg	OK	10.3538	60.346	2.5431	-5.11488	3.14e-07	7.62e-06	yes
Hhip	ENSMUSG00000064325	1501.1	50.6902	0.0337687	-4.88817	6.26e-94	8.73e-92	p1GFPpos	p1GFPneg	OK	0.199106	5.55676	4.80264	-11.8169	0	0	yes	Hhip	ENSMUSG00000064325	1321.33	82.0413	0.0620901	-4.00949	1.48e-24	1.98e-22	XLOC_029823	XLOC_029823	p6GFPpos	p6GFPneg	OK	0.356029	5.87958	4.04565	-4.73467	2.19e-06	4.37e-05	yes
Kcnk2	ENSMUSG00000037624	1292.88	43.5452	0.0336806	-4.89194	8.24e-14	9.27e-13	p1GFPpos	p1GFPneg	OK	0.235876	6.90466	4.87147	-8.96756	0	0	yes	Kcnk2	ENSMUSG00000037624	617.847	137.417	0.222414	-2.16868	2.59e-10	5.68e-09	XLOC_001357	XLOC_001357	p6GFPpos	p6GFPneg	OK	0.789433	4.04851	2.3585	-3.73417	0.000188336	0.00214186	yes
Scarf2	ENSMUSG00000012017	5848.13	195.977	0.0335111	-4.89922	4.72e-151	2.37e-148	p1GFPpos	p1GFPneg	OK	0.983359	30.2826	4.94463	-13.7616	0	0	yes	Scarf2	ENSMUSG00000012017	6640.32	751.08	0.113109	-3.14421	1.29e-25	1.99e-23	XLOC_011371	XLOC_011371	p6GFPpos	p6GFPneg	OK	4.1663	43.0924	3.37059	-6.25289	4.03e-10	1.94e-08	yes
Sfpi1	ENSMUSG00000002111	216.772	7.24909	0.033441	-4.90224	1.89e-16	2.45e-15	p1GFPpos	p1GFPneg	OK	0.106484	3.04072	4.8357	-5.97725	2.27e-09	3.73e-08	yes	Sfpi1	ENSMUSG00000002111	313.557	46.6549	0.148792	-2.74863	4.34e-11	1.06e-09	XLOC_016443	XLOC_016443	p6GFPpos	p6GFPneg	OK	0.702724	5.23244	2.89645	-4.48279	7.37e-06	0.000126976	yes
Cav1	ENSMUSG00000007655	4860.59	162.094	0.0333487	-4.90623	6.41e-36	1.86e-34	p1GFPpos	p1GFPneg	OK	1.23219	37.8553	4.9412	-13.7529	0	0	yes	Cav1	ENSMUSG00000007655	4782.95	1154.26	0.241328	-2.05093	3.04e-07	4.17e-06	XLOC_024396	XLOC_024396	p6GFPpos	p6GFPneg	OK	9.74601	44.7596	2.19931	-4.79136	1.66e-06	3.4e-05	yes
Gm525	ENSMUSG00000072553	151.296	5.03851	0.0333023	-4.90823	1.42e-19	2.13e-18	p1GFPpos	p1GFPneg	OK	0.134513	3.6398	4.75805	-4.3734	1.22e-05	0.000112896	yes	Gm525	ENSMUSG00000072553	5713.14	748.374	0.130992	-2.93245	1.8e-11	4.67e-10	XLOC_004051	XLOC_004051	p6GFPpos	p6GFPneg	OK	21.2108	172.62	3.02473	-5.45369	4.93e-08	1.47e-06	yes
Acan	ENSMUSG00000030607	428.077	14.2408	0.033267	-4.90977	9.98e-34	2.68e-32	p1GFPpos	p1GFPneg	OK	0.0281429	0.956787	5.08736	-5.57993	2.41e-08	3.46e-07	yes	Acan	ENSMUSG00000030607	5416.96	468.301	0.0864508	-3.53198	2.84e-30	7.32e-28	XLOC_026723	XLOC_026723	p6GFPpos	p6GFPneg	OK	1.1615	14.4299	3.635	-7.01561	2.29e-12	1.75e-10	yes
Nkd2	ENSMUSG00000021567	1181.07	39.2252	0.0332115	-4.91217	4.21e-82	4.4e-80	p1GFPpos	p1GFPneg	OK	0.170557	5.15094	4.91651	-8.60207	0	0	yes	Nkd2	ENSMUSG00000021567	900.552	152.973	0.169866	-2.55753	2.29e-13	7.68e-12	XLOC_008068	XLOC_008068	p6GFPpos	p6GFPneg	OK	0.685306	4.63501	2.75775	-4.05081	5.1e-05	0.000692071	yes
Itga1	ENSMUSG00000042284	2170.78	71.5613	0.0329656	-4.92289	4.56e-14	5.21e-13	p1GFPpos	p1GFPneg	OK	0.254593	8.23332	5.01521	-12.6585	0	0	yes	Itga1	ENSMUSG00000042284	1767.83	345.557	0.19547	-2.35498	1.11e-08	1.92e-07	XLOC_008203	XLOC_008203	p6GFPpos	p6GFPneg	OK	1.53002	8.22875	2.42712	-4.33884	1.43e-05	0.000225371	yes
Tbx1	ENSMUSG00000009097	1600.76	52.5407	0.0328224	-4.92918	6.35e-32	1.59e-30	p1GFPpos	p1GFPneg	OK	0.576348	16.1117	4.80503	-9.22979	0	0	yes	Tbx1	ENSMUSG00000009097	2016.3	349.91	0.173541	-2.52665	3.13e-14	1.17e-12	XLOC_011744	XLOC_011744	p6GFPpos	p6GFPneg	OK	3.73052	25.0019	2.74459	-4.34164	1.41e-05	0.000223188	yes
Trf	ENSMUSG00000032554	2364.57	76.7559	0.0324608	-4.94516	1.02e-40	3.47e-39	p1GFPpos	p1GFPneg	OK	0.495674	18.0447	5.18604	-13.3669	0	0	yes	Trf	ENSMUSG00000032554	27055.2	2697.34	0.0996978	-3.32629	2.61e-27	5.02e-25	XLOC_031810	XLOC_031810	p6GFPpos	p6GFPneg	OK	22.5407	249.902	3.47076	-8.83234	0	0	yes
Cebpa	ENSMUSG00000034957	340.692	10.9503	0.0321413	-4.95943	2.39e-36	7.03e-35	p1GFPpos	p1GFPneg	OK	0.0814117	2.58245	4.98736	-7.16915	7.55e-13	1.88e-11	yes	Cebpa	ENSMUSG00000034957	1104.98	127.826	0.115681	-3.11177	5.61e-20	4.19e-18	XLOC_026527	XLOC_026527	p6GFPpos	p6GFPneg	OK	1.04119	9.93873	3.25483	-6.01584	1.79e-09	7.53e-08	yes
Pde3a	ENSMUSG00000041741	1425.73	45.8063	0.0321284	-4.96	1.88e-25	3.62e-24	p1GFPpos	p1GFPneg	OK	0.147183	4.43955	4.91473	-8.41485	0	0	yes	Pde3a	ENSMUSG00000041741	987.824	145.107	0.146895	-2.76714	2.79e-14	1.05e-12	XLOC_024965	XLOC_024965	p6GFPpos	p6GFPneg	OK	0.470159	3.64522	2.95479	-3.55882	0.000372526	0.00386158	yes
Bmp5	ENSMUSG00000032179	1725.62	54.9566	0.0318475	-4.97267	5.12e-23	8.88e-22	p1GFPpos	p1GFPneg	OK	0.49763	16.1367	5.01913	-13.8712	0	0	yes	Bmp5	ENSMUSG00000032179	5669.37	541.272	0.0954732	-3.38876	4.83e-11	1.17e-09	XLOC_031033	XLOC_031033	p6GFPpos	p6GFPneg	OK	5.54682	65.6138	3.56427	-7.22212	5.12e-13	4.46e-11	yes
Adamtsl3	ENSMUSG00000070469	663.668	20.9752	0.031605	-4.9837	9.44e-60	5.61e-58	p1GFPpos	p1GFPneg	OK	0.0751426	2.25978	4.91041	-9.62138	0	0	yes	Adamtsl3	ENSMUSG00000070469	740.003	102.694	0.138775	-2.84918	1e-15	4.52e-14	XLOC_026755	XLOC_026755	p6GFPpos	p6GFPneg	OK	0.346319	3.08943	3.15717	-5.43904	5.36e-08	1.58e-06	yes
Dio2	ENSMUSG00000007682	674.556	21.2846	0.0315535	-4.98606	3.49e-47	1.43e-45	p1GFPpos	p1GFPneg	OK	0.0634868	2.17283	5.09698	-8.61867	0	0	yes	Dio2	ENSMUSG00000007682	23538.6	2988.13	0.126946	-2.97771	3.02e-24	3.78e-22	XLOC_006567	XLOC_006567	p6GFPpos	p6GFPneg	OK	10.1558	91.0999	3.16515	-8.25107	2.22e-16	3.77e-14	yes
Col6a3	ENSMUSG00000048126	18156.6	570.086	0.0313984	-4.99317	7.41e-180	7.42e-177	p1GFPpos	p1GFPneg	OK	0.915104	31.7698	5.11758	-19.905	0	0	yes	Col6a3	ENSMUSG00000048126	7232.35	627.511	0.0867645	-3.52675	2.05e-31	6.26e-29	XLOC_000980	XLOC_000980	p6GFPpos	p6GFPneg	OK	1.23238	14.9982	3.60527	-7.09521	1.29e-12	1.04e-10	yes
Foxc1	ENSMUSG00000050295	8263.66	257.568	0.0311688	-5.00375	2.04e-76	1.84e-74	p1GFPpos	p1GFPneg	OK	1.22776	41.0817	5.06439	-16.2786	0	0	yes	Foxc1	ENSMUSG00000050295	9684.69	1125.27	0.11619	-3.10544	2.13e-25	3.18e-23	XLOC_007370	XLOC_007370	p6GFPpos	p6GFPneg	OK	5.69757	58.1217	3.35066	-7.22601	4.97e-13	4.36e-11	yes
Col24a1	ENSMUSG00000028197	4494.63	138.91	0.0309057	-5.01599	2.41e-64	1.64e-62	p1GFPpos	p1GFPneg	OK	0.326061	10.6927	5.03534	-12.7714	0	0	yes	Col24a1	ENSMUSG00000028197	16961.3	1666.98	0.0982814	-3.34694	7.99e-22	7.41e-20	XLOC_019130	XLOC_019130	p6GFPpos	p6GFPneg	OK	4.46547	48.9682	3.45496	-7.05981	1.67e-12	1.3e-10	yes
Foxd1	ENSMUSG00000078302	335.109	10.2823	0.0306835	-5.02639	2.61e-24	4.8e-23	p1GFPpos	p1GFPneg	OK	0.0716739	2.83019	5.30331	-6.99081	2.73e-12	6.41e-11	yes	Foxd1	ENSMUSG00000078302	462.346	40.0396	0.0866009	-3.52947	7.02e-14	2.5e-12	XLOC_007623	XLOC_007623	p6GFPpos	p6GFPneg	OK	0.341422	4.97014	3.86366	-6.05831	1.38e-09	5.99e-08	yes
Adamts12	ENSMUSG00000047497	8064.97	246.356	0.0305465	-5.03285	6.18e-164	3.98e-161	p1GFPpos	p1GFPneg	OK	0.834812	28.5573	5.09626	-20.7215	0	0	yes	Adamts12	ENSMUSG00000047497	9482.58	600.459	0.0633223	-3.98114	5.26e-20	3.95e-18	XLOC_010042	XLOC_010042	p6GFPpos	p6GFPneg	OK	2.57646	41.5114	4.01005	-9.09984	0	0	yes
Ddr2	ENSMUSG00000026674	5863.77	177.572	0.030283	-5.04535	4.53e-17	6.07e-16	p1GFPpos	p1GFPneg	OK	0.904111	32.6611	5.17493	-19.0348	0	0	yes	Ddr2	ENSMUSG00000026674	5800.9	836.502	0.144202	-2.79384	3.61e-06	4.16e-05	XLOC_001249	XLOC_001249	p6GFPpos	p6GFPneg	OK	5.45006	39.1658	2.84525	-6.55757	5.47e-11	3.16e-09	yes
Lrfn5	ENSMUSG00000035653	2596.58	78.2971	0.0301539	-5.05151	9.72e-38	2.99e-36	p1GFPpos	p1GFPneg	OK	0.316634	10.3358	5.02869	-12.1976	0	0	yes	Lrfn5	ENSMUSG00000035653	2236.66	225.915	0.101005	-3.3075	4.48e-20	3.39e-18	XLOC_005974	XLOC_005974	p6GFPpos	p6GFPneg	OK	0.957057	10.9245	3.51282	-5.98096	2.22e-09	9.12e-08	yes
Angptl4	ENSMUSG00000002289	1619.18	48.4796	0.0299408	-5.06174	3.47e-38	1.08e-36	p1GFPpos	p1GFPneg	OK	0.419742	15.1048	5.16936	-11.8919	0	0	yes	Angptl4	ENSMUSG00000002289	1151.52	155.964	0.135442	-2.88425	4.03e-18	2.44e-16	XLOC_013283	XLOC_013283	p6GFPpos	p6GFPneg	OK	1.65543	13.0577	2.97962	-5.48661	4.1e-08	1.26e-06	yes
Col12a1	ENSMUSG00000032332	15005.6	447.316	0.0298099	-5.06807	1.52e-170	1.08e-167	p1GFPpos	p1GFPneg	OK	0.682029	24.6941	5.17819	-17.8909	0	0	yes	Col12a1	ENSMUSG00000032332	18186	2188.96	0.120365	-3.05451	2.26e-16	1.1e-14	XLOC_031727	XLOC_031727	p6GFPpos	p6GFPneg	OK	3.91784	36.0359	3.20131	-6.58852	4.44e-11	2.61e-09	yes
Aldh1a7	ENSMUSG00000024747	1798.04	53.5701	0.0297937	-5.06885	6.66e-108	1.28e-105	p1GFPpos	p1GFPneg	OK	0.473268	15.9184	5.07189	-12.2052	0	0	yes	Aldh1a7	ENSMUSG00000024747	1016.65	147.594	0.145176	-2.78412	7.17e-12	1.96e-10	XLOC_015532	XLOC_015532	p6GFPpos	p6GFPneg	OK	1.43656	10.8248	2.91366	-5.60681	2.06e-08	6.81e-07	yes
Ednra	ENSMUSG00000031616	3983.54	118.552	0.0297604	-5.07046	1.31e-142	5.28e-140	p1GFPpos	p1GFPneg	OK	0.617216	21.076	5.09368	-15.4795	0	0	yes	Ednra	ENSMUSG00000031616	3810.79	525.498	0.137897	-2.85833	1.75e-19	1.23e-17	XLOC_029814	XLOC_029814	p6GFPpos	p6GFPneg	OK	2.86165	24.5663	3.10176	-6.6549	2.83e-11	1.74e-09	yes
Icam1	ENSMUSG00000037405	873.198	25.9617	0.0297317	-5.07185	1.6e-71	1.27e-69	p1GFPpos	p1GFPneg	OK	0.163188	6.58998	5.33566	-7.77246	7.77e-15	2.34e-13	yes	Icam1	ENSMUSG00000037405	1838.75	195.197	0.106157	-3.23573	1.58e-16	7.91e-15	XLOC_030662	XLOC_030662	p6GFPpos	p6GFPneg	OK	1.59951	16.2604	3.34566	-5.58551	2.33e-08	7.58e-07	yes
Apcdd1	ENSMUSG00000071847	8042.93	238.082	0.0296014	-5.07819	1.77e-95	2.57e-93	p1GFPpos	p1GFPneg	OK	1.41818	50.0091	5.14008	-15.705	0	0	yes	Apcdd1	ENSMUSG00000071847	15890	2106.87	0.132591	-2.91495	2.42e-23	2.7e-21	XLOC_014247	XLOC_014247	p6GFPpos	p6GFPneg	OK	14.1779	117.533	3.05135	-6.71206	1.92e-11	1.22e-09	yes
Igfbp4	ENSMUSG00000017493	25431.2	742.254	0.0291868	-5.09854	1.8e-188	2.21e-185	p1GFPpos	p1GFPneg	OK	6.57936	233.366	5.14851	-22.8219	0	0	yes	Igfbp4	ENSMUSG00000017493	52516.1	7588.65	0.144501	-2.79084	5.08e-10	1.07e-08	XLOC_004141	XLOC_004141	p6GFPpos	p6GFPneg	OK	75.9776	579.966	2.93232	-7.78245	7.11e-15	9.06e-13	yes
Plac9	ENSMUSG00000072681	72.2924	2.10793	0.0291584	-5.09994	1.34e-10	1.22e-09	p1GFPpos	p1GFPneg	OK	0.392017	16.0032	5.3513	-6.56399	5.24e-11	1.06e-09	yes	Plac9	ENSMUSG00000072681	182.462	36.8745	0.202094	-2.3069	1.2e-06	1.49e-05	XLOC_009181	XLOC_009181	p6GFPpos	p6GFPneg	OK	4.57799	47.5979	3.37811	-5.8346	5.39e-09	2.05e-07	yes
Gli1	ENSMUSG00000025407	3217.41	93.3606	0.0290174	-5.10694	1.19e-111	2.47e-109	p1GFPpos	p1GFPneg	OK	0.43633	14.4394	5.04844	-12.0525	0	0	yes	Gli1	ENSMUSG00000025407	3386.79	190.844	0.0563493	-4.14946	1.62e-23	1.86e-21	XLOC_002975	XLOC_002975	p6GFPpos	p6GFPneg	OK	0.976489	18.0707	4.20991	-3.61772	0.000297204	0.00316939	yes
Runx2	ENSMUSG00000039153	1164.37	33.7761	0.0290081	-5.1074	4.99e-86	5.77e-84	p1GFPpos	p1GFPneg	OK	0.0799003	3.62074	5.50194	-4.35104	1.35e-05	0.000123658	yes	Runx2	ENSMUSG00000039153	6503.85	374.106	0.0575206	-4.11978	3.33e-40	2.05e-37	XLOC_013405	XLOC_013405	p6GFPpos	p6GFPneg	OK	1.1487	24.9263	4.4396	-6.47471	9.5e-11	5.29e-09	yes
Gdnf	ENSMUSG00000022144	516.116	14.9088	0.0288865	-5.11346	6.25e-32	1.57e-30	p1GFPpos	p1GFPneg	OK	0.0729145	2.68345	5.20174	-7.77969	7.33e-15	2.22e-13	yes	Gdnf	ENSMUSG00000022144	718.025	99.862	0.139079	-2.84603	2.62e-16	1.26e-14	XLOC_010021	XLOC_010021	p6GFPpos	p6GFPneg	OK	0.536786	4.45039	3.05151	-4.47901	7.5e-06	0.000128913	yes
Il1rl2	ENSMUSG00000070942	258.829	7.45439	0.0288005	-5.11776	6.41e-30	1.48e-28	p1GFPpos	p1GFPneg	OK	0.0668727	1.95077	4.86649	-7.2012	5.97e-13	1.5e-11	yes	Il1rl2	ENSMUSG00000070942	165.841	22.8999	0.138084	-2.85639	5.17e-08	8e-07	XLOC_000089	XLOC_000089	p6GFPpos	p6GFPneg	OK	0.2086	1.48808	2.83464	-3.6219	0.000292448	0.00312866	yes
Ltbp2	ENSMUSG00000002020	5854.5	163.796	0.0279777	-5.15958	3.96e-27	8.15e-26	p1GFPpos	p1GFPneg	OK	0.440905	15.0207	5.09034	-12.9614	0	0	yes	Ltbp2	ENSMUSG00000002020	11970.1	1445.83	0.120787	-3.04947	4.16e-24	5.06e-22	XLOC_006533	XLOC_006533	p6GFPpos	p6GFPneg	OK	4.2073	37.3455	3.14997	-6.55734	5.48e-11	3.16e-09	yes
Col5a2	ENSMUSG00000026042	37322.8	1043.35	0.0279549	-5.16076	1.73e-70	1.35e-68	p1GFPpos	p1GFPneg	OK	2.69292	97.6552	5.18045	-25.0808	0	0	yes	Col5a2	ENSMUSG00000026042	35024.3	3680.21	0.105076	-3.25049	1.76e-28	3.86e-26	XLOC_000815	XLOC_000815	p6GFPpos	p6GFPneg	OK	10.5489	111.603	3.40321	-8.87568	0	0	yes
Stk32b	ENSMUSG00000029123	941.529	26.2711	0.0279026	-5.16346	7.05e-09	5.58e-08	p1GFPpos	p1GFPneg	OK	0.131153	4.86407	5.21284	-9.96417	0	0	yes	Stk32b	ENSMUSG00000029123	1103.58	133.079	0.120589	-3.05183	1.19e-05	0.000125402	XLOC_023318	XLOC_023318	p6GFPpos	p6GFPneg	OK	0.726488	7.01821	3.27209	-5.59936	2.15e-08	7.06e-07	yes
4833424O15Rik	ENSMUSG00000033342	576.642	16.0394	0.0278151	-5.16799	7.01e-55	3.61e-53	p1GFPpos	p1GFPneg	OK	0.0785421	2.71356	5.11058	-7.85849	4e-15	1.24e-13	yes	4833424O15Rik	ENSMUSG00000033342	949.944	120.704	0.127064	-2.97637	6.15e-17	3.3e-15	XLOC_019038	XLOC_019038	p6GFPpos	p6GFPneg	OK	0.561677	5.59471	3.31625	-5.04695	4.49e-07	1.05e-05	yes
Twist1	ENSMUSG00000035799	1776.95	49.0969	0.0276299	-5.17763	4.79e-91	6.29e-89	p1GFPpos	p1GFPneg	OK	0.54335	21.5959	5.31273	-12.3683	0	0	yes	Twist1	ENSMUSG00000035799	1330.25	149.208	0.112165	-3.1563	5.94e-23	6.25e-21	XLOC_005918	XLOC_005918	p6GFPpos	p6GFPneg	OK	1.97672	19.4401	3.29785	-6.37369	1.85e-10	9.7e-09	yes
Tmem45a	ENSMUSG00000022754	802.103	22.1058	0.0275598	-5.18129	3.86e-69	2.88e-67	p1GFPpos	p1GFPneg	OK	0.149103	5.66127	5.24675	-7.34879	2e-13	5.28e-12	yes	Tmem45a	ENSMUSG00000022754	1789.56	188.93	0.105573	-3.24368	5.32e-24	6.42e-22	XLOC_011920	XLOC_011920	p6GFPpos	p6GFPneg	OK	1.38381	15.5351	3.48881	-5.94338	2.79e-09	1.13e-07	yes
Fyb	ENSMUSG00000022148	454.409	12.4409	0.0273781	-5.19083	2.31e-20	3.6e-19	p1GFPpos	p1GFPneg	OK	0.0904303	3.1485	5.12171	-5.95918	2.54e-09	4.13e-08	yes	Fyb	ENSMUSG00000022148	432.591	59.2524	0.136971	-2.86806	1.13e-13	3.91e-12	XLOC_010017	XLOC_010017	p6GFPpos	p6GFPneg	OK	0.529481	3.40565	2.68528	-3.61298	0.000302704	0.00321937	yes
Tll2	ENSMUSG00000025013	3007.7	81.4851	0.0270921	-5.20598	1.44e-06	9.22e-06	p1GFPpos	p1GFPneg	OK	0.348207	13.0742	5.23063	-11.542	0	0	yes	Tll2	ENSMUSG00000025013	1573.36	168.814	0.107295	-3.22035	2.1e-22	2.08e-20	XLOC_015617	XLOC_015617	p6GFPpos	p6GFPneg	OK	0.841447	7.96049	3.24191	-4.18623	2.84e-05	0.000412807	yes
Tifab	ENSMUSG00000049625	112.254	3.03323	0.0270212	-5.20977	2.37e-15	2.91e-14	p1GFPpos	p1GFPneg	OK	0.015992	0.563971	5.1402	-3.40782	0.00065483	0.00411766	yes	Tifab	ENSMUSG00000049625	206.56	31.2402	0.151241	-2.72508	6.49e-07	8.52e-06	XLOC_007954	XLOC_007954	p6GFPpos	p6GFPneg	OK	0.150059	1.23524	3.04119	-4.23539	2.28e-05	0.000343101	yes
Serping1	ENSMUSG00000023224	1057.35	27.967	0.0264501	-5.24058	9.45e-21	1.5e-19	p1GFPpos	p1GFPneg	OK	0.230684	9.86393	5.41817	-10.3205	0	0	yes	Serping1	ENSMUSG00000023224	1355.95	217.653	0.160517	-2.6392	7.3e-08	1.1e-06	XLOC_017331	XLOC_017331	p6GFPpos	p6GFPneg	OK	2.28797	15.7904	2.78691	-5.16456	2.41e-07	6.06e-06	yes
Gpr124	ENSMUSG00000031486	18592.8	485.678	0.0261219	-5.2586	8.67e-196	1.3e-192	p1GFPpos	p1GFPneg	OK	1.53075	58.6234	5.25916	-19.3633	0	0	yes	Gpr124	ENSMUSG00000031486	14175.2	1925.28	0.135821	-2.88023	1.91e-22	1.89e-20	XLOC_029036	XLOC_029036	p6GFPpos	p6GFPneg	OK	6.73965	54.3311	3.01103	-6.76642	1.32e-11	8.67e-10	yes
3110082D06Rik	ENSMUSG00000042256	49.3032	1.28529	0.0260691	-5.26152	0.000196381	0.000967022	p1GFPpos	p1GFPneg	OK	0.0118412	0.48725	5.36277	-4.86509	1.14e-06	1.27e-05	yes	3110082D06Rik	ENSMUSG00000042256	66.7307	5.52322	0.0827688	-3.59477	5.08e-06	5.7e-05	XLOC_012837	XLOC_012837	p6GFPpos	p6GFPneg	OK	0.0617707	0.797231	3.69	-3.55556	0.000377179	0.00390618	yes
Lef1	ENSMUSG00000027985	5338.89	138.139	0.0258741	-5.27235	2.14e-146	9.32e-144	p1GFPpos	p1GFPneg	OK	0.623525	24.2792	5.28313	-12.9216	0	0	yes	Lef1	ENSMUSG00000027985	3961.84	413.149	0.104282	-3.26144	3.53e-26	5.85e-24	XLOC_019082	XLOC_019082	p6GFPpos	p6GFPneg	OK	2.2159	22.8919	3.36887	-5.23876	1.62e-07	4.22e-06	yes
Cntn4	ENSMUSG00000064293	3696.8	95.4686	0.0258246	-5.27511	9.02e-19	1.31e-17	p1GFPpos	p1GFPneg	OK	0.3601	13.6471	5.24405	-11.944	0	0	yes	Cntn4	ENSMUSG00000064293	6718.73	602.457	0.0896683	-3.47926	4.1e-30	1.03e-27	XLOC_024768	XLOC_024768	p6GFPpos	p6GFPneg	OK	2.34971	30.5666	3.7014	-5.24786	1.54e-07	4.07e-06	yes
Nell1	ENSMUSG00000055409	3460.48	89.2503	0.0257913	-5.27697	1.55e-05	8.85e-05	p1GFPpos	p1GFPneg	OK	0.540926	23.8061	5.45976	-13.8002	0	0	yes	Nell1	ENSMUSG00000055409	3671.9	412.375	0.112306	-3.1545	7.6e-08	1.14e-06	XLOC_026662	XLOC_026662	p6GFPpos	p6GFPneg	OK	3.13298	31.1902	3.31548	-6.4745	9.51e-11	5.29e-09	yes
Bgn	ENSMUSG00000031375	18298.2	471.226	0.0257526	-5.27914	9.05e-195	1.29e-191	p1GFPpos	p1GFPneg	OK	3.26894	137.082	5.39007	-22.286	0	0	yes	Bgn	ENSMUSG00000031375	19006.4	2366.84	0.124528	-3.00546	2.16e-20	1.71e-18	XLOC_032822	XLOC_032822	p6GFPpos	p6GFPneg	OK	19.2265	171.832	3.15983	-8.08765	6.66e-16	1.04e-13	yes
C1qtnf1	ENSMUSG00000017446	891.699	22.8779	0.0256565	-5.28453	2.46e-77	2.28e-75	p1GFPpos	p1GFPneg	OK	0.169504	6.94511	5.3566	-11.6515	0	0	yes	C1qtnf1	ENSMUSG00000017446	5847.54	566.389	0.0968595	-3.36796	4.53e-28	9.32e-26	XLOC_004328	XLOC_004328	p6GFPpos	p6GFPneg	OK	5.05937	54.8713	3.43902	-7.20275	5.9e-13	5.11e-11	yes
Mdga2	ENSMUSG00000034912	1523.76	38.8666	0.0255071	-5.29296	2.45e-21	3.96e-20	p1GFPpos	p1GFPneg	OK	0.167272	6.77374	5.33968	-12.883	0	0	yes	Mdga2	ENSMUSG00000034912	1026.37	113.059	0.110155	-3.1824	2.26e-17	1.27e-15	XLOC_006434	XLOC_006434	p6GFPpos	p6GFPneg	OK	0.495819	5.53892	3.48172	-5.67677	1.37e-08	4.73e-07	yes
Naalad2	ENSMUSG00000043943	4311.27	109.965	0.0255065	-5.29299	1.78e-49	7.81e-48	p1GFPpos	p1GFPneg	OK	0.641516	26.0925	5.346	-13.0509	0	0	yes	Naalad2	ENSMUSG00000043943	5155.31	463.602	0.0899272	-3.4751	5.49e-30	1.36e-27	XLOC_031333	XLOC_031333	p6GFPpos	p6GFPneg	OK	3.21067	38.8505	3.59698	-6.20762	5.38e-10	2.51e-08	yes
Wdr86	ENSMUSG00000055235	3262.01	82.925	0.0254215	-5.29781	1.47e-25	2.83e-24	p1GFPpos	p1GFPneg	OK	0.526645	20.7104	5.29738	-6.39961	1.56e-10	3e-09	yes	Wdr86	ENSMUSG00000055235	6993.93	855.769	0.122359	-3.03081	3.22e-24	4e-22	XLOC_023242	XLOC_023242	p6GFPpos	p6GFPneg	OK	6.48727	56.4101	3.12027	-3.93844	8.2e-05	0.00104817	yes
Ntrk3	ENSMUSG00000059146	2755.35	70.0215	0.0254129	-5.29829	9.24e-42	3.23e-40	p1GFPpos	p1GFPneg	OK	0.531625	20.451	5.26562	-13.5048	0	0	yes	Ntrk3	ENSMUSG00000059146	3350.48	323.764	0.0966322	-3.37135	8e-27	1.45e-24	XLOC_027824	XLOC_027824	p6GFPpos	p6GFPneg	OK	2.52375	30.3909	3.59	-5.72656	1.02e-08	3.63e-07	yes
Mmp25	ENSMUSG00000023903	318.12	8.07173	0.0253732	-5.30055	7.24e-38	2.23e-36	p1GFPpos	p1GFPneg	OK	0.0433195	1.66884	5.26769	-6.86386	6.7e-12	1.51e-10	yes	Mmp25	ENSMUSG00000023903	144.82	11.2204	0.0774784	-3.69006	8.87e-07	1.13e-05	XLOC_013139	XLOC_013139	p6GFPpos	p6GFPneg	OK	0.0586683	0.894827	3.93096	-3.52281	0.000427	0.00434971	yes
Cd248	ENSMUSG00000056481	2714.12	68.8389	0.0253632	-5.30112	1.61e-133	5.2e-131	p1GFPpos	p1GFPneg	OK	0.448112	19.5	5.44347	-14.2624	0	0	yes	Cd248	ENSMUSG00000056481	1028.03	165.523	0.161009	-2.63479	1.47e-12	4.39e-11	XLOC_014972	XLOC_014972	p6GFPpos	p6GFPneg	OK	1.27513	8.7653	2.78117	-5.06342	4.12e-07	9.74e-06	yes
Arhgap28	ENSMUSG00000024043	13012	328.561	0.0252507	-5.30753	3.1e-101	5.34e-99	p1GFPpos	p1GFPneg	OK	1.07862	42.996	5.31694	-19.6951	0	0	yes	Arhgap28	ENSMUSG00000024043	8992.67	1016.1	0.112991	-3.14571	4.66e-17	2.53e-15	XLOC_013530	XLOC_013530	p6GFPpos	p6GFPneg	OK	3.63395	36.5702	3.33106	-6.42326	1.33e-10	7.18e-09	yes
Cbr2	ENSMUSG00000025150	189.013	4.67851	0.0247524	-5.33629	1.27e-08	9.82e-08	p1GFPpos	p1GFPneg	OK	0.0691691	3.76074	5.76474	-5.38774	7.14e-08	9.54e-07	yes	Cbr2	ENSMUSG00000025150	612.338	108.154	0.176625	-2.50124	1.07e-11	2.87e-10	XLOC_005254	XLOC_005254	p6GFPpos	p6GFPneg	OK	2.31102	14.8524	2.68409	-4.77076	1.84e-06	3.71e-05	yes
Htra1	ENSMUSG00000006205	2759.57	67.863	0.0245919	-5.34567	5.07e-137	1.76e-134	p1GFPpos	p1GFPneg	OK	0.587776	25.6528	5.4477	-13.8459	0	0	yes	Htra1	ENSMUSG00000006205	10244.3	1426.17	0.139216	-2.8446	3.03e-22	2.93e-20	XLOC_027105	XLOC_027105	p6GFPpos	p6GFPneg	OK	14.2509	114.454	3.00564	-7.47303	7.84e-14	8.05e-12	yes
Grid1	ENSMUSG00000041078	1800.28	43.9051	0.024388	-5.35769	1.65e-37	5.01e-36	p1GFPpos	p1GFPneg	OK	0.203169	9.43806	5.53774	-11.0593	0	0	yes	Grid1	ENSMUSG00000041078	1867.78	202.064	0.108184	-3.20844	3.22e-12	9.18e-11	XLOC_008797	XLOC_008797	p6GFPpos	p6GFPneg	OK	1.13777	11.6921	3.36125	-4.2655	1.99e-05	0.000303766	yes
Plekha2	ENSMUSG00000031557	772.231	18.662	0.0241664	-5.37086	1.97e-49	8.63e-48	p1GFPpos	p1GFPneg	OK	0.0740259	3.66273	5.62875	-7.76792	7.99e-15	2.4e-13	yes	Plekha2	ENSMUSG00000031557	450.687	77.3731	0.171678	-2.54222	1.59e-11	4.19e-10	XLOC_029633	XLOC_029633	p6GFPpos	p6GFPneg	OK	0.406867	2.54373	2.64432	-3.91627	8.99e-05	0.00113272	yes
Fam180a	ENSMUSG00000047420	232.123	5.60381	0.0241416	-5.37234	2.39e-29	5.33e-28	p1GFPpos	p1GFPneg	OK	0.0685889	2.68921	5.29306	-6.0045	1.92e-09	3.19e-08	yes	Fam180a	ENSMUSG00000047420	1607.36	291.924	0.181616	-2.46103	6.58e-06	7.24e-05	XLOC_025100	XLOC_025100	p6GFPpos	p6GFPneg	OK	3.75551	23.2489	2.63008	-5.1208	3.04e-07	7.42e-06	yes
Ms4a6d	ENSMUSG00000024679	219.309	5.24381	0.0239106	-5.3862	6.4e-11	5.92e-10	p1GFPpos	p1GFPneg	OK	0.0715542	3.33185	5.54114	-5.9752	2.3e-09	3.77e-08	yes	Ms4a6d	ENSMUSG00000024679	305.505	29.9112	0.0979072	-3.35244	5.61e-15	2.3e-13	XLOC_015481	XLOC_015481	p6GFPpos	p6GFPneg	OK	0.553924	5.85059	3.40082	-5.48322	4.18e-08	1.28e-06	yes
Cnrip1	ENSMUSG00000044629	1195.1	28.5323	0.0238744	-5.38839	1.94e-91	2.59e-89	p1GFPpos	p1GFPneg	OK	0.400313	14.4774	5.17653	-9.2771	0	0	yes	Cnrip1	ENSMUSG00000044629	782.562	110.734	0.141502	-2.8211	1.6e-16	7.98e-15	XLOC_003539	XLOC_003539	p6GFPpos	p6GFPneg	OK	1.53805	12.387	3.00966	-4.13573	3.54e-05	0.000500283	yes
Fgfr4	ENSMUSG00000005320	9447.04	223.685	0.0236778	-5.40032	1.2e-49	5.25e-48	p1GFPpos	p1GFPneg	OK	1.01779	47.3943	5.5412	-16.4965	0	0	yes	Fgfr4	ENSMUSG00000005320	12234.1	1209.13	0.0988324	-3.33887	6.56e-27	1.21e-24	XLOC_007472	XLOC_007472	p6GFPpos	p6GFPneg	OK	6.9272	76.7045	3.46897	-7.13782	9.48e-13	7.85e-11	yes
C1qtnf2	ENSMUSG00000046491	367.852	8.53438	0.0232006	-5.42969	2.69e-43	9.86e-42	p1GFPpos	p1GFPneg	OK	0.12475	5.51858	5.46718	-7.00107	2.54e-12	5.97e-11	yes	C1qtnf2	ENSMUSG00000046491	563.128	51.7191	0.0918424	-3.4447	1.32e-19	9.35e-18	XLOC_003609	XLOC_003609	p6GFPpos	p6GFPneg	OK	0.827459	10.282	3.6353	-5.87778	4.16e-09	1.62e-07	yes
Islr	ENSMUSG00000037206	7476.27	172.586	0.0230845	-5.43693	2.13e-181	2.3e-178	p1GFPpos	p1GFPneg	OK	1.38366	65.462	5.56409	-17.1016	0	0	yes	Islr	ENSMUSG00000037206	15376.1	1454.38	0.0945872	-3.40221	9.07e-14	3.18e-12	XLOC_031624	XLOC_031624	p6GFPpos	p6GFPneg	OK	13.7992	164.678	3.57699	-8.12349	4.44e-16	7.17e-14	yes
Nav3	ENSMUSG00000020181	4607.07	105.699	0.0229427	-5.44582	2.33e-18	3.34e-17	p1GFPpos	p1GFPneg	OK	0.19334	8.57541	5.471	-15.2679	0	0	yes	Nav3	ENSMUSG00000020181	2306.34	376.827	0.163388	-2.61363	3.48e-06	4.02e-05	XLOC_002906	XLOC_002906	p6GFPpos	p6GFPneg	OK	0.807195	5.27559	2.70834	-4.64872	3.34e-06	6.27e-05	yes
Col8a2	ENSMUSG00000056174	6819.76	155.722	0.022834	-5.45267	8.36e-179	8.08e-176	p1GFPpos	p1GFPneg	OK	0.61116	27.9121	5.51319	-17.2082	0	0	yes	Col8a2	ENSMUSG00000056174	6569.54	755.925	0.115065	-3.11948	2.28e-12	6.62e-11	XLOC_020717	XLOC_020717	p6GFPpos	p6GFPneg	OK	3.32547	32.2578	3.27802	-7.25017	4.16e-13	3.67e-11	yes
Nkx6-1	ENSMUSG00000035187	1589.31	34.7534	0.021867	-5.5151	4.84e-110	9.62e-108	p1GFPpos	p1GFPneg	OK	0.342995	17.0021	5.63138	-9.88693	0	0	yes	Nkx6-1	ENSMUSG00000035187	2051.7	252.58	0.123108	-3.022	1.01e-16	5.2e-15	XLOC_023505	XLOC_023505	p6GFPpos	p6GFPneg	OK	2.75137	24.9405	3.18027	-4.61525	3.93e-06	7.23e-05	yes
4921506M07Rik	ENSMUSG00000073070	58.8398	1.28529	0.0218439	-5.51663	3.23e-09	2.63e-08	p1GFPpos	p1GFPneg	OK	0.0367623	2.89434	6.29887	-3.85202	0.00011715	0.000882814	yes	4921506M07Rik	ENSMUSG00000073070	44.8596	2.18409	0.0486872	-4.36031	4.98e-06	5.61e-05	XLOC_005968	XLOC_005968	p6GFPpos	p6GFPneg	OK	0.133763	3.38902	4.66311	-3.66739	0.000245036	0.00268601	yes
Tspan10	ENSMUSG00000039691	157.144	3.39322	0.0215931	-5.53329	9.74e-22	1.61e-20	p1GFPpos	p1GFPneg	OK	0.0279255	1.3849	5.63205	-5.05709	4.26e-07	5.11e-06	yes	Tspan10	ENSMUSG00000039691	302.905	28.1861	0.0930527	-3.42581	3.57e-09	6.63e-08	XLOC_004348	XLOC_004348	p6GFPpos	p6GFPneg	OK	0.268025	3.35071	3.64403	-5.46967	4.51e-08	1.37e-06	yes
Col3a1	ENSMUSG00000026043	204452	4400.92	0.0215255	-5.53781	3.16e-124	8.39e-122	p1GFPpos	p1GFPneg	OK	13.0517	625.321	5.58228	-29.7383	0	0	yes	Col3a1	ENSMUSG00000026043	171202	15680.8	0.0915921	-3.44863	2.6e-32	8.22e-30	XLOC_000111	XLOC_000111	p6GFPpos	p6GFPneg	OK	53.0333	631.719	3.57431	-7.98901	1.33e-15	1.93e-13	yes
Cdh18	ENSMUSG00000040420	1036.09	22.2605	0.0214851	-5.54052	7.31e-22	1.21e-20	p1GFPpos	p1GFPneg	OK	0.174222	8.86664	5.66939	-10.6839	0	0	yes	Cdh18	ENSMUSG00000040420	357.32	44.7078	0.12512	-2.99862	1.35e-12	4.07e-11	XLOC_010054	XLOC_010054	p6GFPpos	p6GFPneg	OK	0.501141	3.86173	2.94596	-4.08387	4.43e-05	0.000611749	yes
Svep1	ENSMUSG00000028369	8035.52	171.403	0.0213307	-5.55092	5.48e-24	9.9e-23	p1GFPpos	p1GFPneg	OK	0.255106	11.9942	5.55509	-18.0113	0	0	yes	Svep1	ENSMUSG00000028369	8051.23	705.277	0.0875987	-3.51295	2.01e-23	2.29e-21	XLOC_021172	XLOC_021172	p6GFPpos	p6GFPneg	OK	1.15938	14.6527	3.65974	-7.37655	1.63e-13	1.56e-11	yes
Adcy4	ENSMUSG00000022220	2364.34	50.0222	0.021157	-5.56272	9.61e-94	1.33e-91	p1GFPpos	p1GFPneg	OK	0.241786	10.6419	5.45987	-10.4767	0	0	yes	Adcy4	ENSMUSG00000022220	1569.71	289.913	0.184693	-2.4368	5.29e-08	8.18e-07	XLOC_009362	XLOC_009362	p6GFPpos	p6GFPneg	OK	1.48778	8.73941	2.55437	-4.03121	5.55e-05	0.000744853	yes
Arhgap20	ENSMUSG00000053199	4618.17	97.3683	0.0210838	-5.56772	1.72e-20	2.69e-19	p1GFPpos	p1GFPneg	OK	0.230996	11.3176	5.61456	-13.4458	0	0	yes	Arhgap20	ENSMUSG00000053199	1704.88	326.692	0.191622	-2.38367	8.7e-09	1.52e-07	XLOC_030878	XLOC_030878	p6GFPpos	p6GFPneg	OK	0.845065	5.12841	2.60138	-4.98187	6.3e-07	1.43e-05	yes
Srpx	ENSMUSG00000090084	2531.13	52.9007	0.0209	-5.58035	6.42e-99	1.03e-96	p1GFPpos	p1GFPneg	OK	0.403141	19.6408	5.60643	-12.9501	0	0	yes	Srpx	ENSMUSG00000090084	2406.37	227.607	0.0945851	-3.40224	1.29e-26	2.29e-24	XLOC_033169	XLOC_033169	p6GFPpos	p6GFPneg	OK	1.9049	22.651	3.57179	-6.03816	1.56e-09	6.7e-08	yes
Abca9	ENSMUSG00000041797	3502.28	71.5121	0.0204187	-5.61396	3.47e-31	8.43e-30	p1GFPpos	p1GFPneg	OK	0.205688	9.46757	5.52446	-12.3819	0	0	yes	Abca9	ENSMUSG00000041797	3264.03	295.215	0.0904449	-3.46682	2.33e-28	4.96e-26	XLOC_005135	XLOC_005135	p6GFPpos	p6GFPneg	OK	0.839391	10.9515	3.70565	-6.01509	1.8e-09	7.55e-08	yes
A430107O13Rik	ENSMUSG00000062980	6535.5	132.175	0.0202242	-5.62777	1.27e-181	1.43e-178	p1GFPpos	p1GFPneg	OK	0.386864	19.5224	5.65716	-14.9627	0	0	yes	A430107O13Rik	ENSMUSG00000062980	6037.43	523.011	0.0866281	-3.52902	1.62e-30	4.38e-28	XLOC_024407	XLOC_024407	p6GFPpos	p6GFPneg	OK	1.68279	21.8327	3.69756	-6.96008	3.4e-12	2.5e-10	yes
Foxc2	ENSMUSG00000046714	952.781	19.1246	0.0200724	-5.63864	1.48e-43	5.48e-42	p1GFPpos	p1GFPneg	OK	0.145588	7.21308	5.63066	-10.1898	0	0	yes	Foxc2	ENSMUSG00000046714	1478.06	159.936	0.108207	-3.20813	1.93e-21	1.73e-19	XLOC_029464	XLOC_029464	p6GFPpos	p6GFPneg	OK	1.24759	13.5923	3.44557	-6.32767	2.49e-10	1.25e-08	yes
Pou3f4	ENSMUSG00000056854	21483.8	429.074	0.019972	-5.64588	1.57e-141	6.23e-139	p1GFPpos	p1GFPneg	OK	3.06856	147.39	5.58593	-13.0881	0	0	yes	Pou3f4	ENSMUSG00000056854	23308.3	2541.17	0.109024	-3.19728	1.08e-12	3.3e-11	XLOC_032955	XLOC_032955	p6GFPpos	p6GFPneg	OK	18.5134	186.175	3.33002	-4.31859	1.57e-05	0.000245111	yes
Cntnap4	ENSMUSG00000031772	1164.65	22.9285	0.019687	-5.66662	2.42e-94	3.41e-92	p1GFPpos	p1GFPneg	OK	0.0759605	4.21894	5.79549	-10.79	0	0	yes	Cntnap4	ENSMUSG00000031772	1858.79	153.225	0.0824329	-3.60064	9.56e-28	1.91e-25	XLOC_029429	XLOC_029429	p6GFPpos	p6GFPneg	OK	0.589159	8.08319	3.7782	-6.48232	9.03e-11	5.11e-09	yes
Aqp1	ENSMUSG00000004655	14923.4	292.63	0.0196088	-5.67235	1.85e-63	1.23e-61	p1GFPpos	p1GFPneg	OK	1.88714	99.1404	5.7152	-22.0328	0	0	yes	Aqp1	ENSMUSG00000004655	16006.8	1685.85	0.105321	-3.24713	3.04e-10	6.61e-09	XLOC_024586	XLOC_024586	p6GFPpos	p6GFPneg	OK	12.0624	129.57	3.42514	-8.45242	0	0	yes
Twist2	ENSMUSG00000007805	480.756	9.35702	0.0194631	-5.68311	3.33e-55	1.74e-53	p1GFPpos	p1GFPneg	OK	0.130309	7.3382	5.81541	-7.69537	1.42e-14	4.2e-13	yes	Twist2	ENSMUSG00000007805	399.814	38.7735	0.0969791	-3.36618	1.41e-16	7.06e-15	XLOC_000305	XLOC_000305	p6GFPpos	p6GFPneg	OK	0.660008	7.4388	3.49451	-5.52812	3.24e-08	1.02e-06	yes
Coch	ENSMUSG00000020953	13981.2	270.621	0.019356	-5.69108	7.64e-208	1.59e-204	p1GFPpos	p1GFPneg	OK	1.91674	100.944	5.71876	-11.245	0	0	yes	Coch	ENSMUSG00000020953	27346.5	2639.05	0.0965041	-3.37327	7.44e-31	2.12e-28	XLOC_005944	XLOC_005944	p6GFPpos	p6GFPneg	OK	20.8869	242.249	3.53582	-5.75168	8.84e-09	3.2e-07	yes
Fap	ENSMUSG00000000392	3973.09	76.4972	0.0192538	-5.69871	6.08e-25	1.15e-23	p1GFPpos	p1GFPneg	OK	0.520045	21.6289	5.37818	-10.2816	0	0	yes	Fap	ENSMUSG00000000392	3496.44	348.929	0.0997954	-3.32488	3.82e-27	7.19e-25	XLOC_017258	XLOC_017258	p6GFPpos	p6GFPneg	OK	2.30035	24.1079	3.38958	-4.86932	1.12e-06	2.39e-05	yes
D630003M21Rik	ENSMUSG00000037813	2241.13	43.0305	0.0192003	-5.70272	2.81e-111	5.77e-109	p1GFPpos	p1GFPneg	OK	0.170982	9.69367	5.82512	-12.9321	0	0	yes	D630003M21Rik	ENSMUSG00000037813	3877.44	376.212	0.0970259	-3.36549	1.19e-27	2.34e-25	XLOC_017860	XLOC_017860	p6GFPpos	p6GFPneg	OK	1.75206	19.6411	3.48675	-6.64171	3.1e-11	1.88e-09	yes
Fbln1	ENSMUSG00000006369	2603.12	49.2502	0.0189197	-5.72397	3.96e-140	1.55e-137	p1GFPpos	p1GFPneg	OK	0.367431	19.2313	5.70983	-11.7915	0	0	yes	Fbln1	ENSMUSG00000006369	2361.14	253.213	0.107242	-3.22106	6.77e-15	2.75e-13	XLOC_010281	XLOC_010281	p6GFPpos	p6GFPneg	OK	1.97875	20.9884	3.40693	-5.39004	7.04e-08	2.01e-06	yes
Stxbp5l	ENSMUSG00000022829	1173.21	22.1579	0.0188865	-5.7265	8.23e-15	9.84e-14	p1GFPpos	p1GFPneg	OK	0.0782164	4.33349	5.79191	-9.15608	0	0	yes	Stxbp5l	ENSMUSG00000022829	405.552	58.6343	0.144579	-2.79007	1.97e-06	2.37e-05	XLOC_011858	XLOC_011858	p6GFPpos	p6GFPneg	OK	0.2204	1.82397	3.04888	-3.40432	0.000663293	0.0063407	yes
Lrrc17	ENSMUSG00000039883	1352.28	25.4991	0.0188563	-5.72881	2.87e-103	5.14e-101	p1GFPpos	p1GFPneg	OK	0.224936	12.0095	5.73852	-11.0887	0	0	yes	Lrrc17	ENSMUSG00000039883	466.031	37.3965	0.0802447	-3.63945	2.14e-19	1.48e-17	XLOC_022507	XLOC_022507	p6GFPpos	p6GFPneg	OK	0.372345	5.00073	3.74743	-5.55446	2.78e-08	8.91e-07	yes
Efemp1	ENSMUSG00000020467	9767.54	183.633	0.0188003	-5.7331	1.29e-35	3.67e-34	p1GFPpos	p1GFPneg	OK	1.66942	88.1867	5.72314	-19.7368	0	0	yes	Efemp1	ENSMUSG00000020467	7990.77	941.719	0.117851	-3.08497	4.27e-25	6.05e-23	XLOC_003572	XLOC_003572	p6GFPpos	p6GFPneg	OK	9.23254	88.5927	3.26239	-7.59869	3e-14	3.37e-12	yes
Emcn	ENSMUSG00000054690	10713.1	196.59	0.0183505	-5.76803	1.52e-29	3.44e-28	p1GFPpos	p1GFPneg	OK	2.23641	119.361	5.738	-17.2693	0	0	yes	Emcn	ENSMUSG00000054690	8050.57	1271.97	0.157998	-2.66202	5.78e-19	3.85e-17	XLOC_019099	XLOC_019099	p6GFPpos	p6GFPneg	OK	16.7406	113.367	2.75957	-6.01588	1.79e-09	7.53e-08	yes
Fcgr2b	ENSMUSG00000026656	172.527	3.13588	0.0181762	-5.78181	5.26e-08	3.86e-07	p1GFPpos	p1GFPneg	OK	0.0570397	2.2842	5.32358	-4.23129	2.32e-05	0.000202906	yes	Fcgr2b	ENSMUSG00000026656	439.189	44.7558	0.101905	-3.2947	2.18e-08	3.6e-07	XLOC_001257	XLOC_001257	p6GFPpos	p6GFPneg	OK	0.595484	6.98287	3.55168	-4.66096	3.15e-06	5.95e-05	yes
Emilin3	ENSMUSG00000050700	2766.43	49.8169	0.0180077	-5.79524	5.1e-85	5.8e-83	p1GFPpos	p1GFPneg	OK	0.211111	13.4419	5.9926	-8.89911	0	0	yes	Emilin3	ENSMUSG00000050700	1898.3	343.25	0.18082	-2.46738	6.82e-13	2.14e-11	XLOC_017867	XLOC_017867	p6GFPpos	p6GFPneg	OK	1.78055	10.872	2.61023	-3.86057	0.000113124	0.0013789	yes
Scn7a	ENSMUSG00000034810	98.1501	1.74794	0.0178088	-5.81126	2.91e-10	2.57e-09	p1GFPpos	p1GFPneg	OK	0.00450327	0.244448	5.76241	-4.13004	3.63e-05	0.000305576	yes	Scn7a	ENSMUSG00000034810	201.084	29.9112	0.14875	-2.74904	3.11e-09	5.81e-08	XLOC_017269	XLOC_017269	p6GFPpos	p6GFPneg	OK	0.0794872	0.587124	2.88487	-4.3717	1.23e-05	0.000198712	yes
Ebf2	ENSMUSG00000022053	2429.76	43.2358	0.0177942	-5.81245	1.36e-16	1.78e-15	p1GFPpos	p1GFPneg	OK	0.263577	14.6999	5.80144	-14.2122	0	0	yes	Ebf2	ENSMUSG00000022053	1049.52	123.188	0.117376	-3.09079	3.92e-19	2.65e-17	XLOC_008981	XLOC_008981	p6GFPpos	p6GFPneg	OK	0.826086	7.56082	3.19418	-4.75448	1.99e-06	4e-05	yes
9030425E11Rik	ENSMUSG00000032024	5304.71	92.7953	0.017493	-5.83708	3.94e-181	4.11e-178	p1GFPpos	p1GFPneg	OK	0.511146	30.187	5.88405	-15.0555	0	0	yes	9030425E11Rik	ENSMUSG00000032024	4276.98	363.725	0.0850425	-3.55567	9.76e-31	2.75e-28	XLOC_030803	XLOC_030803	p6GFPpos	p6GFPneg	OK	2.23777	29.6355	3.72719	-6.05496	1.4e-09	6.09e-08	yes
Enpp2	ENSMUSG00000022425	15791	271.957	0.0172223	-5.85958	5e-39	1.61e-37	p1GFPpos	p1GFPneg	OK	1.45498	86.7079	5.89709	-21.1579	0	0	yes	Enpp2	ENSMUSG00000022425	13068.2	1740.86	0.133213	-2.90819	5.68e-23	6e-21	XLOC_010544	XLOC_010544	p6GFPpos	p6GFPneg	OK	10.5317	88.2269	3.06648	-6.81352	9.52e-12	6.4e-10	yes
Cytl1	ENSMUSG00000062329	3174.87	54.4448	0.0171487	-5.86576	9.86e-07	6.45e-06	p1GFPpos	p1GFPneg	OK	1.07827	62.1028	5.84787	-14.3814	0	0	yes	Cytl1	ENSMUSG00000062329	6989.82	1104.95	0.158079	-2.66128	0.000378249	0.00294666	XLOC_022623	XLOC_022623	p6GFPpos	p6GFPneg	OK	24.222	171.291	2.82206	-6.24893	4.13e-10	1.98e-08	yes
Cyp1b1	ENSMUSG00000024087	4403.85	75.2625	0.0170902	-5.87069	9.71e-81	9.66e-79	p1GFPpos	p1GFPneg	OK	0.36286	20.7926	5.84051	-16.6495	0	0	yes	Cyp1b1	ENSMUSG00000024087	2412.51	203.6	0.0843935	-3.56672	6.34e-11	1.52e-09	XLOC_013569	XLOC_013569	p6GFPpos	p6GFPneg	OK	0.965913	14.0104	3.85846	-7.17278	7.35e-13	6.25e-11	yes
Slc30a10	ENSMUSG00000026614	1739.87	29.3549	0.0168719	-5.88923	6.08e-121	1.48e-118	p1GFPpos	p1GFPneg	OK	0.0937573	5.50841	5.87656	-10.9609	0	0	yes	Slc30a10	ENSMUSG00000026614	682.232	62.2585	0.091257	-3.45392	4.25e-20	3.25e-18	XLOC_000651	XLOC_000651	p6GFPpos	p6GFPneg	OK	0.192204	2.72091	3.82338	-4.73185	2.22e-06	4.41e-05	yes
Tmem119	ENSMUSG00000054675	756.617	12.6982	0.0167829	-5.89687	1.88e-75	1.64e-73	p1GFPpos	p1GFPneg	OK	0.110816	6.52593	5.87994	-9.21344	0	0	yes	Tmem119	ENSMUSG00000054675	1687.32	225.012	0.133355	-2.90666	2.24e-19	1.54e-17	XLOC_023592	XLOC_023592	p6GFPpos	p6GFPneg	OK	2.09357	17.4312	3.05763	-5.73075	1e-08	3.56e-07	yes
Fzd10	ENSMUSG00000081683	698.754	11.6703	0.0167015	-5.90388	3.59e-72	2.91e-70	p1GFPpos	p1GFPneg	OK	0.30058	18.144	5.91559	-14.6066	0	0	yes	Fzd10	ENSMUSG00000081683	626.092	74.556	0.119082	-3.06998	3.12e-17	1.72e-15	XLOC_023004	XLOC_023004	p6GFPpos	p6GFPneg	OK	1.66318	20.064	3.59259	-6.98409	2.87e-12	2.14e-10	yes
Aldh3a1	ENSMUSG00000019102	347.87	5.80911	0.0166991	-5.90409	7.52e-42	2.64e-40	p1GFPpos	p1GFPneg	OK	0.0692957	3.99001	5.84748	-6.13183	8.69e-10	1.51e-08	yes	Aldh3a1	ENSMUSG00000019102	473.322	74.856	0.15815	-2.66063	3.1e-09	5.81e-08	XLOC_003762	XLOC_003762	p6GFPpos	p6GFPneg	OK	0.918159	6.49705	2.82297	-4.32007	1.56e-05	0.000243663	yes
Tbx18	ENSMUSG00000032419	28728.4	478.426	0.0166534	-5.90804	2.33e-23	4.11e-22	p1GFPpos	p1GFPneg	OK	2.76074	184.586	6.0631	-24.7972	0	0	yes	Tbx18	ENSMUSG00000032419	21357.6	2489.83	0.116578	-3.10063	3.5e-25	5.02e-23	XLOC_031750	XLOC_031750	p6GFPpos	p6GFPneg	OK	15.8986	163.059	3.35843	-7.08265	1.41e-12	1.12e-10	yes
Fcgr3	ENSMUSG00000059498	305.883	5.08912	0.0166375	-5.90942	9.61e-14	1.08e-12	p1GFPpos	p1GFPneg	OK	0.068897	4.20253	5.93067	-5.75771	8.53e-09	1.3e-07	yes	Fcgr3	ENSMUSG00000059498	672.936	65.3456	0.0971053	-3.36431	9.64e-18	5.64e-16	XLOC_001258	XLOC_001258	p6GFPpos	p6GFPneg	OK	0.942531	11.4478	3.60239	-6.15209	7.65e-10	3.47e-08	yes
Epha3	ENSMUSG00000052504	4953.36	80.3024	0.0162117	-5.94682	2.75e-32	7.02e-31	p1GFPpos	p1GFPneg	OK	0.25374	16.1824	5.99493	-16.9149	0	0	yes	Epha3	ENSMUSG00000052504	3640.53	435.62	0.119658	-3.06301	1.24e-22	1.25e-20	XLOC_011963	XLOC_011963	p6GFPpos	p6GFPneg	OK	1.55826	14.2909	3.19708	-6.04315	1.51e-09	6.51e-08	yes
Gcg	ENSMUSG00000000394	200.931	3.23853	0.0161176	-5.95522	8.83e-09	6.93e-08	p1GFPpos	p1GFPneg	OK	0.049295	3.59763	6.18946	-5.21659	1.82e-07	2.3e-06	yes	Gcg	ENSMUSG00000000394	1190.48	48.3319	0.0405986	-4.62243	1.19e-13	4.09e-12	XLOC_017257	XLOC_017257	p6GFPpos	p6GFPneg	OK	0.942755	25.9748	4.78408	-7.30556	2.76e-13	2.54e-11	yes
Agtr2	ENSMUSG00000068122	2222.84	35.3187	0.015889	-5.97582	2.12e-28	4.59e-27	p1GFPpos	p1GFPneg	OK	0.2429	15.2347	5.97085	-13.4376	0	0	yes	Agtr2	ENSMUSG00000068122	409.287	45.2778	0.110626	-3.17624	3.48e-10	7.49e-09	XLOC_032677	XLOC_032677	p6GFPpos	p6GFPneg	OK	0.317043	3.43825	3.43892	-5.37143	7.81e-08	2.21e-06	yes
Clec3a	ENSMUSG00000008874	615.233	9.45967	0.0153758	-6.0232	2.57e-67	1.85e-65	p1GFPpos	p1GFPneg	OK	0.234947	13.8253	5.87883	-13.376	0	0	yes	Clec3a	ENSMUSG00000008874	3529.66	284.453	0.0805895	-3.63326	1.88e-12	5.52e-11	XLOC_029434	XLOC_029434	p6GFPpos	p6GFPneg	OK	7.33519	97.1088	3.7267	-8.65464	0	0	yes
Vstm2a	ENSMUSG00000048834	1601.61	24.5738	0.0153432	-6.02626	1.49e-118	3.51e-116	p1GFPpos	p1GFPneg	OK	0.118735	7.78237	6.03439	-10.4175	0	0	yes	Vstm2a	ENSMUSG00000048834	641.517	61.7364	0.096235	-3.37729	2.98e-17	1.65e-15	XLOC_003536	XLOC_003536	p6GFPpos	p6GFPneg	OK	0.305203	3.86073	3.66103	-4.98123	6.32e-07	1.43e-05	yes
Tgfbi	ENSMUSG00000035493	44306.9	679.177	0.0153289	-6.0276	2.63e-52	1.25e-50	p1GFPpos	p1GFPneg	OK	4.21786	278.177	6.04335	-27.4245	0	0	yes	Tgfbi	ENSMUSG00000035493	15985.1	1196.34	0.0748411	-3.74003	4.68e-22	4.48e-20	XLOC_007491	XLOC_007491	p6GFPpos	p6GFPneg	OK	8.48399	121.745	3.84298	-8.92851	0	0	yes
Sidt1	ENSMUSG00000022696	367.111	5.60381	0.0152646	-6.03366	1.67e-45	6.49e-44	p1GFPpos	p1GFPneg	OK	0.0336511	1.62186	5.59085	-5.84938	4.93e-09	7.76e-08	yes	Sidt1	ENSMUSG00000022696	410.31	39.7546	0.0968892	-3.36752	1.75e-16	8.66e-15	XLOC_011881	XLOC_011881	p6GFPpos	p6GFPneg	OK	0.226914	2.17439	3.2604	-4.02651	5.66e-05	0.000756855	yes
Otor	ENSMUSG00000027416	109544	1668.48	0.015231	-6.03684	1.7e-53	8.28e-52	p1GFPpos	p1GFPneg	OK	36.6173	2447.55	6.06267	-29.5696	0	0	yes	Otor	ENSMUSG00000027416	198791	19333.7	0.0972562	-3.36207	2.21e-10	4.91e-09	XLOC_016688	XLOC_016688	p6GFPpos	p6GFPneg	OK	463.919	5489.5	3.56473	-6.88919	5.61e-12	3.98e-10	yes
Cdh6	ENSMUSG00000039385	5330.38	80.6104	0.0151228	-6.04713	1.01e-18	1.47e-17	p1GFPpos	p1GFPneg	OK	0.581207	36.7215	5.98143	-16.0543	0	0	yes	Cdh6	ENSMUSG00000039385	2941.07	399.364	0.135789	-2.88056	6.04e-20	4.5e-18	XLOC_010456	XLOC_010456	p6GFPpos	p6GFPneg	OK	3.26381	24.9907	2.93676	-5.12512	2.97e-07	7.29e-06	yes
A630001G21Rik	ENSMUSG00000052760	178.017	2.57058	0.0144401	-6.11378	1.12e-08	8.72e-08	p1GFPpos	p1GFPneg	OK	0.0353839	1.86792	5.7222	-5.33236	9.69e-08	1.27e-06	yes	A630001G21Rik	ENSMUSG00000052760	230.456	17.2027	0.0746463	-3.74379	3.77e-14	1.39e-12	XLOC_000951	XLOC_000951	p6GFPpos	p6GFPneg	OK	0.193731	2.94495	3.92612	-4.16453	3.12e-05	0.000448872	yes
Trpm1	ENSMUSG00000030523	1066.34	14.9088	0.0139813	-6.16036	4.29e-96	6.31e-94	p1GFPpos	p1GFPneg	OK	0.0797825	6.84505	6.42285	-6.5135	7.34e-11	1.46e-09	yes	Trpm1	ENSMUSG00000030523	1441.01	153.558	0.106563	-3.23023	4.45e-14	1.63e-12	XLOC_026686	XLOC_026686	p6GFPpos	p6GFPneg	OK	1.045	11.3325	3.43889	-4.3658	1.27e-05	0.00020358	yes
Slco1c1	ENSMUSG00000030235	2420.6	33.1588	0.0136986	-6.18983	6.25e-17	8.3e-16	p1GFPpos	p1GFPneg	OK	0.203208	13.4181	6.04508	-10.9833	0	0	yes	Slco1c1	ENSMUSG00000030235	14812.2	1355.75	0.0915294	-3.44962	1.01e-30	2.81e-28	XLOC_024967	XLOC_024967	p6GFPpos	p6GFPneg	OK	8.2236	104.732	3.67079	-7.84235	4.44e-15	5.97e-13	yes
Grin2a	ENSMUSG00000059003	579.518	7.81439	0.0134843	-6.21258	8.23e-12	8.11e-11	p1GFPpos	p1GFPneg	OK	0.0330029	2.08457	5.98102	-10.3512	0	0	yes	Grin2a	ENSMUSG00000059003	171.317	12.0275	0.070206	-3.83226	1.17e-09	2.34e-08	XLOC_011681	XLOC_011681	p6GFPpos	p6GFPneg	OK	0.048854	0.748451	3.93736	-3.83971	0.000123179	0.00148788	yes
Osr1	ENSMUSG00000048387	944.831	12.6982	0.0134397	-6.21736	3.19e-90	4.05e-88	p1GFPpos	p1GFPneg	OK	0.136169	10.7364	6.30097	-10.6499	0	0	yes	Osr1	ENSMUSG00000048387	389.519	51.7821	0.132939	-2.91117	1.08e-12	3.3e-11	XLOC_005852	XLOC_005852	p6GFPpos	p6GFPneg	OK	0.552731	5.44519	3.30033	-5.02969	4.91e-07	1.14e-05	yes
Pamr1	ENSMUSG00000027188	2015.67	26.6817	0.0132371	-6.23927	2.28e-45	8.86e-44	p1GFPpos	p1GFPneg	OK	0.165408	12.5284	6.24303	-9.54337	0	0	yes	Pamr1	ENSMUSG00000027188	774.482	87.8645	0.113449	-3.13988	6.92e-12	1.9e-10	XLOC_016473	XLOC_016473	p6GFPpos	p6GFPneg	OK	0.596593	5.75965	3.27116	-3.93166	8.44e-05	0.0010724	yes
Cacna1g	ENSMUSG00000020866	9873.09	128.834	0.013049	-6.25992	4.59e-52	2.17e-50	p1GFPpos	p1GFPneg	OK	0.242704	18.9944	6.29023	-17.8471	0	0	yes	Cacna1g	ENSMUSG00000020866	7366.52	677.313	0.0919448	-3.44309	4.32e-20	3.28e-18	XLOC_004903	XLOC_004903	p6GFPpos	p6GFPneg	OK	1.47092	17.4059	3.56478	-6.16417	7.09e-10	3.25e-08	yes
Cp	ENSMUSG00000003617	15022.9	193.868	0.0129048	-6.27595	1.58e-18	2.29e-17	p1GFPpos	p1GFPneg	OK	0.884053	59.6837	6.07706	-15.4676	0	0	yes	Cp	ENSMUSG00000003617	24652.8	2558.08	0.103764	-3.26862	4.29e-25	6.05e-23	XLOC_018629	XLOC_018629	p6GFPpos	p6GFPneg	OK	11.5924	127.343	3.45747	-7.36284	1.8e-13	1.7e-11	yes
C1ql1	ENSMUSG00000045532	281.976	3.49587	0.0123978	-6.33378	1.5e-37	4.57e-36	p1GFPpos	p1GFPneg	OK	0.0562577	4.44906	6.30531	-6.03034	1.64e-09	2.74e-08	yes	C1ql1	ENSMUSG00000045532	216.875	37.1595	0.171341	-2.54506	1.41e-08	2.41e-07	XLOC_005081	XLOC_005081	p6GFPpos	p6GFPneg	OK	0.652184	4.01971	2.62374	-4.08367	4.43e-05	0.000611852	yes
Npffr2	ENSMUSG00000035528	75.4093	0.925294	0.0122703	-6.34869	3e-05	0.000165787	p1GFPpos	p1GFPneg	OK	0.0127955	0.818576	5.99941	-6.48739	8.73e-11	1.71e-09	yes	Npffr2	ENSMUSG00000035528	51.9788	2.5321	0.0487141	-4.35952	0.000112912	0.00098461	XLOC_022748	XLOC_022748	p6GFPpos	p6GFPneg	OK	0.0587875	0.6747	3.52067	-4.35517	1.33e-05	0.000211847	yes
Ibsp	ENSMUSG00000029306	384.814	4.67851	0.0121578	-6.36197	0.000317338	0.0015123	p1GFPpos	p1GFPneg	OK	0.0478172	3.28869	6.10384	-6.73623	1.63e-11	3.48e-10	yes	Ibsp	ENSMUSG00000029306	29566.6	2734.91	0.0925	-3.4344	3.2e-31	9.53e-29	XLOC_022816	XLOC_022816	p6GFPpos	p6GFPneg	OK	27.3613	321.889	3.55636	-9.02419	0	0	yes
Dnm3os	ENSMUSG00000078190	7187.01	83.7997	0.0116599	-6.4223	3.84e-30	8.94e-29	p1GFPpos	p1GFPneg	OK	0.222149	19.334	6.44347	-14.3316	0	0	yes	Dnm3os	ENSMUSG00000078190	2299.68	241.582	0.10505	-3.25085	7.6e-08	1.14e-06	XLOC_000510	XLOC_000510	p6GFPpos	p6GFPneg	OK	0.649542	7.38036	3.5062	-3.74549	0.000180039	0.00206037	yes
Ptgfr	ENSMUSG00000028036	142.025	1.64529	0.0115845	-6.43166	1.3e-07	9.19e-07	p1GFPpos	p1GFPneg	OK	0.00684007	0.600881	6.45692	-3.34305	0.000828627	0.0050811	yes	Ptgfr	ENSMUSG00000028036	863.511	106.192	0.122977	-3.02354	8.93e-19	5.82e-17	XLOC_019744	XLOC_019744	p6GFPpos	p6GFPneg	OK	0.479539	4.37969	3.19111	-4.64805	3.35e-06	6.28e-05	yes
Ankrd35	ENSMUSG00000038354	324.302	3.59852	0.0110962	-6.49379	2.94e-30	6.86e-29	p1GFPpos	p1GFPneg	OK	0.01812	1.53857	6.40786	-5.50675	3.66e-08	5.11e-07	yes	Ankrd35	ENSMUSG00000038354	964.814	150.726	0.156223	-2.67832	1.71e-15	7.56e-14	XLOC_018940	XLOC_018940	p6GFPpos	p6GFPneg	OK	0.819788	5.18169	2.6601	-4.12502	3.71e-05	0.000520982	yes
Gm1337	ENSMUSG00000078137	78.1597	0.822643	0.0105251	-6.57002	6.86e-13	7.28e-12	p1GFPpos	p1GFPneg	OK	0.00309149	0.293931	6.57103	-3.33214	0.000861815	0.00526418	yes	Gm1337	ENSMUSG00000078137	433.631	57.8753	0.133467	-2.90545	1.15e-13	3.97e-12	XLOC_017607	XLOC_017607	p6GFPpos	p6GFPneg	OK	0.214784	1.98369	3.20723	-5.14411	2.69e-07	6.7e-06	yes
Nov	ENSMUSG00000037362	19049.1	199.574	0.0104768	-6.57665	1e-197	1.81e-194	p1GFPpos	p1GFPneg	OK	1.40503	148.682	6.72549	-23.2475	0	0	yes	Nov	ENSMUSG00000037362	11426.4	1272.87	0.111398	-3.16621	3.14e-26	5.23e-24	XLOC_010116	XLOC_010116	p6GFPpos	p6GFPneg	OK	10.58	106.782	3.33526	-7.60008	2.95e-14	3.34e-12	yes
Rgs8	ENSMUSG00000042671	518.387	4.88381	0.00942116	-6.72988	3.01e-62	1.93e-60	p1GFPpos	p1GFPneg	OK	0.0133105	1.60315	6.9122	-5.95516	2.6e-09	4.21e-08	yes	Rgs8	ENSMUSG00000042671	251.115	24.451	0.0973694	-3.36039	7.97e-08	1.19e-06	XLOC_000475	XLOC_000475	p6GFPpos	p6GFPneg	OK	0.081014	0.968045	3.57883	-4.96616	6.83e-07	1.53e-05	yes
Ccl11	ENSMUSG00000020676	210.057	1.85059	0.00880995	-6.82665	7.48e-30	1.72e-28	p1GFPpos	p1GFPneg	OK	0.037873	4.0682	6.74708	-3.9633	7.39e-05	0.000583005	yes	Ccl11	ENSMUSG00000020676	437.936	25.084	0.0572778	-4.12588	1.87e-22	1.86e-20	XLOC_003979	XLOC_003979	p6GFPpos	p6GFPneg	OK	0.553002	10.0487	4.18358	-6.02221	1.72e-09	7.28e-08	yes
Dmp1	ENSMUSG00000029307	533.301	4.67851	0.00877275	-6.83276	4.71e-66	3.3e-64	p1GFPpos	p1GFPneg	OK	0.0319911	3.25662	6.66956	-7.48793	6.99e-14	1.94e-12	yes	Dmp1	ENSMUSG00000029307	6419.14	323.971	0.0504695	-4.30845	3.02e-13	9.89e-12	XLOC_022815	XLOC_022815	p6GFPpos	p6GFPneg	OK	2.16506	46.7711	4.43314	-8.73815	0	0	yes
Tnfaip6	ENSMUSG00000053475	2353.53	19.1246	0.00812593	-6.94325	2.11e-103	3.8e-101	p1GFPpos	p1GFPneg	OK	0.22729	28.1633	6.95314	-12.9036	0	0	yes	Tnfaip6	ENSMUSG00000053475	1296.65	115.403	0.0890007	-3.49004	4.66e-25	6.5e-23	XLOC_016232	XLOC_016232	p6GFPpos	p6GFPneg	OK	1.30814	18.5248	3.82388	-6.70764	1.98e-11	1.25e-09	yes
Grm3	ENSMUSG00000003974	188.697	1.38794	0.00735539	-7.08698	3.28e-13	3.55e-12	p1GFPpos	p1GFPneg	OK	0.0069423	1.01555	7.19262	-4.55905	5.14e-06	5.05e-05	yes	Grm3	ENSMUSG00000003974	265.74	14.2116	0.0534792	-4.22488	2.92e-14	1.09e-12	XLOC_023200	XLOC_023200	p6GFPpos	p6GFPneg	OK	0.0797726	1.6491	4.36964	-5.34232	9.18e-08	2.54e-06	yes
Rxfp3	ENSMUSG00000060735	177.742	1.28529	0.0072312	-7.11155	2.56e-05	0.00014265	p1GFPpos	p1GFPneg	OK	0.0380999	2.03662	5.74025	-7.16239	7.93e-13	1.97e-11	yes	Rxfp3	ENSMUSG00000060735	289.217	20.0198	0.0692206	-3.85266	1.98e-06	2.39e-05	XLOC_010448	XLOC_010448	p6GFPpos	p6GFPneg	OK	0.230393	3.80571	4.046	-5.28599	1.25e-07	3.4e-06	yes
Gpnmb	ENSMUSG00000029816	2530.72	17.2235	0.00680574	-7.19903	1.35e-31	3.36e-30	p1GFPpos	p1GFPneg	OK	0.0828473	11.9979	7.17811	-12.8988	0	0	yes	Gpnmb	ENSMUSG00000029816	4731.93	438.344	0.0926355	-3.43229	3.37e-29	7.84e-27	XLOC_024556	XLOC_024556	p6GFPpos	p6GFPneg	OK	2.26004	27.3772	3.59856	-7.06784	1.57e-12	1.24e-10	yes
Dct	ENSMUSG00000022129	10431.4	69.7671	0.00668819	-7.22417	3.17e-19	4.69e-18	p1GFPpos	p1GFPneg	OK	0.541413	79.3378	7.19513	-18.2372	0	0	yes	Dct	ENSMUSG00000022129	19359.5	1831.01	0.0945795	-3.40233	4.15e-20	3.18e-18	XLOC_009555	XLOC_009555	p6GFPpos	p6GFPneg	OK	15.7037	179.73	3.51665	-8.18159	2.22e-16	3.77e-14	yes
Slc45a2	ENSMUSG00000022243	685.891	2.31323	0.0033726	-8.21192	1.31e-64	9e-63	p1GFPpos	p1GFPneg	OK	0.0123796	4.24719	8.42241	-4.87534	1.09e-06	1.22e-05	yes	Slc45a2	ENSMUSG00000022243	1357.86	105.859	0.0779602	-3.68112	6.97e-28	1.4e-25	XLOC_010041	XLOC_010041	p6GFPpos	p6GFPneg	OK	0.687008	10.0489	3.87057	-6.73292	1.66e-11	1.07e-09	yes
Gpr149	ENSMUSG00000043441	185.444	0.462647	0.00249481	-8.64685	2.62e-17	3.56e-16	p1GFPpos	p1GFPneg	OK	0.002651	0.928863	8.45279	-3.33738	0.000845734	0.00517529	yes	Gpr149	ENSMUSG00000043441	84.4116	6.15624	0.0729312	-3.77732	1.95e-07	2.76e-06	XLOC_019313	XLOC_019313	p6GFPpos	p6GFPneg	OK	0.029711	0.518369	4.12491	-3.42786	0.000608352	0.00589713	yes
Tyr	ENSMUSG00000004651	1559.63	3.13588	0.00201065	-8.95812	3.21e-71	2.55e-69	p1GFPpos	p1GFPneg	OK	0.0951683	10.7317	6.81718	-11.2987	0	0	yes	Tyr	ENSMUSG00000004651	2420	208.205	0.0860353	-3.53893	4.82e-29	1.11e-26	XLOC_027903	XLOC_027903	p6GFPpos	p6GFPneg	OK	1.47902	19.7428	3.73861	-6.22817	4.72e-10	2.23e-08	yes

## Sheet: P1only-list of DEG in P1 only
P1Only Lfng GFP+/-DEG		DESeq Results						Cuffdiff Results
symbol	id	P1MeanNeg	P1MeaPos	P1FC	P1log2FC	P1pval	P1padj	sample1	sample2	status	value1	value2	log2FC	teststat	pvalue	qvalue	significant
Cysltr2	ENSMUSG00000033470	12.1672	4171.25	342.827	8.42134	4.1e-138	1.5e-135	p1GFPpos	p1GFPneg	OK	48.9429	0.139582	-8.45384	5.56981	2.55e-08	3.65e-07	yes
Dsg3	ENSMUSG00000056632	0.829003	195.308	235.593	7.88016	2.12e-35	6e-34	p1GFPpos	p1GFPneg	OK	0.804339	0.00353832	-7.82859	3.24033	0.00119391	0.00704748	yes
Galr1	ENSMUSG00000024553	1.25099	237.62	189.945	7.56944	7.08e-40	2.36e-38	p1GFPpos	p1GFPneg	OK	1.44746	0.0110996	-7.02687	4.47448	7.66e-06	7.32e-05	yes
Lim2	ENSMUSG00000004613	2.79976	403.626	144.165	7.17157	1.45e-43	5.37e-42	p1GFPpos	p1GFPneg	OK	8.0692	0.0490664	-7.36155	5.41475	6.14e-08	8.32e-07	yes
Nr5a1	ENSMUSG00000026751	0.829003	97.6806	117.829	6.88055	6.89e-18	9.67e-17	p1GFPpos	p1GFPneg	OK	0.676232	0.00824753	-6.35741	4.79496	1.63e-06	1.77e-05	yes
Lfng	ENSMUSG00000029570	977.935	109921	112.402	6.81252	4.62e-256	2.5e-252	p1GFPpos	p1GFPneg	OK	872.028	8.21213	-6.73047	4.21164	2.54e-05	0.000219446	yes
4930547C10Rik	ENSMUSG00000028314	0.625496	68.0683	108.823	6.76584	2.42e-12	2.48e-11	p1GFPpos	p1GFPneg	OK	0.444546	0.00524008	-6.4066	3.15043	0.00163029	0.00922572	yes
Clnk	ENSMUSG00000039315	2.50198	264.298	105.636	6.72295	1.71e-41	5.95e-40	p1GFPpos	p1GFPneg	OK	2.36294	0.0243812	-6.59867	5.51517	3.48e-08	4.89e-07	yes
Chrnd	ENSMUSG00000026251	3.1125	298.487	95.8992	6.58345	1.73e-46	6.94e-45	p1GFPpos	p1GFPneg	OK	1.9327	0.0174846	-6.78838	4.92467	8.45e-07	9.66e-06	yes
Cfc1	ENSMUSG00000026124	0.625496	56.2434	89.918	6.49054	2.61e-10	2.31e-09	p1GFPpos	p1GFPneg	OK	1.76963	0.022391	-6.30438	4.61466	3.94e-06	3.98e-05	yes
Lrrc10	ENSMUSG00000060187	0.938244	76.7545	81.8066	6.35415	6.32e-14	7.16e-13	p1GFPpos	p1GFPneg	OK	0.992164	0.0266433	-5.21873	5.74396	9.25e-09	1.4e-07	yes
March4	ENSMUSG00000039372	26.9007	2158.57	80.2421	6.32629	4.01e-153	2.09e-150	p1GFPpos	p1GFPneg	OK	8.41512	0.105282	-6.32065	8.17689	2.22e-16	7.49e-15	yes
Wfdc12	ENSMUSG00000042845	1.03251	80.8157	78.2711	6.29041	1.62e-15	2e-14	p1GFPpos	p1GFPneg	OK	5.51652	0.0105612	-9.02884	3.49381	0.000476184	0.00309597	yes
Syt6	ENSMUSG00000027849	213.28	16012.9	75.0792	6.23034	2.08e-242	9.37e-239	p1GFPpos	p1GFPneg	OK	62.2475	0.927958	-6.06781	11.214	0	0	yes
Tal1	ENSMUSG00000028717	69.7411	4340.14	62.2322	5.95959	2.01e-64	1.37e-62	p1GFPpos	p1GFPneg	OK	20.8409	0.343233	-5.92408	10.2967	0	0	yes
Cpn1	ENSMUSG00000025196	1.76725	97.0618	54.9226	5.77933	3.18e-16	4.07e-15	p1GFPpos	p1GFPneg	OK	0.84406	0.0191811	-5.45959	4.07686	4.56e-05	0.000376029	yes
Chst13	ENSMUSG00000056643	0.829003	41.4372	49.9844	5.64341	1.58e-07	1.11e-06	p1GFPpos	p1GFPneg	OK	2.10354	0.0415954	-5.66025	4.29496	1.75e-05	0.000155913	yes
Tnfrsf14	ENSMUSG00000042333	48.8618	2417.37	49.4736	5.62859	3.35e-144	1.42e-141	p1GFPpos	p1GFPneg	OK	25.3779	0.644426	-5.29941	6.19538	5.81e-10	1.04e-08	yes
Tnn	ENSMUSG00000026725	2.48701	120.969	48.6404	5.60408	2.63e-19	3.91e-18	p1GFPpos	p1GFPneg	OK	0.22313	0.00382002	-5.86816	3.73129	0.000190505	0.00136363	yes
4930562F07Rik	ENSMUSG00000026729	36.4118	1766.56	48.516	5.60039	1.6e-127	4.64e-125	p1GFPpos	p1GFPneg	OK	19.7908	0.682138	-4.85862	3.60602	0.000310933	0.00211695	yes
F2rl1	ENSMUSG00000021678	51.6871	1945.32	37.6365	5.23406	3.81e-117	8.58e-115	p1GFPpos	p1GFPneg	OK	13.2716	0.355076	-5.22407	9.15538	0	0	yes
Aqp4	ENSMUSG00000024411	20.785	741.235	35.6621	5.15632	7.49e-71	5.89e-69	p1GFPpos	p1GFPneg	OK	7.40144	0.265079	-4.80331	8.12831	4.44e-16	1.47e-14	yes
Cabp2	ENSMUSG00000024857	6.22501	214.484	34.4553	5.10665	8.95e-29	1.96e-27	p1GFPpos	p1GFPneg	OK	3.43408	0.0699723	-5.617	3.96224	7.43e-05	0.000585019	yes
Slc22a3	ENSMUSG00000023828	79.3525	2728.58	34.3856	5.10373	1.03e-130	3.19e-128	p1GFPpos	p1GFPneg	OK	16.9418	0.518885	-5.02903	7.46473	8.35e-14	2.3e-12	yes
Krt17	ENSMUSG00000035557	2.37777	80.5598	33.8804	5.08238	3.47e-13	3.74e-12	p1GFPpos	p1GFPneg	OK	0.788054	0.0151961	-5.69653	3.21523	0.00130338	0.00759532	yes
Tmc5	ENSMUSG00000030650	255.905	8297.24	32.4232	5.01895	9.61e-135	3.17e-132	p1GFPpos	p1GFPneg	OK	33.1414	0.165799	-7.64306	11.5291	0	0	yes
Nptx2	ENSMUSG00000059991	111.823	3618.61	32.3602	5.01615	2.36e-139	8.88e-137	p1GFPpos	p1GFPneg	OK	30.64	1.00485	-4.93037	10.566	0	0	yes
Mc5r	ENSMUSG00000007480	10.9013	341.774	31.3518	4.97048	9.41e-41	3.2e-39	p1GFPpos	p1GFPneg	OK	4.4876	0.17706	-4.66363	3.56023	0.000370536	0.00248492	yes
Rufy4	ENSMUSG00000061815	89.7314	2785.85	31.0465	4.95636	2.27e-79	2.21e-77	p1GFPpos	p1GFPneg	OK	20.7898	0.80136	-4.69728	7.67004	1.71e-14	5.03e-13	yes
Ofcc1	ENSMUSG00000047094	0.625496	19.2273	30.7393	4.94201	0.00124522	0.00535939	p1GFPpos	p1GFPneg	OK	0.394473	0.0354702	-3.47525	3.9594	7.51e-05	0.000591216	yes
Pla2g12b	ENSMUSG00000009646	3.01824	85.0315	28.1726	4.81622	2.28e-12	2.34e-11	p1GFPpos	p1GFPneg	OK	1.44881	0.0609077	-4.5721	3.93564	8.3e-05	0.000645615	yes
Asgr2	ENSMUSG00000040963	3.00326	83.3357	27.7484	4.79433	9.14e-13	9.61e-12	p1GFPpos	p1GFPneg	OK	0.854466	0.0349656	-4.61101	3.56764	0.000360206	0.00241975	yes
Drd2	ENSMUSG00000032259	9.02477	247.539	27.4289	4.77762	5.21e-31	1.26e-29	p1GFPpos	p1GFPneg	OK	1.67853	0.0642351	-4.70769	5.52232	3.35e-08	4.7e-07	yes
Col4a3	ENSMUSG00000079465	75.2763	1881.83	24.999	4.6438	6.38e-59	3.75e-57	p1GFPpos	p1GFPneg	OK	3.2934	0.142146	-4.53413	4.14649	3.38e-05	0.000286069	yes
Egr4	ENSMUSG00000071341	16.173	399.143	24.6795	4.62524	1.33e-17	1.84e-16	p1GFPpos	p1GFPneg	OK	3.42845	0.150423	-4.51046	6.54588	5.91e-11	1.18e-09	yes
Atoh1	ENSMUSG00000073043	14.53	355.607	24.474	4.61318	3.66e-38	1.14e-36	p1GFPpos	p1GFPneg	OK	3.07646	0.133188	-4.52974	6.5064	7.7e-11	1.52e-09	yes
Olfr1510	ENSMUSG00000063106	1.97075	47.6569	24.1821	4.59587	1.5e-07	1.05e-06	p1GFPpos	p1GFPneg	OK	1.37323	0.083924	-4.03234	6.02239	1.72e-09	2.87e-08	yes
Olfr1511	ENSMUSG00000063867	1.56374	36.552	23.3747	4.54688	9.14e-06	5.37e-05	p1GFPpos	p1GFPneg	OK	0.875756	0.057166	-3.9373	3.43307	0.00059679	0.00378686	yes
Fam92b	ENSMUSG00000042269	3.51952	75.008	21.312	4.41359	9.93e-11	9.06e-10	p1GFPpos	p1GFPneg	OK	0.991815	0.0421294	-4.55717	3.7937	0.000148419	0.00109336	yes
Exph5	ENSMUSG00000034584	92.2528	1837.95	19.923	4.31636	2.74e-61	1.7e-59	p1GFPpos	p1GFPneg	OK	4.54012	0.146149	-4.95722	9.02109	0	0	yes
Frzb	ENSMUSG00000027004	717.922	13318.6	18.5516	4.21347	4.01e-137	1.41e-134	p1GFPpos	p1GFPneg	OK	87.1031	4.9925	-4.12489	11.509	0	0	yes
4930412O13Rik	ENSMUSG00000075535	221.967	4053.78	18.263	4.19085	1.07e-58	6.25e-57	p1GFPpos	p1GFPneg	OK	23.3197	1.21538	-4.26207	6.62179	3.55e-11	7.34e-10	yes
Nav2	ENSMUSG00000052512	259.673	4489.54	17.2892	4.1118	8.16e-117	1.83e-114	p1GFPpos	p1GFPneg	OK	38.4803	3.22394	-3.57722	7.26418	3.75e-13	9.64e-12	yes
Hopx	ENSMUSG00000059325	10.4942	173.975	16.5782	4.05121	1.69e-09	1.41e-08	p1GFPpos	p1GFPneg	OK	5.00514	0.287833	-4.12011	5.81542	6.05e-09	9.4e-08	yes
Plg	ENSMUSG00000059481	3.51952	57.8886	16.4479	4.03983	6.98e-08	5.04e-07	p1GFPpos	p1GFPneg	OK	0.331531	0.0209173	-3.98637	3.60777	0.000308842	0.00210393	yes
Shc3	ENSMUSG00000021448	79.5649	1303.62	16.3843	4.03425	7.67e-57	4.18e-55	p1GFPpos	p1GFPneg	OK	13.409	0.900659	-3.89608	9.6686	0	0	yes
Rbm24	ENSMUSG00000038132	110.06	1788	16.2457	4.02199	1.96e-82	2.06e-80	p1GFPpos	p1GFPneg	OK	10.0114	0.642077	-3.96275	7.94595	2e-15	6.32e-14	yes
Cyp2g1	ENSMUSG00000049685	6.83553	109.146	15.9674	3.99706	5.17e-13	5.53e-12	p1GFPpos	p1GFPneg	OK	0.939787	0.0608396	-3.94925	4.27998	1.87e-05	0.000165521	yes
Emb	ENSMUSG00000021728	299.948	4756.11	15.8564	3.987	8.41e-109	1.66e-106	p1GFPpos	p1GFPneg	OK	34.5147	2.25628	-3.93519	8.97728	0	0	yes
Col4a4	ENSMUSG00000067158	165.042	2571.52	15.581	3.96172	4.69e-20	7.21e-19	p1GFPpos	p1GFPneg	OK	6.73262	0.761573	-3.14411	5.06988	3.98e-07	4.81e-06	yes
Ace	ENSMUSG00000020681	188.901	2913.74	15.4247	3.94717	1.18e-93	1.63e-91	p1GFPpos	p1GFPneg	OK	11.2645	0.79686	-3.82131	8.36277	0	0	yes
Prss36	ENSMUSG00000070371	427.512	6439.23	15.0621	3.91285	4.22e-49	1.82e-47	p1GFPpos	p1GFPneg	OK	55.2914	4.78171	-3.53146	6.72222	1.79e-11	3.8e-10	yes
Raver2	ENSMUSG00000035275	2502.23	36964.1	14.7725	3.88484	8.99e-130	2.73e-127	p1GFPpos	p1GFPneg	OK	144.705	10.2741	-3.81603	8.57861	0	0	yes
D430041D05Rik	ENSMUSG00000068373	1164.65	16976.5	14.5765	3.86557	4.45e-107	8.42e-105	p1GFPpos	p1GFPneg	OK	25.339	2.03941	-3.63514	9.88034	0	0	yes
Fshb	ENSMUSG00000027120	4.78548	67.451	14.0949	3.8171	1.14e-07	8.09e-07	p1GFPpos	p1GFPneg	OK	0.779693	0.0608022	-3.68071	3.64543	0.00026695	0.00184938	yes
Gipc3	ENSMUSG00000034872	24.4631	298.546	12.2039	3.60927	1.76e-06	1.12e-05	p1GFPpos	p1GFPneg	OK	4.34342	0.401259	-3.43623	6.11292	1e-09	1.68e-08	yes
Mgst3	ENSMUSG00000026688	682.308	8284.86	12.1424	3.60198	1.19e-99	1.95e-97	p1GFPpos	p1GFPneg	OK	286.604	23.9239	-3.58254	9.80471	0	0	yes
Chst4	ENSMUSG00000035930	9.55599	113.772	11.9058	3.5736	2.9e-11	2.75e-10	p1GFPpos	p1GFPneg	OK	0.853168	0.0835734	-3.35171	3.60474	0.000312467	0.00212618	yes
Pkhd1l1	ENSMUSG00000038725	228.413	2611.4	11.4328	3.51511	3.23e-57	1.8e-55	p1GFPpos	p1GFPneg	OK	4.94459	0.413205	-3.58092	3.39674	0.000681935	0.00426322	yes
Bcar3	ENSMUSG00000028121	387.713	4347.14	11.2122	3.487	1.95e-88	2.4e-86	p1GFPpos	p1GFPneg	OK	20.4768	1.94063	-3.39939	8.62673	0	0	yes
Thbs1	ENSMUSG00000040152	4750	52370.7	11.0254	3.46276	8.52e-92	1.15e-89	p1GFPpos	p1GFPneg	OK	144.962	14.078	-3.36416	14.0188	0	0	yes
Aldoc	ENSMUSG00000017390	1046.98	11511.1	10.9946	3.45872	1.04e-94	1.48e-92	p1GFPpos	p1GFPneg	OK	120.738	11.6366	-3.37514	9.73319	0	0	yes
Scel	ENSMUSG00000022123	10.385	113.872	10.965	3.45484	1.55e-11	1.5e-10	p1GFPpos	p1GFPneg	OK	0.662869	0.0472737	-3.80961	4.27823	1.88e-05	0.000166635	yes
Cdcp2	ENSMUSG00000047636	7.38173	80.2518	10.8717	3.4425	4.66e-08	3.43e-07	p1GFPpos	p1GFPneg	OK	0.871999	0.0736191	-3.56617	3.49628	0.000471802	0.00307274	yes
Tram2	ENSMUSG00000041779	1880.77	20084.1	10.6787	3.41666	1.82e-102	3.22e-100	p1GFPpos	p1GFPneg	OK	47.2966	4.85373	-3.28457	4.4856	7.27e-06	6.97e-05	yes
Mylk3	ENSMUSG00000031698	17.5183	186.104	10.6234	3.40917	1.92e-17	2.63e-16	p1GFPpos	p1GFPneg	OK	0.918453	0.0772441	-3.57171	4.92954	8.24e-07	9.44e-06	yes
Daam2	ENSMUSG00000040260	4533.09	48050.5	10.5999	3.40599	9.25e-104	1.69e-101	p1GFPpos	p1GFPneg	OK	124.489	12.1646	-3.35525	13.3831	0	0	yes
Angpt1	ENSMUSG00000022309	596.048	6283.45	10.5419	3.39806	1.7e-90	2.18e-88	p1GFPpos	p1GFPneg	OK	27.0548	2.7319	-3.30791	8.40551	0	0	yes
Rnf128	ENSMUSG00000031438	315.536	3250.62	10.3019	3.36484	1.48e-75	1.3e-73	p1GFPpos	p1GFPneg	OK	23.2358	2.25494	-3.36519	6.96349	3.32e-12	7.7e-11	yes
Ccdc108	ENSMUSG00000047021	46.2356	466.81	10.0963	3.33576	3.78e-17	5.09e-16	p1GFPpos	p1GFPneg	OK	1.47649	0.217962	-2.76003	3.46505	0.000530123	0.0034067	yes
Dync1i1	ENSMUSG00000029757	670.973	6754.9	10.0673	3.33161	2.59e-82	2.72e-80	p1GFPpos	p1GFPneg	OK	43.1022	4.62166	-3.22128	8.03631	8.88e-16	2.86e-14	yes
5330437I02Rik	ENSMUSG00000046610	41.3858	413.239	9.98503	3.31977	8.43e-29	1.85e-27	p1GFPpos	p1GFPneg	OK	2.13698	0.246013	-3.11877	4.10334	4.07e-05	0.000338635	yes
Btnl2	ENSMUSG00000024340	37.2064	366.189	9.84209	3.29896	5.21e-11	4.85e-10	p1GFPpos	p1GFPneg	OK	2.45947	0.259902	-3.24231	4.85814	1.18e-06	1.32e-05	yes
Cdh1	ENSMUSG00000000303	7644.81	74645.4	9.76419	3.2875	6.97e-99	1.11e-96	p1GFPpos	p1GFPneg	OK	283.808	30.7002	-3.2086	14.8677	0	0	yes
Gad2	ENSMUSG00000026787	15.344	149.757	9.75996	3.28688	5.76e-14	6.55e-13	p1GFPpos	p1GFPneg	OK	0.448906	0.0449572	-3.31979	4.5936	4.36e-06	4.36e-05	yes
Catsper4	ENSMUSG00000048003	8.41424	82.0012	9.74552	3.28474	5.09e-05	0.000273171	p1GFPpos	p1GFPneg	OK	1.35416	0.138966	-3.2846	3.59804	0.000320627	0.00217919	yes
Cdk18	ENSMUSG00000026437	109.728	1064.81	9.70408	3.27859	5.47e-48	2.29e-46	p1GFPpos	p1GFPneg	OK	5.48467	0.609919	-3.16871	5.49176	3.98e-08	5.52e-07	yes
Lsamp	ENSMUSG00000061080	2280.12	22091.6	9.68881	3.27632	5.28e-93	7.22e-91	p1GFPpos	p1GFPneg	OK	48.4407	5.06446	-3.25774	9.72951	0	0	yes
Rragd	ENSMUSG00000028278	1119.43	10785.7	9.635	3.26828	1.87e-91	2.5e-89	p1GFPpos	p1GFPneg	OK	37.5087	3.97244	-3.23913	8.76284	0	0	yes
Slc13a3	ENSMUSG00000018459	21.599	206.822	9.57553	3.25935	3.9e-17	5.24e-16	p1GFPpos	p1GFPneg	OK	1.52553	0.125792	-3.6002	5.26163	1.43e-07	1.83e-06	yes
Espnl	ENSMUSG00000049515	242.82	2314.52	9.53182	3.25275	2.68e-13	2.91e-12	p1GFPpos	p1GFPneg	OK	7.23351	0.829344	-3.12465	5.74062	9.43e-09	1.43e-07	yes
Kif6	ENSMUSG00000023999	52.4606	493.33	9.40382	3.23325	4.94e-33	1.3e-31	p1GFPpos	p1GFPneg	OK	2.76827	0.382604	-2.85506	4.15174	3.3e-05	0.000280236	yes
Crtam	ENSMUSG00000032021	20.9735	195.715	9.33156	3.22212	2.04e-10	1.83e-09	p1GFPpos	p1GFPneg	OK	1.67266	0.170208	-3.29677	5.52679	3.26e-08	4.59e-07	yes
Tnni3k	ENSMUSG00000040086	7.38173	68.3763	9.2629	3.21146	1.78e-06	1.13e-05	p1GFPpos	p1GFPneg	OK	6.33512	0.198512	-4.99607	9.0043	0	0	yes
Elf5	ENSMUSG00000027186	22.036	201.834	9.1593	3.19524	1.2e-14	1.43e-13	p1GFPpos	p1GFPneg	OK	1.29239	0.169046	-2.93456	3.30526	0.000948883	0.0057398	yes
1700024P16Rik	ENSMUSG00000078612	18.0346	164.925	9.14493	3.19297	2.81e-14	3.24e-13	p1GFPpos	p1GFPneg	OK	0.91435	0.130235	-2.81163	4.59383	4.35e-06	4.36e-05	yes
Cxcl14	ENSMUSG00000021508	43.3416	394.014	9.0909	3.18442	2e-09	1.63e-08	p1GFPpos	p1GFPneg	OK	3.86976	0.438886	-3.14033	4.8723	1.1e-06	1.23e-05	yes
Inpp5j	ENSMUSG00000034570	142.243	1288.35	9.05742	3.1791	2.43e-15	2.99e-14	p1GFPpos	p1GFPneg	OK	6.88739	0.798041	-3.10942	4.00196	6.28e-05	0.000502819	yes
Trim71	ENSMUSG00000079259	21.4898	193.558	9.007	3.17105	8.77e-16	1.1e-14	p1GFPpos	p1GFPneg	OK	0.910683	0.130462	-2.80332	4.56428	5.01e-06	4.95e-05	yes
Gpc1	ENSMUSG00000034220	5188.72	46693.3	8.999	3.16977	1.95e-47	8.09e-46	p1GFPpos	p1GFPneg	OK	222.517	26.5611	-3.06653	13.0971	0	0	yes
Fam115c	ENSMUSG00000029851	993.376	8937.94	8.99754	3.16953	5.15e-81	5.24e-79	p1GFPpos	p1GFPneg	OK	35.4256	4.04197	-3.13166	8.97154	0	0	yes
Fut9	ENSMUSG00000055373	481.178	4328.36	8.99534	3.16918	7.46e-76	6.68e-74	p1GFPpos	p1GFPneg	OK	6.97222	0.784836	-3.15116	7.63678	2.22e-14	6.46e-13	yes
Grxcr1	ENSMUSG00000068082	41.0088	367.736	8.96726	3.16467	4.45e-25	8.44e-24	p1GFPpos	p1GFPneg	OK	7.04487	0.871671	-3.01472	3.86393	0.000111576	0.000846761	yes
Rnf182	ENSMUSG00000044164	156.028	1394.2	8.93557	3.15956	1.77e-52	8.43e-51	p1GFPpos	p1GFPneg	OK	7.35246	0.852205	-3.10895	5.8464	5e-09	7.89e-08	yes
Lor	ENSMUSG00000043165	41.1673	364.967	8.86546	3.1482	1.28e-08	9.93e-08	p1GFPpos	p1GFPneg	OK	3.29855	0.335364	-3.29803	5.43921	5.35e-08	7.28e-07	yes
Tmc2	ENSMUSG00000060332	45.8929	394.786	8.60233	3.10473	1.72e-07	1.2e-06	p1GFPpos	p1GFPneg	OK	2.88852	0.350283	-3.04374	4.0385	5.38e-05	0.00043752	yes
Myo3a	ENSMUSG00000025716	124.455	1067.33	8.576	3.10031	5.43e-47	2.21e-45	p1GFPpos	p1GFPneg	OK	3.14497	0.38165	-3.04273	5.05229	4.37e-07	5.23e-06	yes
Ano2	ENSMUSG00000038115	18.7843	160.144	8.52541	3.09177	6.99e-13	7.41e-12	p1GFPpos	p1GFPneg	OK	1.81956	0.0990382	-4.19946	4.05253	5.07e-05	0.00041365	yes
Lama1	ENSMUSG00000032796	257.033	2179.78	8.48052	3.08415	4.37e-38	1.36e-36	p1GFPpos	p1GFPneg	OK	3.59625	0.466806	-2.9456	6.3206	2.61e-10	4.82e-09	yes
Ntng2	ENSMUSG00000035513	676.47	5669.4	8.38085	3.0671	1.77e-46	7.09e-45	p1GFPpos	p1GFPneg	OK	42.4514	6.91919	-2.61714	5.18746	2.13e-07	2.66e-06	yes
Alox5	ENSMUSG00000025701	30.5788	255.819	8.36588	3.06452	7.37e-19	1.08e-17	p1GFPpos	p1GFPneg	OK	1.38158	0.171084	-3.01355	4.11437	3.88e-05	0.000324323	yes
Macc1	ENSMUSG00000041886	22.3787	184.508	8.24481	3.04349	1.3e-06	8.4e-06	p1GFPpos	p1GFPneg	OK	1.48757	0.206622	-2.8479	4.35752	1.32e-05	0.000120464	yes
Trpv4	ENSMUSG00000014158	605.888	4975.97	8.21268	3.03785	6.29e-70	4.78e-68	p1GFPpos	p1GFPneg	OK	33.6405	4.3354	-2.95596	5.6614	1.5e-08	2.22e-07	yes
Glb1l2	ENSMUSG00000036395	400.919	3218.26	8.0272	3.0049	9.54e-57	5.17e-55	p1GFPpos	p1GFPneg	OK	13.8638	1.81717	-2.93156	6.56011	5.38e-11	1.09e-09	yes
Ptprq	ENSMUSG00000035916	392.274	3146.53	8.02125	3.00383	5.96e-52	2.8e-50	p1GFPpos	p1GFPneg	OK	8.20069	1.15125	-2.83255	6.09609	1.09e-09	1.86e-08	yes
Mslnl	ENSMUSG00000041062	34.2076	273.3	7.98945	2.9981	1.02e-16	1.34e-15	p1GFPpos	p1GFPneg	OK	1.74011	0.216388	-3.00748	3.77613	0.000159283	0.0011644	yes
Slc16a11	ENSMUSG00000040938	73.494	585.262	7.9634	2.99338	1.26e-10	1.15e-09	p1GFPpos	p1GFPneg	OK	4.42595	0.395072	-3.4858	4.11267	3.91e-05	0.000326271	yes
Zfp352	ENSMUSG00000070902	8.39927	65.9589	7.85294	2.97323	1.72e-06	1.1e-05	p1GFPpos	p1GFPneg	OK	0.449017	0.0704505	-2.67209	3.22494	0.00125999	0.00738239	yes
Ttc21a	ENSMUSG00000032514	200.501	1563.91	7.80004	2.96348	1.34e-24	2.49e-23	p1GFPpos	p1GFPneg	OK	5.53827	0.721909	-2.93955	5.32183	1.03e-07	1.34e-06	yes
Sox6	ENSMUSG00000051910	611.923	4719.44	7.71247	2.94719	3.25e-69	2.45e-67	p1GFPpos	p1GFPneg	OK	9.91097	1.31785	-2.91084	4.15415	3.27e-05	0.000277851	yes
Mogat1	ENSMUSG00000012187	21.9117	167.649	7.65109	2.93566	1.86e-12	1.91e-11	p1GFPpos	p1GFPneg	OK	2.76415	0.310255	-3.15531	3.59615	0.000322966	0.00219258	yes
Cldn6	ENSMUSG00000023906	713.734	5300.69	7.4267	2.89272	6.03e-62	3.82e-60	p1GFPpos	p1GFPneg	OK	65.9474	9.4507	-2.80282	5.58418	2.35e-08	3.38e-07	yes
Tm4sf1	ENSMUSG00000027800	1628.57	12092.6	7.42532	2.89245	1.03e-73	8.7e-72	p1GFPpos	p1GFPneg	OK	118.82	16.4896	-2.84915	9.12013	0	0	yes
Bmp3	ENSMUSG00000029335	47.5765	347.073	7.29506	2.86692	8.1e-20	1.23e-18	p1GFPpos	p1GFPneg	OK	2.41246	0.327526	-2.88082	4.56426	5.01e-06	4.95e-05	yes
Ugt8a	ENSMUSG00000032854	394.088	2874.06	7.29295	2.8665	1.87e-34	5.16e-33	p1GFPpos	p1GFPneg	OK	14.912	2.10911	-2.82177	6.39174	1.64e-10	3.12e-09	yes
Ldb3	ENSMUSG00000021798	58.0557	417.096	7.18441	2.84487	7.19e-13	7.61e-12	p1GFPpos	p1GFPneg	OK	1.52863	0.245281	-2.63973	4.21946	2.45e-05	0.000212832	yes
Zmat4	ENSMUSG00000037492	104.306	744.364	7.13632	2.83518	3.69e-34	1.01e-32	p1GFPpos	p1GFPneg	OK	3.19459	0.478248	-2.7398	5.88446	4e-09	6.35e-08	yes
Nek10	ENSMUSG00000042567	8.19576	58.3513	7.11969	2.83181	2.97e-05	0.000164463	p1GFPpos	p1GFPneg	OK	0.328546	0.0570735	-2.5252	3.92254	8.76e-05	0.00067862	yes
Ccdc64	ENSMUSG00000041609	806.45	5739.05	7.11643	2.83115	6.98e-65	4.83e-63	p1GFPpos	p1GFPneg	OK	28.8374	5.71834	-2.33427	5.36151	8.25e-08	1.1e-06	yes
Me2	ENSMUSG00000024556	1024.08	7263.69	7.09292	2.82638	2e-11	1.92e-10	p1GFPpos	p1GFPneg	OK	52.6328	7.81666	-2.75134	7.25582	3.99e-13	1.02e-11	yes
Tgfb2	ENSMUSG00000039239	6309.68	44591.1	7.0671	2.82112	2.29e-37	6.92e-36	p1GFPpos	p1GFPneg	OK	216.35	33.2596	-2.70152	10.5942	0	0	yes
2310022B05Rik	ENSMUSG00000031983	4786.77	33799.8	7.06109	2.81989	1.91e-75	1.67e-73	p1GFPpos	p1GFPneg	OK	182.713	27.0554	-2.75559	12.0223	0	0	yes
Spag6	ENSMUSG00000022783	35.6427	247.746	6.95081	2.79718	2.66e-15	3.26e-14	p1GFPpos	p1GFPneg	OK	1.64524	0.249941	-2.71864	3.45105	0.000558405	0.00357006	yes
Paqr3	ENSMUSG00000055725	298.244	2071.36	6.94518	2.79601	9.95e-54	4.91e-52	p1GFPpos	p1GFPneg	OK	15.2364	2.11443	-2.84918	3.48775	0.000487101	0.00315936	yes
Hpn	ENSMUSG00000001249	475.353	3260.46	6.85903	2.778	5.02e-21	8.03e-20	p1GFPpos	p1GFPneg	OK	28.8177	4.4989	-2.67931	6.38413	1.72e-10	3.27e-09	yes
Wdr16	ENSMUSG00000020904	12.9812	88.8888	6.84748	2.77557	6e-07	3.99e-06	p1GFPpos	p1GFPneg	OK	0.821058	0.111368	-2.88215	3.69085	0.000223507	0.00157512	yes
Socs2	ENSMUSG00000020027	3843.3	26264.1	6.83375	2.77268	3.29e-73	2.76e-71	p1GFPpos	p1GFPneg	OK	219.063	31.402	-2.80242	11.3264	0	0	yes
Mfsd2a	ENSMUSG00000028655	343.519	2345.39	6.82753	2.77136	8.69e-51	3.92e-49	p1GFPpos	p1GFPneg	OK	18.2134	2.7798	-2.71195	5.53852	3.05e-08	4.32e-07	yes
Dscaml1	ENSMUSG00000032087	57.1818	389.486	6.81137	2.76794	2.93e-21	4.73e-20	p1GFPpos	p1GFPneg	OK	0.88642	0.122089	-2.86006	4.40728	1.05e-05	9.76e-05	yes
1700010I14Rik	ENSMUSG00000023873	61.5603	417.914	6.7887	2.76314	2.66e-22	4.48e-21	p1GFPpos	p1GFPneg	OK	3.38619	0.52964	-2.67658	4.20778	2.58e-05	0.000222744	yes
Fzd9	ENSMUSG00000049551	2708.23	18353.9	6.77708	2.76066	1.94e-29	4.36e-28	p1GFPpos	p1GFPneg	OK	160.833	24.7072	-2.70256	6.60542	3.96e-11	8.15e-10	yes
Nod2	ENSMUSG00000055994	53.161	360.076	6.77332	2.75986	2.68e-20	4.16e-19	p1GFPpos	p1GFPneg	OK	1.24467	0.187235	-2.73284	4.90508	9.34e-07	1.06e-05	yes
Rnf180	ENSMUSG00000021720	622.483	4208.69	6.76113	2.75726	6.94e-59	4.06e-57	p1GFPpos	p1GFPneg	OK	27.2075	4.21895	-2.68905	6.43379	1.24e-10	2.39e-09	yes
Atp11a	ENSMUSG00000031441	1017.6	6862.37	6.74366	2.75353	7.08e-65	4.89e-63	p1GFPpos	p1GFPneg	OK	74.7211	10.9986	-2.76419	11.0533	0	0	yes
Tspan33	ENSMUSG00000001763	148.83	999.262	6.71411	2.7472	7.37e-36	2.13e-34	p1GFPpos	p1GFPneg	OK	6.99545	1.20569	-2.53656	4.54591	5.47e-06	5.35e-05	yes
Gfra3	ENSMUSG00000024366	31.3435	210.007	6.70017	2.7442	1.06e-07	7.54e-07	p1GFPpos	p1GFPneg	OK	1.84968	0.285939	-2.6935	3.78959	0.000150894	0.00110993	yes
Igdcc3	ENSMUSG00000032394	643.059	4268.53	6.63785	2.73072	4.47e-59	2.63e-57	p1GFPpos	p1GFPneg	OK	23.8086	3.8971	-2.61101	6.56664	5.15e-11	1e-09	yes
Pkp2	ENSMUSG00000041957	166.637	1099.62	6.59886	2.72222	2.78e-35	7.85e-34	p1GFPpos	p1GFPneg	OK	6.84851	1.16624	-2.55393	4.03313	5.5e-05	0.000446576	yes
Tnfaip2	ENSMUSG00000021281	73.6826	484.647	6.5775	2.71754	6.34e-24	1.14e-22	p1GFPpos	p1GFPneg	OK	2.41784	0.387865	-2.64009	5.3856	7.22e-08	9.64e-07	yes
Tmprss5	ENSMUSG00000032268	1055.13	6921.74	6.56011	2.71372	1.25e-61	7.83e-60	p1GFPpos	p1GFPneg	OK	71.9434	11.1806	-2.68587	6.95725	3.47e-12	8.04e-11	yes
Rttn	ENSMUSG00000023066	839.181	5401.67	6.43683	2.68635	7.54e-60	4.5e-58	p1GFPpos	p1GFPneg	OK	14.1865	2.2225	-2.67427	6.7604	1.38e-11	2.98e-10	yes
Adamts19	ENSMUSG00000053441	685.597	4321.67	6.30351	2.65616	6.05e-48	2.51e-46	p1GFPpos	p1GFPneg	OK	19.8299	3.51684	-2.49532	5.88068	4.09e-09	6.48e-08	yes
Kcnk3	ENSMUSG00000049265	62.7963	395.553	6.29898	2.65512	4.29e-20	6.62e-19	p1GFPpos	p1GFPneg	OK	1.83431	0.292677	-2.64786	4.43969	9.01e-06	8.49e-05	yes
Slc9a2	ENSMUSG00000026062	109.231	687.247	6.29168	2.65345	3.66e-29	8.13e-28	p1GFPpos	p1GFPneg	OK	2.99666	0.51116	-2.55151	5.37597	7.62e-08	1.01e-06	yes
Myh14	ENSMUSG00000030739	2447.3	15257.6	6.23447	2.64027	3.49e-28	7.49e-27	p1GFPpos	p1GFPneg	OK	36.608	6.45721	-2.50318	9.01944	0	0	yes
Rnf165	ENSMUSG00000025427	222.595	1383.95	6.21737	2.6363	2.5e-39	8.17e-38	p1GFPpos	p1GFPneg	OK	28.1201	3.40608	-3.04542	7.36664	1.75e-13	4.66e-12	yes
Grp	ENSMUSG00000024517	52.9469	328.771	6.20944	2.63446	1.07e-18	1.56e-17	p1GFPpos	p1GFPneg	OK	4.74138	0.44776	-3.40451	5.09185	3.55e-07	4.32e-06	yes
Cbln1	ENSMUSG00000031654	38.0998	236.386	6.2044	2.63329	1.3e-13	1.44e-12	p1GFPpos	p1GFPneg	OK	1.92157	0.328476	-2.54843	4.48551	7.27e-06	6.97e-05	yes
Isl2	ENSMUSG00000032318	283.196	1744	6.15826	2.62252	6.45e-22	1.07e-20	p1GFPpos	p1GFPneg	OK	15.9695	2.72202	-2.55257	3.37434	0.000739921	0.00458221	yes
Pik3ap1	ENSMUSG00000025017	462.428	2844.93	6.15214	2.62109	4.57e-51	2.09e-49	p1GFPpos	p1GFPneg	OK	10.4669	1.7839	-2.55273	6.61741	3.66e-11	7.55e-10	yes
Lama5	ENSMUSG00000015647	4363.1	26841.8	6.152	2.62106	1.13e-44	4.31e-43	p1GFPpos	p1GFPneg	OK	36.7524	6.44604	-2.51135	10.4916	0	0	yes
Slc2a12	ENSMUSG00000037490	288.805	1773.13	6.13956	2.61813	4.03e-42	1.43e-40	p1GFPpos	p1GFPneg	OK	8.31429	1.43107	-2.5385	3.43931	0.000583205	0.00370761	yes
Hsd17b14	ENSMUSG00000030825	103.745	633.579	6.10707	2.61048	1.39e-27	2.92e-26	p1GFPpos	p1GFPneg	OK	12.553	2.23309	-2.49092	3.61158	0.000304336	0.00207801	yes
Ptprk	ENSMUSG00000019889	4059.97	24567.3	6.05111	2.5972	5.09e-31	1.23e-29	p1GFPpos	p1GFPneg	OK	70.686	12.4314	-2.50743	10.0172	0	0	yes
Slc1a4	ENSMUSG00000020142	1161.84	7024.79	6.04625	2.59604	1.45e-56	7.84e-55	p1GFPpos	p1GFPneg	OK	31.437	5.47083	-2.52263	7.65442	1.93e-14	5.65e-13	yes
Aldh1b1	ENSMUSG00000035561	118.063	712.6	6.03577	2.59354	1.77e-26	3.56e-25	p1GFPpos	p1GFPneg	OK	5.22668	0.946093	-2.46584	3.52363	0.000425683	0.00280934	yes
Dynlrb2	ENSMUSG00000034467	18.1438	109.196	6.01837	2.58937	6.88e-08	4.97e-07	p1GFPpos	p1GFPneg	OK	4.37201	0.667875	-2.71065	3.70825	0.000208696	0.00147865	yes
[truncated: 819 more rows]

## Sheet: P6only-list of DEG in P6 only 
P6 Only Lfng GFP+/-DEG		DESeq Results						Cuffdiff Results
[truncated: 372 more rows]
