# Supplementary material for: Transcriptomic Analysis of Mouse Cochlear Supporting Cell Maturation Reveals Large-Scale Changes in Notch Responsiveness Prior to the Onset of Hearing
Source: PLoS One. 2016 Dec 5;11(12):e0167286. doi: 10.1371/journal.pone.0167286 (PMC5137903; doi:10.1371/journal.pone.0167286)
Supplement: S8 Table — P0 Lfng-GFP cochlear cultures were maintained for 24 hours in DAPT or DMSO, followed by FACS sorting for GFP fluorescence. DESeq was used to identify transcripts enriched in cultures treated with either DAPT or DMSO. The table shows a list of 2088 genes enriched in Lfng-GFP+ cells that were significantly altered in DAPT-treated cultures compared to DMSO controls. Up-regulated transcripts after DAPT treatment are highlighted in red; down-regulated transcripts are highlighted in green. Duplicate samples of LfngGFP+ and GFP- sorted cells were prepared for postnatal day 0 (P0) and postnatal day 5 (P5) cultured for 24 hours in DMSO or DAPT (10uM). 10,000–20,000 sorted cells were used as starting material to generate approximately 100–600 ng RNA (measured by Nanodrop spectrophotometer). cDNA received an initial amplification using the NuGen Ovation Kit. cDNA libraries for RNAseq were generated using RNA Seq Truseq RNA sample preparation kit v2 (Illumina) following the low sample protocol for RNA extraction, cDNA synthesis, indexing and amplification. The quality and integrity of RNA samples and the final quality of the sequencing libraries was checked by electrophenogram in an Agilent Bioanalyzer. Paired-end sequencing was performed in HiSeq2000 sequencing platform (Illumina). Fastq files of paired end reads have been deposited in the NCBI GEO database, Accession No. GSE83357. Reads were aligned to the Mus musculus Ensembl mm9 iGenome (Ilumina) using TopHat 1.4.1 software and the number of reads per gene and per library was obtained using DESeq program. After comparing the level of expression of each gene within each pair of related libraries, the most significant differentially expressed genes (DEG) were annotated and analyzed separately for both approaches. In order to find genes significantly changing in isolated Lfng-EGFP+ cells obtained from cultured explants (treated or not with DAPT), the level of DEG significance was a FC higher than 2 and a p value and FDR < 0.01 [file pone.0167286.s009.xls]

## Sheet: DESeqOutput
P0 LfngGFP+ 24h IV DAPT v DMSO DEG	DESeq significant output
symbol	Mean Dmso	Mean Dapt	FC Dapt VS DMSO	padj
Igsf5	36.841	120.072	3.25919	0.00975741
Pih1d2	78.2207	231.694	2.96205	0.000518445
Btbd17	94.2374	1414.63	15.0113	7.36293e-54
Lhx2	6.84165	62.5484	9.14231	0.00144886
Cdh4	861.423	3201.98	3.71709	7.10411e-23
Rem1	10.2014	206.836	20.2753	7.30336e-15
Tmprss2	432.287	1547.66	3.58018	0.00182281
Tom1l2	968.311	5090	5.25657	7.6136e-19
Myo18a	463.484	1722.32	3.71602	1.02881e-18
Bcl11a	979.16	2150.14	2.1959	3.53375e-08
Zfp276	389.985	1530.91	3.92556	8.9083e-16
Pcbp3	142.593	638.959	4.48099	1.3181e-13
Lman2l	457.999	963.904	2.1046	1.98383e-05
Mxd1	363.865	936.599	2.57403	3.97637e-05
Calm1	14748.9	38448.3	2.60686	1.16258e-16
Sema6b	124.597	523.176	4.19894	3.80494e-11
Hpn	179.593	559.904	3.11763	0.000182829
Apbb3	509.341	2328.27	4.57113	1.15066e-08
Irx2	46.9201	628.516	13.3954	2.4042e-30
Dlx3	12.1134	137.568	11.3567	6.82655e-06
Rin2	750.631	1671.85	2.22726	1.20458e-07
Nup214	1504.11	3110.86	2.06824	9.7258e-08
Kcnh6	1888.84	13171.3	6.97322	1.6883e-12
Slc1a5	66.1317	215.089	3.25244	0.000333904
Ncan	195.408	837.647	4.28666	6.09763e-11
Jag2	98.5927	3275.67	33.2243	1.00555e-75
Flii	653.205	1505.7	2.30509	6.58454e-08
Qtrt1	156.796	445.463	2.84104	5.9615e-06
Cacnb3	449.159	1200.57	2.67292	8.32424e-08
Dll3	19.3887	835.842	43.1098	1.06643e-58
Bicd1	831.521	1790.12	2.15283	3.2988e-07
Impdh1	106.143	273.103	2.57297	0.00147018
Dgcr14	138.91	314.191	2.26184	0.00322413
Calb2	54.4948	233.963	4.29332	4.9166e-06
Fam5b	62.7964	512.363	8.15912	1.31828e-19
Cacna1b	348.141	1514.54	4.35036	0.0013695
Pax2	32.9498	530.255	16.0928	4.33475e-05
Lpcat3	857.33	2507.37	2.92462	3.35646e-10
Hif3a	1778.41	4039.13	2.27121	1.6035e-05
Mett11d1	341.911	1297.17	3.79388	0.00924377
Lbr	141.359	299.009	2.11524	0.00897713
Eif2ak4	725.604	1712	2.35941	7.50974e-09
Klf5	163.094	347.413	2.13015	0.00407087
Mthfd2	159.929	669.961	4.1891	3.60418e-13
Kit	275.028	1360.74	4.94766	1.08332e-23
Ampd3	280.128	564.973	2.01684	0.0012645
Sra1	567.88	1304.63	2.29737	2.0352e-07
Clint1	2490.65	12770.2	5.12725	6.05109e-43
Tmbim1	1089.51	2363.45	2.16927	5.33769e-08
Cbfa2t3	18.5518	200.839	10.8258	7.76947e-11
Neurl1a	92.3681	1002.46	10.8528	7.15444e-37
Epha2	46.8285	303.423	6.47944	5.1857e-11
Actn3	39.7486	158.261	3.98155	0.00038448
Bbs1	377.524	1686.5	4.46726	3.80231e-23
Ptbp1	6493.73	19923.9	3.06817	4.92621e-22
Rundc3a	66.7364	251.17	3.76361	1.34559e-05
Runx1t1	386.711	5698.08	14.7347	1.81307e-23
Pknox1	196.465	540.227	2.74974	1.70932e-06
Ly6g6c	45.1487	184.626	4.0893	7.50662e-05
Pole	1944.59	18385.2	9.45456	3.88502e-77
Stx1a	54.8125	206.961	3.7758	7.45916e-05
Scube2	441.432	1156.7	2.62034	4.30513e-09
Bcl2l1	375.538	1261.22	3.35843	4.18139e-14
Zmiz1	2414.97	6699.87	2.7743	6.44274e-07
Fzd3	3700.11	7621.92	2.05992	5.62468e-09
Fut1	14.288	218.215	15.2725	4.63291e-14
Hdac5	464.529	1631.38	3.51191	5.28735e-17
Nav1	807.508	1668.61	2.06637	2.2437e-06
Kif19a	561.808	4982.49	8.86867	1.57687e-40
Epn3	262.792	681.143	2.59195	2.97057e-05
Tex14	132.099	363.863	2.75448	6.59464e-05
Eya4	4450.1	12577.7	2.82638	1.0898e-18
Myt1	130.693	1403.88	10.7418	2.62889e-44
Cars	316.346	681.134	2.15313	9.82792e-05
Grid2ip	85.2882	1103.02	12.9328	2.96626e-14
Ubxn11	45.0143	266.888	5.92895	2.25005e-09
Mogat1	20.079	235.109	11.7092	4.78275e-13
Tjap1	299.523	2661.48	8.88572	7.91373e-42
Cdh23	320.28	4232.02	13.2135	2.53882e-34
1810033B17Rik	21.6245	94.8927	4.38821	0.00437745
Camta1	7419.78	19654.3	2.6489	6.19688e-17
Dll1	45.5579	793.983	17.428	5.11662e-41
Actn1	394.53	972.589	2.46518	0.000203136
Mtap2	533.959	1182.83	2.21521	1.44981e-06
Plekho1	142.966	422.438	2.95482	3.45885e-06
Cacna1d	588.82	1496.28	2.54116	3.94202e-06
Syt14	245.926	512.439	2.08371	0.00107282
Mpped2	70.8659	243.171	3.43142	7.07444e-05
Foxred2	205.463	573.761	2.79253	6.47476e-07
Phf21b	219.397	766.102	3.49186	3.48776e-06
Plcg1	834.93	1671.26	2.00167	5.11915e-06
Eya2	33.7867	1702.55	50.3913	5.02784e-94
Gdap1l1	21.5878	106.86	4.95004	0.00135222
Baiap2l2	7.89841	71.9877	9.11419	0.000646248
Mfng	137.333	1836.97	13.376	4.37877e-57
Ksr1	187.32	1540.82	8.22562	2.2349e-06
Ccdc45	570.69	1461.17	2.56036	8.44427e-10
Ypel2	3722.51	8103.48	2.17688	2.65592e-10
Ndel1	515.102	1326.72	2.57565	2.41367e-09
Wwc1	3921.28	11705.3	2.98508	2.82677e-20
Sult4a1	21.5389	126.238	5.86094	0.00120236
E2f2	133.9	569.356	4.25209	7.50747e-12
Atp6v0a1	1316.39	3388.22	2.57388	2.22384e-10
AI428936	205.719	895.306	4.35207	9.55572e-06
Trmt11	138.604	292.82	2.11263	0.00953736
Lrp11	340.756	712.413	2.09068	0.000211341
Tmpo	475.445	983.853	2.06933	0.000730942
Ntn4	700.149	1695.66	2.42186	8.7029e-05
Btbd11	172.763	2295.86	13.289	3.54441e-63
Herc4	1225.19	2590.17	2.11409	2.1989e-06
Unc5b	2860.8	14493.1	5.06608	2.34132e-16
4632428N05Rik	47.0179	330.461	7.0284	1.01915e-12
Ddit4	131.573	338.015	2.56902	0.000355971
Srgap1	1175.18	10241	8.71442	7.13124e-42
Lgr5	5829.59	14201.5	2.43611	1.00915e-08
Rab36	604.3	1442.96	2.38783	1.50023e-08
Mdm1	2774.75	5710.31	2.05795	1.4136e-08
Hint1	49.498	145.442	2.93835	0.00920001
Stk10	300.647	1071.68	3.56458	2.10891e-14
Stc2	53.0654	174.438	3.28723	0.00111602
Chac2	116.729	265.639	2.27568	0.00701987
Shc2	148.353	449.441	3.02953	1.31878e-06
Pdlim4	56.7245	290.782	5.12622	8.60727e-09
Nipal4	31.5509	197.28	6.25276	0.000239519
Adcy1	311.917	851.675	2.73045	2.98413e-08
1700086D15Rik	62.3139	179.352	2.8782	0.00309447
Taf15	617.073	1300.24	2.10711	3.6136e-06
Rhbdf2	185.97	681.153	3.6627	2.62605e-10
Tmem107	36.0285	245.119	6.80348	5.74964e-06
Plcd3	36.3706	122.488	3.36779	0.00812095
Ptpn21	488.786	979.809	2.00458	8.39381e-05
Rab15	473.489	5823.68	12.2995	5.89398e-05
Nin	2839.56	7024.18	2.47368	0.000747083
Lrrc9	247.887	527.608	2.12842	0.000498186
Rdh12	73.7124	312.068	4.23359	1.54668e-05
Chga	30.6712	328.718	10.7175	4.72558e-07
Pfkp	223.16	3981.22	17.8402	2.20949e-50
Cyp46a1	6.58507	65.1123	9.88786	0.000930018
Evl	818.406	4021.62	4.91397	5.28967e-34
Fdft1	981.823	2255.47	2.29723	0.000212378
Hecw1	421.182	1951.19	4.63265	3.45892e-15
Mak	45.1243	160.455	3.55585	0.000879362
Elovl2	100.743	1153.2	11.447	7.07537e-08
Nup153	1891.35	5036.7	2.66302	7.28855e-15
Gadd45g	31.7403	1444.82	45.5201	6.9713e-84
Pcsk1	40.1763	145.799	3.62898	0.00146656
Ldb3	188.89	927.475	4.91013	3.67157e-19
Cdhr1	41.1231	306.115	7.44388	0.000984785
Bmp4	45.8145	213.52	4.66053	3.22995e-06
Arhgef3	120.407	520.416	4.32215	2.11677e-11
Atp8a2	122.673	924.947	7.53995	2.26964e-27
Tdrd3	1060.14	3055.8	2.88246	2.12401e-15
Dpysl2	711.438	4043.37	5.68338	1.01468e-32
Nefm	125.257	707.976	5.6522	3.54104e-18
Rbm26	2950.06	6018.05	2.03998	1.58386e-08
Slc22a17	1008.52	2168.05	2.14972	1.0776e-07
Efs	215.847	763.627	3.53781	1.6612e-11
Lrrc16b	244.863	1100.33	4.49365	1.12029e-17
Slc25a32	229.549	469.238	2.04417	0.00218757
Pop1	148.097	355.119	2.39788	0.000747083
Fbxo32	2276.05	4960.84	2.17959	1.15518e-09
Adcy8	76.3758	285.597	3.73936	3.61217e-06
Fam49b	866.701	1866.56	2.15364	2.07953e-07
Josd1	401.262	1002.42	2.49818	9.53589e-08
Sept3	293.286	906.096	3.08946	0.0024622
Slc38a4	99.503	575.207	5.7808	6.0467e-06
Glyr1	1771.21	4301.86	2.42877	6.31502e-12
Rogdi	474.925	2214.19	4.66218	1.58893e-05
Dgat1	333.694	730.213	2.18827	5.9889e-05
Ly6e	599.901	1738.04	2.89721	4.29169e-06
Mapk8ip2	83.0952	306.642	3.69025	0.000106723
Cblb	1722.04	4003.82	2.32505	2.83932e-09
Ypel1	195.879	473.491	2.41727	7.8287e-05
Spag6	127.731	377.569	2.95597	1.61151e-05
Tmem41a	96.6014	335.767	3.4758	1.84174e-06
Dgkg	66.8647	177.269	2.65117	0.00900688
Accn2	144.071	560.559	3.89085	2.5897e-07
Rttn	3156.38	8751.1	2.77251	0.000703898
Cdkn1a	1806.72	6255.74	3.46249	6.98549e-10
Abcc1	635.851	1451.62	2.28296	9.37809e-08
Twf2	125.495	474.575	3.78163	7.97816e-06
Celsr3	144.914	2036.7	14.0545	6.65978e-18
Brp44l	50.7381	261.078	5.1456	3.65672e-08
Smoc2	77.7319	771.025	9.91903	2.24598e-08
Lrpprc	1154.87	2587.17	2.24023	6.67899e-09
Mapk8ip3	889.138	2102.52	2.36467	2.45386e-07
Telo2	126.753	278.084	2.19389	0.00865719
Kdm4b	481.339	1349.96	2.80459	2.10754e-10
Anks1	374.042	1025.45	2.74154	2.49984e-09
Svil	1891.06	10948.6	5.78969	3.02071e-48
Dtna	3482.08	10615.2	3.04853	8.37468e-21
Cdh2	1908.66	6552.55	3.43306	2.77562e-11
Tmem173	99.454	3474.12	34.9319	5.28088e-28
Pou4f3	34.373	1748.44	50.8665	1.14188e-37
Sec11c	383.168	1476.9	3.85446	2.10043e-18
Grp	67.8115	2979.3	43.935	3.75123e-49
Pmaip1	16.9147	287.51	16.9976	1.50218e-18
Gnal	60.3775	282.145	4.67302	0.00562249
Grpel2	295.241	655.732	2.22101	6.32926e-05
Nedd4l	1029.1	2222.59	2.15973	7.07537e-08
Psat1	3874.25	16375.3	4.22671	9.02848e-35
Osbp	608.191	1376.85	2.26385	1.99777e-07
Syt7	39.4249	475.172	12.0526	1.30916e-23
Ankrd22	72.0693	608.959	8.44964	7.60928e-23
Tm7sf2	277.581	562.891	2.02784	0.000850111
Pola2	112.355	526.257	4.68386	1.52656e-12
Chka	1844.99	7834.17	4.24617	5.09049e-33
Apba1	279.48	1770.09	6.33352	2.32579e-19
Cpt1a	288.149	684.612	2.3759	9.55572e-06
Rcor2	88.6358	751.838	8.48233	5.38724e-12
Plce1	617.109	1795.05	2.90881	1.04166e-09
Sorbs1	766.245	3720.21	4.85512	3.13261e-33
Aldh18a1	445.806	977.998	2.19378	5.9961e-06
Tctn3	192.635	479.065	2.48691	4.51649e-05
Pcgf6	431.371	1057.22	2.45084	1.02844e-07
Gfra1	670.669	1597.66	2.38219	1.08958e-08
Slc18a2	224.687	887.516	3.95002	1.64283e-07
Parp6	311.056	1150.67	3.69923	6.40229e-11
Apex2	456.734	944.74	2.06847	4.08522e-05
Alas2	189.287	395.136	2.08749	0.00450555
Atp10a	242.408	1184.97	4.88832	1.60843e-05
Eps8l2	123.772	966.553	7.80912	9.75011e-29
Phf6	812.456	2938.01	3.61621	1.44778e-21
Cnksr2	1076.64	2428.85	2.25595	5.7226e-09
Myo3a	365.312	6215.5	17.0142	1.56845e-96
Plk4	121.085	317.61	2.62304	0.000489911
Larp1b	62.4238	174.474	2.79498	0.00478542
Gdap1	202.482	717.082	3.54146	4.39749e-11
Slco3a1	405.751	3685.98	9.08432	1.59604e-48
Rassf3	81.4337	844.198	10.3667	2.61194e-32
Pard3	1351.97	3290.78	2.43406	2.08405e-11
Homer2	28.967	155.573	5.3707	2.25346e-05
Sec61a2	373.663	858.038	2.29629	3.4488e-06
Uimc1	285.119	652.068	2.287	3.04187e-05
Lactb2	586.139	1185.14	2.02194	0.000126659
Slco5a1	977.291	3905.16	3.99591	9.24137e-27
Carf	314.172	736.232	2.34341	6.55666e-06
Wdr12	342.204	756.279	2.21002	3.11156e-05
1700029F09Rik	65.698	191.23	2.91074	0.00225769
Khdrbs2	28.1424	166.234	5.90688	3.39404e-06
Gls	2024.37	4680.79	2.31222	3.94866e-11
Zfp142	523.837	1156.3	2.20736	1.36948e-06
Pnkd	670.981	1721.52	2.56567	0.000249281
Tuba4a	205.322	1123.27	5.47078	3.4682e-15
Epha4	684.011	1393.85	2.03776	0.0015599
Chrng	178.475	1412.97	7.91691	7.53361e-36
Atg16l1	434.126	893.12	2.05728	6.8931e-05
Scly	276.249	694.484	2.51398	2.03963e-06
Hdac4	342.106	1269.11	3.70969	2.54539e-16
Ccnt2	7127.57	14604.1	2.04896	2.86378e-05
Lgtn	562.425	1178.22	2.0949	8.79925e-06
Nfasc	389.539	882.806	2.26628	6.1667e-06
Cyb5r1	155.299	458.871	2.95476	1.55377e-06
Ush2a	685.757	26222.3	38.2385	1.76946e-168
Esrrg	133.583	516.131	3.86375	1.92664e-07
Tmem206	384.805	1430.39	3.71719	2.81232e-17
Suv39h2	143.705	363.238	2.52767	0.000256796
Hsd17b7	661.109	1754.52	2.65391	4.34344e-11
Enkur	33.5973	122.087	3.63384	0.00517816
Orc4l	1360.29	2735.56	2.01101	0.000186919
Pdss1	145.959	354.552	2.42912	0.000505532
Gad2	89.998	3860.32	42.8934	1.77601e-10
Stxbp1	125.312	376.842	3.00723	9.57854e-06
Barhl1	14.5934	734.98	50.3638	1.00754e-31
Ralgds	509.164	4486.1	8.81071	1.33465e-17
Lhx3	37.4457	1088.11	29.0583	1.43576e-61
P2rx3	49.2781	2547.23	51.6909	4.06247e-115
Slc43a1	158.164	2106.23	13.3168	2.60071e-61
2410042D21Rik	504.29	1102.49	2.18622	3.03081e-06
Syt13	95.85	1093	11.4033	2.96597e-40
Snap25	136.765	1341.25	9.80697	8.50013e-41
Gfra4	4.06832	87.625	21.5384	0.00222628
Cdc25b	86.2474	860.807	9.98068	3.56696e-32
Rasgrp1	272.395	658.407	2.41711	0.000435163
Chgb	54	384.595	7.12214	3.5462e-06
Bmp2	577.721	3042.55	5.26647	0.000105531
Bcl2l11	700.015	2239.53	3.19926	2.78532e-06
Napb	198.468	430.464	2.16893	0.00118724
2310046K01Rik	110.346	2921.93	26.4798	1.17186e-15
Stmn2	36.3645	257.698	7.08651	1.88615e-10
Acss2	282.01	583.808	2.07017	0.000740927
Mmp24	107.12	376.485	3.5146	0.000432469
Ccdc39	153.619	406.542	2.64643	6.78858e-05
Tnik	615.509	1258.34	2.04439	1.37905e-05
Ptpn22	699.991	1807.85	2.58268	5.39003e-10
Slc6a17	217.753	508.333	2.33444	0.00145828
Slc16a4	176.007	391.864	2.22641	0.001324
Chrnb2	100.792	927.03	9.19746	4.9183e-32
Gar1	265.492	554.668	2.08921	0.00944588
Egf	79.0209	926.179	11.7207	9.17513e-07
Alpk1	221.443	465.577	2.10247	0.00117537
Lmna	154.297	322.11	2.08759	0.00801924
Trp53inp1	1553.72	3323.54	2.13908	1.46793e-08
Fam92a	468.774	945.146	2.01621	8.84554e-05
Sdcbp	1174.56	2907.13	2.47509	3.24292e-08
3110043O21Rik	596.761	1536.53	2.57478	6.09023e-10
Coro2a	131.121	2450.08	18.6857	3.51102e-65
Col15a1	136.833	342.906	2.50602	0.000380003
Slc44a5	68.1536	396.113	5.81205	1.7058e-12
Tnc	10738.5	30023.7	2.7959	4.734e-19
Mpdz	2433.89	6171.53	2.53566	3.75106e-14
Pigo	223.874	529.994	2.36737	7.77345e-05
Stoml2	135.147	629.006	4.65425	5.05068e-14
Npr2	230.985	486.837	2.10766	0.00101656
Snapc3	1285.85	2895.92	2.25215	1.26678e-05
Prkaa2	3090.58	15866.1	5.13369	4.91279e-44
Pde4b	1848.77	4846.97	2.62173	3.13966e-11
Elavl4	86.9193	266.12	3.06169	0.000136653
Laptm5	135.892	877.352	6.45625	7.59607e-07
Cyb5rl	46.2238	223.392	4.83283	0.000525072
Mrpl37	348.661	743.134	2.1314	6.92858e-05
Kcnq4	394.793	1134.45	2.87352	7.81122e-10
Trit1	441.438	1144.84	2.59343	8.23183e-09
Mycl1	1434.71	4733.85	3.29951	1.43896e-05
Eif2b3	304.544	758.954	2.4921	1.20504e-06
Sema3c	110.028	1170.65	10.6395	7.72861e-05
Bai2	127.798	669.769	5.24084	1.11539e-16
Stmn1	380.065	1225.17	3.22359	2.96808e-10
Tekt2	35.833	161.093	4.49565	0.000105531
Cd164l2	224.186	920.382	4.10545	0.000467415
Ptpru	1712.96	4787.92	2.79511	2.56617e-05
Mecr	403.217	1835.21	4.55143	1.09321e-05
Sfrs4	186.496	478.249	2.5644	2.09102e-05
Padi2	1881.61	4797.71	2.54979	5.31198e-05
Espn	81.4521	564.545	6.93101	1.00773e-18
Prkag2	293.36	805.004	2.74409	0.000480463
Nol9	528.107	1104.31	2.09108	1.27475e-05
Tas1r1	17.9471	186.316	10.3814	5.37929e-10
Casz1	211.137	3867.61	18.318	3.68464e-17
Mad2l2	258.815	794.906	3.07132	1.0378e-09
2610109H07Rik	93.1927	833.461	8.94342	8.02361e-29
Slc26a5	96.7053	572.553	5.92059	9.49132e-17
Wdr8	124.255	358.324	2.88378	3.06392e-05
Prkcz	266.427	549.296	2.06172	0.000845715
Plch2	259.365	1161.07	4.4766	1.39381e-19
Pank4	172.073	527.069	3.06305	5.9378e-06
Ccnl2	1669.93	3733.34	2.23562	7.17137e-10
Ttll10	609.217	1863.98	3.05962	9.21043e-15
Afap1	1237.84	3857.28	3.11614	7.81255e-10
Ablim2	84.8545	224.323	2.64362	0.00287776
Crmp1	73.517	420.98	5.7263	1.14213e-06
Rnf32	113.644	313.638	2.75982	0.00221869
Chrna9	62.607	597.749	9.54764	5.72203e-11
Pdgfra	525.95	1716.64	3.26388	0.00112095
Clock	2190.21	4829.81	2.20518	5.08756e-10
Ppat	342.381	1193.57	3.48609	5.31276e-06
Gfi1	31.9418	837.536	26.2207	1.23058e-49
Cdc7	126.894	502.296	3.95839	3.28728e-10
Tgfbr3	95.6669	292.231	3.05467	0.00604672
Rufy3	540.819	1734.31	3.20682	2.72075e-15
Rasgef1b	120.834	349.376	2.89136	3.93185e-05
Tesc	32.2595	318.382	9.8694	2.57755e-15
Slc15a4	165.549	459.914	2.77811	6.64738e-06
Rimbp2	76.895	859.203	11.1737	8.85687e-14
Diablo	847.721	2510.34	2.96128	2.77336e-15
Bcl7a	891.227	3346.16	3.75456	1.08405e-23
Psph	404.695	3148.27	7.77937	2.12372e-21
Rhof	39.1439	196.224	5.01288	3.34869e-06
Fam168a	2216.3	5466.9	2.46667	6.51432e-13
Aacs	145.44	480.634	3.3047	5.85955e-08
Pxmp2	54.788	603.367	11.0128	1.59638e-22
P2rx2	500.869	1021.17	2.03879	0.000744396
Rph3a	82.5272	788.883	9.55906	1.06777e-09
Agfg2	135.55	433.541	3.19839	0.000690972
Osbpl3	407.584	1178.04	2.8903	5.23147e-11
Luc7l2	2902.67	6347.66	2.18683	2.46968e-10
Svopl	66.9869	319.497	4.76954	6.97535e-09
Trim24	2617.51	6980.44	2.66682	8.87057e-16
Agk	221.51	448.285	2.02377	0.00257828
Anxa4	1022.56	9093.02	8.8924	3.87703e-68
Kbtbd8	209.507	820.45	3.9161	6.83954e-14
Glt8d4	37.5496	194.926	5.19117	2.02327e-06
Ttll3	128.928	343.981	2.668	0.00180061
Atp2b2	168.97	1201.68	7.1118	3.06953e-30
Slc6a11	91.6839	1588.45	17.3253	1.37905e-05
Slc8a2	264.405	1509.22	5.70801	3.98391e-28
Rtn2	35.4605	164.383	4.63568	4.55288e-05
Dmpk	153.412	655.575	4.27331	0.000172706
Unc45a	286.891	601.268	2.09581	0.000371593
Nfkbib	371.011	7549.02	20.3471	1.64794e-26
Mfge8	120.529	813.093	6.74604	1.61186e-23
Eed	463.844	1158.07	2.49668	3.14119e-08
Sh3gl3	111.445	418.902	3.75881	1.97325e-08
Xylt1	140.535	433.746	3.0864	1.03294e-06
Stard10	482.286	1595.2	3.30758	2.05078e-15
Aldoa	1225.7	2857.46	2.33129	6.76462e-10
Pgm2l1	1515.92	3795.2	2.50357	2.30892e-12
Myo7a	348.849	5023.23	14.3994	2.21062e-83
Micalcl	54.5742	292.165	5.35353	0.000262788
Fus	2937.78	6212.19	2.11459	8.65322e-09
Cdr2	195.408	742.384	3.79915	1.51508e-07
Art1	5.10068	117.575	23.0508	3.02651e-09
Wee1	65.3315	604.233	9.24872	3.39284e-24
Slc9a9	580.183	1266.56	2.18304	1.44683e-06
Syp	38.6919	160.544	4.1493	0.000209658
Gripap1	377.121	800.354	2.12228	5.66082e-05
Rpgr	401.103	829.279	2.0675	0.00093086
Awat2	14.8928	83.5851	5.61247	0.00278191
Acsl4	1511.01	3284.42	2.17366	7.86154e-09
Pak3	618.935	6228.37	10.063	4.98877e-66
Atp2b3	62.0878	529.401	8.52665	1.25052e-20
Figf	43.3038	260.792	6.02238	4.46097e-08
Atp11a	1369.76	4498.7	3.28431	3.93777e-21
Gas6	251.21	5474.75	21.7935	3.31156e-97
Angpt2	95.0438	246.952	2.5983	0.00158934
Polb	347.714	774.988	2.22881	1.62763e-05
Sorbs2	8062.36	16200.9	2.00945	1.40642e-06
Cbln1	48.8505	386.736	7.91673	1.61543e-15
Nkd1	121.018	290.336	2.39912	0.00180338
Cdyl2	145.983	347.061	2.3774	0.000856915
Gse1	142.611	560.452	3.92993	1.38234e-05
6430548M08Rik	150.834	729.566	4.8369	4.07324e-16
Necab2	13.2801	268.992	20.2553	3.9714e-17
Dctn1	632.136	1691.97	2.67659	4.23505e-11
Smpd3	53.9451	151.743	2.81291	0.00921804
Zfp90	275.596	677.005	2.45652	4.18043e-06
Has3	109.704	277.201	2.5268	0.00136913
Pvrl1	193.838	1307.07	6.74312	2.15527e-30
Fam55b	59.5222	210.528	3.53697	0.00781168
Cryab	5494.01	12346.9	2.24734	0.000119259
Dixdc1	3659.46	7811.66	2.13465	1.04748e-09
Dscaml1	96.6502	674.527	6.97905	4.13448e-21
Scg3	109.014	830.661	7.61977	1.46871e-25
Tex9	396.143	879.606	2.22043	1.18612e-05
Cln6	158.127	406.488	2.57064	9.1025e-05
Calml4	296.707	1657.74	5.58714	8.93572e-21
Impg1	16.2672	124.963	7.6819	7.1854e-06
Tpm1	1571.99	6429.08	4.08978	5.12261e-30
Cdc25a	190.875	413.645	2.16709	0.00141606
Kif9	165	521.57	3.16104	5.96969e-08
Gorasp1	148.164	379.183	2.55921	0.000164211
Ttc21a	96.9923	885.81	9.13279	0.000160774
Hhatl	9.38281	141.862	15.1193	7.40216e-06
Bsn	85.9968	481.433	5.59827	0.000279164
2810474O19Rik	1171.12	2806.51	2.39644	1.4649e-10
Snx33	750.386	1826.54	2.43414	1.84779e-09
Igdcc4	444.609	1155.73	2.59944	0.00825617
Loxhd1	185.115	837.326	4.52328	0.000134116
Abcc10	205.011	479.212	2.3375	0.000161907
Cyb5r4	438.213	1492.54	3.40598	4.20988e-10
Rims3	48.5878	177.024	3.64338	0.000332177
Sgpp2	184.516	1951.73	10.5776	2.67834e-51
Itgbl1	133.516	327.813	2.45524	0.00551931
Triobp	1551.34	4072.39	2.62508	2.28096e-06
Lss	434.92	1060.67	2.43878	0.0037631
Card10	90.334	288.811	3.19715	3.01251e-05
Ttc28	308.539	790.371	2.56165	3.20287e-07
Ttll4	1096.65	2428.98	2.2149	2.39616e-06
Stk36	283.354	793.728	2.80119	4.24643e-06
Dnm2	1006.91	2958.31	2.93803	1.0243e-15
Adamts15	319.009	1629.89	5.10922	1.1924e-07
Angptl1	93.1257	266.611	2.86291	0.000257726
Rbm9	401.317	1952.7	4.86574	4.88235e-27
Myo6	5896.93	31363.3	5.31858	2.9391e-47
Spata2L	157.694	431.65	2.73727	6.2196e-05
Ptplad1	2001.96	4356.79	2.17626	2.54197e-09
Clec18a	276.524	1339.32	4.84342	8.03942e-23
Ucp2	2677.73	5524.13	2.06299	1.605e-08
6330503K22Rik	1044.82	19337	18.5075	4.61709e-88
Gde1	319.431	1035.76	3.24253	5.28646e-12
Trim36	185.194	1026.38	5.54216	2.47546e-22
Scn11a	83.1563	6687.08	80.4158	8.06559e-178
Ogt	10633.1	21411.5	2.01367	0.000195745
Scx	8.11223	68.4385	8.43646	0.00117393
Zfc3h1	4416.43	8946.2	2.02566	7.86706e-09
Foxj1	48.5328	316.063	6.51237	2.64337e-11
Cpne2	58.2456	199.403	3.42349	0.000234497
Neurl1B	20.7876	174.862	8.41184	2.53338e-08
Six4	1980.88	4221.01	2.13087	7.42853e-09
Rasd2	442.317	8912.75	20.1501	1.79436e-28
Fbxo16	192.726	870.081	4.51459	8.65138e-17
Inpp5j	218.358	852.131	3.90245	5.70906e-14
Pla2g3	85.1111	428.377	5.03315	1.28577e-11
Tiparp	772.83	2145.13	2.77568	0.000203993
Dnaic2	44.7822	435.622	9.72758	1.36152e-19
Gns	2647.45	6153.54	2.32433	2.00574e-11
Ttyh2	60.4935	168.16	2.7798	0.00809141
Dgkh	233.055	575.643	2.46998	1.36385e-05
BC030867	76.1253	467.797	6.14509	1.37076e-14
B3galt1	79.0576	207.576	2.62563	0.00381117
Unc13a	83.3885	396.599	4.75604	2.31958e-10
Grip1	661.488	1664.83	2.5168	9.39213e-10
BC031353	844.374	2194.9	2.59945	1.12087e-11
Cog3	927.579	1930.73	2.08147	5.4935e-07
Htr2a	22.6812	96.3373	4.24745	0.00545463
Baz1a	1336.46	3209.86	2.40176	4.45594e-11
Fam167a	40.7382	192.149	4.71666	9.96335e-06
Wdr78	447.095	1003.4	2.24426	3.94637e-05
Secisbp2	342.558	734.149	2.14314	0.000455468
Ints6	1567.75	3193.53	2.03701	3.00069e-07
Zc3h12c	406.063	3266.15	8.04344	2.70863e-51
Tanc1	1370.81	3464.59	2.52741	2.05142e-10
Fam124a	148.769	1057.96	7.11143	3.7042e-23
Pkig	255.303	702.639	2.75218	1.14112e-07
Uchl4	60.7012	343.954	5.66635	0.000486933
Pdzrn3	274.496	2158.11	7.86207	6.681e-43
Shq1	85.2273	280.348	3.28942	1.99479e-05
Tstd2	342.76	700.308	2.04314	0.0071105
Ntng2	826.512	1854.99	2.24436	4.44689e-08
Gnptg	205.719	534.528	2.59834	7.32953e-06
Iqcg	148.549	481.365	3.24045	1.17989e-07
Kcnh8	689.093	1414.94	2.05333	0.000116991
Fam179b	1181.63	2516.62	2.12978	5.96969e-08
Ric8b	721.31	1626.73	2.25525	1.0382e-07
Gtf3c4	1265.87	2713.34	2.14345	4.39519e-08
Prkx	1091.47	6852.35	6.27812	8.83367e-49
Dagla	71.7883	272.309	3.79323	4.04598e-06
1300018J18Rik	126.992	292.82	2.30582	0.0066911
Ggta1	80.1815	428.466	5.3437	2.47577e-12
BC005764	295.033	1690.46	5.72974	5.57764e-30
Cerk	158.188	682.111	4.31202	9.48478e-14
Ptprq	1585.47	6526.61	4.11653	4.15267e-07
Ddx26b	1168.42	2571.03	2.20044	9.71267e-09
Nme5	91.2319	325.11	3.56356	5.87086e-05
Fnip1	592.345	1321.68	2.23127	0.0049914
Lmo1	31.0561	378.804	12.1974	9.05873e-20
Fstl4	84.5002	1117.75	13.2278	1.07631e-43
Lrrn3	113.021	393.518	3.48181	1.24277e-05
Zdhhc23	654.127	1405.39	2.14849	8.59159e-06
C530008M17Rik	977.78	3379.78	3.45658	2.74217e-21
Ppfibp2	134.664	538.358	3.99779	7.98214e-11
Etl4	3017.25	7444.83	2.46742	1.18085e-13
Tmem184a	386.894	1910.98	4.93927	3.02073e-27
Tubb2c	1937.98	4092.43	2.11169	1.48675e-08
Ssx2ip	2461.82	5228.35	2.12378	3.7051e-09
Aifm1	590.121	1247.78	2.11444	0.000463301
Otud4	2387.38	5738.32	2.4036	2.20858e-12
Scd1	1056.85	7182.31	6.79597	8.60737e-27
Ralgapa2	2110.88	5189.65	2.45852	8.45676e-13
Krt80	33.5301	538.046	16.0467	7.58067e-30
Spred3	274.863	563.591	2.05045	0.000844857
Fam53a	286.628	667.374	2.32837	1.65793e-05
Rims2	458.799	4860.61	10.5942	2.11636e-69
Ranbp10	428.561	944.223	2.20324	1.26376e-05
Ccdc21	222.359	517.794	2.32864	0.000182418
Asxl2	2408.79	4919.06	2.04213	3.10166e-08
Zmat4	325.576	1264.87	3.88504	1.04136e-09
Cib2	271.307	1680.56	6.19431	5.47051e-23
Lphn3	2753.29	17155.3	6.23082	6.45616e-19
Kcnmb2	84.5369	385.684	4.56232	1.40356e-09
Atoh8	8.19775	66.0886	8.06179	0.00169269
Cldn11	19.8835	108.474	5.45549	0.000465527
Cdkn1c	1048.85	2275.72	2.16972	4.44083e-08
Atp8a1	2348.26	22393.7	9.53629	7.43213e-79
Phyhipl	160.552	380.538	2.37018	0.000514229
3110057O12Rik	180.558	391.846	2.17019	0.00160448
Sh2d4b	238.077	1195.36	5.02089	3.10242e-22
Ssh2	834.954	3579.98	4.28764	3.65185e-06
Neurod6	23.3715	356.768	15.2651	3.73208e-21
Wnk2	984.792	3216.5	3.26617	9.01328e-06
Arap2	448.072	1393.53	3.11006	4.2123e-13
Ccdc138	89.4544	249.783	2.7923	0.000706135
Rbm24	418.567	3602.83	8.60754	1.39361e-54
Ttc39b	565.467	1429.96	2.52882	0.000327849
BC088983	204.663	436.385	2.13222	0.00760743
Cep250	280.165	994.66	3.55027	9.30039e-14
Sema7a	42.6991	392.399	9.18987	6.31502e-12
Mlxip	1268.57	2637.34	2.07899	0.00965169
Fam70b	207.234	7185.86	34.6751	9.22664e-138
Cbfa2t2	1031.27	4574.32	4.43561	2.34011e-31
Eftud1	279.872	691.269	2.46995	2.76776e-06
Pln	44.153	299.022	6.7724	1.77126e-11
Gm9766	192.36	563.439	2.92909	2.34653e-07
Fam125b	597.946	1973.94	3.30121	6.13448e-07
Ctnnal1	616.987	1582.62	2.56508	5.16561e-10
Nipal2	568.521	1182.63	2.08018	1.01105e-05
Fam117a	369.314	873.778	2.36595	1.59481e-06
Ccdc68	172.318	368.21	2.13681	0.0028403
Cnst	511.864	1044.19	2.03998	4.01062e-05
Zfp503	60.1086	1416.1	23.559	4.71693e-66
Mycbpap	80.5724	265.791	3.29878	5.30838e-05
Abhd2	2207.95	6620.9	2.99866	3.65199e-19
Cdk5rap2	1676.05	4044.95	2.41339	8.3162e-12
Dusp10	109.112	476.732	4.36921	8.44822e-11
Mreg	1057	2738.29	2.59063	2.99849e-12
Ubn1	913.004	2864.37	3.1373	1.50271e-17
Efha2	675.33	1353.41	2.00407	1.50003e-05
Foxp3	10.5862	69.2008	6.53688	0.00327354
Atp8b1	335.014	1223.31	3.65152	1.24602e-15
Ttc18	160.284	359.613	2.2436	0.00195699
Nphp4	107.927	306.834	2.84299	0.000161811
Hs3st6	40.0296	155.002	3.87218	0.000634266
Lonrf1	706.142	2013.86	2.85192	2.59631e-13
Icmt	295.76	1028.65	3.47799	1.8141e-13
Ralyl	36.1691	126.88	3.50797	0.0035813
Tbc1d2	99.4907	450.671	4.52978	8.48759e-08
Nhsl1	6086.65	15087.3	2.47876	3.18818e-08
Srrm3	28.2767	141.603	5.00776	9.86771e-05
Txlnb	107.377	265.032	2.46824	0.00217105
Ccdc40	244.142	623.366	2.55329	3.6136e-06
Disp2	89.6071	1183.88	13.2119	8.00014e-46
Negr1	166.93	1114.21	6.67472	8.56665e-07
Ift88	410.846	862.207	2.09861	4.80214e-05
Tph1	49.3697	614.114	12.4391	8.6364e-21
Tnni3k	93.822	433.857	4.62426	7.73629e-11
Bmf	594.721	2814.13	4.73184	5.21073e-06
Arntl2	167.351	393.696	2.35251	0.000448456
Bach2	327.11	1712.7	5.23586	7.13645e-16
Pacsin1	173.674	561.527	3.23323	0.00114779
Cacng5	38.3925	1148.95	29.9263	7.5397e-60
A330021E22Rik	178.939	606.453	3.38916	1.99695e-09
Matn1	38.8018	768.121	19.796	1.99316e-42
Erc2	250.52	585.386	2.33668	0.0003045
Mthfd1l	159.715	429.5	2.68916	0.000120114
Madd	548.424	1332.72	2.43008	2.11504e-08
Rfx3	853.213	2180.86	2.55606	2.46817e-11
Trim62	1118.09	5409.98	4.83857	1.65491e-17
Dmxl2	2386.05	4788.94	2.00706	8.41466e-08
Tox	2019.65	4126.48	2.04316	7.76756e-08
Ankrd42	230.991	465.332	2.0145	0.0028403
Wapal	5538.68	13344	2.40924	1.10447e-13
Smpx	214.998	797.782	3.71064	2.03009e-12
5730559C18Rik	123.944	378.777	3.05604	4.95287e-06
Slc39a11	141.512	387.833	2.74064	4.01307e-05
Coro2b	319.242	1550.59	4.85709	1.65632e-24
Plekha6	94.048	1228.11	13.0584	5.68649e-10
Gpr155	173.564	1521.69	8.76736	2.94691e-40
Enc1	145.892	582.915	3.99554	3.66117e-11
Mapk1ip1	220.893	451.701	2.04489	0.00253781
Lad1	262.969	540.632	2.05588	0.00102136
Shisa4	142.184	338.701	2.38213	0.00396918
Nol4	33.0292	135.365	4.09835	0.000760086
BC057022	59.3512	259.459	4.37159	7.36441e-07
Tnfrsf18	168.714	581.908	3.44909	2.44753e-08
Elmod1	176.196	565.374	3.20877	3.25896e-08
Tmcc2	410.76	1087.71	2.64803	7.28355e-09
2010015L04Rik	100.328	268.145	2.67269	0.000893146
Tmc7	642.503	1457.04	2.26777	1.70518e-07
Adrbk2	544.606	1333.94	2.44936	1.08309e-08
Mkl1	287.465	935.84	3.2555	1.0562e-11
S100a13	400.333	1091.92	2.72753	1.22466e-05
Dlgap3	20.9159	374.506	17.9054	3.3248e-07
Frmpd3	19.517	100.087	5.12821	0.00126464
Cpa6	986.393	2151.2	2.18088	5.21601e-08
Gtpbp1	1047.69	3563.49	3.40128	1.05918e-16
4933432B09Rik	116.027	293.141	2.52649	0.000943236
Thsd7b	457.956	11936	26.0637	5.85504e-95
Shc1	532.823	1758.83	3.30096	3.93901e-16
Itpr3	198.23	2029.55	10.2384	1.5085e-51
Myo15	260.636	4976.35	19.0931	3.99013e-48
Atpaf2	210.111	779.091	3.70799	1.17871e-11
Maneal	9.72491	66.6461	6.85313	0.00333255
Fgf11	425.269	3106.96	7.30588	1.49575e-27
D0H4S114	5738.08	12218.4	2.12936	1.47059e-07
Kcna10	97.1816	383.695	3.94823	0.00133542
AC125097.1	90.2118	541.225	5.9995	3.93012e-16
Ifnk	2.79774	416.308	148.802	3.55238e-09
Synpo	125.831	547.605	4.35191	0.000135189
Mobkl1b	2492.84	5663.61	2.27195	7.88645e-11
Uevld	455.897	1098.67	2.40991	1.19974e-07
2510009E07Rik	463.081	1641.31	3.54433	3.53717e-17
Usp48	1882.79	4214.58	2.23848	8.54649e-09
Kcns3	56.2785	674.754	11.9895	3.11991e-30
Clrn1	102.881	1148.58	11.1642	3.14422e-40
Mgat5b	84.4269	1550.37	18.3634	1.63617e-43
Bclp2	27.5009	104.064	3.78403	0.00694734
A430090L17Rik	118.024	351.797	2.98071	1.49382e-05
Rsbn1	1425.24	3318.91	2.32866	2.14653e-10
Rnf182	436.478	2474.28	5.66875	1.90597e-16
Gpr146	52.8089	560.185	10.6078	1.15326e-14
Gpr4	134.737	806.339	5.98452	2.83759e-11
Ankrd43	588.075	1563.65	2.65894	1.24925e-10
Tnfaip8l1	25.9554	457.685	17.6335	1.89194e-27
Gpr152	34.5013	146.74	4.25317	0.000447804
Ankrd50	1111.75	4026.32	3.6216	1.64049e-23
Prrt3	40.6527	366.685	9.01993	3.57661e-16
Ush1g	22.8523	238.23	10.4248	1.6883e-12
Lhfpl2	579.615	3739.77	6.45217	2.95672e-44
AC118226.1	28.7715	375.999	13.0685	1.57457e-20
Trim39	391.806	810.917	2.06969	8.35685e-05
Pid1	140.308	363.827	2.59305	0.00752604
Pqlc3	167.748	363.229	2.16532	0.003006
Slc16a5	58.111	1531.35	26.3522	1.13576e-71
Onecut2	108.739	278.837	2.56427	0.00113789
Gsg1l	10.3724	168.213	16.2174	2.36472e-11
Pnma2	31.3921	543.071	17.2996	1.31012e-31
RP23-222K9.2	202.824	523.141	2.57929	1.25791e-05
Ftsjd1	139.3	327.884	2.35379	0.00157651
Ppm1e	226.055	641.915	2.83964	1.28866e-07
Camk2n1	353.334	2140.06	6.05678	8.10097e-35
5330437I02Rik	170.186	1578.39	9.27451	1.31478e-42
Vwa5b2	101.488	4564.69	44.9775	7.77818e-136
Ttc34	15.583	460.102	29.5258	2.31033e-33
Cxxc5	268.852	755.908	2.81162	2.69468e-07
BC089491	7.5319	112.817	14.9786	1.3927e-07
Gpr156	64.6717	792.903	12.2604	3.62961e-34
Spsb4	55.2768	320.144	5.79165	5.62364e-08
Samd14	172.092	363.305	2.11112	0.0042321
Dync2h1	2148.27	4613.45	2.14752	2.92651e-09
Dusp18	528.766	1384.29	2.61796	1.03212e-07
Fam185a	187.058	414.769	2.21733	0.000916049
Dlk2	89.8146	2732.79	30.427	2.97871e-30
C230078M08Rik	75.7406	669.706	8.8421	1.76302e-25
Arl4a	948.953	2389.98	2.51855	3.07129e-11
Klhl34	18.6373	82.7245	4.43864	0.00983295
D930020B18Rik	85.5265	932.964	10.9085	2.08641e-35
Rnf150	372.008	1199.63	3.22474	5.53321e-13
Flrt1	13.0419	85.4535	6.55225	0.00857701
Sned1	451.737	1771.96	3.92254	9.04976e-13
Stx19	28.7899	112.929	3.92251	0.00335393
Usp14	924.195	1863.15	2.01597	2.28744e-06
Sstr2	15.2593	1754.63	114.988	1.07759e-31
Palm3	66.6814	427.343	6.40873	6.06487e-11
Tmem229a	615.032	2091.83	3.40117	6.87817e-18
4932418E24Rik	15.1066	233.112	15.4312	7.2845e-15
Lmod1	74.7204	1094.11	14.6427	4.8305e-46
Bcl11b	41.1475	978.715	23.7855	2.12372e-21
Sacs	1423.92	3139.27	2.20467	6.0543e-07
Frmd6	273.72	1657.28	6.05464	2.17008e-31
Ric3	373.828	1233.39	3.29934	1.06954e-13
6530418L21Rik	571.02	3008.08	5.26792	2.43602e-21
Bdnf	215.444	1492.46	6.92736	1.6337e-09
Nrip1	2617.29	10477.8	4.0033	2.30805e-31
Tpcn2	99.3015	252.236	2.5401	0.00176922
D4Bwg0951e	81.0612	344.15	4.24556	2.3902e-08
Tprn	254.246	772.393	3.03797	2.8745e-09
E130114P18Rik	172.171	772.517	4.48692	1.23533e-15
Zfp710	573.005	1780.91	3.10801	1.10439e-14
Efna5	384.958	2309.13	5.99839	1.22712e-19
Prss48	83.6513	418.933	5.00809	8.36273e-07
Tmem67	630.157	1384.46	2.19701	5.68416e-07
Espnl	193.966	2758	14.219	1.9373e-69
Adamts16	236.153	1237.8	5.24153	0.000258866
Aknad1	121.127	414.176	3.41934	1.93901e-07
Plekhf2	721.908	2623.3	3.63384	5.76349e-21
Shisa3	20.3539	223.414	10.9765	5.56894e-06
Zfp697	242.884	528.112	2.17434	0.00281354
Gpr171	110.755	285.289	2.57585	0.000783118
D8Ertd82e	700.552	4143.5	5.91462	7.49076e-08
2310030N02Rik	109.564	274.369	2.5042	0.00195051
C77080	522.145	1244.73	2.38387	0.00173395
5730508B09Rik	71.8494	366.024	5.09432	0.00500853
A730017C20Rik	2084.41	4893.21	2.34753	1.85083e-11
Rtn4rl2	21.9299	707.66	32.2692	7.59765e-48
RP23-60F20.3	68.5569	214.964	3.13556	0.000437632
Ttc24	33.6096	570.984	16.9887	1.43993e-07
Adnp	84.7813	272.813	3.21784	4.40471e-05
Gpr183	45.3808	137.961	3.04006	0.00794274
Nhlh1	54.5803	1089.96	19.9698	2.79263e-37
2900026A02Rik	2226.95	6878.8	3.08889	3.6231e-16
Flrt3	343.053	2576.5	7.5105	3.15625e-06
Ccdc157	224.442	541.77	2.41385	3.62412e-05
Pard3b	341.373	797.174	2.3352	3.88108e-06
Sema5b	536.964	5620.69	10.4675	4.71693e-66
Robo2	479.764	3263.48	6.80227	7.12714e-19
Pcdh15	1021.22	5087.18	4.98145	2.69219e-24
Atad2b	285.406	584.69	2.04862	0.000669133
Reep1	451.114	2085.94	4.62398	2.82488e-26
Brsk2	99.613	549.069	5.51202	4.24424e-14
AC073599.2	165.989	435.975	2.62653	2.72498e-05
Mapk11	5.91922	86.7329	14.6528	8.46364e-06
Gpr21	189.843	515.467	2.71522	4.72907e-05
Adamts19	1033.27	2116.67	2.04851	9.11807e-07
AC105981.1	37.3114	143.842	3.85517	0.000824156
Mast1	179.575	508.805	2.83339	1.47047e-06
Pde5a	172.69	596.229	3.4526	1.19532e-09
Nt5dc3	182.684	1054.38	5.77162	7.47157e-24
Ercc6	1413.07	3334.71	2.3599	6.54967e-09
Umodl1	1194.93	5282.46	4.42074	1.43013e-19
RP24-501J23.1	90.7433	412.187	4.54234	2.62566e-10
Tmem120b	91.0426	850.569	9.34254	8.78114e-31
Slc8a1	487.301	10902.1	22.3723	4.51633e-19
Ankrd24	1025.46	9021.76	8.79779	2.84764e-37
AC123925.1	262.761	552.083	2.10108	0.000689714
4930578G10Rik	6.90882	253.074	36.6306	1.52146e-21
Zfp667	789.421	5590.51	7.08179	9.4775e-53
Pdlim1	48.2762	692.839	14.3516	6.75545e-16
Zfp101	94.952	306.624	3.22925	2.11299e-05
Maf	46.7186	240.5	5.14785	1.5917e-07
Sfrs11	2613.37	5245.16	2.00705	4.77599e-05
AC104930.1	920.921	2086.18	2.26532	0.00407207
Dach1	461.383	1688.79	3.66028	4.31348e-18
Abcd2	65.246	325.922	4.99529	2.25197e-09
Fam19a3	207.216	760.011	3.66773	0.00824011
Aasdh	260.074	576.133	2.21527	0.00970454
Lipm	27.0245	105.643	3.90915	0.00457614
St3gal5	551.069	2159.18	3.91817	1.11007e-21
Trnp1	215.493	1014.76	4.70902	7.33567e-19
Lrrc48	93.9076	504.832	5.37584	4.51005e-14
Gm10007	21.0441	137.247	6.52186	9.88843e-06
Cspp1	1519.22	3671.35	2.4166	1.20729e-11
St8sia3	185.756	813.919	4.38165	2.71425e-06
AB124611	40.8665	189.54	4.63803	1.3528e-05
2900006K08Rik	39.2478	128.695	3.27903	0.00577341
Arhgap24	112.117	867.057	7.73348	0.000164018
Lgals8	201.291	404.41	2.00909	0.00491826
Gm5567	203.911	1059.49	5.19583	3.90672e-18
Cacnb2	408.885	3147.42	7.69756	2.53501e-20
Itpk1	147.48	349.438	2.36939	0.00101332
Palld	144.878	3590.13	24.7805	1.40959e-45
Eml1	168.829	3730.17	22.0943	1.65989e-11
Idi1	394.072	837.64	2.1256	0.00768062
Spock2	702.764	3501.9	4.98303	6.17931e-10
Phtf1	2761.58	6942.73	2.51405	5.58126e-14
Gcap14	3062.99	13105.7	4.27875	7.1556e-35
Col13a1	48.0075	291.442	6.07076	3.10508e-10
Mtfmt	221.742	644.599	2.90697	1.45058e-05
Slc14a1	92.4841	871.535	9.42362	1.22552e-30
Bcas3	623.151	1315.01	2.11027	0.000170535
Kcnh7	297.043	3693.48	12.4342	2.35443e-71
CT572998.1	15.7968	78.569	4.97372	0.0076812
Kif27	84.433	416.962	4.93838	0.000202451
Sntb1	1321.33	2946.97	2.23031	3.68624e-09
Fam78b	139.917	3788.09	27.0737	8.75363e-18
Pla2g16	313.383	1695.23	5.40944	3.53464e-28
Gapdhs	79.137	198.351	2.50642	0.00924377
Fnip2	405.91	1039.03	2.55976	8.18631e-07
Obscn	217.631	541.564	2.48845	2.00193e-05
Dlgap4	1591.53	6486.25	4.07547	2.05878e-21
Ssbp3	655.288	1542.82	2.35441	2.89642e-08
2700097O09Rik	282.975	625.127	2.20912	0.000427322
Tmhs	112.459	1172.26	10.4239	1.00086e-13
Otof	707.955	3071.62	4.33872	7.19671e-05
Ap3b2	107.585	333.19	3.097	2.03043e-05
1810041L15Rik	89.0693	1679.97	18.8614	7.57878e-36
Kcnc3	167.205	465.671	2.78504	0.00436989
Tcp11	45.4908	150.178	3.30128	0.00264054
Ica1	230.233	969.268	4.20994	1.43202e-16
Bbs5	224.949	473.286	2.10397	0.00272619
Sema3e	166.074	386.268	2.32587	0.000818617
AC115763.1	5.63824	58.9455	10.4546	0.00145765
Gng8	32.8215	344.6	10.4992	8.36153e-17
Zfp238	1076.96	2723.56	2.52892	8.97976e-12
Utp14a	316.09	864.869	2.73615	1.49007e-08
Srrm4	249.109	6795.38	27.2788	9.01151e-124
Nr6a1	229.769	655.438	2.8526	7.64242e-08
Izumo1	21.0014	177.684	8.46059	1.51724e-08
Rab3ip	423.503	1106.39	2.61248	9.29868e-09
Clasp1	3622.18	8273.35	2.28408	1.47944e-11
U6	45.3564	221.737	4.88878	7.31338e-07
SNORA36	7.48914	60.9254	8.13517	0.00335679
Vps37b	130.547	283.974	2.17526	0.00937452
Chrna10	47.5248	1098.75	23.1196	7.30541e-26
Gm10158	50.6526	146.272	2.88774	0.00833564
Nrxn3	824.96	8508.46	10.3138	2.36341e-37
Rdh11	216.996	443.657	2.04454	0.00253459
Wdr35	590.567	1214.45	2.05641	1.18363e-05
Fbxl12	161.762	477.392	2.95121	1.18698e-06
Myo1h	49.4552	385.679	7.79855	2.65459e-15
Hes6	169.459	3257.03	19.2202	9.47098e-53
Nnat	527.038	3630.71	6.88889	3.29168e-08
Mllt4	4608.88	11156.4	2.42064	1.22844e-13
Grxcr1	92.7223	1734.53	18.7067	6.65099e-66
Insm1	10.8672	1661.82	152.921	7.67672e-17
Pick1	370.951	831.669	2.24199	1.10548e-05
Cep152	386.162	809.464	2.09618	0.00189359
Uty	648.404	2232.42	3.44295	3.51987e-16
Gpr88	5.50995	201.917	36.6459	0.000153491
Eif2s3y	824.979	1761.12	2.13474	2.60063e-06
Slc7a14	290.586	647.019	2.2266	0.000243613
Dytn	95.4285	288.981	3.02824	0.000125453
Gpr98	1491.06	10764.2	7.21917	3.41791e-59
Gprin1	14.1414	73.3208	5.18484	0.00923303
C78339	1160.08	2331.62	2.00988	1.28334e-06
Dazap1	460.802	1204.02	2.61288	2.67642e-09
Ank3	2680.85	10376.7	3.87067	8.77753e-07
Gm10277	1.48439	48.1732	32.4531	0.000200889
Fcho1	78.4833	517.946	6.59944	7.0159e-17
RP23-56A7.3	3.3353	64.3631	19.2976	5.66082e-05
Evi2b	281.79	676.47	2.40062	0.000100069
Hs3st3b1	594.287	2245.48	3.77844	7.0565e-21
Trpc2	213.832	484.197	2.26438	0.000262788
Cldn3	112.527	260.966	2.31915	0.00577134
Sars2	100.053	293.279	2.93125	0.000146245
Gm88	53.9084	766.655	14.2214	2.89185e-36
Hpcal1	537.038	1864.57	3.47194	3.61444e-09
Gng3	150.449	595.293	3.95678	2.60716e-11
Ppia	226.861	570.935	2.51667	3.043e-05
Slc39a2	35.0572	260.494	7.43052	2.45823e-06
Zfp783	140.015	397.321	2.8377	1.18612e-05
Gm10430	49.2964	179.41	3.6394	0.000280525
4933437F05Rik	22.9562	132.668	5.77918	3.53045e-05
Gm10457	11.1665	74.7299	6.6923	0.00177082
Atoh1	133.277	5021.72	37.6787	2.49119e-79
AC158667.1	118.366	318.623	2.69184	0.000186396
Grxcr2	182.879	736.535	4.02744	7.75383e-07
Efcab7	311.905	640.813	2.05451	0.000436245
RP23-173E15.2	126.442	653.111	5.1653	3.44095e-16
Gm10595	1.97919	136.663	69.0499	3.15625e-14
CT868690.3	1.48439	40.2364	27.1063	0.00136913
Ccl27a	335.509	672.23	2.00361	0.000609359
Mobkl2b	307.36	4600.97	14.9693	8.33602e-84
Sdhaf1	26.1448	124.66	4.76806	0.00167933
6430550D23Rik	64.1892	217.921	3.39497	0.000150185
Kif5a	257.551	559.122	2.17092	0.00130602
Defb25	4.56312	76.0498	16.6662	2.14199e-05
RP23-402M7.1	21.6489	90.2912	4.17071	0.00872743
Zfp826	203.844	446.23	2.18908	0.00077851
Pdzd7	79.1491	1186.36	14.989	5.40912e-49
Gm10773	11.7469	72.01	6.13014	0.00323926
B3galt5	218.419	1194.52	5.46893	9.8081e-17
Gm904	42.9801	196.103	4.56266	1.36385e-05
Gm10791	138.195	297.377	2.15186	0.00723607
AL935159.1	3.37806	61.1484	18.1016	0.00116049
Heg1	1413.32	4432.25	3.13607	1.63489e-19
Rprm	118.33	476.457	4.02652	8.34568e-07
Igll1	5.63824	771.045	136.753	6.27202e-09
BX545905.1	784.076	1632.98	2.08268	1.59227e-06
AC123606.1	168.017	365.057	2.17274	0.00230184
Gm10843	37.5496	146.459	3.90042	0.00073254
4930412O13Rik	1125.47	2395.83	2.12874	7.08321e-07
Gm10865	1.89367	42.2072	22.2886	0.00161522
Selm	430.095	1973.48	4.58847	4.80066e-06
AC101886.1	0.946833	29.2989	30.9441	0.00937452
5S_rRNA	14.3308	87.4152	6.09982	0.001071
AC154495.1	3.3353	75.3006	22.5769	4.51915e-06
AC121892.1	5.01515	57.1978	11.405	0.00151958
AC125097.2	76.4857	486.904	6.36594	1.35953e-15
AC158577.1	12.376	198.81	16.0641	5.73278e-13
CR974586.3	12.2233	104.14	8.51981	2.86756e-05
AA645497	43.42	133.751	3.08041	0.00764826
Gm13090	86.7177	349.023	4.02482	4.87838e-08
AL611924.1	69.803	194.409	2.78511	0.00284935
1700024P16Rik	151.939	1016.79	6.69208	1.06974e-13
Smarcd2	163.222	558.249	3.42019	4.31935e-09
Tomt	13.8176	75.4568	5.4609	0.00628105
AC150744.1	33.7806	187.993	5.56512	2.41023e-06
AC162790.1	120.84	268.648	2.22317	0.00641424
Fam188b2	98.7698	528.348	5.34929	4.34921e-10
Gm12394	12.8036	79.969	6.24581	0.00185232
CT868723.3	2.8405	39.1395	13.7791	0.00825617
Gm13308	73.4865	284.522	3.87176	1.6882e-06
Evi2a	60.3408	177.461	2.94098	0.00310325
CR974428.1	8.06946	161.588	20.0246	5.74057e-12
AC147616.1	29.2419	226.705	7.75274	0.00081807
Gm3014	27.7819	128.098	4.61083	0.000517156
Trim71	117.432	283.732	2.41615	0.00208941
4933413G19Rik	50.5731	188.492	3.72712	0.00958359
AC122399.1	3.78733	128.793	34.0063	1.96331e-11
BC031353	71.1164	313.629	4.41009	3.91639e-08
RP23-104G16.1	192.867	541.034	2.80522	1.45553e-06
AC127419.2	66.144	218.019	3.29612	0.00176018
AC161049.1	4.15384	52.4625	12.6299	0.00183394
RP24-535N4.3	61.7947	232.867	3.76839	1.60728e-05
RP23-106K17.1	34.086	162.805	4.7763	4.20268e-05
RP23-304H5.1	33.8661	113.299	3.34549	0.00897713
AC123699.3	1.8509	114.15	61.6727	1.34956e-11
RP23-388P16.1	8.06946	78.4129	9.71724	0.000203136
RP23-135F6.2	22.5897	309.153	13.6856	2.73507e-18
RP23-204D17.3	20.1401	86.1713	4.2786	0.00854496
Btc	82.3929	211.295	2.56448	0.00436755
RP24-548P4.1	1.44163	32.7812	22.739	0.00770278
RP23-87L24.2	17.7516	91.1073	5.13234	0.00897713
RP23-236D1.1	16.0962	91.4459	5.68122	0.0012427
RP23-304I1.8	5.27173	83.8883	15.9129	6.0372e-06
RP23-28G13.4	61.6357	231.493	3.75582	2.80463e-05
Ctsf	495.56	1355.29	2.73487	1.57742e-10
RP23-446D4.5	6.71336	64.7868	9.65044	0.00820819
RP23-67P9.1	60.2492	163.969	2.72151	0.00833564
AC102469.1	14.1597	115.974	8.19041	1.11766e-05
RP23-139J21.3	30.1887	117.913	3.90587	0.00256256
RP23-407K8.3	93.938	521.486	5.55139	1.39383e-14
RP23-446D4.2	2.43123	37.7618	15.532	0.00733581
RP23-339J7.1	161.157	458.354	2.84414	4.20146e-06
AC124978.1	25.5829	108.207	4.22965	0.00233541
RP23-388P16.2	5.14344	67.373	13.0988	0.00327147
RP23-304I1.7	11.6857	156.937	13.4298	1.02535e-09
Esrp2	477.424	1117.38	2.34044	3.1387e-07
RP23-135F6.6	4.86245	48.3871	9.95118	0.0055579
RP23-93O11.2	23.3898	92.8773	3.97084	0.00915214
RP23-288M21.2	9.79208	75.9383	7.75507	0.000965323
SNORA67	139.667	401.446	2.8743	0.00044367
AC124698.6	28.8326	233.322	8.09228	0.000150203
RP24-74G10.1	23.9518	120.241	5.02012	0.0004122
RP23-13G19.1	366.376	1042.8	2.84627	6.94732e-07
RP24-422J16.3	266.934	929.357	3.4816	8.07766e-06
Gm5577	79.1187	199.167	2.51732	0.00683188
AC120003.4	93.4983	239.314	2.55956	0.00253781
RP23-35P3.1	10.0059	131.468	13.1391	2.85133e-08
AC122248.2	37.3358	147.716	3.95642	0.000598435
AC104917.1	941.586	1983.19	2.10622	5.96354e-07
AC124629.1	13.9459	165.053	11.8352	3.61004e-05
AC102249.1	53.2976	165.962	3.11387	0.00224506
RP23-255E6.3	152.239	420.066	2.75926	1.37905e-05
AC154824.1	84.7507	294.104	3.47023	1.02451e-05
RP23-153M14.4	536.152	1429.82	2.66682	1.15977e-08
AC123662.2	120.566	1109.98	9.20643	8.14052e-36
RP23-407H16.5	183.234	376.022	2.05214	0.00519942
RP23-198O15.4	4.90522	80.8784	16.4882	7.25928e-05
RP23-23J2.1	72.5824	186.227	2.56573	0.00829863
AC113469.2	298.473	920.02	3.08243	7.66553e-11
RP23-248J10.3	47.1462	212.04	4.49749	0.00138868
RP23-231L5.1	94.7505	257.015	2.71255	0.00089558
AC154378.1	58.5693	256.882	4.38594	5.9029e-07
AC126255.1	16.0962	163.947	10.1854	7.94325e-09
RP23-97J2.2	21.429	135.441	6.32047	0.000226525
AC123699.2	13.384	163.05	12.1825	1.04136e-09
RP23-304I1.4	8.26492	101.844	12.3224	3.42164e-06
AC158136.1	115.642	356.541	3.08315	8.75189e-06
RP23-103H9.4	183.002	717.189	3.91903	2.84085e-05
7.95953348-96898860.1	457.315	1251.96	2.73764	1.9171e-10
RP23-327M13.1	48.5207	192.956	3.97677	5.29966e-05
RP24-349B2.2	95.0438	245.146	2.5793	0.00189365
AC167122.2	171.804	372.86	2.17026	0.00212831
RP23-395P16.2	114.255	314.383	2.75158	0.000135404
RP23-471F3.1	13.836	102.214	7.38756	8.77954e-05
AC160526.2	33.4141	114.15	3.41623	0.00746181
RP23-324M14.3	111.72	397.977	3.56226	1.13281e-07
RP24-79A6.7	26.4502	1019.68	38.5507	1.55053e-64
RP24-326P8.4	44.2629	204.027	4.60943	5.46937e-06
AC133195.2	54.6781	249.837	4.56923	5.53466e-07
AL669897.1	275.736	803.895	2.91545	0.00119884
AC125270.3	23.7747	127.799	5.3754	0.000101035
RP24-326B24.2	27.0061	346.085	12.8151	4.79432e-19
Nespas	76.6203	283.581	3.70113	2.78846e-06
RP23-463K8.6	2.92603	45.6317	15.5951	0.0064358
RP24-293E17.2	200.686	528.232	2.63213	5.72017e-06
RP23-42P24.7	61.9351	213.943	3.45432	0.000867352
AC119212.1	35.662	549.803	15.4171	2.76663e-05
AC130214.1	876.823	1792.01	2.04375	2.12449e-06
AC132142.2	27.0917	102.629	3.78821	0.00764317
RP23-3G8.7	82.5088	212.525	2.57579	0.00489833
AC157931.3	138.629	489.177	3.52869	1.20464e-08
RP23-143O13.2	28.8326	106.401	3.6903	0.00705832
AL591113.1	57.4331	169.926	2.95867	0.00351265
RP23-267B2.1	8.88801	90.1574	10.1437	4.32187e-05
AC123795.1	134.866	18009.8	133.539	3.20874e-186
RP23-15L19.1	0.904071	29.7581	32.9157	0.00844625
AC160757.2	41.6667	140.359	3.36862	0.00405213
RP23-446D4.1	26.3159	222.879	8.46937	2.04657e-10
AL603843.2	33.9944	373.257	10.98	6.37854e-19
RP23-144O20.4	65.4598	250.176	3.82182	8.28252e-06
Gm6483	2006.9	4112.77	2.04931	0.00279852
2.145048962-146444327.1	117.572	270.918	2.30427	0.00436861
RP23-466D3.1	21.9115	184.042	8.39935	1.71899e-08
AC131105.3	6.54231	69.7361	10.6592	0.000395867
Gm1305	48.4412	166.715	3.4416	0.000995922
AC152076.1	9.18735	499.072	54.3216	1.27149e-42
RP23-118E21.9	49.5774	160.611	3.2396	0.00200657
AC125279.1	24.1229	613.035	25.413	5.43734e-40
RP23-147K15.4	290.55	663.433	2.28337	3.04798e-05
AC104196.2	41.4652	275.64	6.64751	8.87271e-05
AC118260.5	37.012	381.711	10.3132	2.43732e-18
AL591143.1	16.029	132.039	8.23752	1.62759e-06
AC154910.1	5.72376	144.038	25.1649	0.000151342
RP23-316B4.2	98.0309	283.568	2.89264	0.00777452
AC154507.1	0.904071	114.913	127.106	5.80632e-13
RP23-337J7.1	4.15384	55.0263	13.2471	0.00110594
SNORA70	1.39887	50.9064	36.3911	9.69762e-05
U4	16.4383	80.6513	4.90631	0.00568498
7SK	40.2802	131.669	3.26883	0.0055433
U6atac	10.5435	78.0429	7.40202	0.000862707
SNORA44	1.93643	35.0419	18.0961	0.00807686
U1	2.38846	60.97	25.5269	3.68213e-05
SCARNA20	4.23937	54.6786	12.8978	0.00119003
U1	4.28213	59.9846	14.0081	0.0004122
AC170749.1	12.3516	626.184	50.6966	9.97691e-50
RP23-48G20.1	86.223	385.688	4.47315	1.07595e-09
RP23-160A1.1	22.3331	93.8536	4.20245	0.00538653
AC162922.5	28.3378	276.946	9.77302	8.75831e-14
AC122348.1	3.46359	52.4848	15.1533	0.000785783
AC160545.3	1.39887	34.6719	24.7856	0.00521192
AC158114.3	170.027	555.436	3.26675	0.00362983
RP23-130P17.2	7.85565	92.2042	11.7373	0.00176058
Pcp4	74.8914	315.038	4.2066	6.04275e-06
RP24-535C14.4	2.43123	38.9834	16.0345	0.00545463
Scml2	154.059	35.4119	0.22986	0.000195732
Trim25	733.93	296.271	0.403677	0.00887193
Tpd52l1	190.521	55.7086	0.292401	0.00338016
Arvcf	710.687	353.273	0.497086	0.000354591
Egfl6	5654.16	283.951	0.0502199	2.38952e-38
Sox9	4509.79	1430.47	0.317191	9.93869e-20
Gm2a	2228.53	637.74	0.28617	2.64579e-10
Sema4f	239.115	83.8305	0.350586	0.000740927
Mmp11	428.225	187.815	0.438589	0.00046435
Nsun5	759.574	188.501	0.248167	1.42355e-13
Csn3	60.2919	2.60842	0.0432632	0.000175835
Aif1l	3490.48	1728.72	0.495266	4.89123e-07
Siae	656.742	294.786	0.448862	5.04614e-05
Rhoc	222.109	81.436	0.366649	0.00923303
4930432K09Rik	36.6028	1.53383	0.0419048	0.00440487
Abhd3	100.022	15.8868	0.158832	0.000376734
Prkd1	752.47	337.154	0.448063	0.00668541
Slc2a3	90.45	19.9398	0.220451	0.00537088
Dlgap1	271.118	118.248	0.436149	0.00545463
Rab3b	5451.58	600.433	0.110139	8.91653e-64
St8sia6	87.2797	7.20992	0.082607	2.3328e-05
Hlf	859.719	242.047	0.281542	1.48869e-05
Grm3	36.8654	1.51153	0.0410013	0.00389165
Gstm7	882.51	248.829	0.281956	1.18021e-12
Gstm3	53.5602	4.09765	0.0765055	0.00148815
Ptrf	222.622	65.7185	0.295203	0.000144074
Cacna1e	401.683	120.442	0.299842	5.37076e-07
Gab2	687.371	315.769	0.459387	8.52687e-05
Cd33	30.2987	0.503843	0.0166292	0.00426096
Abca13	248.987	34.4935	0.138535	7.76756e-08
Sgsh	300.83	111.823	0.371714	0.000722687
Slc2a9	290	23.2528	0.0801821	8.17397e-10
Wisp1	224.051	92.5651	0.413142	0.00736037
Prlr	127.651	5.17224	0.0405185	3.79893e-10
Cnga2	170.717	63.0523	0.369338	0.00752604
Trh	426.899	3.68301	0.00862736	3.59673e-18
Fblim1	6842.71	3146.05	0.459767	0.000537383
Susd2	468.579	89.2612	0.190494	6.40668e-13
Pgrmc1	1228.33	585.207	0.476425	6.40776e-06
Mpl	71.9654	8.78835	0.122119	0.000979578
Pvrl4	265.779	66.4231	0.249918	0.0018976
Gmnn	305.406	14.2637	0.0467042	3.6845e-21
Dennd2c	345.588	148.073	0.428467	0.00115957
Gabrb2	98.1286	17.4875	0.17821	0.000895282
Id3	3206.47	985.878	0.307465	0.000152084
Fgfrl1	4964.42	1685.87	0.33959	8.65105e-08
Mgst1	1942.36	738.377	0.380145	1.86073e-11
Bmp7	1274.55	430.655	0.337888	6.54856e-11
Sardh	207.595	72.0323	0.346985	0.00160917
Pla2g12b	27.2871	0.503843	0.0184645	0.00882421
Cox4i2	578.894	131.236	0.226702	0.00250493
Gm266	352.13	17.4652	0.0495987	2.6407e-23
Psen2	502.164	186.24	0.370876	5.84275e-06
Cpb1	46.8469	2.05998	0.0439725	0.000810617
Amotl1	2209.07	984.188	0.445522	1.2132e-08
4931406B18Rik	63.3095	7.18762	0.113531	0.00194155
Pea15a	1122.3	530.377	0.472582	8.10122e-06
Adamts13	132.007	35.3673	0.26792	0.00294688
Tsen15	1137.57	331.906	0.291768	2.30058e-13
Slc25a13	243.544	104.925	0.430826	0.00810632
Cnksr3	1261.18	434.918	0.344849	2.86876e-11
Mocs2	1552.23	438.749	0.282658	9.47782e-17
H2-M2	94.4268	8.69914	0.0921258	1.84538e-05
Pls3	505.768	173.287	0.342623	9.76048e-07
Matn4	200.46	37.9311	0.189221	1.32032e-06
Rnd3	1180.29	424.056	0.359281	4.33315e-05
Mpp2	1828.3	531.62	0.290773	3.18057e-06
Aldoc	3577.47	717.67	0.200608	6.60851e-34
Timp2	2833.13	1338.33	0.472385	4.26866e-08
Etv4	250.697	70.6991	0.28201	2.68269e-05
Myo1b	4849.63	1601.03	0.330135	0.00260619
Slc13a3	79.8089	13.7599	0.17241	0.00659182
Glra2	36.0896	1.05229	0.0291577	0.0023251
Sparc	87806.8	43038.2	0.490147	1.59691e-06
Acsl1	859.547	386.281	0.449401	1.04426e-05
Plod1	2550.25	1009.75	0.395941	2.07481e-11
Scrn1	4773.02	2289.13	0.479598	0.000150923
Ahr	1552.27	611.608	0.394009	8.19247e-10
Gdpd2	209.049	53.0332	0.253688	8.69989e-05
Cd70	43.8597	2.51922	0.057438	0.00256549
Syne1	508.309	140.841	0.277077	4.04873e-09
Hey2	2672.32	608.937	0.227868	6.28544e-27
Fuca2	890.243	363.674	0.408511	0.00905116
Plagl1	124.811	37.7304	0.302301	0.00817129
Grm1	60.6584	9.15838	0.150983	0.00869901
Nmbr	42.1311	1.00769	0.0239179	0.000589179
Ptprk	11135.9	4309.79	0.387018	1.27404e-15
Ros1	157.932	25.5936	0.162055	4.47575e-06
Sept10	219.647	91.455	0.416373	0.00776601
Ctgf	642.625	142.517	0.221773	0.00977754
Moxd1	3973.2	517.687	0.130295	4.95239e-09
2010107G23Rik	186.471	73.6198	0.394805	0.00866019
X99384	320.176	134.416	0.419817	0.00155554
Egfr	3394.65	807.724	0.23794	2.79389e-27
Ptprb	86.0152	14.9683	0.174019	0.00182763
Rhbdf1	361.495	103.583	0.28654	7.93984e-06
Hormad2	62.943	8.37371	0.133036	0.00357031
Gatsl3	216.018	53.9963	0.249962	2.04725e-05
Igfbp3	36212.3	12336	0.340658	4.3796e-20
Tcn2	3052.65	1126.55	0.369039	9.45608e-14
Gabrg2	95.9356	7.27682	0.0758511	3.90323e-06
Galnt10	482.402	107.903	0.223679	3.0366e-11
Pctp	105.636	22.6374	0.214296	0.00184473
Sdc1	467.253	91.2898	0.195376	1.50477e-12
Trib2	2292.49	524.839	0.228938	1.06197e-14
Abca8b	532.725	93.1136	0.174787	6.66127e-07
Map2k6	482.915	153.192	0.317222	2.56853e-07
Cmpk2	182.476	39.9333	0.218841	2.32816e-05
Rnf144a	318.16	76.0944	0.23917	1.02639e-07
Efr3b	814.166	267.128	0.3281	8.84776e-07
Pxdn	1277.68	580.405	0.454265	9.44438e-07
Accn1	269.805	46.0463	0.170665	3.0374e-09
Galk1	604.244	186.887	0.309291	5.19433e-05
Kif1c	1682.39	700.463	0.416349	5.03176e-09
Pld2	267.972	112.157	0.41854	0.0035813
Slc46a1	250.184	81.659	0.326396	0.000201209
Fam101b	6671.55	2518.67	0.377523	5.2173e-14
Nme2	1317.02	376.926	0.286196	0.000248832
Ppp2r3c	1452.96	618.042	0.425369	4.13437e-08
Prkch	469.715	51.9586	0.110617	1.3394e-19
Galntl1	890.811	315.997	0.35473	3.67399e-09
Lgmn	557.08	233.852	0.419781	4.23448e-05
Tshz3	381.305	75.5815	0.198218	1.1724e-10
1200009I06Rik	34.3242	1.53383	0.0446866	0.00710724
Kif26a	162.422	39.4427	0.242841	0.000243411
Ryr2	215.835	57.1309	0.264697	4.87803e-05
Aoah	58.557	8.76605	0.149701	0.00865648
Slc17a1	86.5467	14.8122	0.171147	0.001854
Shc3	1405.57	676.024	0.480962	0.000352877
Cast	415.654	192.385	0.462849	0.00165965
Slc6a18	72.3747	11.7891	0.16289	0.00443446
Acot12	96.4915	4.6907	0.0486126	2.37508e-07
Cd180	91.629	6.24683	0.0681753	3.82314e-06
F2rl1	1580.97	319.274	0.201948	1.44834e-09
Pde4d	431.292	198.805	0.460953	0.00566523
Serinc5	5335.45	2109.52	0.395378	1.51041e-13
Fgf10	3993.25	999.895	0.250396	9.24137e-27
Ptprg	10920.7	4678.81	0.428436	1.50324e-12
Ppap2a	293.311	109.058	0.371818	0.000449897
Tkt	2132.21	612.317	0.287174	1.34463e-18
Lats2	531.772	213.957	0.402347	1.98837e-05
Spata13	7216.9	1910.47	0.264721	1.09253e-27
Clu	16134.9	3340.52	0.207037	2.79225e-41
Adam7	63.6944	8.32911	0.130767	0.00323732
Bmp1	1431.69	525.704	0.367191	8.54627e-11
Ednrb	2472.61	420.885	0.170219	0.000313174
Scel	103.7	20.5106	0.197788	0.0012519
Heatr7b2	107.353	13.9383	0.129837	7.37942e-05
Jub	169.898	49.114	0.289078	0.000795922
Pdzd2	3831.19	1836.6	0.479383	2.17807e-08
Dhrs2	113.003	10.7591	0.095211	2.41023e-06
Sema5a	2652.79	252.044	0.0950107	6.94373e-56
Cmbl	136.601	38.5911	0.282511	0.00287573
Sdc2	2724.14	737.574	0.270754	7.80853e-22
Dnahc5	187.76	34.9304	0.186037	2.45353e-06
Csmd3	231.26	32.4781	0.14044	2.24605e-09
Cdh10	320.176	72.0992	0.225186	4.41928e-08
Shcbp1	90.6211	15.3829	0.16975	0.00115233
Has2	651.525	19.1774	0.0294347	1.91868e-45
Cacna1i	60.7684	7.25452	0.11938	0.00305619
C1qtnf6	345.118	95.0306	0.275357	6.76488e-05
Cldn1	497.063	25.9281	0.0521626	2.22453e-30
Hes1	446.282	87.027	0.195004	8.61343e-07
Alcam	356.834	163.781	0.458985	0.00289546
Cd200	416.771	164.936	0.395747	0.000104329
Ccdc80	3066.68	252.985	0.0824947	2.09933e-66
B3gnt5	77.6647	11.3299	0.145882	0.00145691
Sidt1	72.4785	12.293	0.169608	0.00486305
St3gal6	428.854	190.369	0.443902	0.000671887
Fgd4	20024	9363.44	0.467611	1.39111e-10
Fstl1	37425.2	11243.7	0.30043	0.00558806
Itgb5	1122.57	413.6	0.36844	1.70734e-05
Mylk	606.725	230.089	0.379231	0.00460095
Prss7	99.9123	8.58764	0.0859517	6.85438e-06
Samsn1	264.82	53.4479	0.201827	7.44614e-08
Masp1	4709.98	2081	0.441829	1.59795e-10
Adamts5	148.787	45.3641	0.304892	0.00301952
Slc15a2	2429.37	932.361	0.383788	5.61777e-12
Grik1	108.44	8.1953	0.0755746	7.66828e-07
Fam3b	51.4344	3.02306	0.0587751	0.000869316
Sod1	9068.48	3980.69	0.438959	1.66359e-05
Krt18	1634.33	421.452	0.257874	1.63708e-09
Psg29	79.5584	8.81065	0.110744	0.000277284
Vwa5a	710.638	292.115	0.41106	4.21195e-06
9530002B09Rik	45.2953	3.15687	0.0696953	0.00331113
Fam132a	318.759	115.961	0.363788	0.000161189
Tiam2	1847.88	902.39	0.488338	1.32032e-06
Nox3	52.4423	3.59381	0.0685287	0.00118271
Epb4.1l3	2367.86	946.403	0.399686	4.21339e-11
Ehd3	457.626	194.748	0.425561	0.00117393
Qpct	279.646	43.1257	0.154215	0.000203435
Lhcgr	50.8297	5.03843	0.0991239	0.00505781
Sox8	169.636	41.9619	0.247365	0.000195745
Plin3	392.209	158.877	0.405082	0.000239998
Fkbp5	624.445	249.012	0.398773	8.28252e-06
Bambi	196.886	72.9284	0.370409	0.00405025
Dsc2	368.672	76.4239	0.207295	7.53155e-10
Aqp4	450.357	29.085	0.0645821	2.61449e-15
Lama3	98.6661	20.8228	0.211043	0.0022908
Hbegf	89.9125	20.9921	0.233473	0.0075316
Ppp2r2b	2460.94	866.425	0.352071	4.4165e-14
Jakmip2	84.0299	10.8037	0.12857	0.00044043
Me2	6377.9	3086.25	0.483897	8.0683e-09
Fbn2	17558.6	5282.01	0.300821	3.03696e-25
Slc27a6	57.9706	5.72069	0.0986825	0.00198709
Pdgfrb	2128.79	118.908	0.0558571	2.73654e-67
Cyb5	2209.89	1046.82	0.4737	1.73378e-07
Cbln2	56.0403	6.59457	0.117675	0.00480419
Asrgl1	1971.52	496.886	0.252032	2.7637e-21
Ms4a14	132.221	5.54228	0.0419169	2.53578e-10
Ms4a6b	51.9475	0.503843	0.00969908	1.33037e-05
Fam111a	44.7822	3.11227	0.0694979	0.00352686
Trpm6	87.9272	16.2122	0.184382	0.0025734
1700017D01Rik	45.0631	1.00769	0.0223617	0.000257557
Lipk	53.7313	3.04536	0.0566776	0.000579684
Ak3	2594.07	1273.94	0.491098	3.71544e-07
Il33	325.888	46.9111	0.143949	0.000486933
Asah2	323.06	130.764	0.404767	0.00084179
Trim8	681.579	317.606	0.465986	0.000101908
Sfxn2	777.026	382.652	0.492457	0.000191563
Dnmbp	1353.69	625.751	0.462256	1.1561e-06
Kazald1	469.923	31.515	0.0670642	7.07912e-26
Flnb	4559.5	2214.95	0.485788	2.65924e-08
Itgb8	2435.19	1106.23	0.454268	2.19336e-08
Tmem47	4763.07	1275.78	0.267847	2.31815e-25
Alox5	199.189	45.4665	0.228258	1.62094e-05
Prps2	1798.48	677.411	0.376657	0.00406594
St8sia2	4925.41	1360.94	0.27631	1.57432e-24
Pgm2	279.242	127.741	0.457455	0.00756578
Nrp1	157.413	50.291	0.319485	0.0035813
Myo5b	3444	652.651	0.189504	2.08641e-35
Rp1	33.1819	1.00769	0.0303685	0.00489507
Oprk1	54.2321	2.10458	0.0388069	0.000135189
Adam23	389.393	113.321	0.29102	4.13138e-07
Nrp2	584.532	262.227	0.448611	0.00013741
Cps1	123.711	11.1961	0.0905014	5.35525e-07
Slc40a1	101.745	19.4583	0.191246	0.00111484
Col5a2	210.331	77.677	0.369308	0.0030582
Tmeff2	302.901	84.459	0.278834	3.49623e-06
Col19a1	84.7813	16.8498	0.198745	0.0048666
Col9a1	2982.5	1416.64	0.474985	1.43547e-05
Igfbp5	159932	44655.7	0.279216	7.85765e-30
Serpine2	6234.87	1102.86	0.176886	2.45507e-43
Serpinb11	68.7523	5.63148	0.0819097	0.000260531
Slco6d1	47.5555	3.02306	0.0635691	0.00209676
Cfh	77.7014	12.226	0.157346	0.00246334
Dbi	9311.78	4550.45	0.488677	6.17517e-09
Ptprc	108.672	12.7745	0.117551	2.05424e-05
Cd55	167.632	60.9832	0.363792	0.0083057
Pigr	110.046	29.892	0.27163	0.00700587
Avpr1b	87.2491	2.60842	0.0298963	0.00620912
Cdk18	303.005	126.689	0.418107	0.00185232
Lamc1	3997.2	1966.87	0.492061	7.39562e-08
Lamc2	451.554	165.423	0.366341	4.92628e-05
Spna1	107.188	20.1182	0.187692	0.000654421
Ifi202b	49.6446	3.06766	0.0617925	0.00132062
Tagln2	1296.31	225.879	0.174248	3.50227e-26
F5	268.039	68.8886	0.257009	4.18478e-06
Sell	44.4156	4.14225	0.0932612	0.00836837
Sele	46.0527	2.03767	0.0442465	0.000936059
Fcgr2b	53.322	6.59457	0.123674	0.00827963
Frmd4a	8692.05	2135.4	0.245673	2.02801e-31
Mcm10	81.2139	13.256	0.163224	0.00209145
Fmo4	68.9478	12.6184	0.183014	0.00976097
Mrc1	113.571	14.3752	0.126575	8.35092e-05
Tnn	98.7028	16.5913	0.168094	0.000607657
4930562F07Rik	1221.52	322.864	0.264312	2.08998e-16
4921504E06Rik	35.3138	2.10458	0.0595965	0.00960863
Plxdc2	632.258	303.94	0.480721	0.00226478
Apbb1ip	68.9538	4.07535	0.0591026	0.00161463
Ptges2	192.262	67.667	0.351952	0.00273219
Slc4a10	166.02	37.035	0.223076	7.59867e-05
Notch1	9159.83	3521.26	0.384424	3.85418e-10
Nacc2	2232.06	821.332	0.36797	9.26834e-09
2010317E24Rik	486.062	150.356	0.309335	1.30435e-07
Ly75	281.442	94.8035	0.33685	0.000144816
Wdsub1	1655.48	708.204	0.427794	1.43495e-08
Frzb	2203.79	39.9019	0.018106	3.24032e-07
Cybrd1	6985.56	2263.81	0.324069	6.95339e-05
Abcb11	53.8168	6.54996	0.121708	0.00770278
Lrp2	602.846	258.188	0.428281	0.00383576
Itga6	19484.2	9723.84	0.499063	7.21227e-09
B230118H07Rik	602.479	299.325	0.496822	0.000868236
Dut	432.025	187.311	0.433565	0.000383933
Fbn1	1063.27	112.862	0.106145	2.95908e-09
Tspan18	4056.8	1528.24	0.37671	6.71698e-10
Slc28a2	48.3557	4.14225	0.0856622	0.00388566
Jag1	22675	6880.59	0.303444	4.12678e-25
Prom2	344.452	140.082	0.406682	0.000680492
Cpxm1	136.539	43.955	0.321921	0.00817824
Acss1	64.8123	3.11227	0.0480197	4.96534e-05
Pag1	452.556	120.388	0.266018	0.0035813
Chmp4c	511.583	240.558	0.470223	0.000663583
Anxa5	17519.1	7675.1	0.438099	0.00738792
Sis	138.971	15.7306	0.113194	7.39711e-07
Bche	4942.79	2145.65	0.434097	5.74848e-11
Dclk1	3760.61	1848.83	0.491631	8.46696e-06
Tm4sf1	5556.58	749.212	0.134833	9.69663e-55
Mme	839.047	208.044	0.247952	3.516e-10
Veph1	1990.21	819.635	0.411833	6.94051e-10
Olfml3	6578.44	2353.89	0.357818	6.78758e-17
Syt6	6254.68	431.836	0.069042	6.15249e-70
Vangl1	1536.15	500.713	0.325954	1.32399e-13
Tbx15	100.26	18.9544	0.189052	0.00113359
Slc27a3	651.879	97.3896	0.149398	3.62371e-20
Vcam1	135.446	38.5465	0.284589	0.00299588
Sfrp2	361.092	88.5344	0.245185	0.00158535
Gucy1b3	399.008	46.7641	0.117201	1.15476e-16
Snx7	292.113	129.587	0.443619	0.00405436
Dkk2	76.333	9.70683	0.127164	0.000840907
Thbs3	574.276	157.713	0.274629	5.77004e-10
Fmo5	82.3561	14.1522	0.171842	0.00259014
F3	75.4473	12.3376	0.163525	0.00317512
Col24a1	185.622	58.1741	0.313401	0.00122736
Decr1	649.216	273.856	0.421826	1.51342e-05
Atp6v0d2	49.3453	4.09765	0.0830404	0.00323525
Gbp1	56.9627	8.173	0.14348	0.0090777
Rragd	5105.15	1502.74	0.294358	1.47207e-22
Nr4a3	4614.68	826.262	0.179051	2.1167e-09
Svep1	172.77	43.8658	0.253897	0.000773715
Ptgr1	377.622	145.531	0.38539	0.000127932
Bend5	360.041	178.063	0.494564	0.0072853
Cpt2	683.186	273.049	0.39967	2.70141e-06
Mfsd2a	932.454	157.833	0.169267	1.1588e-22
Ephb2	876.181	289.172	0.330037	4.90622e-10
Cyp4a14	56.6145	6.63917	0.11727	0.00476744
Pdzk1ip1	2814.84	19.0213	0.00675752	5.69877e-127
Tal1	2983.37	2.56382	0.000859369	8.76794e-181
Hspg2	1200.07	598.993	0.499131	0.000515297
Csmd2	134.921	39.1751	0.290356	0.00432736
Sema3a	3806.37	613.841	0.161267	1.15359e-07
Prom1	419.899	171.625	0.408729	0.000907718
Pcdh7	2251.27	1065.22	0.473163	1.68086e-07
Ppargc1a	220.466	64.5993	0.293013	0.000151301
Fam114a1	411.139	195.501	0.47551	0.00282503
Slc34a2	41.5324	1.53383	0.036931	0.00138669
Enam	76.3026	14.3083	0.187521	0.0064833
Bmp3	132.031	18.5175	0.140251	0.0037161
Nos1	1799.95	147.538	0.0819677	3.13097e-17
Aldh2	725.965	288.285	0.397106	1.3024e-06
Tcfec	44.9716	2.60842	0.0580016	0.00222968
Lfng	12938.4	3563.48	0.275418	4.3969e-28
Wasf3	1699.55	752.377	0.442691	6.68052e-08
Flt1	106.259	29.3881	0.27657	0.00919484
Fam3c	3034.34	1024.99	0.337796	4.34362e-16
Asb15	150.937	22.5705	0.149536	3.36364e-06
Aass	191.456	43.1034	0.225135	2.12342e-05
Slc13a1	67.8115	8.173	0.120525	0.00151058
Dync1i1	2011.12	655.634	0.326005	9.19458e-05
Cald1	705.537	260.154	0.368732	2.03292e-07
Fkbp9	12783.8	6327.2	0.49494	4.21837e-05
Tsga14	17925.3	8313.93	0.46381	8.607e-11
Ptn	15477.2	1910.75	0.123456	7.59052e-36
Fam115c	2952.72	715.547	0.242335	4.0627e-09
Gstk1	146.765	43.0365	0.293234	0.00247287
1700034O15Rik	46.7369	1.05229	0.0225152	0.000180771
2210010C04Rik	137.779	12.8414	0.0932026	0.00805531
C130060K24Rik	82.741	8.78835	0.106215	0.0001627
Prickle2	927.726	284.928	0.307125	1.67365e-11
Tacr1	130.388	11.856	0.0909287	2.0008e-07
Chl1	200.698	71.4169	0.355843	0.002343
Cntn6	119.833	11.8337	0.0987521	4.93162e-05
Wnt7a	2155.67	668.203	0.309974	1.56859e-16
Sumf1	794.497	390.053	0.490944	0.000163886
Mug-ps1	81.7698	13.9829	0.171003	0.00243782
Cpamd8	136.43	9.72913	0.0713125	1.2132e-08
Cd69	35.2894	1.51153	0.0428324	0.00599223
Emp1	638.404	274.087	0.429332	0.00891807
Pik3c2g	62.5338	4.60149	0.0735842	0.000385274
Slco1a4	45.7901	2.58612	0.0564777	0.001854
Abcc9	163.68	30.5874	0.186873	1.37253e-05
Cd9	2808.42	1198.3	0.426683	4.66151e-10
Ttyh1	13940.8	1688.84	0.121143	8.12041e-68
Fam189a1	67.9826	9.70683	0.142784	0.00319809
Me3	1645.66	418.826	0.254504	2.82035e-15
Fah	288.754	103.824	0.359559	0.00144266
Mrpl48	18626.7	6807.24	0.365457	4.34343e-18
Nupr1	413.473	13.1891	0.0318984	6.44087e-31
Dgat2	1061.61	21.6298	0.0203745	5.68776e-70
Acer3	1577.21	249.034	0.157896	0.000805291
Dkk3	3824.89	424.101	0.110879	2.31831e-58
2010110P09Rik	59.8216	6.54996	0.109492	0.00272862
Chst15	3680.02	613.427	0.166691	6.80883e-09
Acsm2	43.1634	2.54152	0.0588813	0.00536191
Acsm5	53.6458	3.61611	0.0674072	0.00095124
St5	759.617	345.452	0.454771	3.18001e-05
Slc6a14	1608.94	172.962	0.107501	3.86838e-43
Dock11	131.799	29.2543	0.221961	0.000550182
Smarca1	1393.83	586.01	0.420431	3.09905e-08
Igsf1	133.87	25.6605	0.191682	0.000130144
Arhgef6	1951.28	237.749	0.121842	4.26215e-43
Mcf2	43.5299	3.5492	0.0815348	0.00734016
Slc38a5	105.838	17.6568	0.166829	0.00262105
Ctag2	67.9765	9.57302	0.140828	0.00350833
Aff2	261.631	82.983	0.317175	0.000109789
Heph	466.391	159.501	0.34199	0.00684587
Gpr165	71.4706	5.10534	0.0714327	0.000109526
Itm2a	366.595	112.594	0.307135	9.64348e-06
Srpx2	42.0883	1.53383	0.0364432	0.00128586
Col4a6	114.267	29.6912	0.25984	0.00431666
Col4a5	811.137	359.934	0.44374	9.74463e-06
Gpr64	445.855	189.384	0.424766	0.000240771
Gabra3	51.9292	4.53459	0.0873225	0.00283325
Gabrq	218.639	77.4944	0.35444	0.00135748
Amelx	59.565	1.53383	0.0257506	1.67932e-05
Pir	120.975	27.2835	0.225531	0.00112805
Tceal6	68.6484	2.60842	0.0379968	9.29662e-06
Nxf7	43.1939	1.05229	0.024362	0.00507154
Grk1	1316.83	651.47	0.494725	1.63307e-05
Col4a1	2992.76	726.101	0.242619	8.90317e-26
Col4a2	1698.74	457.354	0.269231	3.5462e-06
Vegfc	271.815	30.4627	0.112072	4.33112e-06
Plat	1681.34	513.843	0.305616	1.1924e-07
Sfrp1	30652.2	9645.8	0.314686	0.000295836
Adam5	106.882	11.3076	0.105795	1.16023e-05
Odz3	5232.69	1666.29	0.318438	5.07675e-20
Dctd	748.322	348.631	0.465883	7.07444e-05
Pgr	173.9	52.5071	0.301939	0.00110594
Bean	398.104	14.4867	0.0363894	6.37248e-29
Hephl1	80.3465	12.7745	0.158993	0.00701987
2310022B05Rik	8186.49	813.727	0.0993988	3.13777e-74
1700128F08Rik	39.2294	1.00769	0.025687	0.00113359
Pdgfd	1225.07	544.663	0.444596	6.96274e-07
Kirrel3	762.274	159.457	0.209185	1.89211e-16
Mpzl2	6943.68	2888.18	0.415944	1.01666e-12
Cd3e	68.3003	9.15838	0.13409	0.0025663
Tmod2	5577.12	1515.63	0.271759	1.55875e-25
Kank2	421.042	127.429	0.302651	4.25773e-07
Cgnl1	323.279	69.1471	0.213893	1.44725e-08
Rora	10855.5	5035.4	0.463858	1.09321e-05
Drd2	195.921	20.0959	0.102571	8.89021e-07
Thsd4	370.432	179.436	0.484397	0.00906684
Hcn4	226.672	18.3614	0.0810042	3.31167e-09
Gsta4	2923.27	681.014	0.232963	5.21841e-08
Fam83b	376.791	181.055	0.480519	0.00403848
Plod2	10129.8	4533.68	0.44756	2.8184e-11
Igdcc3	1366.25	536.945	0.393006	2.72327e-09
Ptgs2	67.4878	10.1661	0.150636	0.00436519
Lrrc2	110.566	28.5365	0.258096	0.00446399
Arpp21	155.024	49.8896	0.321818	0.00448518
Trak1	7107.81	2922.93	0.411227	3.82433e-13
Glt25d2	4214.16	949.252	0.225253	5.18687e-17
1700025G04Rik	2388.61	1192.24	0.499135	1.17788e-06
Mdfi	294.312	123.665	0.420184	0.00226478
Heyl	4828.46	224.336	0.0464611	1.54909e-102
Trpa1	108.929	7.12071	0.0653704	2.88785e-07
Lama1	692.428	86.7197	0.12524	7.10695e-15
Rag2	51.7277	6.22453	0.120333	0.00949507
Arhgef17	4495.39	1532.21	0.34084	2.01279e-17
Styk1	77.0112	13.916	0.180701	0.00987367
Fkbp1a	11270.1	4503.25	0.399576	1.28334e-06
Phldb2	366.253	176.779	0.482668	0.0054097
Myh2	70.7987	6.75068	0.0953503	0.000365903
Gm9758	85.6487	17.5098	0.204437	0.00468003
Prrg3	1534.01	674.741	0.439854	7.32825e-08
Cysltr2	3834.07	22.1559	0.00577869	9.07462e-148
Bai3	124.011	20.836	0.168018	9.86771e-05
Myo5c	278.748	128.592	0.461322	0.00976834
Dnahc8	272.468	91.0445	0.334147	0.000186919
Kcnk10	68.5752	5.10534	0.0744487	0.00596295
Neu4	49.9072	6.24683	0.125169	0.0099583
Fancd2	125.269	34.6719	0.276779	0.00348648
Vav1	68.3491	12.3376	0.180508	0.00840611
Nlrp4d	42.522	2.51922	0.059245	0.0035813
Emid1	3219.15	1002.87	0.311534	1.59324e-18
Ankmy1	52.5706	1.57843	0.030025	9.90694e-05
Gpc1	6901.04	1844.32	0.267252	2.56931e-27
Rhov	496.733	59.4494	0.119681	2.0495e-19
Gm884	169.165	53.0109	0.313367	0.00186635
Arhgap27	1293.65	517.709	0.400193	9.64676e-09
Parp14	117.084	34.7743	0.297004	0.00966717
Eda2r	58.551	4.6684	0.0797322	0.000866589
Scara3	1358.39	291.633	0.214689	1.11817e-09
Caskin2	659.35	247.206	0.374924	4.84752e-06
Kdelc2	528.498	157.847	0.29867	1.94762e-08
Edil3	104.127	13.1668	0.126449	6.35099e-05
Exph5	970.15	250.813	0.25853	6.54548e-15
Cacna1a	182.097	37.0573	0.203502	1.02451e-05
Ppp1r1c	89.3872	16.6136	0.185861	0.00215564
Dsg1c	76.0521	8.1507	0.107173	0.000376155
Scn7a	78.2207	7.64686	0.09776	0.000194945
Dpp4	4009.55	1946.78	0.485535	3.91606e-08
A130022J15Rik	1152.53	425.345	0.369054	1.25407e-09
Tmem98	336.572	80.9321	0.24046	4.9997e-08
Ccr3	45.1487	0.526145	0.0116536	8.40722e-05
Galm	2106.88	607.029	0.288117	2.00451e-18
Gc	44.1163	1.53383	0.0347679	0.000747951
Igfbpl1	156.502	2.54152	0.0162395	3.07766e-05
Aldh1b1	52.595	6.61687	0.125808	0.00870969
Lrfn5	95.2576	14.3529	0.150675	0.00960863
Caps2	23439.6	5874.07	0.250604	4.72839e-14
Ugt2a3	51.0374	1.02999	0.020181	0.00904995
Ugt2b1	38.1116	1.55613	0.040831	0.00299733
Palm	1127.78	193.482	0.171559	5.85916e-25
CR974466.4	164.444	50.4025	0.306503	0.00198731
Aldh5a1	1370.84	596.826	0.435372	3.12923e-05
Slc17a3	57.3536	4.6907	0.0817856	0.00204475
Slc9a3	78.8926	6.13533	0.0777681	4.93935e-05
Prickle1	426.283	120.611	0.282937	9.04654e-08
3632451O06Rik	115.471	27.832	0.24103	0.00229912
Tbc1d21	52.0147	1.05229	0.0202306	4.19779e-05
Lrrk2	216.067	57.8933	0.267941	6.35099e-05
Glb1l2	480.973	179.842	0.373914	0.00014311
Gng12	1987.71	934.85	0.470316	2.33139e-07
Fam70a	275.571	51.9809	0.18863	0.000408695
Cdh8	59.0518	2.56382	0.0434164	8.86903e-05
Adamts2	2364.38	573.597	0.2426	4.51133e-24
Alx1	64.8795	8.85526	0.136488	0.00337563
Slitrk2	1253.99	38.1988	0.0304619	3.02284e-69
Siah1a	3014.91	1140.45	0.378268	3.74451e-13
4631416L12Rik	1182.2	376.093	0.318128	3.05023e-08
Piwil4	428.598	184.845	0.431279	0.000355971
Slc39a12	47.6654	1.51153	0.0317112	0.000328693
Apln	265.303	26.7351	0.100772	4.59447e-13
Prkcdbp	160.833	43.8302	0.27252	0.000719339
Myom3	61.477	7.75836	0.126199	0.00364912
Fgf2	74.1096	10.4783	0.141389	0.00165064
4930578C19Rik	41.1415	3.15687	0.0767321	0.00772981
Htra4	281.106	45.6895	0.162535	6.77901e-10
Zdhhc18	422.465	157.218	0.372145	2.70568e-05
Ppp1r16b	327.604	89.4173	0.272943	0.000388243
Aim2	46.0283	4.07535	0.08854	0.00638963
Ddx60	115.905	22.2228	0.191734	0.000399728
Bank1	36.8166	1.02999	0.0279762	0.00210524
Atp13a4	85.2334	11.856	0.139101	0.000619977
AW551984	156.276	28.0905	0.179749	1.48769e-05
Stox2	1204.01	538.862	0.447558	8.75647e-07
Notch3	2070.86	478.887	0.23125	2.86362e-24
Slamf7	70.6216	10.7145	0.151717	0.00372262
Slc19a3	88.8985	16.0429	0.180463	0.00178588
Fndc4	205.524	83.5496	0.40652	0.00924377
Susd4	734.126	345.438	0.470544	9.49108e-05
Atp6v0a4	94.8788	23.0521	0.242963	0.00755198
Slc35f1	896.706	198.97	0.22189	6.3005e-06
Degs1	636.62	306.66	0.4817	0.000341135
Sycp2l	79.8822	8.74375	0.109458	0.000259224
Vill	868.503	121.387	0.139765	0.00017196
Rap1gap2	870.549	91.1783	0.104737	8.05502e-16
Lmtk2	4570.11	1802.66	0.394446	2.77191e-13
Asb17	28.9242	0.503843	0.0174194	0.00577042
Pgcp	931.836	419.745	0.450449	5.64994e-05
Itga9	1469.61	482.097	0.328044	3.82433e-13
Gpr126	23730.1	5686.45	0.239631	8.58377e-25
Eltd1	82.5883	3.08996	0.0374141	7.70677e-07
Il18	290.214	71.3236	0.245762	0.00417359
Tgfb2	26658.3	12258.4	0.459835	6.95311e-06
Spdyb	53.6274	1.05229	0.0196222	2.79568e-05
Tnfsf10	63.0957	8.78835	0.139286	0.00439039
Ankar	57.0422	5.06073	0.0887192	0.00924377
Sectm1b	45.9428	1.00769	0.0219335	0.000214878
42433	900.958	132.636	0.147217	6.18661e-25
Wdr17	124.811	13.9829	0.112033	2.40057e-06
Prss23	4249.27	215.013	0.0506001	1.72241e-95
Cntnap2	261.784	97.2335	0.371426	0.000859809
Zdhhc2	3056.54	1173.55	0.383947	8.99285e-13
Dse	1246.66	488.086	0.391516	4.04477e-09
Mocos	283.244	97.7283	0.345033	0.000191063
Lap3	2295.37	1075.87	0.468714	1.01978e-07
Sdk1	4435.38	1830.33	0.412665	6.9257e-12
Galnt12	127.987	29.4327	0.229966	0.00604452
Cercam	283.054	126.287	0.446159	0.00631917
Slc26a11	644.488	266.78	0.413941	1.0998e-05
Ifi203	262.261	26.0751	0.0994245	4.54065e-13
Slc7a5	2963.49	910.661	0.307294	7.24446e-09
Sdr9c7	87.0659	18.3168	0.210378	0.00559048
Thbs1	17471.5	7393.61	0.423181	0.00237583
Ttc12	765.982	316.483	0.413173	7.37942e-05
Daam2	5684.5	286.632	0.0504234	5.82967e-19
Mrps28	285.712	131.415	0.459956	0.00810969
Cdk6	256.347	69.3478	0.270523	0.000350857
Hey1	13246.1	1534.06	0.115812	4.22807e-22
Havcr1	60.5546	8.76605	0.144763	0.00674602
Timd2	42.8885	1.00769	0.0234955	0.000455314
Cdh12	62.4482	4.03075	0.0645454	0.000246025
Adam22	2032.16	740.41	0.364346	0.00839664
9030409G11Rik	2219.93	565.405	0.254695	4.92621e-22
Dok4	534.087	256.512	0.48028	0.000910558
Efhd2	691.371	321.717	0.465332	0.00011002
Cyp2s1	68.0621	9.11378	0.133904	0.0027274
Chi3l3	74.7387	7.14301	0.0955731	0.000245852
Gm11639	89.9736	16.939	0.188267	0.0022466
Plekhh2	880.463	425.211	0.48294	6.64928e-05
Reps2	358.502	131.941	0.368034	9.58006e-05
Ramp3	572.223	96.0251	0.167811	9.771e-08
Cyyr1	63.7372	8.72145	0.136835	0.00421517
AC124185.1	294.392	112.269	0.381358	0.000658014
Pla2g2d	53.0287	3.08996	0.0582696	0.00631559
Inhba	4807.26	1198.59	0.249329	4.02513e-28
Htr2c	66.7731	3.63841	0.0544891	5.61895e-05
Mdfic	116.876	20.4883	0.175299	0.000195745
Serpina5	39.5104	3.08996	0.0782063	0.00989367
L3mbtl4	50.7014	4.60149	0.0907568	0.00360702
Kctd12b	418.616	175.914	0.420227	0.000271683
Kcnj2	536.824	114.396	0.213097	8.58592e-13
Lhfpl1	78.0252	6.61687	0.0848042	9.85734e-05
Pgm5	10946.8	3945.34	0.360411	8.95276e-18
Tram2	11392.4	1840.22	0.161531	1.28721e-23
Macc1	161.395	44.9494	0.278505	0.000819274
Agrn	7807.68	3426.62	0.438878	1.67365e-11
S100a10	347.011	136.061	0.392093	0.000343857
Igsf3	666.222	263.342	0.395277	2.26005e-06
Arsb	587.739	179.57	0.305526	8.78074e-09
Csdc2	73.0161	12.7968	0.17526	0.00549511
Klhl23	2452.74	299.191	0.121982	4.42706e-47
Lyn	268.149	106.325	0.396514	0.00180688
Sestd1	4679.38	1238.91	0.26476	2.0109e-23
Gucy2f	102.728	4.05305	0.039454	3.01225e-08
Tnfrsf14	113.681	1.55613	0.0136886	1.21296e-11
Mgat3	2027.49	219.205	0.108117	6.80419e-48
Reln	237.02	67.6893	0.285585	0.00482189
Fam159b	1636.06	77.6059	0.0474346	6.51362e-24
Jph1	442.134	96.4621	0.218174	8.57336e-11
Ttc9	167.773	23.8012	0.141866	1.37702e-06
Id1	1816.9	906.67	0.499021	3.97965e-06
1700110M21Rik	50.402	4.6684	0.0926232	0.0036852
Lrrn4	156.71	9.86294	0.0629375	1.69783e-10
Rhbdl2	275.522	104.252	0.378379	0.000845942
1200009O22Rik	869.217	182.931	0.210455	0.0032178
Sorcs1	1540.27	210.372	0.136582	1.49325e-35
Olfr706	40.0724	1.05229	0.0262597	0.000869316
Adamts3	107.896	15.4275	0.142985	9.14712e-05
B430306N03Rik	89.9064	10.1438	0.112826	0.000120256
Pkhd1	167.131	30.8773	0.184749	1.01074e-05
Orai3	553.708	219.905	0.397149	1.11712e-05
Muc19	169.538	51.4994	0.303763	0.00205017
Olfr1497	42.7358	2.54152	0.0594705	0.00348752
A830010M20Rik	85904.7	24887.8	0.289713	4.72242e-28
Dsc1	78.1535	1.00769	0.0128937	4.30475e-08
Cxcr7	2277.86	469.273	0.206015	1.27066e-28
9030625A04Rik	1095.13	326.158	0.297827	3.47708e-13
1110002B05Rik	828.375	294.973	0.356086	1.43382e-08
Dock5	8023.9	2164.56	0.269764	5.59559e-18
Gm4776	56.3396	7.55765	0.134144	0.00793654
Fam46c	267.978	89.3058	0.333258	0.000163916
Fam59b	209.788	70.1862	0.334558	0.00109395
Fzd1	1958.4	408.092	0.20838	9.7258e-08
Gm4798	742.965	369.052	0.496729	0.000338486
Kcnj10	3024.57	1485.66	0.491198	2.00871e-07
Wdr72	203.71	43.2818	0.212468	0.000885891
Tst	1597.35	545.711	0.341635	7.92544e-13
Olfr1443	49.8828	5.06073	0.101452	0.00598019
Lingo2	171.096	29.1874	0.170591	3.21762e-06
S1pr1	460.442	226.677	0.492304	0.00236892
AC129205.1	1598.7	441.441	0.276125	1.45601e-17
Adra2c	144.468	12.3376	0.0853997	2.05843e-05
Fndc7	1021.15	147.355	0.144303	2.72066e-27
9030224M15Rik	394.054	154.472	0.392007	0.00558806
Vwc2l	63.2607	3.5269	0.0557519	0.00225769
Fam179a	66.0645	9.68453	0.146592	0.00449249
Slitrk6	32325.5	13724.8	0.424581	1.3181e-13
4933440M02Rik	27.7392	0.526145	0.0189676	0.00791161
Ifit2	105.099	25.7943	0.24543	0.00450555
Olfr803	36.4989	0.503843	0.0138043	0.000840927
Tmem229b	1054.6	408.102	0.386973	0.00208817
Cd109	87.1758	14.286	0.163876	0.0013046
Sprr2h	30.7079	1.05229	0.0342677	0.00854718
Tusc5	99.5946	21.5182	0.216058	0.00271542
Ermp1	3795.93	1473.19	0.388096	3.16717e-13
Rbp1	1775.75	522.261	0.294108	4.90913e-06
5930403N24Rik	168.432	39.0817	0.232032	8.35575e-05
Ar	68.6668	10.7591	0.156686	0.00478246
5730590G19Rik	174.846	45.2972	0.259068	0.000223493
Pkd1l1	134.963	22.0221	0.163171	3.04187e-05
Kctd11	183.063	45.4979	0.248537	9.53684e-05
Fat4	1021.56	420.439	0.411566	0.00226535
Ppp1r3b	534.728	76.8031	0.14363	7.29714e-14
Flrt2	5630.7	2133.33	0.378875	4.47417e-15
Rnf152	490.802	121.574	0.247705	0.00195082
Dmbt1	93.0707	16.0206	0.172133	0.00103113
Rtp2	153.595	19.9175	0.129676	5.77018e-05
Gm5454	345.466	165.449	0.478915	0.00622338
Ust	1247.86	489.646	0.392389	5.97252e-09
Ppp1r2	11975.9	2643.85	0.220764	1.13669e-18
Fancb	116.723	31.6265	0.270953	0.0044943
Fam69c	132.019	9.4037	0.0712299	1.76105e-08
Hes5	1931.37	6.68377	0.00346064	4.41366e-37
Entpd1	87.7501	11.4191	0.130132	0.000321697
Gpr85	390.633	179.521	0.459565	0.00194994
Dip2c	2136.63	955.103	0.447014	4.80737e-06
Lhfp	437.498	102.731	0.234815	7.0257e-10
E030010A14Rik	7206.66	2049.81	0.284433	2.1397e-08
Gm5946	28.1668	0.503843	0.0178879	0.00746554
Tmprss11f	75.0564	4.6238	0.0616043	2.84371e-05
Pthlh	151.805	16.716	0.110115	3.91169e-06
P2ry6	509.537	2.56382	0.00503167	2.637e-44
Atp13a5	75.6856	7.75836	0.102508	0.00028831
Ccr2	32.3634	1.02999	0.0318257	0.0059923
Themis	74.9465	13.8045	0.184191	0.00658172
Oxtr	67.6161	7.66916	0.113422	0.00119884
Frmd3	1991.11	675.649	0.339333	2.99128e-12
Lrp1b	263.091	83.4513	0.317195	9.89029e-05
Sorl1	1081.38	297.979	0.275554	1.17348e-14
Fbxw13	40.8421	1.00769	0.0246727	0.000785783
Odz2	1194.39	262.464	0.219748	2.08677e-18
Krt8	1598.01	475.738	0.297707	0.00623398
Slc36a3	59.7116	6.79528	0.113802	0.00281738
Sall2	9646.25	3488.69	0.361662	6.39546e-09
Fzd9	2023.65	424.524	0.209781	5.73895e-26
Tsku	510.258	125.355	0.245671	1.45968e-10
Fzd4	4496.38	1330.45	0.295893	7.50772e-22
Tmem195	126.32	29.2766	0.231766	0.000956008
AC113483.2	49.7301	2.05998	0.0414231	0.000419074
Abca12	171.976	13.3006	0.0773403	3.03545e-10
Neto1	102.496	9.3145	0.0908765	5.92174e-06
4930470H14Rik	14843.3	5042.33	0.339705	2.14325e-20
Gja1	71.1408	9.20299	0.129363	0.0016196
P4ha3	347.708	141.759	0.407697	0.000584837
Pcdh19	832.163	118.217	0.142059	3.04187e-05
Wdfy4	86.6566	15.8422	0.182815	0.00257281
Olfr112	41.7278	1.55613	0.0372924	0.00128555
Lrrc3	250.404	100.279	0.400469	0.00271533
Pcdhb1	47.5982	2.51922	0.0529267	0.00125849
Treml4	38.0444	2.51922	0.0662178	0.00917124
Ttn	995.458	417.337	0.419241	0.00087771
Mest	3143.23	1380.1	0.439072	8.7146e-10
Abca16	81.5376	11.2407	0.137859	0.000814791
Sox6	4007.91	1849.05	0.46135	3.3451e-09
5031410I06Rik	106.369	26.7128	0.251133	0.00500463
Tlr11	43.536	4.14225	0.0951455	0.00940597
Olfr796	43.817	3.66071	0.0835455	0.00617705
Gm70	303.769	122.939	0.404712	0.00110942
9930013L23Rik	2503.24	1158.38	0.462752	5.52763e-05
Nav2	2507.18	1172.08	0.46749	4.92803e-08
Dlg2	702.202	295.861	0.421333	7.90227e-06
Lrrtm4	493.349	151.962	0.308021	0.00813011
Kcnt2	87.6646	7.66916	0.087483	3.38286e-05
Klrc2	53.5175	3.06766	0.0573208	0.000593092
Nrk	139.472	18.0136	0.129156	1.98072e-06
Gas1	3296.04	1185.03	0.359531	0.0012084
Yap1	2447.73	1194.65	0.488064	4.24182e-07
Raet1e	40.2618	2.08228	0.0517185	0.00345148
BC014805	55.9303	5.67609	0.101485	0.0027274
Trim50	118.605	7.20992	0.0607895	0.000110419
Phgdh	616.944	305.83	0.495718	0.000740426
Smagp	872.229	313.825	0.359797	1.45472e-05
Gpr112	120.187	15.7083	0.1307	1.59989e-05
4933409G03Rik	55.0019	6.15763	0.111953	0.00461283
Cnn3	3548.99	1694.14	0.477358	2.96208e-08
Mill1	31.4166	1.00769	0.032075	0.00752879
A930004D18Rik	289.291	39.1395	0.135295	3.17217e-09
6030452D12Rik	55.6066	1.02999	0.0185228	1.66359e-05
Cklf	301.325	112.166	0.372243	0.000362081
Sytl5	53.8656	4.6238	0.0858395	0.00195699
Tmprss11e	62.6009	6.13533	0.0980069	0.00115329
Mettl7a1	307.049	130.238	0.42416	0.00213221
AC109272.2	80.1571	14.1522	0.176556	0.00371376
5830411N06Rik	50.2493	3.08996	0.0614926	0.00112805
AU018091	45.5152	3.5269	0.0774885	0.00461283
Gm9956	33.4385	0.526145	0.0157347	0.00195801
9430031J16Rik	81.9225	14.3752	0.175474	0.00283368
Cntn1	4929.69	600.096	0.121731	1.69507e-11
Gabrg3	136.142	29.1874	0.214389	0.00690484
C1rb	112.936	22.459	0.198865	0.000706737
CR974439.1	55.1301	3.61611	0.0655922	0.000710866
Fut9	2004.09	607.131	0.302947	9.86527e-17
Atp10b	228.792	89.68	0.391972	0.00917887
Cd47	3952.92	1486.19	0.375972	4.00301e-14
Vmn2r81	66.5349	4.03075	0.0605809	0.000106427
Epha6	74.9953	15.316	0.204226	0.00989367
Lair1	280.861	75.0999	0.267391	4.21195e-06
Zfp459	543.152	207.108	0.381307	5.5227e-06
Spink5	94.2924	18.0359	0.191277	0.00192638
Hmcn2	117.609	25.5267	0.217047	0.000955353
Gm5069	177.229	48.084	0.27131	0.000332498
Nkain3	411.549	58.1386	0.141268	5.85298e-15
Myh8	124.615	26.8243	0.215256	0.000599323
Tcf7l1	1587.03	474.365	0.298901	1.18224e-15
BC051076	72.2159	8.65454	0.119843	0.0010593
Irs1	444.847	210.666	0.47357	0.00155522
9330182L06Rik	159.911	49.6624	0.310563	0.00229335
Pla2g4a	205.139	78.7292	0.383785	0.00545463
4930458L03Rik	41.5751	2.03767	0.0490118	0.0025734
Synpr	114.225	13.3452	0.116833	1.06655e-05
Slit3	576.591	199.857	0.346619	0.000119803
Cngb3	74.3906	5.08304	0.068329	5.36117e-05
Dsg3	173.93	30.7212	0.17663	0.00116924
Dnahc9	215.707	78.123	0.362172	0.00208984
Grm7	117.407	9.88524	0.0841961	5.17644e-07
Nxf3	84.6163	7.66916	0.0906345	5.45599e-05
Myh4	53.4503	6.26914	0.117289	0.00616656
Skap1	81.1894	15.8868	0.195675	0.00546953
Slc35f3	353.34	136.979	0.38767	0.0014288
9230105E10Rik	505.841	145.353	0.287349	1.07531e-08
Scn3a	123.149	20.9921	0.17046	0.000111205
Bcl2	3957.44	678.5	0.171449	2.58304e-10
Chst3	329.229	105.674	0.320974	9.66475e-05
Cts8	40.8238	2.03767	0.0499139	0.0029574
Rit2	73.291	9.66223	0.131834	0.00151958
Ece1	6500.55	2189.44	0.336808	4.9145e-19
Lmcd1	205.78	40.5528	0.197068	0.00872138
A830018L16Rik	101.641	26.6905	0.262596	0.00788484
Gstm1	4572.23	331.058	0.0724062	2.42464e-80
Sez6l	193.013	37.258	0.193033	2.41512e-06
Tspan7	412.086	149.165	0.361975	0.00819047
AC162945.1	273.47	46.0372	0.168345	2.18217e-09
Qrfpr	52.1614	6.61687	0.126854	0.00971161
Btn3a3	52.424	5.65378	0.107847	0.00503676
Olfr801	73.9202	13.9383	0.188559	0.00692664
Gpc6	5264.72	1103.68	0.209636	1.65449e-08
AC150274.1	1034.1	96.5513	0.0933674	2.97818e-37
Frem1	560.55	76.2414	0.136012	3.37293e-09
Olfr1504	33.5057	0.503843	0.0150375	0.001854
Olfr539	31.5937	1.00769	0.0318952	0.00862594
AC142504.1	541.98	105.518	0.19469	5.14756e-14
Sept9	840.965	370.019	0.439994	7.16269e-06
Hopx	211.498	5.63148	0.0266266	2.07364e-08
Mamld1	616.578	304.511	0.493872	0.000788076
Nhs	1740.5	757.149	0.435018	2.49066e-08
Ptp4a3	405.654	70.9131	0.174812	0.000437632
Mug1	158.225	10.8037	0.0682807	4.27411e-10
Serpinb12	45.2158	1.53383	0.0339224	0.000556344
Ntm	1187.15	407.252	0.343051	3.58288e-11
Nptx2	162.904	43.6518	0.26796	0.000550251
Cyp2a12	68.3063	7.57995	0.11097	0.00105698
2610017I09Rik	588.484	175.08	0.29751	4.27745e-09
Nlrp9b	86.6994	6.26914	0.0723089	1.07058e-05
Mfap2	2353.67	1014.36	0.430968	2.05405e-09
Layn	42.9129	1.55613	0.0362626	0.000956983
Lrrtm1	1024.17	316.604	0.309131	3.37314e-12
Ctnna3	88.5503	19.9398	0.225181	0.00728051
Slc4a4	303.488	102.744	0.338546	8.94425e-05
Mkx	96.5954	20.7113	0.214413	0.00317823
Lsamp	9738.65	4230.52	0.434405	0.00490526
Slc38a11	50.7869	4.05305	0.079805	0.00246769
Sfmbt2	342.705	148.015	0.431903	0.0012911
AL807786.1	215.365	33.2404	0.154345	3.18818e-08
Cxcl12	2452.62	325.209	0.132596	4.01216e-44
Fam23a	57.0482	7.69146	0.134824	0.0071964
Sphk1	171.939	64.7777	0.376749	0.00939547
Dsg1b	85.6731	11.3522	0.132506	0.000394006
Gm10106	204.345	17.4206	0.0852509	2.01959e-11
Unc13c	149.642	50.2687	0.335925	0.00729529
Hs6st2	2156.56	889.548	0.412485	9.81707e-09
Erbb4	12478.3	4204.86	0.336975	8.63124e-19
Tnfaip8	106.137	15.2937	0.144094	0.000113261
Erbb2	607.561	248.419	0.408878	1.10296e-05
Serpinb2	36.841	0.503843	0.0136762	0.000796469
Dub1a	38.026	2.58612	0.0680092	0.00874057
Dgkk	220.417	14.9683	0.067909	1.08513e-13
4930431F12Rik	146.185	48.2756	0.330237	0.00656291
4930512M02Rik	947.334	169.649	0.17908	1.0429e-21
Kcnj15	79.8577	10.6922	0.133891	0.000846139
Cyp2c67	46.4376	3.08996	0.0665401	0.0025734
Phactr2	485.218	103.043	0.212365	6.29367e-12
Kdr	81.9285	16.9167	0.206482	0.00628105
Kif1b	23136.6	7302.43	0.315623	1.42399e-23
Eno1	3363.46	382.219	0.113639	3.33941e-55
Crb1	91.6474	21.4067	0.233577	0.00774406
Cadm2	152.764	29.4682	0.1929	4.37283e-05
RP24-364O14.1	640.151	57.2201	0.0893853	4.72242e-28
Aox3	83.3825	17.3983	0.208656	0.00685423
Sepp1	523.507	200.009	0.382057	7.74735e-06
Cd209b	46.8713	2.58612	0.055175	0.00136407
AL732538.1	74.2439	12.3822	0.166777	0.00369179
Gm10165	41.4224	1.00769	0.0243271	0.000689541
Cyp2b19	90.8165	8.2399	0.0907313	2.32994e-05
Hmcn1	5152.91	2084.47	0.404522	6.89783e-13
Serpinb7	45.0998	0.503843	0.0111717	0.000512674
Serpinb5	58.276	8.26221	0.141777	0.00737421
Cntnap5b	107.853	22.6374	0.209891	0.0013838
Nipal1	91.9344	6.15763	0.0669785	3.41969e-06
Krt77	66.4738	7.75836	0.116713	0.00148762
Myl9	1011.63	375.197	0.370885	0.000263906
Mtap7d3	166.166	60.524	0.364238	0.00884135
3110035E14Rik	51.972	5.74299	0.110502	0.00543648
BC049702	50.8664	1.02999	0.0202489	0.00097806
Col8a1	70.2855	9.22529	0.131254	0.00172668
D430041D05Rik	9617.74	1442.36	0.149969	1.98373e-54
Clca6	56.9383	3.5492	0.0623342	0.000483469
Ptprz1	13279.3	3355.31	0.252671	1.73675e-31
Col28a1	87.7929	9.79604	0.111581	0.000135189
Dsg1a	60.75	8.74375	0.14393	0.00638963
4930572O03Rik	72.674	9.81834	0.135101	0.00150966
4930438A08Rik	47.1279	3.08996	0.0655656	0.00218469
RP23-269N23.6	2164.16	513.464	0.237258	6.43572e-24
Serpinh1	1611.44	740.218	0.459351	3.01393e-07
Speer4d	113.015	14.8791	0.131655	3.2106e-05
Tex24	59.3756	7.18762	0.121053	0.0035823
Gm156	38.4292	0.526145	0.0136913	0.00210194
Bet3l	39.315	1.57843	0.0401484	0.00232256
Akr1c19	60.3224	1.05229	0.0174444	4.64233e-06
AC136215.1	122.233	25.4466	0.208181	0.000464343
Stxbp3b	216.379	90.0459	0.416149	0.0084191
RP23-146D13.2	43.4932	2.54152	0.0584348	0.00279244
Hhla1	45.1059	2.56382	0.05684	0.00201402
Gm5887	2194.8	771.336	0.351438	1.20358e-13
RP23-16J4.1	298.686	56.9302	0.190602	4.53652e-09
Gm5662	38.6247	2.54152	0.0658003	0.00826396
Gm732	59.4795	7.62455	0.128188	0.00488593
G930045G22Rik	26.8351	0.503843	0.0187755	0.0098306
BC023829	911.061	421.448	0.46259	1.83144e-05
RP23-315E20.1	138.794	13.3229	0.095991	1.47957e-07
Speer4c	156.863	12.886	0.0821483	2.24518e-07
RP23-146O20.1	110.688	9.66223	0.0872925	1.22627e-05
AI607873	78.5261	10.6699	0.135877	0.00100753
E030037K03Rik	51.0862	4.6907	0.0918193	0.00345131
Dok6	65.8691	6.79528	0.103163	0.000916268
AC154873.1	208.035	56.0563	0.269457	0.0045433
Gm10584	66.3699	7.18762	0.108296	0.00107623
Olfr476	31.5876	0.503843	0.0159507	0.00316626
Olfr635	63.4562	2.05998	0.032463	1.62121e-05
Gprc2a-rs5	72.0204	8.78835	0.122026	0.00110892
Gm10638	123.149	10.7814	0.0875475	4.10979e-07
AI747448	43.3833	1.55613	0.0358694	0.000898064
4932431P20Rik	204.54	34.2927	0.167658	2.21698e-07
Gm7827	82.5456	14.9237	0.180793	0.00316671
AC122867.1	1212.65	302.304	0.249292	1.69063e-17
Tnfaip8l3	81.6598	16.4352	0.201264	0.00628556
Crxos1	80.7374	11.2184	0.138949	0.000967477
Gm10679	59.7604	6.09072	0.101919	0.00192616
Fat3	8157.78	2297.9	0.281682	5.82573e-26
Gm10715	201.572	27.6536	0.13719	1.77577e-08
Gm10716	186.465	21.5182	0.115401	7.08705e-09
Gm10717	1082.64	117.173	0.108229	6.91117e-35
Gm10718	1037.68	125.391	0.120838	1.60157e-31
Gm10719	81.7514	9.72913	0.119009	0.000360019
Gm10720	75.2091	6.66147	0.0885727	0.000161961
AC131780.1	183.496	13.916	0.075838	4.58829e-11
AC131780.4	1593.03	162.863	0.102235	2.09455e-44
B930041F14Rik	205.5	78.1007	0.380053	0.00483211
RP24-230J5.2	180.515	44.5348	0.246709	0.000378357
AC192333.1	55.631	5.65378	0.10163	0.0028094
AC102373.1	227.765	36.4642	0.160096	1.92786e-08
Mageb3	44.153	2.54152	0.0575616	0.00793654
Fjx1	149.783	41.4671	0.276848	0.00645569
Gm10800	74333.6	8438.92	0.113528	2.45398e-77
AL837506.1	3136.05	349.192	0.111348	1.04473e-54
Gm10808	370.701	35.2872	0.0951906	6.33504e-18
RP23-283M18.2	77.5365	15.8645	0.204606	0.00825123
Olfr1019	32.9865	1.53383	0.0464988	0.00986738
Fsip2	224.357	14.8345	0.06612	5.05508e-14
Fign	413.051	200.638	0.485746	0.0032765
SNORA17	46.0467	3.04536	0.0661364	0.00730141
Nrarp	1389.9	68.8399	0.0495288	2.34284e-61
Gm14347	27.2199	0.503843	0.0185101	0.0093013
RP23-374H24.5	75.2152	8.85526	0.117732	0.000884061
Gm5923	40.7138	1.02999	0.0252982	0.000796553
AW011738	208.804	6.20223	0.0297035	4.2322e-05
Gm13212	140.406	40.0803	0.28546	0.00279299
Ccdc24	102.063	23.9929	0.23508	0.00446103
Fam174b	2050.82	567.711	0.276822	2.65116e-19
A230006K03Rik	46.5659	4.05305	0.087039	0.00580528
[truncated: 90 more rows]
